# Supplementary material for: WorldFlora: An R package for exact and fuzzy matching of plant names against the World Flora Online taxonomic backbone data
Source: Appl Plant Sci. 2020 Sep 25;8(9):e11388. doi: 10.1002/aps3.11388 (PMC7526431; doi:10.1002/aps3.11388)
Supplement: Supplementary file 1 — APPENDIX S1. Details of the data, scripts, and WorldFlora results for the analysis of a subset of the GlobalTreeSearch database. [file APS3-8-e11388-s001.xlsx]

## Sheet: Overview
Kindt-Applications in Plant Sciences 2020 8(9)-Data Supplement S1
DOI 10.1002/aps3.11388
Appendix S1. Details of the data, scripts, and WorldFlora results for the analysis of a subset of the GlobalTreeSearch database.
Sheet
GTS.subset	This sheet contains the data set analyzed using WorldFlora::WFO.match.
	The dataset was downloaded from https://tools.bgci.org/global_tree_search.php.
	Citation: GlobalTreeSearch online database. Botanic Gardens Conservation International. Richmond, United Kingdom. Available at http://www.bgci.org [accessed 25 November 2019]. DOI: 10.13140/RG.2.2.36748.36487.
	The downloaded data set was version 1.3, downloaded on 25 November 2019.
	A random subset of 1000 species was created by sorting the taxa randomly via Excel function RAND() (see function in cell C7). SEQ indicates the original row number.	0.419264
	Column of 'Issues' was added afterwards based on analysis of the WFO.match and WFO.one results.
	Note that the Rcmdr and BiodiversityR (using Rcmdr) R packages provide graphical user inferface menu options to import Excel files into R.
WFO.match	This sheet contains the data set created by function WFO.match via script (note that R is case-sensitive):
	GTS.checked1 <- WFO.match(GTS.input, WFO.file=WFO.file.RK, spec.name="Taxon.name", Authorship="Author", counter=10, verbose=T)
	Note that the user first needs to download and unzip the taxonomic backbone data ('classification.txt') from http://www.worldfloraonline.org/downloadData.
	WFO Taxonomic Backbone
	The location of the file 'classification.txt' can be specified with the following script:
	WFO.file.RK <- file.choose()
	Column 'Issues' was added afterwards based on analysis of the WFO.match and WFO.one results.
WFO.one	This sheet contains the data set created by function WFO.one via script (note that R is case-sensitive):
	GTS.one <- WFO.one(GTS.checked1, spec.name="Taxon.name", Auth.dist="Auth.dist", counter=10, verbose=T)
	Columns 'Issues' and 'Exact.match' were added afterwards based on analysis of the WFO.match and WFO.one results

## Sheet: GTS.subset
SEQ	Taxon.name	Author	Issues
40	Abarema obovata	(Benth.) Barneby & J.W.Grimes
140	Acacia alleniana	Maiden
148	Acacia anaticeps	Tindale
168	Acacia auripila	R.S.Cowan & Maslin
237	Acacia curvinervia	Maiden
335	Acacia irrorata	Siebold ex Spreng.
337	Acacia ixodes	Pedley
486	Acacia racospermoides	Pedley
512	Acacia seclusa	M.W.McDonald
761	Acer micranthum	Siebold & Zucc.
917	Acritopappus connatifolius	(Soar.Nunes) R.M.King & H.Rob.
1111	Actinodaphne perlucida	C.K.Allen
1124	Actinodaphne rumphii	Blume
1172	Adansonia suarezensis	H.Perrier
1263	Adinandra filipes	Merr. ex Kobuski
1338	Aegiphila boliviana	Moldenke
1533	Agathis australis	(D.Don) Lindl.
1580	Aglaia coriacea	Korth. ex Miq.
1619	Aglaia leucophylla	King
1683	Agonandra ovatifolia	Miranda
1743	Aiouea chiapensis	(Lundell) R.Rohde	YES
1759	Aiouea lanigera	(van der Werff) R.Rohde	YES
1927	Albizia lankaensis	Kosterm.
1928	Albizia lathamii	Hole
2048	Aldina reticulata	Cowan	YES
2157	Allexis cauliflora	(Oliv.) Pierre
2226	Allophylus decipiens	(E.Mey.) Radlk.
2297	Allophylus membranifolius	Radlk.	YES
2421	Alnus trabeculosa	Hand.-Mazz.
2443	Aloe mubendiensis	Christian
2453	Aloe thraskii	Baker
2471	Alphitonia excelsa	(Fenzl) Reissek ex Benth.
2539	Alseodaphne andersonii	(King ex Hook.f.) Kosterm.
2777	Amyrea sambiranensis	Leandri
3025	Anisophyllea reticulata	Kochummen
3043	Anisoptera thurifera	(Blanco) Blume
3080	Annona burchellii	R.E.Fr.
3107	Annona echinata	Dunal
3153	Annona montana	Macfad.
3262	Anthodiscus peruanus	Baill.
3305	Antidesma cochinchinense	Gagnep.
3528	Aporosa ledermanniana	Pax & K.Hoffm.
3627	Arachnothryx chimboracensis	(Standl.) Steyerm.
3667	Arachnothryx purpurea	(Lorence) Borhidi
3677	Arachnothryx septicidalis	(B.L.Rob.) Borhidi
3721	Aralia searelliana	Dunn
3760	Arbutus arizonica	(A.Gray) Sarg.
3815	Archidendron kerrii	(Gagnep.) I.C.Nielsen
3829	Archidendron muellerianum	(Maiden & R.T.Baker) I.C.Nielsen
3863	Archidendron utile	(Chun & F.C.How) I.C.Nielsen
3885	Archirhodomyrtus vieillardii	(Brongn. & Gris) Burret
3942	Ardisia byrsonimae	Stearn
4002	Ardisia gigantea	Ricketson & Pipoly
4064	Ardisia neei	Lundell
4116	Ardisia rhodochroa	C.M.Hu & J.E.Vidal
4140	Ardisia staudtii	Gilg
4262	Artocarpus chama	Buch.-Ham.
4281	Artocarpus lanceifolius	Roxb.
4293	Artocarpus ovatus	Blanco
4315	Artocarpus treculianus	Elmer
4363	Aspalathus capitata	L.
4403	Aspidosperma pyrifolium	Mart.
4451	Aspidostemon trichandra	van der Werff
4530	Astronia columnaris	J.F.Maxwell
4626	Astrotrichilia voamatata	J.-F. Leroy
4723	Attalea crassispatha	(Mart.) Burret
4777	Aucuba obcordata	(Rehder) K.T.Fu ex W.K.Hu & Soong
4848	Avicennia bicolor	Standl.
5048	Badula reticulata	A.DC.
5083	Balakata luzonica	(Vidal) Esser
5097	Balanops pachyphylla	Baill. ex Guillaumin
5140	Banara guianensis	Aubl.
5157	Banara ulmifolia	(Kunth) Benth.
5169	Banksia baxteri	R.Br.
5185	Banksia neoanglica	(A.S.George) Stimpson & J.J.Bruhl	YES
5240	Baphia rosa	Mackinder & R.Clark	YES
5260	Barringtonia asiatica	(L.) Kurz
5296	Barringtonia palawanensis	Chantar.
5309	Barringtonia ridsdalei	Chantar.
5395	Bauhinia brachycalyx	Ducke
5427	Bauhinia grandifolia	(Bong.) D.Dietr.	YES
5459	Bauhinia pottsii	G.Don
5556	Beilschmiedia castrisinensis	B.Hyland
5664	Beilschmiedia mexicana	(Mez) Kosterm.
5711	Beilschmiedia peninsularis	B.Hyland
5865	Benstonea lepatophila	(B.C.Stone) Callm. & Buerki	YES
5884	Benstonea stenocarpa	(Solms) Callm. & Buerki	YES
6394	Boscia polyantha	Gilg
6420	Boswellia microphylla	Chiov.
6516	Brachistus affinis	(C.V.Morton) D'Arcy, J.L.Gentry & Averett	YES
6618	Brandzeia filicifolia	Baill.
6710	Brexia coursiana	H. Perrier	YES
6813	Brosimum potabile	Ducke
6840	Brownea santanderensis	Quiñones
6918	Brunellia cayambensis	Cuatrec.
7024	Buchholzia coriacea	Engl.
7044	Buddleja crotonoides	A.Gray
7062	Buddleja rufescens	Willd.
7063	Buddleja saligna	Willd.
7076	Bunchosia armeniaca	(Cav.) DC.
7103	Bunchosia macrophylla	Rose
7204	Bursera glabra	(Jacq.) Triana & Planch.
7407	Byrsonima karstenii	W.R.Anderson
7440	Byrsonima rotunda	Griseb.
7461	Byrsonima verbascifolia	(L.) DC.
7465	Byrsophyllum ellipticum	(Thwaites) Hook.f.
7507	Caesalpinia ebano	H.Karst.
7654	Callianthe sylvatica	(Cav.) Dorr	YES
7709	Callicarpa tomentosa	(L.) L.	YES
7732	Callisthene minor	Mart.
7782	Calophyllum austroindicum	Kosterm. ex P.F.Stevens
7825	Calophyllum elegans	Ridl.
7916	Calophyllum soulattri	Burm.f.
7997	Calycophyllum spruceanum	(Benth.) Hook.f. ex K.Schum.
8008	Calycorectes dominicanus	Mattos
8115	Calyptranthes krugioides	McVaugh
8200	Calyptranthes spicata	Amshoff
8330	Camellia quangcuongii	L.V.Dung, Son & Nhan	YES
8331	Camellia reticulata	Lindl.
8336	Camellia semiserrata	C.W.Chi
8524	Canarium luzonicum	(Blume) A.Gray
8563	Canarium sarawakanum	Kochummen
8687	Capurodendron ankaranense	Aubrév.
8729	Caraipa jaramilloi	R.Vásquez
8794	Carapichea verrucosa	C.M.Taylor	YES
8967	Caryodaphnopsis poilanei	Kosterm.
9070	Casearia kaalaensis	Lescot & Sleumer
9080	Casearia macrocarpa	C.B.Clarke
9100	Casearia novoguineensis	Valeton
9131	Casearia rusbyana	Briq.
9154	Casearia urophylla	Gilg
9162	Casimirella beckii	(Fern.Casas) Breteler
9190	Cassia leptophylla	Vogel
9229	Cassine pininsularis	(Hürl.) I.H.Müll.
9350	Castanopsis damingshanensis	S.L.Mo ex C.C.Huang & Y.T.Chang
9358	Castanopsis endertii	Hatus. ex Soepadmo
9364	Castanopsis fissa	(Champ. ex Benth.) Rehder & E.H.Wilson
9395	Castanopsis longipes	A.Camus
9417	Castanopsis paucispina	Soepadmo
9509	Catostemma albuquerquei	Paula
9526	Catunaregam nutans	(Roxb.) Tirveng.
9601	Cecropia purpurascens	C.C.Berg
9642	Cedrelopsis procera	J.-F.Leroy
9668	Celosia floribunda	A.Gray
9728	Celtis toka	(Forssk.) Hepper & J.R.I.Wood
9753	Centrolobium sclerophyllum	H.C.Lima
9820	Cercidiphyllum magnificum	(Nakai) Nakai
9821	Cercidium andicola	Griseb.
9876	Ceroxylon vogelianum	(Engel) H.Wendl.
9937	Cestrum mortonianum	J.L.Gentry
10000	Chamaecrista adiantifolia	(Spruce ex Benth.) H.S.Irwin & Barneby
10010	Chamaecrista boyanii	(H.S.Irwin & Barneby) H.S.Irwin & Barneby
10020	Chamaecrista dentata	(Vogel) H.S.Irwin & Barneby
10041	Chamaecrista nuda	(H.S.Irwin & Barneby) H.S.Irwin & Barneby
10052	Chamaecrista spinulosa	(H.S.Irwin & Barneby) H.S.Irwin & Barneby
10143	Cheiloclinium obtusum	A.C.Sm.
10186	Chiococca semipilosa	Standl. & Steyerm.
10204	Chionanthus callophylloides	Kiew
10258	Chionanthus macrothyrsus	(Merr.) Soejarto & P.K.Lôc
10267	Chionanthus nitens	Koord. & Valeton
10273	Chionanthus palustris	Kiew
10277	Chionanthus pedunculatus	P.S.Green
10332	Chisocheton granatum	Mabb.
10356	Chisocheton rex	Mabb.
10368	Chisocheton vindictae	Mabb.
10374	Chloroleucon chacoense	(Burkart) Barneby & J.W.Grimes
10417	Chomelia paniculata	(Bartl. ex DC.) Steyerm.
10432	Chomelia rudis	(Standl.) Lorence
10449	Chonopetalum stenodictyum	Radlk.
10459	Chouxia mollis	G.E. Schatz, Gereau & Lowry
10556	Chrysophyllum subspinosum	Monach.
10695	Cinnamomum culilaban	(L.) J.Presl
10814	Cinnamomum patens	Kosterm.
10872	Cinnamomum stereophyllum	(Meisn.) Kosterm.
10895	Cinnamomum travancoricum	Gamble
10952	Citharexylum lojense	Moldenke
10999	Citronella sarmentosa	(Baill.) R.A.Howard
11022	Citrus inodora	F.M.Bailey
11028	Citrus swinglei	Burkill ex Harms
11115	Clathrotropis nitida	(Benth.) Harms
11143	Clavija killipii	B.Ståhl
11178	Cleidion macrophyllum	Baill.
11226	Cleistanthus glaber	Airy Shaw
11238	Cleistanthus inundatus	J.Léonard
11264	Cleistanthus oblongatus	Airy Shaw
11309	Cleistochlamys kirkii	(Benth.) Oliv.
11359	Clerodendrum floribundum	R.Br.
11537	Cliftonia monophylla	(Lam.) Britton
11557	Clitoria andrei	Fantz
11583	Clusia araracuarae	Pipoly
11603	Clusia cardonae	Maguire
11608	Clusia celiae	Maguire
11692	Clusia imbricata	Steyerm.
11821	Clusia sipapoana	(Maguire) Pipoly
11931	Coccoloba coronata	Jacq.
11979	Coccoloba oblonga	Lindau	YES
12007	Coccoloba salicifolia	Wedd.
12076	Coccothrinax readii	H.J.Quero
12134	Coffea affinis	De Wild.
12293	Cola le-testui	Pellegr.
12302	Cola mayumbensis	Exell
12307	Cola mossambicensis	Wild
12383	Colicodendron valerabellum	Iltis, T.Ruíz & G.S.Bunting
12650	Commiphora tenuipetiolata	Engl.
12732	Conchocarpus fontanesianus	(A.St.-Hil.) Kallunki & Pirani
12881	Copaifera glycycarpa	Ducke
12884	Copaifera krukovii	(Dwyer) J.A.S.Costa
12921	Copernicia macroglossa	Schaedtler
12954	Coprosma parviflora	Hook.f.
13023	Cordia cicatricosa	L.O.Williams
13036	Cordia decipiens	I.M.Johnst.
13075	Cordia grandis	Roxb.	YES
13104	Cordia linearicalycina	Killip ex Estrada
13131	Cordia oaxacana	A.DC.
13145	Cordia protracta	I.M.Johnst.
13169	Cordia sericicalyx	A.DC.
13311	Corylus maxima	Mill.
13350	Corymbia erythrophloia	(Blakely) K.D.Hill & L.A.S.Johnson
13353	Corymbia ferruginea	(Schauer) K.D.Hill & L.A.S.Johnson
13672	Coussarea leptophragma	Müll.Arg.
13826	Crataegus fulleriana	Sarg.
13914	Crataegus poliophylla	Sarg.
13944	Crataegus shuswapensis	J.B.Phipps & R.O'Kennon
13946	Crataegus sororia	Beadle	YES
14060	Critonia aromatisans	(DC.) R.M.King & H.Rob.
14143	Crotalaria cajanifolia	Kunth
14144	Crotalaria dinteri	Schinz
14176	Croton aubrevillei	J.Léonard
14192	Croton buchii	Urb.
14270	Croton griffithii	Hook.f.
14304	Croton jansii	J.Léonard
14369	Croton mutisianus	Kunth
14412	Croton pseudopulchellus	Pax
14493	Croton verapazensis	Donn.Sm.
14517	Crotonogyne laurentii	De Wild.
14528	Crudia acuminata	Benth.
14578	Crudia velutina	Ridl.
14604	Cryptocarya agathophylla	van der Werff
14632	Cryptocarya beddomei	Gamble
14741	Cryptocarya impressivena	Kaneh. & Hatus.
14743	Cryptocarya intermedia	Elmer
14841	Cryptocarya parinarioides	A.C.Sm.
14857	Cryptocarya pustulata	Kosterm.
14946	Cryptocarya yunnanensis	H.W. Li
14953	Cryptosepalum congolanum	(De Wild.) J.Léonard
15057	Cupaniopsis bullata	Adema
15106	Cupaniopsis subfalcata	Adema
15123	Cupressus guadalupensis	S.Watson
15252	Cybianthus huampamiensis	Pipoly
15272	Cybianthus multiflorus	(A.C.Sm.) G.Agostini
15312	Cyclocarya paliurus	(Batalin) Iljinsk.
15354	Cymbopetalum mirabile	R.E.Fr.
15374	Cynometra brachyrrhachis	Harms
15493	Cyrtandra denhamii	Seem.
15549	Cytisus proliferus	L.f.
15649	Dactyladenia buchneri	(Engl.) Prance & Sothers
15697	Dalbergia agudeloi	J.Linares & M.Sousa
15698	Dalbergia albiflora	Hutch. & Dalziel
15788	Dalbergia maritima	R.Vig.
15793	Dalbergia modesta	J. Linares & M. Sousa
15837	Dalbergia sissoo	Roxb. ex DC.
15971	Daphnopsis malacophylla	Standl. & Steyerm.	YES
16066	Decaspermum parviflorum	(Lam.) A.J.Scott
16092	Deguelia scandens	Aubl.
16158	Deinbollia mezilii	D.W.Thomas & D.J.Harris
16309	Dendropanax leptopodus	(Donn.Sm.) A.C.Sm.
16351	Dendrophorbium balsapampae	(Cuatrec.) B.Nord.
16365	Dendroseris litoralis	Skottsb.
16410	Deppea amaranthina	Standl. & Steyerm.
16445	Desmopsis oerstedii	Saff.
16448	Desmopsis trunciflora	(Schltdl. & Cham.) G.E.Schatz ex Maas, E.A.Mennega & Westra
16542	Dichaetanthera madagascariensis	Triana
16550	Dichapetalum barbosae	Torre
16642	Dicymbe froesii	Ducke
16653	Dicymbe yutajensis	R.S.Cowan
16794	Dimorphocalyx balakrishnanii	Chakrab. & Premanath
16838	Diospyros amboinensis	Bakh.
16841	Diospyros angulata	Poir.
17319	Diospyros phuketensis	Phengklai
17344	Diospyros pterocalyx	Bojer ex A.DC.
17442	Diospyros subrotata	Hiern
17459	Diospyros terminalis	Kosterm.
17474	Diospyros tonkinensis	A.Chev.
17524	Diospyros vitiensis	Gillespie
17555	Diphysa macrophylla	Lundell
17648	Dipterocarpus baudii	Korth.
17711	Dipteronia sinensis	Oliv.
17719	Dipteryx punctata	(S.F.Blake) Amshoff
17781	Discocarpus spruceanus	Müll.Arg.
17818	Dissotis caloneura	Gilg ex Engl.
17931	Dombeya amplifolia	Arènes
17933	Dombeya analavelonae	Arènes
18066	Dombeya sofiensis	Arènes
18109	Doratoxylon alatum	(Radlk.) Capuron
18158	Dracaena ellenbeckiana	Engl.
18190	Dracaena xiphophylla	Baker
18191	Dracontomelon costatum	Blume
18204	Dracophyllum latifolium	A.Cunn.
18266	Drypetes aetoxyloides	Airy Shaw
18308	Drypetes darimontiana	J.Léonard
18403	Drypetes paxii	Hutch.
18423	Drypetes rubriflora	Pax & K.Hoffm.
18461	Dubautia arborea	(A.Gray) D.D.Keck
18506	Duguetia eximia	Diels
18662	Duroia retrorsipila	Steyerm.
18681	Dussia sanguinea	Urb. & Ekman
18691	Dyerophytum socotranum	(Balf.f.) ined.	YES
18703	Dypsis basilonga	(Jum. & H.Perrier) Beentje & J.Dransf.
18815	Dysoxylum cupuliforme	H.L.Li
18875	Dysoxylum roseum	(Baill.) C.DC.
18911	Ecclinusa ulei	(K.Krause) Gilly ex Cronquist
18951	Ehretia resinosa	Hance
18961	Ehretia tinifolia	L.	YES
18968	Ekebergia capensis	Sparrm.
19082	Elaeocarpus angustipes	Knuth
19153	Elaeocarpus compactus	Schltr.
19179	Elaeocarpus degenerianus	A.C.Sm.
19229	Elaeocarpus gillespieanus	A.C.Sm.
19270	Elaeocarpus ilocanus	Merr.
19286	Elaeocarpus kambi	Gibbs
19310	Elaeocarpus ledermannii	Schltr.
19319	Elaeocarpus lingualis	Knuth
19327	Elaeocarpus macranthus	Merr.
19352	Elaeocarpus miquelii	Hochr.
19450	Elaeocarpus sallehianus	Ng
19528	Elaeocarpus womersleyi	Weibel
19581	Elizabetha grahamiae	Cowan	YES
19615	Embelia henryi	E.H.Walker
19671	Endiandra aggregata	Kosterm.
19817	Endlicheria formosa	A.C.Sm.
19860	Endospermum diadenum	(Miq.) Airy Shaw
20006	Eremophila longifolia	(R.Br.) F.Muell.
20075	Eriolaena kwangsiensis	Hand.-Mazz.
20076	Eriolaena lushingtonii	Dunn
20266	Erythrochiton fallax	Kallunki
20319	Erythrostemon yucatanensis	(Greenm.) Gagnon & G.P.Lewis	YES
20389	Erythroxylum kapplerianum	Peyr.
20422	Erythroxylum oxycarpum	O.E.Schulz
20438	Erythroxylum pungens	O.E.Schulz
20575	Eschweilera sclerophylla	Cuatrec.
20611	Esenbeckia nesiotica	Standl.
20688	Eucalyptus astringens	(Maiden) Maiden
20695	Eucalyptus bakeri	Maiden
20734	Eucalyptus caesia	Benth.
20766	Eucalyptus chapmaniana	Cameron
20817	Eucalyptus cypellocarpa	L.A.S.Johnson
20864	Eucalyptus elegans	A.R.Bean
20893	Eucalyptus flocktoniae	(Maiden) Maiden
20898	Eucalyptus forrestiana	Diels
20912	Eucalyptus gillii	Maiden
20913	Eucalyptus gittinsii	Brooker & Blaxell
20927	Eucalyptus granitica	L.A.S.Johnson & K.D.Hill
20948	Eucalyptus hypostomatica	L.A.S.Johnson & K.D.Hill
21123	Eucalyptus patellaris	F.Muell.
21132	Eucalyptus persistens	L.A.S.Johnson & K.D.Hill
21186	Eucalyptus racemosa	Cav.
21240	Eucalyptus sheathiana	Maiden
21259	Eucalyptus squamosa	H.Deane & Maiden
21265	Eucalyptus stoatei	C.A.Gardner
21289	Eucalyptus tenuis	Brooker & Hopper
21328	Eucalyptus viminalis	Labill.	YES
21429	Eugenia argyrophylla	B.Holst & M.L.Kawas.
21584	Eugenia cupulata	Amshoff
21660	Eugenia fleuryi	A.Chev.
21665	Eugenia francavilleana	O.Berg
21748	Eugenia imbricata	O.Berg
21779	Eugenia kaieteurensis	Amshoff
21812	Eugenia leonensis	Engl. & Brehmer
21817	Eugenia lhotzkyana	O.Berg
21827	Eugenia lineata	(Sw.) DC.	YES
22031	Eugenia puberula	Nied.
22110	Eugenia scottii	H.Perrier
22208	Eugenia tumescens	B.S.Amorim & M.Alves	YES
22218	Eugenia umtamvunensis	A.E.van Wyk
22242	Eugenia versicolor	McVaugh
22248	Eugenia vilersii	H.Perrier
22287	Eumachia archboldiana	(Fosberg) Barrabé	YES
22318	Euodia cuspidata	K.Schum.	YES
22423	Euphorbia bicompacta	Bruyns
22564	Euphorbia sachetiana	(J.Florence) Govaerts
22658	Eurya brevistyla	Kobuski
22732	Eurya patentipila	Chun
22761	Eurya saxicola	Hung T.Chang
22775	Eurya trichocarpa	Korth.
22844	Exellodendron coriaceum	(Benth.) Prance
22866	Exostema curbeloi	Borhidi & M.Fernández
22867	Exostema ellipticum	Griseb.
22982	Falcatifolium gruezoi	de Laub.
23077	Faramea macra	Müll.Arg.
23079	Faramea maguirei	Steyerm.
23111	Faramea persistisepta	Dwyer & M.V.Hayden
23124	Faramea saldanhaei	Glaz.
23239	Feuilleea vitiensis	(A.Gray) Kuntze
23291	Ficus aurita	Blume
23323	Ficus botryocarpa	Miq.
23475	Ficus eustephana	Diels
23499	Ficus gigantifolia	Merr.
23573	Ficus jaramilloi	Dugand
23723	Ficus padana	Burm.f.
23736	Ficus patellata	Corner
23774	Ficus pteroporum	Guillaumin
23848	Ficus soatensis	Dugand
23849	Ficus soepadmoi	Kochummen
23915	Ficus trimenii	King ex Trimen
23953	Ficus vogeliana	(Miq.) Miq.
24037	Flindersia dissosperma	(F.Muell.) Domin
24056	Foetidia africana	Verdc.
24197	Fraxinus insularis	Hemsl.
24255	Freziera glabrescens	A.L.Weitzman
24353	Gaertnera ianthina	Malcomber
24366	Gaertnera masoalana	C.M. Taylor
24383	Gaertnera rotundifolia	Bojer
24411	Galipea congestiflora	Pirani
24423	Gallienia sclerophylla	Dubard & Dop
24487	Garcinia bracteata	C.Y.Wu ex Y.H.Li
24531	Garcinia disepala	Vesque
24562	Garcinia holttumii	Ridl.
24636	Garcinia neglecta	Vieill.
24875	Garuga forrestii	W.W.Sm.
24879	Gastrolobium bilobum	R.Br.
24895	Gaultheria griffithiana	Wight
24960	Geissanthus spectabilis	Pipoly
24996	Geniostoma glaucescens	Schltr.
25098	Gilbertiodendron klainei	(Pierre ex Pellegr.) J.Léonard
25106	Gilbertiodendron obliquum	(Stapf) J.Léonard
25212	Glochidion caloneurum	Airy Shaw
25219	Glochidion chodoense	C.S.Lee & H.T.Im
25417	Glyptopetalum marivelense	Merr.
25435	Gmelina ledermannii	H.J.Lam
25439	Gmelina magnifica	Mabb.
25560	Goniothalamus cheliensis	Hu
25718	Gonzalagunia affinis	Standl. ex Steyerm.
25876	Grevillea berryana	Ewart & Jean White
25911	Grevillea stenobotrya	F.Muell.
25921	Grewia angolensis	Welw. ex Mast.
25963	Grewia hexamita	Burret
26002	Grewia occidentalis	L.
26020	Grewia pubescens	P.Beauv.
26083	Grossera macrantha	Pax
26098	Guapira brevipetiolata	(Heimerl) Alain
26204	Guatteria aberrans	Erkens & Maas
26224	Guatteria beckii	Maas & Westra	YES
26247	Guatteria cryandra	Erkens & Maas
26303	Guatteria lucens	Standl.
26314	Guatteria moralesii	(M. Gómez) Urb.	YES
26322	Guatteria odorata	R.E.Fr.
26409	Guettarda bernardii	Steyerm.
26445	Guettarda foliacea	Standl.
26451	Guettarda glabrescens	(Schltr.) Guillaumin	YES
26580	Guioa hirsuta	Welzen
26612	Guioa pterorhachis	Welzen
26650	Gustavia johnclarkii	S.A.Mori & Cornejo	YES
26664	Gustavia pulchra	Miers
26667	Gustavia serrata	S.A.Mori
26784	Gymnostoma deplancheanum	(Miq.) L.A.S.Johnson
26922	Hamamelis mollis	Oliv.
26967	Hancea longistyla	(Merr.) S.E.C.Sierra, Kulju & Welzen
27028	Haplolobus moluccanus	H.J.Lam
27031	Haplormosia monophylla	(Harms) Harms
27084	Harrisonia abyssinica	Oliv.
27112	Hebepetalum neblinae	Jardim & P.E.Berry
27146	Hedyosmum crenatum	Occhioni
27386	Henriettea maguirei	(Wurdack) Penneys, F.A. Michelangeli, Judd & Almeda
27403	Henriettea squamulosa	(Cogn.) Judd
27404	Henriettea stellaris	O. Berg ex Triana
27458	Hernandia jamaicensis	Britton & Harris
27493	Hesperomannia arborescens	A.Gray
27598	Hevea nitida	Mart. ex Müll.Arg.
27793	Hirtella angustifolia	Schott ex Spreng.
27808	Hirtella conduplicata	Prance
27818	Hirtella excelsa	Standl. ex Prance
27889	Hirtella zanzibarica	Oliv.
27934	Homalanthus longistylus	K.Schum. & Lauterb.
28110	Hopea celebica	Burck
28132	Hopea gregaria	Slooten
28299	Horsfieldia tristis	W.J.de Wilde
28312	Hortia superba	Ducke
28329	Huberantha capillata	(A.C.Sm.) Chaowasku	YES
28397	Humiria crassifolia	Mart.	YES
28438	Huodendron tomentosum	Y.C.Tang & S.M.Hwang
28442	Hybanthus denticulatus	H.E.Ballard, Wetter & N.Zamora
28515	Hydriastele lurida	(Becc.) W.J.Baker & Loo
28652	Hyperbaena jalcomulcensis	E. Pérez & Cast.-Campos
28670	Hypericum laricifolium	Juss.
28873	Ilex guianensis	(Aubl.) Kuntze
29043	Ilex quercetorum	I.M.Johnst.
29116	Ilex tsoi	Merr. & Chun
29135	Ilex vesparum	Steyerm.
29262	Inga chrysantha	Ducke
29326	Inga insignis	Kunth
29388	Inga obscura	J.F.Macbr.
29452	Inga striata	Benth.
29460	Inga tenuiloba	N.Zamora & T.D.Penn.
29501	Iochroma grandiflorum	Benth.
29504	Iochroma nitidum	S. Leiva & Quipuscoa
29519	Iriartella setigera	(Mart.) H.Wendl.
29528	Irvingia smithii	Hook.f.
29562	Isertia rosea	Spruce ex K.Schum.
29698	Ixora cordifolia	Valeton	YES
29798	Ixora ooumuensis	J.Florence
30101	Juniperus osteosperma	(Torr.) Little
30159	Karomia humbertii	(Moldenke) R. Fern.
30320	Knema glauca	Warb.
30432	Kokoona lanceolata	Ridl.
30510	Kutchubaea montana	Steyerm.
30578	Lacmellea klugii	Monach.
30604	Ladenbergia carua	(Wedd.) Standl.
30744	Lannea velutina	A.Rich.
30962	Leea aequata	L.
31076	Leptecophylla robusta	(Hook.f.) C.M.Weiller	YES
31244	Libocedrus bidwillii	Hook.f.
31266	Licania bellingtonii	Prance
31370	Licania longipetala	Prance
31378	Licania marleneae	Prance
31547	Ligustrum ibota	Siebold
31584	Lindackeria bukobensis	Gilg	YES
31599	Lindera assamica	(Meisn.) Kurz
31696	Lissocarpa stenocarpa	Steyerm.
31713	Lithocarpus areca	(Hickel & A.Camus) A.Camus
31770	Lithocarpus crassifolius	A.Camus
31812	Lithocarpus floccosus	C.C.Huang & Y.T.Chang
31828	Lithocarpus hancei	(Benth.) Rehder
31923	Lithocarpus oblancifolius	Julia & Soupadmo
31957	Lithocarpus propinquus	C.C.Huang & Y.T.Chang
32028	Lithocarpus vidalianus	A.Camus
32034	Lithocarpus woodii	(Hance) A.Camus
32117	Litsea ferruginea	Blume	YES
32210	Litsea nitida	(Roxb.) Hook. f.
32231	Litsea populifolia	(Hemsl.) Gamble
32260	Litsea solomonensis	C.K.Allen
32339	Lonchocarpus angusticarpus	M.Sousa
32340	Lonchocarpus antioquiensis	M.Sousa	YES
32415	Lonchocarpus nebularis	M.Sousa
32420	Lonchocarpus oaxacensis	Pittier
32507	Loreya umbellata	(Gleason) Wurdack	YES
32543	Ludia ikongoensis	Capuron & Sleumer
32568	Luehea paniculata	Mart.
32571	Luehea speciosa	Willd.
32593	Luetzelburgia trialata	Ducke
32600	Lunania dodecandra	C.Wright ex Griseb.
32625	Lychnophora diamantinana	Coile & S.B.Jones
32684	Lyonia rubiginosa	(Pers.) G. Don
32728	Mabea excelsa	Standl. & Steyerm.
32731	Mabea glaziovii	Pax & K.Hoffm.
32733	Mabea klugii	Steyerm.
32744	Mabea pulcherrima	Müll.Arg.
32811	Macaranga caudata	Pax & K.Hoffm.
32902	Macaranga magnifolia	L.M.Perry
33088	Machaerium punctatum	(Lam.) Pers.
33097	Machaerium seemannii	Benth. ex Seem.
33196	Machilus tenuipilis	H.W. Li
33294	Macrolobium herrerae	Zarucchi
33467	Madhuca rufa	(King & Gamble) P.Royen
33507	Maerua racemulosa	Gilg & Gilg-Ben.
33509	Maerua rosmarinoides	Gilg & Gilg-Ben.
33662	Magnolia faustinomirandae	A. Vázquez	YES
33688	Magnolia guatapensis	(Lozano) Govaerts
33906	Malanea guaiquinimensis	Steyerm.
33952	Mallotus illudens	Croizat
33980	Mallotus nesophilus	Müll.Arg.
34003	Mallotus taoyuanensis	C.L.Peng & L.H.Yan
34035	Malouetia lata	Markgr.
34037	Malouetia naias	M.E.Endress
34133	Mammea odorata	(Raf.) Kosterm.
34264	Manilkara dukensis	(Engl. & K.Krause) H.J.Lam
34294	Manilkara mochisia	(Baker) Dubard
34322	Manilkara vitiensis	(H.J.Lam & Olden) B.Meeuse
34343	Maniltoa steenisii	Meeuwen
34354	Manuleopsis dinteri	Thell.
34377	Maranthes robusta	(Oliv.) Prance ex F.White
34398	Margaritaria scandens	(C.Wright ex Griseb.) G.L.Webster
34573	Matisia carderi	Fern.Alonso
34599	Matisia longiflora	Gleason
34865	Melanophylla crenata	Baker
34902	Melicope belahe	(Baill.) T.G. Hartley
34911	Melicope clemensiae	T.G.Hartley
34923	Melicope feddei	(H.Lév.) T.G.Hartley & B.C.Stone
34957	Melicope mauii	T.G.Hartley & B.C.Stone
34979	Melicope pseudoanisata	(Rock) T.G.Hartley & B.C.Stone
34990	Melicope saintjohnii	(E.P. Hume) T.G. Hartley & B.C. Stone
35111	Meliosma peytonii	A.H. Gentry
35215	Memecylon elaeagni	Blume
35219	Memecylon englerianum	Cogn.
35296	Memecylon pubescens	King
35358	Meriania campii	Wurdack
35360	Meriania claussenii	(Naudin) Triana
35373	Meriania glabra	(DC.) Triana
35381	Meriania huilensis	Wurdack
35417	Meriania tetramera	Wurdack
35464	Meryta sonchifolia	(Linden) Linden & André
35471	Mesua beccariana	(Baill.) Kosterm.
35482	Mesua nivenii	Whitmore
35520	Metrosideros excelsa	Sol. ex Gaertn.
35548	Metrosideros umbellata	Cav.
35559	Metteniusa edulis	H.Karst.
35627	Miconia amissa	Wurdack
35643	Miconia archeri	Wurdack
35764	Miconia cundinamarcensis	Wurdack
35854	Miconia hemenostigma	Naudin
35909	Miconia latifolia	(D. Don) Naudin
35942	Miconia martinicensis	Cogn.	YES
36008	Miconia paucidens	DC.
36061	Miconia quadrifolia	Naudin
36121	Miconia sintenisii	Cogn.	YES
36215	Miconia woytkowskii	Wurdack
36260	Microcos philippinensis	Burret
36332	Micropholis venamoensis	(Steyerm.) T.D.Penn.
36364	Microtropis sabahensis	Kochummen
36417	Millettia aurea	(R.Vig.) Du Puy & Labat
36469	Millettia liberica	Jongkind
36519	Millettia venusta	Craib
36788	Mollinedia jorgearum	Peixoto
36789	Mollinedia killipii	J.F.Macbr.
36815	Molongum laxum	(Benth.) Pichon
36870	Monodora louisii	Boutique
36963	Monteverdia aquifolium	(Mart.) Biral	YES
36973	Monteverdia clarendonensis	(Britton) Biral	YES
37096	Morella serrata	(Lam.) Killick
37108	Morinda fasciculata	Benth.
37151	Mortoniodendron anisophyllum	(Standl.) Standl. & Steyerm.
37162	Morus celtidifolia	Kunth
37202	Mosiera munizii	(Borhidi) Bisse
37217	Mouriri bahiensis	Morley
37355	Murraya koenigii	(L.) Spreng.
37364	Musgravea stenostachya	F.Muell
37420	Myoporum tenuifolium	G.Forst.
37427	Myrceugenia camargoana	Mattos
37457	Myrceugenia seriatoramosa	(Kiaersk.) D.Legrand & Kausel
37529	Myrcia concinna	B.Holst & M.L.Kawas.
37562	Myrcia espiritosantensis	B.S.Amorim	YES
37737	Myrcia pentagona	McVaugh
37811	Myrcia stenocarpa	Krug & Urb.
37854	Myrcia variabilis	DC.
37866	Myrcia zetekiana	(Standl.) B.Holst
37913	Myrciaria ibarrae	Lundell
37958	Myristica brachypoda	W.J.de Wilde
38017	Myristica kalkmanii	W.J.de Wilde
38137	Myrsine faberi	(Mez) Pipoly & C. Chen
38338	Nectandra amazonum	Nees
38425	Nectandra utilis	Rohwer
38493	Neea verticillata	Ruiz & Pav.
38531	Neobuxbaumia mezcalaensis	(Bravo) Backeb.
38586	Neolitsea australiensis	Kosterm.
38638	Neolitsea velutina	W.T. Wang
38659	Neomitranthes stictophylla	(G.M.Barroso & Peixoto) M.C.Souza
38777	Neoveitchia brunnea	Dowe
38828	Nestegis apetala	(Vahl) L.A.S.Johnson
38829	Nestegis cunninghamii	(Hook.f.) L.A.S.Johnson
38881	Normandiodendron romii	(De Wild.) Lonard
39079	Nuxia floribunda	Benth.
39135	Ochna louvelii	(H. Perrier) Callm. & Phillipson
39202	Ochthocosmus barrae	Hallier f.
39235	Ocotea argyrophylla	Ducke
39237	Ocotea atacta	Lorea-Hern.
39243	Ocotea auriculata	Lasser
39305	Ocotea cowaniana	C.K.Allen
39342	Ocotea ekmanii	O.C.Schmidt
39395	Ocotea indecora	(Schott) Mez
39555	Ocotea rhytidotricha	Rohwer
39648	Ocotea veraguensis	(Meisn.) Mez
39677	Octoknema klaineana	Pierre
39741	Olea gagnepainii	Knobl.
39815	Omphalea triandra	L.	YES
39836	Omphalocarpum pachysteloides	Mildbr. ex Hutch. & Dalziel
40012	Oreopanax ecuadoriensis	Seem.
40032	Oreopanax ilicifolius	Marchal
40091	Oreopanax spathulatus	M.J.Cannon & Cannon
40162	Ormosia emarginata	Benth.
40199	Ormosia macrodisca	Baker
40200	Ormosia macrophylla	Benth.
40372	Osmoxylon spathipedunculatum	(Philipson) Philipson
40377	Osmoxylon teysmannii	(Boerl.) Philipson
40478	Ouratea grosourdyi	(Tiegh.) Steyerm.
40607	Oxandra polyantha	R.E. Fr.
40609	Oxandra riedeliana	R.E. Fr.
40724	Pachira yapacanae	Steyerm. ex W.S.Alverson
40729	Pachycentria constricta	Blume
40794	Palaquium bataanense	Merr.
40803	Palaquium cochleariifolium	P.Royen
40946	Palicourea botryocephala	(Standl.) Borhidi	YES
41026	Palicourea grandistipula	(Standl. ex Steyerm.) C.M.Taylor
41040	Palicourea huampamiensis	(C.M.Taylor) C.M.Taylor	YES
41245	Pandanus abbiwii	Huynh
41256	Pandanus alifer	H.St.John
41312	Pandanus bilinearis	H.St.John
41333	Pandanus brongniartii	H.St.John
41378	Pandanus conicus	H.St.John
41427	Pandanus emarginatus	H.St.John
41476	Pandanus hermsianus	Martelli
41485	Pandanus imerinensis	Martelli
41581	Pandanus membranaceus	Huynh
41649	Pandanus peekelii	H.St.John
41655	Pandanus perrieri	Martelli
41735	Pandanus sibuyanensis	Martelli
41898	Paranephelium joannis	Davids
41963	Parathesis fusca	(Oerst.) Mez
42113	Paropsia guineensis	Oliv.
42134	Passiflora tina	R. Boender & Ulmer
42145	Paulownia catalpifolia	T. Gong ex D.Y. Hong
42209	Pavetta crassicaulis	Bremek.
42216	Pavetta gerstneri	Bremek.
42222	Pavetta holstii	K.Schum.	YES
42241	Pavetta luzonica	Bremek.
42295	Pavetta urundensis	Bremek.
42466	Pentagonia costaricensis	(Standl.) W.C.Burger & C.M.Taylor
42705	Persea podadenia	S.F.Blake	YES
42736	Perymenium jelskii	(Hieron.) S.F.Blake
42813	Phialanthus grandifolius	Alain
42834	Philenoptera kanurii	(Brenan & J.B.Gillett) Schrire
43058	Phyllanthus frodinii	Airy Shaw
43278	Phytelephas tenuicaulis	(Barfod) A.J.Hend.
43285	Picea abies	(L.) H.Karst.
43309	Picea obovata	Ledeb.
43334	Pichonia sessiliflora	(C.T.White) Aubrév.
43343	Picramnia emarginata	Urb. & Ekman
43389	Pieris formosa	(Wall.) D.Don
43392	Pierreodendron kerstingii	(Engl.) Little
43453	Pilosocereus pachycladus	F. Ritter
43630	Pinus torreyana	Parry ex Carrière
43753	Piper mornicola	C.DC.
43788	Piper puraceanum	Trel. & Yunck.
43805	Piper subtomentosum	Trel. & Yunck.
43933	Pistacia badghysi	K.P.Popov
43945	Pitardella poilanei	Tirveng.
44284	Platydesma spathulatum	(A.Gray) B.C.Stone	YES
44303	Platymiscium trinitatis	Benth.
44344	Pleioluma macropoda	(H.J.Lam) Swenson	YES
44360	Pleiospermium longisepalum	Swingle
44409	Plerandra vanuatua	(Lowry) Lowry, G.M.Plunkett & Frodin	YES
44443	Pleurothyrium cuneifolium	Nees
44473	Pleurothyrium undulatum	(Meisn.) Rohwer
44493	Plinia cubensis	(Griseb.) Urb.
44516	Plinia moralesii	Barrie
44582	Podocarpus borneensis	de Laub.
44607	Podocarpus henkelii	Stapf ex Dallim. & B.D.Jacks.
44851	Polyosma robusta	(Ridl.) Saw
44853	Polyosma wallichii	Benn.
44890	Polyscias crassa	(Hemsl.) Lowry & G.M.Plunkett
44919	Polyscias jackiana	(G.Don) Lowry & G.M.Plunkett
44939	Polyscias macrocarpa	(Philipson & Bui) Lowry & G.M.Plunkett
45001	Polyscias terminalia	Bernardi
45127	Populus manshurica	Nakai
45129	Populus minhoensis	S.F. Yang & H.F. Wu
45147	Populus suaveolens	Fisch. ex Camuzet	YES
45166	Porcelia macrocarpa	R.E.Fr.
45233	Potameia chartacea	Kosterm.
45346	Pouteria deliciosa	T.D.Penn.
45407	Pouteria mattogrossensis	(Pilg.) Baehni
45415	Pouteria mongaguensis	Mattos
45505	Pouteria vernicosa	T.D.Penn.
45625	Premna schimperi	Engl.
45661	Prioria mannii	(Baill.) Breteler
45666	Prismatomeris brachypus	Ridl.
45816	Protium ferrugineum	(Engl.) Engl.
46015	Prunus lusitanica	L.	YES
46067	Prunus ramburii	Boiss.
46083	Prunus serrula	Franch.
46154	Pseudobombax calcicola	Carv.-Sobr. & L.P.Queiroz
46327	Psidium claraense	Urb.
46434	Psychotria aurea	Lauterb.
46438	Psychotria baltenweckii	Urb.
46457	Psychotria bugoyensis	K.Krause
46573	Psychotria gracilior	A.C.Sm.
46624	Psychotria josephi	(Kuntze) Kottaim.	YES
46628	Psychotria kahuziensis	E.M.A.Petit
46684	Psychotria mapourioides	DC.
46740	Psychotria orophila	E.M.A.Petit
46741	Psychotria orosiana	Standl.
46849	Psychotria subalpina	Elmer
46989	Pterandra hirsuta	C.E. Anderson
47143	Pterygota schoorkopfii	Engl.
47175	Ptychosperma hartmannii	Becc.
47179	Ptychosperma macrocerum	Becc.
47260	Pycnocoma macrophylla	Benth.
47326	Pyrostria sambavensis	(Cavaco) Razafim., Lantz & B. Bremer
47336	Pyrus betulifolia	Bunge	YES
47345	Pyrus chosrovica	Gladkova
47393	Pyrus theodorovii	Mulk.
47483	Quararibea duckei	Huber
47562	Quercus bella	Chun & Tsiang
47600	Quercus chrysotricha	A.Camus
47601	Quercus chungii	F.P.Metcalf
47809	Quercus oglethorpensis	W.H.Duncan
47888	Quercus sichourensis	(Y.C.Hsu) C.C.Huang & Y.T.Chang
47956	Quetzalia stipitata	(Lundell) Lundell
48059	Randia cookii	Standl.
48166	Rauvolfia cubana	A.DC.
48255	Razafimandimbisonia minor	(Baill.) Kainul. & B.Bremer
48355	Reutealis trisperma	(Blanco) Airy Shaw
48397	Rhamnus globosa	Bunge
48427	Rhaphiolepis ferruginea	F.P.Metcalf
48531	Rhododendron brassii	Sleumer
48538	Rhododendron campylocarpum	Hook.f.
48591	Rhododendron hancockii	Hemsl.
48608	Rhododendron kiyosumense	(Makino) Makino
48660	Rhododendron ochraceum	Rehder & E.H.Wilson
48779	Rhodomyrtus macrocarpa	Benth.
48799	Rhodostemonodaphne cyclops	Madriñán
48810	Rhodostemonodaphne longiflora	Madriñán
48869	Rhus hypoleuca	Champ. ex Benth.
48873	Rhus microphylla	Engelm.
48881	Rhus taitensis	Guill.
48891	Rhynchosia laetissima	Baker
48950	Rinorea breviracemosa	Chipp
49011	Rinorea oblongifolia	(C.H.Wright) C.Marquand ex Chipp
49042	Rinoreocarpus ulei	(Melch.) Ducke
49082	Rogiera standleyana	(Ant.Molina) Lorence
49115	Rondeletia formonia	Urb. & Ekman
49118	Rondeletia hameliifolia	Dwyer & M.V.Hayden	YES
49130	Rondeletia nalgensis	Urb. & Ekman
49160	Rotheca myricoides	(Hochst.) Steane & Mabb.
49181	Rothmannia octomera	(Hook.) Fagerl.
49262	Rubovietnamia coronula	Alejandro & Meve	YES
49295	Rudgea interrupta	Benth.
49350	Ruellia chartacea	(T. Anderson) Wassh.
49458	Rytigynia lecomtei	Robyns
49482	Sabal mauritiiformis	(H.Karst.) Griseb. & H.Wendl.
49531	Salacca zalacca	(Gaertn.) Voss
49562	Salacia pyriformis	(Sabine) Steud.
49668	Salix medogensis	Y.L.Chou
49998	Sassafras tzumu	(Hemsl.) Hemsl.
50096	Saurauia prainiana	Buscal.
50099	Saurauia pseudostrigillosa	Buscal.
50350	Schefflera hitchcockii	(Lasser & Maguire) Maguire, Steyerm. & Frodin
50384	Schefflera lasiogyne	Harms
50407	Schefflera malmei	(Harms) Frodin
50427	Schefflera monzonensis	Harms
50459	Schefflera palmiformis	Grushv. & Skvortsova
50667	Schismatoclada villiflora	Homolle ex Cavaco
50684	Schizocalyx sterculioides	(Standl.) Kainul. & B.Bremer
50745	Schoepfia californica	Brandegee
50792	Schumanniophyton hirsutum	(Hiern) R.D.Good
50857	Scolopia zeyheri	(Nees) Szyszyl.	YES
50912	Searsia leptodictya	(Diels) T.S.Yi, A.J.Mill. & J.Wen
51024	Semecarpus obovatus	Moon ex Thwaites	YES
51031	Semecarpus pubescens	Thwaites
51083	Senegalia densispina	(Thulin) Kyal. & Boatwr.	YES
51100	Senegalia goetzei	(Harms) Kyal. & Boatwr.	YES
51118	Senegalia langsdorffii	(Benth.) Bocage & L.P.Queiroz
51123	Senegalia loretensis	(J.F.Macbr.) Seigler & Ebinger
51187	Senegalia welwitschii	(Oliv.) Kyal. & Boatwr.	YES
51234	Senna holwayana	(Rose) H.S.Irwin & Barneby
51246	Senna mollissima	(Willd.) H.S.Irwin & Barneby
51354	Sesbania grandiflora	(L.) Poir.
51383	Shirakiopsis sanchezii	(Merr.) Esser
51415	Shorea chaiana	P.S.Ashton
51527	Shorea polysperma	Merr.
51576	Sibangea similis	(Hutch.) Radcl.-Sm.
51607	Sideroxylon foetidissimum	Jacq.
51816	Sloanea cararaensis	T.D.Penn.	YES
51972	Socratea hecatonandra	(Dugand) R.Bernal
52011	Solanum capillipes	Britton
52017	Solanum chrysasteroides	Werderm.	YES
52022	Solanum compressum	L.B. Sm. & Downs
52036	Solanum cucullatum	S. Knapp
52066	Solanum hazenii	Britton
52103	Solanum nigricans	M. Martens & Galeotti
52256	Sorbus amici-petri	Mikoláš	YES
52267	Sorbus austriaca	(Beck) Hedl.
52297	Sorbus croceocarpa	P.D.Sell
52353	Sorbus hudsonii	Rushforth	YES
52495	Sorbus verticillata	Merr.
52561	Sparattosyce balansae	A.G.Richt. ex Guillaumin
52581	Sphaerantia chartacea	Peter G.Wilson & B.Hyland
52588	Sphenostemon balansae	Baill.
52595	Sphenostemon thibaudii	Jérémie
52652	Spirotheca rivieri	(Decne.) Ulbr.
52660	Spondias expeditionaria	J.D.Mitch. & Daly	YES
52695	Stachyarrhena spicata	Hook.f.
52701	Stachyurus cordatulus	Merr.
52876	Stenostomum orbiculare	(Alain) Borhidi & M.Fernández
52936	Sterculia conwentzii	K.Schum.
52973	Sterculia lepidotostellata	Mildbr.
53229	Strychnos mitis	S.Moore
53248	Strychnos ternata	Gilg	YES
53614	Swartzia sumorum	A.R.Molina	YES
53626	Swartzia wurdackii	R.S.Cowan
53640	Swintonia pierrei	Hance
53707	Symplococarpon flavifolium	Lundell
53721	Symplocos arborea	Brongn. & Gris
53776	Symplocos dasyphylla	Brand
53791	Symplocos flavescens	Rusby	YES
53865	Symplocos montana	Brongn. & Gris	YES
53902	Symplocos peruviana	(Szyszy?.) Brand
53923	Symplocos quindiuensis	Brand
53959	Symplocos tacanensis	Lundell
54045	Syringa pinetorum	W.W.Sm.
54199	Syzygium calubcob	(C.B.Rob.) Merr.
54336	Syzygium durum	(Merr.) Merr.
54355	Syzygium eugenioides	(F.Muell.) Biffin & Craven
54450	Syzygium havilandii	(Merr.) Merr. & L.M.Perry
54458	Syzygium hendersonii	Merr.
54633	Syzygium monetarium	(Ridl.) Merr. & L.M.Perry
54708	Syzygium pachyrrachis	Amshoff
54741	Syzygium peekelii	Diels
54751	Syzygium pergamentaceum	(King) Chantar. & J.Parn.
54774	Syzygium polisense	Merr.
54780	Syzygium polypetalum	(Wall.) Merr. & L.M.Perry
54808	Syzygium puberulum	Merr. & L.M.Perry
54809	Syzygium pulaiense	I.M.Turner
54833	Syzygium ramiflorum	Airy Shaw
54841	Syzygium refertum	(Craib) Chantar. & J.Parn.
54915	Syzygium scortechinii	(King) Chantar. & J.Parn.
55015	Syzygium thomsenii	(Diels) Merr. & L.M.Perry
55018	Syzygium thouvenotii	(Danguy) Byng
55046	Syzygium tsoongii	(Merr.) Merr. & L.M.Perry
55092	Syzygium vrieseanum	(Miq.) Amshoff
55095	Syzygium waikaiunense	T.G.Hartley & L.M.Perry
55269	Tabernaemontana pandacaqui	Poir.
55299	Tabernanthe iboga	Baill.
55462	Tamarix hohenackeri	Bunge	YES
55463	Tamarix indica	Willd.
55648	Tarenna gracilis	(Stapf) Keay
55651	Tarenna harmandiana	Pit.
55861	Terminalia fanshawei	(Exell & Maguire) Gere & Boatwr.	YES
55889	Terminalia kaiseriana	F. Hoffm.
55891	Terminalia kilimandscharica	Engl.
55904	Terminalia macrostachya	(Standl.) Alwan & Stace	YES
55918	Terminalia myanmarensis	W.J.Kress & DeFilipps
56050	Ternstroemia evenia	(King) A.C. Sm.
56112	Ternstroemia toquian	Fern.-Vill.
56161	Tetradenia urticifolia	(Baker) Phillipson
56205	Tetrastylidium peruvianum	Sleumer
56206	Tetrataxis salicifolia	(Thouars ex Tul.) Baker
56229	Tetrorchidium bulbipilosum	Cuatrec.
56230	Tetrorchidium costaricense	Huft
56231	Tetrorchidium didymostemon	(Baill.) Pax & K.Hoffm.
56270	Theobroma glaucum	H.Karst.
56273	Theobroma mammosum	Cuatrec. & J. León
56336	Thuja occidentalis	L.
56360	Tibouchina elegantula	Todzia & Almeda
56418	Timonius abanii	Jun H.Chen	YES
56457	Timonius heptamerus	Wernham
56504	Timonius rufus	Valeton
56639	Toulicia elliptica	Radlk.
56699	Tovomita fanshawei	Maguire
56733	Tovomitopsis paniculata	Planch. & Triana
56841	Tricalysia lejolyana	Sonké & Cheek
56956	Trichilia stipitata	T.D. Penn.
56979	Trichocladus goetzei	Engl.
57051	Trigonopyren ovalifolius	Bremek.
57063	Trigonostemon elegantissimus	Airy Shaw
57107	Trimenia nukuhivensis	W.L.Wagner & Lorence
57126	Triplaris poeppigiana	Wedd.
57136	Tripterygium wilfordii	Hook. f.
57137	Trischidium alternum	(Benth.) H.E.Ireland
57171	Tristaniopsis parvifolia	A.J.Scott
57245	Turnera odorata	Rich.
57259	Turpinia nitida	Merr. & L.M.Perry
57295	Turraea pellegriniana	Keay
57336	Uapaca mole	Pax	YES
57417	Unonopsis megalophylla	Maas & Westra
57419	Unonopsis pacifica	R.E.Fr.
57533	Urophyllum polyneurum	Miq.
57596	Uvariopsis citrata	Couvreuer & Niang.	YES
57678	Vachellia bellula	(Drake) Boatwr.	YES
57753	Vachellia myrmecophila	(R.Vig.) Boatwr.	YES
57772	Vachellia pseudoeburnea	(J.R.Drumm. ex Dunn) Ragup., Seigler, Ebinger & Maslin	YES
57814	Vallesia conzattii	Standl.
57898	Varronia claviceps	(Urb. & Ekman) Borhidi	YES
57933	Vasconcellea pulchra	(V.M.Badillo) V.M.Badillo	YES
57963	Vatica badiifolia	P.S.Ashton
57984	Vatica glabrata	P.S.Ashton
57993	Vatica javanica	Slooten
58118	Vepris robertsoniae	Q. Luke
58140	Verbesina aypatensis	Sagást. & Quipuscoa
58159	Verbesina lanata	B.L.Rob. & Greenm.
58163	Verbesina luetzelburgii	Mattf.
58168	Verbesina oerstediana	Benth.	YES
58170	Verbesina perymenioides	Sch.Bip. ex Klatt
58313	Viburnum tridentatum	Killip & A.C. Sm.
58434	Vismia pozuzoensis	Engl.
58501	Vitex flava	Ridl.
58502	Vitex flavens	Kunth
58540	Vitex medusicalyx	H.J.Lam
58547	Vitex morogoroensis	Walsingham & S.Atkins
58697	Vochysia lucida	C.Presl
58700	Vochysia magnifica	Warm.
58701	Vochysia maguirei	Marc.-Berti
59009	Wendlandia bicuspidata	Wight & Arn.
59030	Wendlandia lauterbachii	Valeton
59046	Wendlandia scabra	Kurz
59050	Wendlandia syringoides	(Cowan) Cowan
59053	Wendlandia thyrsoidea	(Roth) Steud.
59099	Whyanbeelia terrae-reginae	Airy Shaw & B.Hyland
59213	Xanthomyrtus arfakensis	(Gibbs) Diels
59352	Xanthostemon bracteatus	Merr.
59354	Xanthostemon carlii	J.W.Dawson
59364	Xanthostemon grisii	Guillaumin
59376	Xanthostemon pubescens	(Brongn. & Gris) Sebert & Pancher	YES
59400	Xantolis racemosa	(Dubard) P.Royen
59458	Xylopia aromatica	(Lam.) Mart.
59493	Xylopia elliotii	Pierre ex Engl. & Diels
59621	Xylosma intermedia	(Seem.) Griseb.	YES
59634	Xylosma obovata	(H.Karst.) Triana & Planch.
59728	Zanthoxylum claessensii	(De Wild.) P.G.Waterman
59844	Zanthoxylum usambarense	(Engl.) Kokwaro
59893	Ziziphus jujuba	Mill.
60009	Zygogynum tieghemii	Vink
60010	Zygogynum vinkii	F.B.Sampson

## Sheet: WFO.match
SEQ	Taxon.name	Author	Taxon.name.ORIG	Brackets.detected	Number.detected	Unique	Matched	Fuzzy	Fuzzy.toomany	Fuzzy.two	Fuzzy.one	Fuzzy.dist	Auth.dist	OriSeq	Subseq	taxonID	scientificNameID	scientificName	taxonRank	parentNameUsageID	scientificNameAuthorship	family	genus	specificEpithet	infraspecificEpithet	verbatimTaxonRank	nomenclaturalStatus	namePublishedIn	taxonomicStatus	acceptedNameUsageID	nameAccordingToID	created	modified	references	Hybrid	New.accepted	Old.status	Old.ID	Old.name	Old.author	Old.author.dist	Issues
1743	Aiouea chiapensis	(Lundell) R.Rohde	Aiouea chiapensis	FALSE	FALSE	TRUE	TRUE	TRUE	FALSE	FALSE	TRUE	11	14	21	1	wfo-4000001035	21326-1	Aiouea	genus	wfo-7000000321	Aubl.	Lauraceae						Hist. Pl. Guiane 1: 310, pl. 120. 1775. (Jun-Dec 1775)	Accepted					http://www.theplantlist.org/1.1/browse/A/Lauraceae/Aiouea/		FALSE						YES
1759	Aiouea lanigera	(van der Werff) R.Rohde	Aiouea lanigera	FALSE	FALSE	TRUE	TRUE	TRUE	FALSE	FALSE	TRUE	9	22	22	1	wfo-4000001035	21326-1	Aiouea	genus	wfo-7000000321	Aubl.	Lauraceae						Hist. Pl. Guiane 1: 310, pl. 120. 1775. (Jun-Dec 1775)	Accepted					http://www.theplantlist.org/1.1/browse/A/Lauraceae/Aiouea/		FALSE						YES
2048	Aldina reticulata	Cowan	Aldina reticulata	FALSE	FALSE	FALSE	TRUE	FALSE	FALSE	FALSE	FALSE	NA	0	25	1	wfo-0000169544		Aldina reticulata	SPECIES	wfo-4000001134	Cowan	Fabaceae	Aldina	reticulata					Accepted			2010-07-14	2010-07-14	http://www.theplantlist.org/tpl1.1/record/ild-15844		FALSE						YES
2048	Aldina reticulata	Cowan	Aldina reticulata	FALSE	FALSE	FALSE	TRUE	FALSE	FALSE	FALSE	FALSE	NA	4	25	2	wfo-0001052952	8264-02-01	Aldina reticulata	SPECIES	wfo-4000001134	R.S.Cowan	Fabaceae	Aldina	reticulata				Mem. New York Bot. Gard. 8(2): 107 1953	Unchecked			2012-04-18	2012-04-18	http://www.theplantlist.org/tpl1.1/record/tro-13015560		FALSE						YES
2297	Allophylus membranifolius	Radlk.	Allophylus membranifolius	FALSE	FALSE	TRUE	TRUE	FALSE	FALSE	FALSE	FALSE	NA	33	28	1	wfo-0000526658		Allophylus edulis	SPECIES	wfo-4000001292	(A.St.-Hil., A.Juss. & Cambess.) Radlk.	Sapindaceae	Allophylus	edulis				Vidensk. Meddel. Naturhist. Foren. Kjøbenhavn 1890: 244 1890	Accepted			2012-03-26	2012-03-26	http://www.theplantlist.org/tpl1.1/record/kew-2629327		TRUE	Synonym	wfo-0000526776	Allophylus membranifolius	Radlk.	0	YES
5185	Banksia neoanglica	(A.S.George) Stimpson & J.J.Bruhl	Banksia neoanglica	FALSE	FALSE	TRUE	TRUE	TRUE	FALSE	FALSE	TRUE	11	31	75	1	wfo-4000004025	331384-2	Banksia	genus	wfo-7000000499	L.f.	Proteaceae						Suppl. Pl. 15, 126. 1781[1782]. (Apr 1782)	Accepted					http://www.theplantlist.org/1.1/browse/A/Proteaceae/Banksia/		FALSE						YES
5240	Baphia rosa	Mackinder & R.Clark	Baphia rosa	FALSE	FALSE	FALSE	TRUE	TRUE	FALSE	FALSE	FALSE	4	17	76	1	wfo-0000211969		Baphia kirkii subsp. ovata	SUBSPECIES	wfo-0000211967	(Sim) Soladoye	Fabaceae	Baphia	kirkii	ovata	subsp.			Accepted			2010-07-14	2010-07-14	http://www.theplantlist.org/tpl1.1/record/ild-7050		TRUE	Synonym	wfo-0000211970	Baphia ovata	Sim	18	YES
5240	Baphia rosa	Mackinder & R.Clark	Baphia rosa	FALSE	FALSE	FALSE	TRUE	TRUE	FALSE	FALSE	FALSE	4	17	76	2	wfo-0000212037		Baphia racemosa	SPECIES	wfo-4000004031	(Hochst.) Baker	Fabaceae	Baphia	racemosa					Accepted			2010-07-14	2010-07-14	http://www.theplantlist.org/tpl1.1/record/ild-7115		FALSE						YES
5240	Baphia rosa	Mackinder & R.Clark	Baphia rosa	FALSE	FALSE	FALSE	TRUE	TRUE	FALSE	FALSE	FALSE	4	17	76	3	wfo-0001057115	480913-1	Baphia racemosa	SPECIES	wfo-4000004031	Hochst.	Fabaceae	Baphia	racemosa				Flora 24(2): 638 1841	Unchecked			2012-04-18	2012-04-18	http://www.theplantlist.org/tpl1.1/record/tro-13048038		FALSE						YES
5427	Bauhinia grandifolia	(Bong.) D.Dietr.	Bauhinia grandifolia	FALSE	FALSE	FALSE	TRUE	FALSE	FALSE	FALSE	FALSE	NA	8	81	1	wfo-0000173910		Bauhinia grandifolia	SPECIES	wfo-4000004242	D.Dietr.	Fabaceae	Bauhinia	grandifolia					Accepted			2010-07-14	2010-07-14	http://www.theplantlist.org/tpl1.1/record/ild-20035		FALSE						YES
5427	Bauhinia grandifolia	(Bong.) D.Dietr.	Bauhinia grandifolia	FALSE	FALSE	FALSE	TRUE	FALSE	FALSE	FALSE	FALSE	NA	14	81	2	wfo-0001054397		Bauhinia grandifolia	SPECIES	wfo-4000004242	Steud.	Fabaceae	Bauhinia	grandifolia					Unchecked			2012-04-18	2012-04-18	http://www.theplantlist.org/tpl1.1/record/tro-13027297		FALSE						YES
5865	Benstonea lepatophila	(B.C.Stone) Callm. & Buerki	Benstonea lepatophila	FALSE	FALSE	TRUE	TRUE	TRUE	FALSE	FALSE	TRUE	12	12	86	1	wfo-4001303144	77124021-1	Benstonea	genus	wfo-7000000439	Callm. & Buerki	Pandanaceae						Candollea 67: 328 (2012)	Accepted					http://www.ipni.org/ipni/idPlantNameSearch.do?id=77124021-1		FALSE						YES
5884	Benstonea stenocarpa	(Solms) Callm. & Buerki	Benstonea stenocarpa	FALSE	FALSE	TRUE	TRUE	TRUE	FALSE	FALSE	TRUE	11	8	87	1	wfo-4001303144	77124021-1	Benstonea	genus	wfo-7000000439	Callm. & Buerki	Pandanaceae						Candollea 67: 328 (2012)	Accepted					http://www.ipni.org/ipni/idPlantNameSearch.do?id=77124021-1		FALSE						YES
6516	Brachistus affinis	(C.V.Morton) D'Arcy, J.L.Gentry & Averett	Brachistus affinis	FALSE	FALSE	TRUE	TRUE	FALSE	FALSE	FALSE	FALSE	NA	10	90	1	wfo-0001019685		Brachistus nelsonii	SPECIES	wfo-4000005180	(Fernald) D'Arcy, J.L.Gentry & Averett	Solanaceae	Brachistus	nelsonii				(C. V. M. ) DArcy et al., Ann. Missouri Bot. Gard. 68: 227. 1981., 1981.	Accepted					http://solanaceaesource.org/solanaceae/brachistus-nelsonii		TRUE	Synonym	wfo-0001019654	Brachistus affinis	(C.V.Morton) D'Arcy, J.L.Gentry & Averett	0	YES
6710	Brexia coursiana	H. Perrier	Brexia coursiana	FALSE	FALSE	TRUE	TRUE	FALSE	FALSE	FALSE	FALSE	NA	22	92	1	wfo-0000572171	790429-1	Brexia madagascariensis	SPECIES	wfo-4000005414	(Lam.) Thouars ex Ker Gawl.	Celastraceae	Brexia	madagascariensis				Bot. Reg. 9: t. 730 1823	Accepted			2012-03-23	2012-03-23	http://www.theplantlist.org/tpl1.1/record/kew-2683276		TRUE	Synonym	wfo-0000572163	Brexia coursiana	H.Perrier	1	YES
7654	Callianthe sylvatica	(Cav.) Dorr	Callianthe sylvatica	FALSE	FALSE	TRUE	TRUE	TRUE	FALSE	FALSE	FALSE	2	12	108	1	wfo-0000765414	621060-1	Calanthe sylvatica	SPECIES	wfo-4000005961	(Thouars) Lindl.	Orchidaceae	Calanthe	sylvatica				Gen. Sp. Orchid. Pl. 250 1833	Accepted			2012-03-23	2012-03-23	http://www.theplantlist.org/tpl1.1/record/kew-30432		FALSE						YES
7709	Callicarpa tomentosa	(L.) L.	Callicarpa tomentosa	FALSE	FALSE	FALSE	TRUE	FALSE	FALSE	FALSE	FALSE	NA	0	109	1	wfo-0000771452		Callicarpa tomentosa	SPECIES	wfo-4000006050	(L.) L.	Lamiaceae	Callicarpa	tomentosa				Syst. Veg. ed. 13 153 1774	Accepted			2012-03-23	2012-03-23	http://www.theplantlist.org/tpl1.1/record/kew-31012		FALSE						YES
7709	Callicarpa tomentosa	(L.) L.	Callicarpa tomentosa	FALSE	FALSE	FALSE	TRUE	FALSE	FALSE	FALSE	FALSE	NA	7	109	2	wfo-0000769493	861360-1	Callicarpa kochiana	SPECIES	wfo-4000006050	Makino	Lamiaceae	Callicarpa	kochiana				Bot. Mag. (Tokyo) 28: 181 1914	Accepted			2012-03-23	2012-03-23	http://www.theplantlist.org/tpl1.1/record/kew-30825		TRUE	Synonym	wfo-0000771461	Callicarpa tomentosa	Willd.	6	YES
7709	Callicarpa tomentosa	(L.) L.	Callicarpa tomentosa	FALSE	FALSE	FALSE	TRUE	FALSE	FALSE	FALSE	FALSE	NA	7	109	3	wfo-0000769957	861393-1	Callicarpa macrophylla	SPECIES	wfo-4000006050	Vahl	Lamiaceae	Callicarpa	macrophylla				Symb. Bot. 3: 13 1794	Accepted			2012-03-23	2012-03-23	http://www.theplantlist.org/tpl1.1/record/kew-30869		TRUE	Synonym	wfo-0000771471	Callicarpa tomentosa	K.D.Koenig ex Vahl	16	YES
7709	Callicarpa tomentosa	(L.) L.	Callicarpa tomentosa	FALSE	FALSE	FALSE	TRUE	FALSE	FALSE	FALSE	FALSE	NA	11	109	4	wfo-0000768333	861282-1	Callicarpa candicans	SPECIES	wfo-4000006050	(Burm.f.) Hochr.	Lamiaceae	Callicarpa	candicans				Candollea 5: 190 1934	Accepted			2012-03-23	2012-03-23	http://www.theplantlist.org/tpl1.1/record/kew-30712		TRUE	Synonym	wfo-0000771481	Callicarpa tomentosa	Lam.	5	YES
8330	Camellia quangcuongii	L.V.Dung, Son & Nhan	Camellia quangcuongii	FALSE	FALSE	TRUE	TRUE	TRUE	FALSE	FALSE	TRUE	13	18	118	1	wfo-4000006359	39017-1	Camellia	genus	wfo-7000000607	L.	Theaceae						Sp. Pl. 2: 698. 1753. (1 May 1753)	Accepted					http://www.theplantlist.org/1.1/browse/A/Theaceae/Camellia/		FALSE						YES
8794	Carapichea verrucosa	C.M.Taylor	Carapichea verrucosa	FALSE	FALSE	TRUE	TRUE	TRUE	FALSE	FALSE	TRUE	10	9	125	1	wfo-4000006651	30206104-2	Carapichea	genus	wfo-7000000534	Aubl.	Rubiaceae						Hist. Pl. Guiane 1: 167, pl. 64. 1775. (Jun-Dec 1775)	Accepted					http://www.theplantlist.org/1.1/browse/A/Rubiaceae/Carapichea/		FALSE						YES
11979	Coccoloba oblonga	Lindau	Coccoloba oblonga	FALSE	FALSE	TRUE	TRUE	FALSE	FALSE	FALSE	FALSE	NA	0	196	1	wfo-0000613075		Coccoloba cruegeri	SPECIES	wfo-4000008721	Lindau	Polygonaceae	Coccoloba	cruegeri				Bot. Jahrb. Syst. 23: 209 1896	Accepted			2012-03-23	2012-03-23	http://www.theplantlist.org/tpl1.1/record/kew-2729226		TRUE	Synonym	wfo-0000613270	Coccoloba oblonga	Lindau	0	YES
13075	Cordia grandis	Roxb.	Cordia grandis	FALSE	FALSE	FALSE	TRUE	FALSE	FALSE	FALSE	FALSE	NA	0	212	1	wfo-0000620538		Cordia grandis	SPECIES	wfo-4000009266	Roxb.	Boraginaceae	Cordia	grandis				Fl. Ind. 2: 335 1824	Accepted			2012-03-23	2012-03-23	http://www.theplantlist.org/tpl1.1/record/kew-2736826		FALSE						YES
13075	Cordia grandis	Roxb.	Cordia grandis	FALSE	FALSE	FALSE	TRUE	FALSE	FALSE	FALSE	FALSE	NA	4	212	2	wfo-0000621054	275078-2	Cordia trichoclada	SPECIES	wfo-4000009266	A.DC.	Boraginaceae	Cordia	trichoclada				Prodr. 9: 474 1845	Accepted			2012-03-23	2012-03-23	http://www.theplantlist.org/tpl1.1/record/kew-2737302		TRUE	Synonym	wfo-0000620539	Cordia grandis	Cham.	4	YES
13946	Crataegus sororia	Beadle	Crataegus sororia	FALSE	FALSE	FALSE	TRUE	FALSE	FALSE	FALSE	FALSE	NA	20	224	1	wfo-0000988109	722892-1	Crataegus ambigua	SPECIES	wfo-4000009592	C.A.Mey. ex A.K.Becker	Rosaceae	Crataegus	ambigua				; 1858 12 1858	Accepted			2011-10-18	2011-10-18	http://www.theplantlist.org/tpl1.1/record/rjp-1597		TRUE	Synonym	wfo-0000990304	Crataegus sororia	C.A.Mey. ex Pojark.	17	YES
13946	Crataegus sororia	Beadle	Crataegus sororia	FALSE	FALSE	FALSE	TRUE	FALSE	FALSE	FALSE	FALSE	NA	0	224	2	wfo-0001017436	69015-2	Crataegus sororia	SPECIES	wfo-4000009592	Beadle	Rosaceae	Crataegus	sororia				; 1900 336 1900	Accepted			2011-10-18	2011-10-18	http://www.theplantlist.org/tpl1.1/record/rjp-8114		FALSE						YES
15971	Daphnopsis malacophylla	Standl. & Steyerm.	Daphnopsis malacophylla	FALSE	FALSE	TRUE	TRUE	FALSE	FALSE	FALSE	FALSE	NA	17	262	1	wfo-0000638122	76754-2	Daphnopsis selerorum	SPECIES	wfo-4000010770	Gilg	Thymelaeaceae	Daphnopsis	selerorum				Verh. Bot. Vereins Prov. Brandenburg 58: 153 1916 publ. 1917	Accepted			2012-03-26	2012-03-26	http://www.theplantlist.org/tpl1.1/record/kew-2757458		TRUE	Synonym	wfo-0000638087	Daphnopsis malacophylla	Standl. & Steyerm.	0	YES
18691	Dyerophytum socotranum	(Balf.f.) ined.	Dyerophytum socotranum	FALSE	FALSE	TRUE	TRUE	TRUE	FALSE	FALSE	TRUE	11	14	307	1	wfo-4000012816	32141-1	Dyerophytum	genus	wfo-7000000482	Kuntze	Plumbaginaceae						Revis. Gen. Pl. 2: 394. 1891. (5 Nov 1891)	Accepted					http://www.theplantlist.org/1.1/browse/A/Plumbaginaceae/Dyerophytum/		FALSE						YES
18961	Ehretia tinifolia	L.	Ehretia tinifolia	FALSE	FALSE	FALSE	TRUE	FALSE	FALSE	FALSE	FALSE	NA	0	313	1	wfo-0000663557	116139-1	Ehretia tinifolia	SPECIES	wfo-4000013060	L.	Boraginaceae	Ehretia	tinifolia				Syst. Nat. ed. 10 2: 936 1759	Accepted			2012-03-23	2012-03-23	http://www.theplantlist.org/tpl1.1/record/kew-2784860		FALSE						YES
18961	Ehretia tinifolia	L.	Ehretia tinifolia	FALSE	FALSE	FALSE	TRUE	FALSE	FALSE	FALSE	FALSE	NA	0	313	2	wfo-0000663557	116139-1	Ehretia tinifolia	SPECIES	wfo-4000013060	L.	Boraginaceae	Ehretia	tinifolia				Syst. Nat. ed. 10 2: 936 1759	Accepted			2012-03-23	2012-03-23	http://www.theplantlist.org/tpl1.1/record/kew-2784860		TRUE	Synonym	wfo-0000663558	Ehretia tinifolia	M.Martens & Galeotti	19	YES
19581	Elizabetha grahamiae	Cowan	Elizabetha grahamiae	FALSE	FALSE	FALSE	TRUE	FALSE	FALSE	FALSE	FALSE	NA	0	327	1	wfo-0000179574		Elizabetha grahamiae	SPECIES	wfo-4000013219	Cowan	Fabaceae	Elizabetha	grahamiae					Accepted			2010-07-14	2010-07-14	http://www.theplantlist.org/tpl1.1/record/ild-25750		FALSE						YES
19581	Elizabetha grahamiae	Cowan	Elizabetha grahamiae	FALSE	FALSE	FALSE	TRUE	FALSE	FALSE	FALSE	FALSE	NA	4	327	2	wfo-0001061023		Elizabetha grahamiae	SPECIES	wfo-4000013219	R.S.Cowan	Fabaceae	Elizabetha	grahamiae				Proc. Kon. Ned. Akad. Wetensch., C 79(4): 343–344 1976	Unchecked			2012-04-18	2012-04-18	http://www.theplantlist.org/tpl1.1/record/tro-13068554		FALSE						YES
20319	Erythrostemon yucatanensis	(Greenm.) Gagnon & G.P.Lewis	Erythrostemon yucatanensis	FALSE	FALSE	TRUE	TRUE	TRUE	FALSE	FALSE	TRUE	13	27	336	1	wfo-4000014012	22392-1	Erythrostemon	genus	wfo-7000000323	Klotzsch	Fabaceae							Unchecked					http://www.theplantlist.org/1.1/browse/A/Leguminosae/Erythrostemon/		FALSE						YES
21328	Eucalyptus viminalis	Labill.	Eucalyptus viminalis	FALSE	FALSE	FALSE	TRUE	FALSE	FALSE	FALSE	FALSE	NA	0	361	1	wfo-0000956115	593454-1	Eucalyptus viminalis	SPECIES	wfo-4000014088	Labill.	Myrtaceae	Eucalyptus	viminalis				Nov. Holl. Pl. 2: 12 1806	Accepted			2012-03-23	2012-03-23	http://www.theplantlist.org/tpl1.1/record/kew-74103		FALSE						YES
21328	Eucalyptus viminalis	Labill.	Eucalyptus viminalis	FALSE	FALSE	FALSE	TRUE	FALSE	FALSE	FALSE	FALSE	NA	31	361	2	wfo-0000925592	986340-1	Corymbia tessellaris	SPECIES	wfo-4000009391	(F.Muell.) K.D.Hill & L.A.S.Johnson	Myrtaceae	Corymbia	tessellaris				Telopea 6: 402 1995	Accepted			2012-03-23	2012-03-23	http://www.theplantlist.org/tpl1.1/record/kew-48101		TRUE	Synonym	wfo-0000956116	Eucalyptus viminalis	Hook.	6	YES
21827	Eugenia lineata	(Sw.) DC.	Eugenia lineata	FALSE	FALSE	FALSE	TRUE	FALSE	FALSE	FALSE	FALSE	NA	18	370	1	wfo-0000318920	601874-1	Syzygium lineatum	SPECIES	wfo-4000037381	(DC.) Merr. & L.M.Perry	Myrtaceae	Syzygium	lineatum				J. Arnold Arbor. 19: 109 1938	Accepted			2012-03-23	2012-03-23	http://www.theplantlist.org/tpl1.1/record/kew-199845		TRUE	Synonym	wfo-0000957874	Eugenia lineata	(DC.) Duthie	7	YES
21827	Eugenia lineata	(Sw.) DC.	Eugenia lineata	FALSE	FALSE	FALSE	TRUE	FALSE	FALSE	FALSE	FALSE	NA	0	370	2	wfo-0000957875	594922-1	Eugenia lineata	SPECIES	wfo-4000014151	(Sw.) DC.	Myrtaceae	Eugenia	lineata				Prodr. 3: 273 1828	Accepted			2012-03-23	2012-03-23	http://www.theplantlist.org/tpl1.1/record/kew-75741		FALSE						YES
22208	Eugenia tumescens	B.S.Amorim & M.Alves	Eugenia tumescens	FALSE	FALSE	FALSE	TRUE	TRUE	FALSE	FALSE	FALSE	2	16	373	1	wfo-0000318798	601794-1	Syzygium intumescens	SPECIES	wfo-4000037381	(C.B.Rob.) Merr.	Myrtaceae	Syzygium	intumescens				Philipp. J. Sci. 79: 396 1951	Accepted			2012-03-23	2012-03-23	http://www.theplantlist.org/tpl1.1/record/kew-199732		TRUE	Synonym	wfo-0000957635	Eugenia intumescens	C.B.Rob.	16	YES
22208	Eugenia tumescens	B.S.Amorim & M.Alves	Eugenia tumescens	FALSE	FALSE	FALSE	TRUE	TRUE	FALSE	FALSE	FALSE	2	25	373	2	wfo-0000957940		Eugenia luschnathiana	SPECIES	wfo-4000014151	(O.Berg) Klotzsch ex B.D.Jacks.	Myrtaceae	Eugenia	luschnathiana				Index Kew. 1: 908 1893	Accepted			2012-03-23	2012-03-23	http://www.theplantlist.org/tpl1.1/record/kew-75800		TRUE	Synonym	wfo-0000957921	Eugenia lucescens	Nied.	18	YES
22208	Eugenia tumescens	B.S.Amorim & M.Alves	Eugenia tumescens	FALSE	FALSE	FALSE	TRUE	TRUE	FALSE	FALSE	FALSE	2	18	373	3	wfo-0000957942	594984-1	Eugenia lutescens	SPECIES	wfo-4000014151	Cambess.	Myrtaceae	Eugenia	lutescens				Fl. Bras. Merid. 2: 341 1832	Accepted			2012-03-23	2012-03-23	http://www.theplantlist.org/tpl1.1/record/kew-75802		FALSE						YES
22208	Eugenia tumescens	B.S.Amorim & M.Alves	Eugenia tumescens	FALSE	FALSE	FALSE	TRUE	TRUE	FALSE	FALSE	FALSE	2	18	373	4	wfo-0000958724	595662-1	Eugenia pubescens	SPECIES	wfo-4000014151	(Kunth) DC.	Myrtaceae	Eugenia	pubescens				Prodr. 3: 283 1828	Accepted			2012-03-23	2012-03-23	http://www.theplantlist.org/tpl1.1/record/kew-76520		FALSE						YES
22208	Eugenia tumescens	B.S.Amorim & M.Alves	Eugenia tumescens	FALSE	FALSE	FALSE	TRUE	TRUE	FALSE	FALSE	FALSE	2	20	373	5	wfo-0000319354	602189-1	Syzygium rubescens	SPECIES	wfo-4000037381	(A.Gray) Müll.Stuttg.	Myrtaceae	Syzygium	rubescens				Ann. Bot. Syst. 4: 839 1858	Accepted			2012-03-23	2012-03-23	http://www.theplantlist.org/tpl1.1/record/kew-200237		TRUE	Synonym	wfo-0000958909	Eugenia rubescens	A.Gray	18	YES
22208	Eugenia tumescens	B.S.Amorim & M.Alves	Eugenia tumescens	FALSE	FALSE	FALSE	TRUE	TRUE	FALSE	FALSE	FALSE	2	18	373	6	wfo-0000247186	165512-2	Myrceugenia rufescens	SPECIES	wfo-4000025103	(DC.) D.Legrand & Kausel	Myrtaceae	Myrceugenia	rufescens				Comun. Bot. Mus. Hist. Nat. Montevideo 2(28): 8 1953	Accepted			2012-03-23	2012-03-23	http://www.theplantlist.org/tpl1.1/record/kew-130983		TRUE	Synonym	wfo-0000958925	Eugenia rufescens	DC.	19	YES
22208	Eugenia tumescens	B.S.Amorim & M.Alves	Eugenia tumescens	FALSE	FALSE	FALSE	TRUE	TRUE	FALSE	FALSE	FALSE	2	19	373	7	wfo-0000959380	99144-2	Eugenia tumulescens	SPECIES	wfo-4000014151	McVaugh	Myrtaceae	Eugenia	tumulescens				Fieldiana, Bot. 29: 221 1956	Accepted			2012-03-23	2012-03-23	http://www.theplantlist.org/tpl1.1/record/kew-77125		FALSE						YES
22287	Eumachia archboldiana	(Fosberg) Barrab‚	Eumachia archboldiana	FALSE	FALSE	TRUE	TRUE	TRUE	FALSE	FALSE	TRUE	13	16	377	1	wfo-4000023144		Margaritopsis	genus	wfo-7000000534	C.Wright	Rubiaceae						Anales Acad. Ci. Med. Habana 6: 146. 1869. (15 Nov 1869)	Accepted					http://www.theplantlist.org/1.1/browse/A/Rubiaceae/Margaritopsis/		TRUE	Synonym	wfo-4000014184	Eumachia	DC.	17	YES
22318	Euodia cuspidata	K.Schum.	Euodia cuspidata	FALSE	FALSE	TRUE	TRUE	TRUE	FALSE	FALSE	FALSE	1	0	378	1	wfo-0000683885		Evodia cuspidata	SPECIES	wfo-4000014401	K.Schum.	Rutaceae	Evodia	cuspidata				Fl. Kais. Wilh. Land 57 1889	Accepted			2012-03-23	2012-03-23	http://www.theplantlist.org/tpl1.1/record/kew-2805711		FALSE						YES
26224	Guatteria beckii	Maas & Westra	Guatteria beckii	FALSE	FALSE	TRUE	TRUE	TRUE	FALSE	FALSE	TRUE	7	10	442	1	wfo-4000016312	331635-2	Guatteria	genus	wfo-7000000031	Ruiz & Pav.	Annonaceae						Fl. Peruv. Prodr. 85. 1794. (early Oct 1794)	Accepted					http://www.theplantlist.org/1.1/browse/A/Annonaceae/Guatteria/		FALSE						YES
26314	Guatteria moralesii	(M. G¢mez) Urb.	Guatteria moralesii	FALSE	FALSE	TRUE	TRUE	TRUE	FALSE	FALSE	FALSE	1	7	445	1	wfo-0000711412		Guatteria moralesi	SPECIES	wfo-4000016312	(Maza) Urb.	Annonaceae	Guatteria	moralesi				Symb. Antill. 4: 240 1905	Accepted			2012-03-23	2012-03-23	http://www.theplantlist.org/tpl1.1/record/kew-2834486		FALSE						YES
26451	Guettarda glabrescens	(Schltr.) Guillaumin	Guettarda glabrescens	FALSE	FALSE	TRUE	TRUE	TRUE	FALSE	FALSE	FALSE	3	16	449	1	wfo-0000711157	315550-2	Guatteria australis	SPECIES	wfo-4000016312	A.St.-Hil.	Annonaceae	Guatteria	australis				Fl. Bras. Merid. 1: 37 1824	Accepted			2012-03-23	2012-03-23	http://www.theplantlist.org/tpl1.1/record/kew-2834252		TRUE	Synonym	wfo-0000711290	Guatteria glabrescens	R.E.Fr.	18	YES
26650	Gustavia johnclarkii	S.A.Mori & Cornejo	Gustavia johnclarkii	FALSE	FALSE	TRUE	TRUE	TRUE	FALSE	FALSE	TRUE	12	17	452	1	wfo-4000016394	331637-2	Gustavia	genus	wfo-7000000322	L.	Lecythidaceae						Pl. Surin. 12, 17, 18. 1775. (23 Jun 1775)	Accepted					http://www.theplantlist.org/1.1/browse/A/Lecythidaceae/Gustavia/		FALSE						YES
28329	Huberantha capillata	(A.C.Sm.) Chaowasku	Huberantha capillata	FALSE	FALSE	TRUE	TRUE	TRUE	FALSE	FALSE	TRUE	10	10	478	1	wfo-4001303256	77146143-1	Huberantha	genus	wfo-7000000031	Chaowasku	Annonaceae						Kew Bull. 70(2)-23: 1 (2015)	Accepted					http://www.ipni.org/ipni/idPlantNameSearch.do?id=77146143-1		FALSE						YES
28397	Humiria crassifolia	Mart.	Humiria crassifolia	FALSE	FALSE	FALSE	TRUE	FALSE	FALSE	FALSE	FALSE	NA	0	479	1	wfo-0000725817	431435-1	Humiria crassifolia	SPECIES	wfo-4000018422	Mart.	Humiriaceae	Humiria	crassifolia				Nov. Gen. Sp. Pl. 2: 143 1827	Accepted			2012-03-23	2012-03-23	http://www.theplantlist.org/tpl1.1/record/kew-2854929		FALSE						YES
28397	Humiria crassifolia	Mart.	Humiria crassifolia	FALSE	FALSE	FALSE	TRUE	FALSE	FALSE	FALSE	FALSE	NA	8	479	2	wfo-0001065611		Humiria crassifolia	SPECIES	wfo-4000018422	Mart. ex Urb.	Humiriaceae	Humiria	crassifolia				Fl. Bras. 12(2): 441 1877	Unchecked			2012-04-18	2012-04-18	http://www.theplantlist.org/tpl1.1/record/tro-15800051		FALSE						YES
29698	Ixora cordifolia	Valeton	Ixora cordifolia	FALSE	FALSE	FALSE	TRUE	FALSE	FALSE	FALSE	FALSE	NA	0	499	1	wfo-0000218343	753867-1	Ixora cordifolia	SPECIES	wfo-4000019411	Valeton	Rubiaceae	Ixora	cordifolia				Bot. Jahrb. Syst. 61: 63 1927	Accepted			2012-03-23	2012-03-23	http://www.theplantlist.org/tpl1.1/record/kew-103386		FALSE						YES
29698	Ixora cordifolia	Valeton	Ixora cordifolia	FALSE	FALSE	FALSE	TRUE	FALSE	FALSE	FALSE	FALSE	NA	7	499	2	wfo-0000368770	745023-1	Bouvardia cordifolia	SPECIES	wfo-4000005144	DC.	Rubiaceae	Bouvardia	cordifolia				Prodr. 4: 366 1830	Accepted			2012-03-23	2012-03-23	http://www.theplantlist.org/tpl1.1/record/kew-23587		TRUE	Synonym	wfo-0000218344	Ixora cordifolia	Moc. & Sessé ex DC.	18	YES
31076	Leptecophylla robusta	(Hook.f.) C.M.Weiller	Leptecophylla robusta	FALSE	FALSE	TRUE	TRUE	TRUE	FALSE	FALSE	TRUE	8	10	510	1	wfo-4001303292	1012579-1	Leptecophylla	genus	wfo-7000000218	C.M.Weiller	Ericaceae						Muelleria 12: 196 (1999)	Accepted					http://www.ipni.org/ipni/idPlantNameSearch.do?id=1012579-1		FALSE						YES
31584	Lindackeria bukobensis	Gilg	Lindackeria bukobensis	FALSE	FALSE	TRUE	TRUE	FALSE	FALSE	FALSE	FALSE	NA	19	516	1	wfo-0001256691	999144-1	Oncoba bukobensis	SPECIES	wfo-4000026842	(Gilg) S.Hul & Breteler	Salicaceae	Oncoba	bukobensis				Adansonia, sér. 3, 19: 256 1997	Accepted			2012-04-18	2012-04-18	http://www.theplantlist.org/tpl1.1/record/tro-50181829		TRUE	Synonym	wfo-0001063065	Lindackeria bukobensis	Gilg	0	YES
32117	Litsea ferruginea	Blume	Litsea ferruginea	FALSE	FALSE	FALSE	TRUE	FALSE	FALSE	FALSE	FALSE	NA	0	527	1	wfo-0000365324	465663-1	Litsea ferruginea	SPECIES	wfo-4000022005	Blume	Lauraceae	Litsea	ferruginea				Bijdr. 561 1826	Unchecked			2012-03-23	2012-03-23	http://www.theplantlist.org/tpl1.1/record/kew-2351722		FALSE						YES
32117	Litsea ferruginea	Blume	Litsea ferruginea	FALSE	FALSE	FALSE	TRUE	FALSE	FALSE	FALSE	FALSE	NA	16	527	2	wfo-0000365325	465664-1	Litsea ferruginea	SPECIES		(R.Br.) F.M.Bailey	Lauraceae	Litsea	ferruginea				Syn. Queensl. Fl. 426 1883	Unchecked			2012-03-23	2012-03-23	http://www.theplantlist.org/tpl1.1/record/kew-2351723		FALSE						YES
32340	Lonchocarpus antioquiensis	M.Sousa	Lonchocarpus antioquiensis	FALSE	FALSE	TRUE	TRUE	TRUE	FALSE	FALSE	TRUE	14	7	532	1	wfo-4000022154	331730-2	Lonchocarpus	genus	wfo-7000000323	Kunth	Fabaceae							Accepted					http://www.theplantlist.org/1.1/browse/A/Leguminosae/Lonchocarpus/		FALSE						YES
32507	Loreya umbellata	(Gleason) Wurdack	Loreya umbellata	FALSE	FALSE	TRUE	TRUE	FALSE	FALSE	FALSE	FALSE	NA	10	535	1	wfo-0001080977	31115-2	Bellucia umbellata	SPECIES	wfo-4000004373	Gleason	Melastomataceae	Bellucia	umbellata				Bull. Torrey Bot. Club 58(4): 257 1931	Accepted			2012-04-18	2012-04-18	http://www.theplantlist.org/tpl1.1/record/tro-20302562		TRUE	Synonym	wfo-0001081915	Loreya umbellata	(Gleason) Wurdack	0	YES
33662	Magnolia faustinomirandae	A. V zquez	Magnolia faustinomirandae	FALSE	FALSE	TRUE	TRUE	TRUE	FALSE	FALSE	TRUE	17	11	556	1	wfo-4000022860	30000709-2	Magnolia	genus	wfo-7000000357	Plum. ex L.	Magnoliaceae						Sp. Pl. 1: 535. 1753. (1 May 1753)	Accepted					http://www.theplantlist.org/1.1/browse/A/Magnoliaceae/Magnolia/		FALSE						YES
35942	Miconia martinicensis	Cogn.	Miconia martinicensis	FALSE	FALSE	TRUE	TRUE	FALSE	FALSE	FALSE	FALSE	NA	9	601	1	wfo-0001282995	2940-02-01	Acinodendron martinicense	SPECIES	wfo-4000000289	(Cogn.) Kuntze	Melastomataceae	Acinodendron	martinicense				Revis. Gen. Pl. 2: 951 1891	Accepted			2012-04-18	2012-04-18	http://www.theplantlist.org/tpl1.1/record/tro-50318434		TRUE	Synonym	wfo-0001258367	Miconia martinicensis	Cogn.	0	YES
36121	Miconia sintenisii	Cogn.	Miconia sintenisii	FALSE	FALSE	TRUE	TRUE	FALSE	FALSE	FALSE	FALSE	NA	9	604	1	wfo-0001282947	3109-02-01	Acinodendron sintenisii	SPECIES	wfo-4000000289	(Cogn.) Kuntze	Melastomataceae	Acinodendron	sintenisii				Revis. Gen. Pl. 2: 952 1891	Accepted			2012-04-18	2012-04-18	http://www.theplantlist.org/tpl1.1/record/tro-50318383		TRUE	Synonym	wfo-0001078851	Miconia sintenisii	Cogn.	0	YES
36963	Monteverdia aquifolium	(Mart.) Biral	Monteverdia aquifolium	FALSE	FALSE	TRUE	TRUE	TRUE	FALSE	FALSE	TRUE	5	12	616	1	wfo-0001292761	161838-1	Maytenus buxifolia	SPECIES	wfo-4000023399	(A.Rich.) Griseb.	Celastraceae	Maytenus	buxifolia				Cat. Pl. Cub. 16: 53 1866	Accepted			2012-04-18	2012-04-18	http://www.theplantlist.org/tpl1.1/record/tro-6600819		TRUE	Synonym	wfo-0001033186	Monteverdia buxifolia	A.Rich.	11	YES
36973	Monteverdia clarendonensis	(Britton) Biral	Monteverdia clarendonensis	FALSE	FALSE	TRUE	TRUE	TRUE	FALSE	FALSE	TRUE	12	13	617	1	wfo-0001292761	161838-1	Maytenus buxifolia	SPECIES	wfo-4000023399	(A.Rich.) Griseb.	Celastraceae	Maytenus	buxifolia				Cat. Pl. Cub. 16: 53 1866	Accepted			2012-04-18	2012-04-18	http://www.theplantlist.org/tpl1.1/record/tro-6600819		TRUE	Synonym	wfo-0001033186	Monteverdia buxifolia	A.Rich.	14	YES
37562	Myrcia espiritosantensis	B.S.Amorim	Myrcia espiritosantensis	FALSE	FALSE	TRUE	TRUE	TRUE	FALSE	FALSE	FALSE	3	16	630	1	wfo-0000920404		Dyckia espiritosantensis	SPECIES	wfo-4000012809	Leme & A.P.Fontana	Bromeliaceae	Dyckia	espiritosantensis				Rodriguésia 61: 34 2010	Accepted			2012-03-23	2012-03-23	http://www.theplantlist.org/tpl1.1/record/kew-465859		FALSE						YES
39815	Omphalea triandra	L.	Omphalea triandra	FALSE	FALSE	FALSE	TRUE	FALSE	FALSE	FALSE	FALSE	NA	0	663	1	wfo-0000255577	352593-1	Omphalea triandra	SPECIES	wfo-4000026809	L.	Euphorbiaceae	Omphalea	triandra				Syst. Nat. ed. 10 2: 1264 1759	Accepted			2012-03-23	2012-03-23	http://www.theplantlist.org/tpl1.1/record/kew-139039		FALSE						YES
39815	Omphalea triandra	L.	Omphalea triandra	FALSE	FALSE	FALSE	TRUE	FALSE	FALSE	FALSE	FALSE	NA	8	663	2	wfo-0000255541	352562-1	Omphalea commutata	SPECIES	wfo-4000026809	Müll.Arg.	Euphorbiaceae	Omphalea	commutata				Linnaea 32: 86 1863	Accepted			2012-03-23	2012-03-23	http://www.theplantlist.org/tpl1.1/record/kew-139005		TRUE	Synonym	wfo-0000255579	Omphalea triandra	Tussac	6	YES
40946	Palicourea botryocephala	(Standl.) Borhidi	Palicourea botryocephala	FALSE	FALSE	TRUE	TRUE	TRUE	FALSE	FALSE	TRUE	14	15	680	1	wfo-4000027785	30000890-2	Palicourea	genus	wfo-7000000534	Aubl.	Rubiaceae						Hist. Pl. Guiane 1: 172–173, pl. 66. 1775. (Jun-Dec 1775)	Accepted					http://www.theplantlist.org/1.1/browse/A/Rubiaceae/Palicourea/		FALSE						YES
41040	Palicourea huampamiensis	(C.M.Taylor) C.M.Taylor	Palicourea huampamiensis	FALSE	FALSE	TRUE	TRUE	TRUE	FALSE	FALSE	TRUE	14	21	682	1	wfo-4000027785	30000890-2	Palicourea	genus	wfo-7000000534	Aubl.	Rubiaceae						Hist. Pl. Guiane 1: 172–173, pl. 66. 1775. (Jun-Dec 1775)	Accepted					http://www.theplantlist.org/1.1/browse/A/Rubiaceae/Palicourea/		FALSE						YES
42222	Pavetta holstii	K.Schum.	Pavetta holstii	FALSE	FALSE	FALSE	TRUE	FALSE	FALSE	FALSE	FALSE	NA	9	702	1	wfo-0000265459		Pavetta holstii	SPECIES	wfo-4000028355	K.Schum. ex Engl.	Rubiaceae	Pavetta	holstii				Abh. Preuss. Akad. Wiss. 1894: 54 1894	Accepted			2012-03-23	2012-03-23	http://www.theplantlist.org/tpl1.1/record/kew-148547		FALSE						YES
42222	Pavetta holstii	K.Schum.	Pavetta holstii	FALSE	FALSE	FALSE	TRUE	FALSE	FALSE	FALSE	FALSE	NA	0	702	2	wfo-0001132413		Pavetta holstii	SPECIES	wfo-4000028355	K.Schum.	Rubiaceae	Pavetta	holstii				Pflanzenw. Ost-Afrikas C: 389 1895	Unchecked			2012-04-18	2012-04-18	http://www.theplantlist.org/tpl1.1/record/tro-27906820		FALSE						YES
42705	Persea podadenia	S.F.Blake	Persea podadenia	FALSE	FALSE	TRUE	TRUE	FALSE	FALSE	FALSE	FALSE	NA	9	706	1	wfo-0001070190	190684-2	Persea liebmannii	SPECIES	wfo-4000028846	Mez	Lauraceae	Persea	liebmannii				Jahrb. Königl. Bot. Gart. Berlin 5: 166 1889	Accepted			2012-04-18	2012-04-18	http://www.theplantlist.org/tpl1.1/record/tro-17800020		TRUE	Synonym	wfo-0001070688	Persea podadenia	S.F.Blake	0	YES
44284	Platydesma spathulatum	(A.Gray) B.C.Stone	Platydesma spathulatum	FALSE	FALSE	FALSE	TRUE	FALSE	FALSE	FALSE	FALSE	NA	8	725	1	wfo-0000471251	774860-1	Platydesma spathulatum	SPECIES		(A.Gray) Skottsb.	Rutaceae	Platydesma	spathulatum				Acta Horti Gothob. 10: 120 1935 publ. 1936	Unchecked			2012-03-23	2012-03-23	http://www.theplantlist.org/tpl1.1/record/kew-2543254		FALSE						YES
44284	Platydesma spathulatum	(A.Gray) B.C.Stone	Platydesma spathulatum	FALSE	FALSE	FALSE	TRUE	FALSE	FALSE	FALSE	FALSE	NA	0	725	2	wfo-0000471252	774861-1	Platydesma spathulatum	SPECIES		(A.Gray) B.C.Stone	Rutaceae	Platydesma	spathulatum				Madroño 16: 165 1962	Unchecked			2012-03-23	2012-03-23	http://www.theplantlist.org/tpl1.1/record/kew-2543255		FALSE						YES
44344	Pleioluma macropoda	(H.J.Lam) Swenson	Pleioluma macropoda	FALSE	FALSE	TRUE	TRUE	TRUE	FALSE	FALSE	TRUE	10	13	727	1	wfo-4001303374	77127143-1	Pleioluma	genus	wfo-7000000545	(Baill.) Baehni	Sapotaceae						Boissiera 11: 150 (1965)	Accepted					http://www.ipni.org/ipni/idPlantNameSearch.do?id=77127143-1		FALSE						YES
44409	Plerandra vanuatua	(Lowry) Lowry, G.M.Plunkett & Frodin	Plerandra vanuatua	FALSE	FALSE	TRUE	TRUE	FALSE	FALSE	FALSE	FALSE	NA	31	729	1	wfo-0000306429	938096-1	Schefflera vanuatua	SPECIES	wfo-4000034296	Lowry	Araliaceae	Schefflera	vanuatua				Bull. Mus. Natl. Hist. Nat., B, Adansonia 11: 129 1989	Accepted			2012-03-23	2012-03-23	http://www.theplantlist.org/tpl1.1/record/kew-187727		TRUE	Synonym	wfo-0001039419	Plerandra vanuatua	(Lowry) Lowry, G.M.Plunkett & Frodin	0	YES
45147	Populus suaveolens	Fisch. ex Camuzet	Populus suaveolens	FALSE	FALSE	FALSE	TRUE	FALSE	FALSE	FALSE	FALSE	NA	6	744	1	wfo-0000928194	208331-2	Populus suaveolens	SPECIES	wfo-4000030925	Fisch. ex Loudon	Salicaceae	Populus	suaveolens				Arbor. Frutic. Brit. 3: 1674 1838	Accepted			2012-03-26	2012-03-26	http://www.theplantlist.org/tpl1.1/record/kew-5000204		FALSE						YES
45147	Populus suaveolens	Fisch. ex Camuzet	Populus suaveolens	FALSE	FALSE	FALSE	TRUE	FALSE	FALSE	FALSE	FALSE	NA	11	744	2	wfo-0001133489		Populus suaveolens	SPECIES	wfo-4000030925	Fisch.	Salicaceae	Populus	suaveolens				Allg. Gartenzeitung 9: 404 1841	Unchecked			2012-04-18	2012-04-18	http://www.theplantlist.org/tpl1.1/record/tro-28300008		FALSE						YES
46015	Prunus lusitanica	L.	Prunus lusitanica	FALSE	FALSE	FALSE	TRUE	FALSE	FALSE	FALSE	FALSE	NA	18	755	1	wfo-0000991040		Prunus lusitanica	SPECIES	wfo-4000031284	Gueldenst. ex Ledeb.	Rosaceae	Prunus	lusitanica				Flora rossica ; 1841 9 1843	Unchecked			2011-10-18	2011-10-18	http://www.theplantlist.org/tpl1.1/record/rjp-19645		FALSE						YES
46015	Prunus lusitanica	L.	Prunus lusitanica	FALSE	FALSE	FALSE	TRUE	FALSE	FALSE	FALSE	FALSE	NA	12	755	2	wfo-0001013837		Prunus caroliniana	SPECIES	wfo-4000031284	(Mill.) Aiton	Rosaceae	Prunus	caroliniana				Hortus kewensis ; 1789 163 1789	Accepted			2011-10-18	2011-10-18	http://www.theplantlist.org/tpl1.1/record/rjp-5886		TRUE	Synonym	wfo-0000996071	Prunus lusitanica	Walter	6	YES
46015	Prunus lusitanica	L.	Prunus lusitanica	FALSE	FALSE	FALSE	TRUE	FALSE	FALSE	FALSE	FALSE	NA	0	755	3	wfo-0000998700	324746-2	Prunus lusitanica	SPECIES	wfo-4000031284	L.	Rosaceae	Prunus	lusitanica				Species plantarum, edition 1 ; 1753 473 1753	Accepted			2011-10-18	2011-10-18	http://www.theplantlist.org/tpl1.1/record/rjp-287		FALSE						YES
46015	Prunus lusitanica	L.	Prunus lusitanica	FALSE	FALSE	FALSE	TRUE	FALSE	FALSE	FALSE	FALSE	NA	14	755	4	wfo-0001013322		Prunus lusitanica	SPECIES	wfo-4000031284	Webb & Berthel.	Rosaceae	Prunus	lusitanica				Histoire naturelle des Iles Canaries ; 1835 19 1842	Unchecked			2011-10-18	2011-10-18	http://www.theplantlist.org/tpl1.1/record/rjp-56995		FALSE						YES
46624	Psychotria josephi	(Kuntze) Kottaim.	Psychotria josephi	FALSE	FALSE	TRUE	TRUE	TRUE	FALSE	FALSE	TRUE	8	16	764	1	wfo-4000031840	326020-2	Psychotria	genus	wfo-7000000534	L.	Rubiaceae						Syst. Nat. (ed. 10) 2: 929, 1122, 1364. 1759. (7 June 1759)	Accepted					http://www.theplantlist.org/1.1/browse/A/Rubiaceae/Psychotria/		FALSE						YES
47336	Pyrus betulifolia	Bunge	Pyrus betulifolia	FALSE	FALSE	FALSE	TRUE	FALSE	FALSE	FALSE	FALSE	NA	0	776	1	wfo-0001016380		Pyrus betulifolia	SPECIES	wfo-4000032328	Bunge	Rosaceae	Pyrus	betulifolia				Enumeratio plantarum, quas in China boreali collegit anno 1831 ; 1833 27 1833	Accepted			2011-10-18	2011-10-18	http://www.theplantlist.org/tpl1.1/record/rjp-7004		TRUE	Synonym	wfo-0001006313	Pyrus betulifolia	Asch. & Graebn.	14	YES
47336	Pyrus betulifolia	Bunge	Pyrus betulifolia	FALSE	FALSE	FALSE	TRUE	FALSE	FALSE	FALSE	FALSE	NA	0	776	2	wfo-0001016380		Pyrus betulifolia	SPECIES	wfo-4000032328	Bunge	Rosaceae	Pyrus	betulifolia				Enumeratio plantarum, quas in China boreali collegit anno 1831 ; 1833 27 1833	Accepted			2011-10-18	2011-10-18	http://www.theplantlist.org/tpl1.1/record/rjp-7004		FALSE						YES
49118	Rondeletia hameliifolia	Dwyer & M.V.Hayden	Rondeletia hameliifolia	FALSE	FALSE	TRUE	TRUE	FALSE	FALSE	FALSE	FALSE	NA	10	809	1	wfo-0000255337	910016-1	Arachnothryx hameliifolia	SPECIES	wfo-4000002831	(Dwyer & M.V.Hayden) Borhidi	Rubiaceae	Arachnothryx	hameliifolia				Acta Bot. Acad. Sci. Hung. 28: 70 1982	Accepted			2012-03-23	2012-03-23	http://www.theplantlist.org/tpl1.1/record/kew-13880		TRUE	Synonym	wfo-0000297742	Rondeletia hameliifolia	Dwyer & M.V.Hayden	0	YES
49262	Rubovietnamia coronula	Alejandro & Meve	Rubovietnamia coronula	FALSE	FALSE	TRUE	TRUE	TRUE	FALSE	FALSE	TRUE	9	15	813	1	wfo-4000033579	1004952-1	Rubovietnamia	genus	wfo-7000000534	Tirveng.	Rubiaceae						Biogeographica [Paris] 74(4): 166–168, figs. 4, 5, 6. 1998.	Accepted					http://www.theplantlist.org/1.1/browse/A/Rubiaceae/Rubovietnamia/		FALSE						YES
50857	Scolopia zeyheri	(Nees) Szyszyl.	Scolopia zeyheri	FALSE	FALSE	FALSE	TRUE	FALSE	FALSE	FALSE	FALSE	NA	1	833	1	wfo-0000913951		Scolopia zeyheri	SPECIES	wfo-4000034791	(Nees) Szyszyl.	Salicaceae	Scolopia	zeyheri				Polypet. Thalam. Rehmann. 19 1888	Accepted			2012-03-23	2012-03-23	http://www.theplantlist.org/tpl1.1/record/kew-4589624		FALSE						YES
50857	Scolopia zeyheri	(Nees) Szyszyl.	Scolopia zeyheri	FALSE	FALSE	FALSE	TRUE	FALSE	FALSE	FALSE	FALSE	NA	1	833	2	wfo-0000913951		Scolopia zeyheri	SPECIES	wfo-4000034791	(Nees) Szyszyl.	Salicaceae	Scolopia	zeyheri				Polypet. Thalam. Rehmann. 19 1888	Accepted			2012-03-23	2012-03-23	http://www.theplantlist.org/tpl1.1/record/kew-4589624		TRUE	Synonym	wfo-0001063070	Scolopia zeyheri	(Nees) Harv.	7	YES
51024	Semecarpus obovatus	Moon ex Thwaites	Semecarpus obovatus	FALSE	FALSE	FALSE	TRUE	FALSE	FALSE	FALSE	FALSE	NA	14	835	1	wfo-0000435001	71281-1	Semecarpus obovatus	SPECIES	wfo-4000035018	(Elmer) Steenis	Anacardiaceae	Semecarpus	obovatus				Philipp. J. Sci. 91: 508 1963	Unchecked			2012-03-23	2012-03-23	http://www.theplantlist.org/tpl1.1/record/kew-2479937		FALSE						YES
51024	Semecarpus obovatus	Moon ex Thwaites	Semecarpus obovatus	FALSE	FALSE	FALSE	TRUE	FALSE	FALSE	FALSE	FALSE	NA	0	835	2	wfo-0000749513	60457252-2	Semecarpus obovatus	SPECIES	wfo-4000035018	Moon ex Thwaites	Anacardiaceae	Semecarpus	obovatus				Enum. Pl. Zeyl. 1: 77 1858	Unchecked			2012-03-23	2012-03-23	http://www.theplantlist.org/tpl1.1/record/kew-2904289		FALSE						YES
51083	Senegalia densispina	(Thulin) Kyal. & Boatwr.	Senegalia densispina	FALSE	FALSE	TRUE	TRUE	TRUE	FALSE	FALSE	TRUE	11	22	837	1	wfo-4000035067	30003347-2	Senegalia	genus	wfo-7000000323	Raf.	Fabaceae							Accepted					http://www.theplantlist.org/1.1/browse/A/Leguminosae/Senegalia/		FALSE						YES
51100	Senegalia goetzei	(Harms) Kyal. & Boatwr.	Senegalia goetzei	FALSE	FALSE	TRUE	TRUE	TRUE	FALSE	FALSE	TRUE	8	21	838	1	wfo-4000035067	30003347-2	Senegalia	genus	wfo-7000000323	Raf.	Fabaceae							Accepted					http://www.theplantlist.org/1.1/browse/A/Leguminosae/Senegalia/		FALSE						YES
51187	Senegalia welwitschii	(Oliv.) Kyal. & Boatwr.	Senegalia welwitschii	FALSE	FALSE	TRUE	TRUE	TRUE	FALSE	FALSE	TRUE	12	21	841	1	wfo-4000035067	30003347-2	Senegalia	genus	wfo-7000000323	Raf.	Fabaceae							Accepted					http://www.theplantlist.org/1.1/browse/A/Leguminosae/Senegalia/		FALSE						YES
51816	Sloanea cararaensis	T.D.Penn.	Sloanea cararaensis	FALSE	FALSE	TRUE	TRUE	TRUE	FALSE	FALSE	TRUE	12	8	850	1	wfo-4000035606	327967-2	Sloanea	genus	wfo-7000000210	L.	Elaeocarpaceae						Sp. Pl. 1: 512. 1753. (1 May 1753)	Accepted					http://www.theplantlist.org/1.1/browse/A/Elaeocarpaceae/Sloanea/		FALSE						YES
52017	Solanum chrysasteroides	Werderm.	Solanum chrysasteroides	FALSE	FALSE	TRUE	TRUE	FALSE	FALSE	FALSE	FALSE	NA	7	853	1	wfo-4000035688	30000630-2	Solanum	genus	wfo-7000000572	L.	Solanaceae						(B. R. ) ex Bitter and (B. R. ) ex Bitter, Sp. Pl. 1: 184., 1753.	Accepted					http://solanaceaesource.org/solanaceae/solanum		TRUE	Synonym	wfo-0001027045	Solanum chrysasteroides	Werderm.	0	YES
52256	Sorbus amici-petri	Mikol ?	Sorbus amici-petri	FALSE	FALSE	TRUE	TRUE	TRUE	FALSE	FALSE	TRUE	12	7	858	1	wfo-4000035797	30004837-2	Sorbus	genus	wfo-7000000532	L.	Rosaceae						Sp. Pl. 1: 477. 1753. (1 May 1753)	Accepted					http://www.theplantlist.org/1.1/browse/A/Rosaceae/Sorbus/		FALSE						YES
52353	Sorbus hudsonii	Rushforth	Sorbus hudsonii	FALSE	FALSE	TRUE	TRUE	TRUE	FALSE	FALSE	TRUE	9	9	861	1	wfo-4000035797	30004837-2	Sorbus	genus	wfo-7000000532	L.	Rosaceae						Sp. Pl. 1: 477. 1753. (1 May 1753)	Accepted					http://www.theplantlist.org/1.1/browse/A/Rosaceae/Sorbus/		FALSE						YES
52660	Spondias expeditionaria	J.D.Mitch. & Daly	Spondias expeditionaria	FALSE	FALSE	TRUE	TRUE	TRUE	FALSE	FALSE	TRUE	15	16	868	1	wfo-4000036162	1922-01-01	Spondias	genus	wfo-7000000022	L.	Anacardiaceae						Sp. Pl. 1: 371. 1753. (1 May 1753)	Accepted					http://www.theplantlist.org/1.1/browse/A/Anacardiaceae/Spondias/		FALSE						YES
53248	Strychnos ternata	Gilg	Strychnos ternata	FALSE	FALSE	FALSE	TRUE	FALSE	FALSE	FALSE	FALSE	NA	0	875	1	wfo-0000502892	547507-1	Strychnos ternata	SPECIES	wfo-4000036956	Gilg	Loganiaceae	Strychnos	ternata				Wiss. Erg. Zweit. Deut. Zentr.-Afr. Exped., Bot. 2: 62 1922	Accepted			2012-03-23	2012-03-23	http://www.theplantlist.org/tpl1.1/record/kew-2598156		FALSE						YES
53248	Strychnos ternata	Gilg	Strychnos ternata	FALSE	FALSE	FALSE	TRUE	FALSE	FALSE	FALSE	FALSE	NA	13	875	2	wfo-0001074136	547508-1	Strychnos ternata	SPECIES	wfo-4000036956	Gilg ex Leeuwenb.	Loganiaceae	Strychnos	ternata				Acta Bot. Neerl. 14: 224–226 1965	Unchecked			2012-04-18	2012-04-18	http://www.theplantlist.org/tpl1.1/record/tro-19000767		FALSE						YES
53614	Swartzia sumorum	A.R.Molina	Swartzia sumorum	FALSE	FALSE	FALSE	TRUE	FALSE	FALSE	FALSE	FALSE	NA	0	876	1	wfo-0000164169		Swartzia sumorum	SPECIES	wfo-4000037127	A.R.Molina	Fabaceae	Swartzia	sumorum					Accepted			2010-07-14	2010-07-14	http://www.theplantlist.org/tpl1.1/record/ild-10580		FALSE						YES
53614	Swartzia sumorum	A.R.Molina	Swartzia sumorum	FALSE	FALSE	FALSE	TRUE	FALSE	FALSE	FALSE	FALSE	NA	2	876	2	wfo-0001049760	246792-2	Swartzia sumorum	SPECIES	wfo-4000037127	Ant.Molina	Fabaceae	Swartzia	sumorum				Ceiba 3(2): 94–95 1952	Unchecked			2012-04-18	2012-04-18	http://www.theplantlist.org/tpl1.1/record/tro-13001810		FALSE						YES
53791	Symplocos flavescens	Rusby	Symplocos flavescens	FALSE	FALSE	FALSE	TRUE	FALSE	FALSE	FALSE	FALSE	NA	0	882	1	wfo-0000491462	247915-2	Symplocos flavescens	SPECIES	wfo-4000037242	Rusby	Symplocaceae	Symplocos	flavescens				Bull. New York Bot. Gard. 4: 407 1907	Unchecked			2012-03-26	2012-03-26	http://www.theplantlist.org/tpl1.1/record/kew-2579263		FALSE						YES
53791	Symplocos flavescens	Rusby	Symplocos flavescens	FALSE	FALSE	FALSE	TRUE	FALSE	FALSE	FALSE	FALSE	NA	5	882	2	wfo-0000491463		Symplocos flavescens	SPECIES	wfo-4000037242	Brand	Symplocaceae	Symplocos	flavescens				Pflanzenr. IV, 242: 55 1901	Unchecked			2012-03-26	2012-03-26	http://www.theplantlist.org/tpl1.1/record/kew-2579264		FALSE						YES
53865	Symplocos montana	Brongn. & Gris	Symplocos montana	FALSE	FALSE	FALSE	TRUE	FALSE	FALSE	FALSE	FALSE	NA	0	883	1	wfo-0000491019	827196-1	Symplocos montana	SPECIES	wfo-4000037242	Brongn. & Gris	Symplocaceae	Symplocos	montana				Bull. Soc. Bot. France 13: 430 1866	Unchecked			2012-03-26	2012-03-26	http://www.theplantlist.org/tpl1.1/record/kew-2578583		FALSE						YES
53865	Symplocos montana	Brongn. & Gris	Symplocos montana	FALSE	FALSE	FALSE	TRUE	FALSE	FALSE	FALSE	FALSE	NA	13	883	2	wfo-0000491044	827197-1	Symplocos montana	SPECIES	wfo-4000037242	S.Vidal	Symplocaceae	Symplocos	montana				Revis. Pl. Vasc. Filip. 179 1886	Unchecked			2012-03-26	2012-03-26	http://www.theplantlist.org/tpl1.1/record/kew-2578612		FALSE						YES
55462	Tamarix hohenackeri	Bunge	Tamarix hohenackeri	FALSE	FALSE	TRUE	TRUE	FALSE	FALSE	FALSE	FALSE	NA	0	911	1	wfo-0000459435	828217-1	Tamarix smyrnensis	SPECIES	wfo-4000037507	Bunge	Tamaricaceae	Tamarix	smyrnensis				Tent. Gen. Tamar. 53 1852	Accepted			2012-03-26	2012-03-26	http://www.theplantlist.org/tpl1.1/record/kew-2521247		TRUE	Synonym	wfo-0000458606	Tamarix hohenackeri	Bunge	0	YES
55861	Terminalia fanshawei	(Exell & Maguire) Gere & Boatwr.	Terminalia fanshawei	FALSE	FALSE	TRUE	TRUE	TRUE	FALSE	FALSE	TRUE	10	31	915	1	wfo-4000037799	7215-01-01	Terminalia	genus	wfo-7000000144	L.	Combretaceae						Syst. Nat. (ed. 12) 2: 665, 674. 1767. (15-31 Oct 1767)	Accepted					http://www.theplantlist.org/1.1/browse/A/Combretaceae/Terminalia/		FALSE						YES
55904	Terminalia macrostachya	(Standl.) Alwan & Stace	Terminalia macrostachya	FALSE	FALSE	TRUE	TRUE	FALSE	FALSE	FALSE	FALSE	NA	16	918	1	wfo-0000573836	37683-2	Bucida macrostachya	SPECIES	wfo-4000005673	Standl.	Combretaceae	Bucida	macrostachya				Publ. Field Mus. Nat. Hist., Bot. Ser. 4: 240 1929	Accepted			2012-03-23	2012-03-23	http://www.theplantlist.org/tpl1.1/record/kew-2685228		TRUE	Synonym	wfo-0001274081	Terminalia macrostachya	(Standl.) Stace	8	YES
56418	Timonius abanii	Jun H.Chen	Timonius abanii	FALSE	FALSE	TRUE	TRUE	TRUE	FALSE	FALSE	TRUE	7	11	932	1	wfo-4000038438	332019-2	Timonius	genus	wfo-7000000534	Rumph. ex DC.	Rubiaceae						Prodr. 4: 461. 1830.	Accepted					http://www.theplantlist.org/1.1/browse/A/Rubiaceae/Timonius/		FALSE						YES
57336	Uapaca mole	Pax	Uapaca mole	FALSE	FALSE	TRUE	TRUE	FALSE	FALSE	FALSE	FALSE	NA	9	951	1	wfo-0000329039	358131-1	Uapaca guineensis	SPECIES	wfo-4000039691	Müll.Arg.	Phyllanthaceae	Uapaca	guineensis				Flora 47: 517 1864	Accepted			2012-03-23	2012-03-23	http://www.theplantlist.org/tpl1.1/record/kew-209599		TRUE	Synonym	wfo-0000329069	Uapaca mole	Pax	0	YES
57596	Uvariopsis citrata	Couvreuer & Niang.	Uvariopsis citrata	FALSE	FALSE	TRUE	TRUE	TRUE	FALSE	FALSE	TRUE	8	16	955	1	wfo-4000039914	329381-2	Uvariopsis	genus	wfo-7000000031	Engl.	Annonaceae						Notizbl. Königl. Bot. Gart. Berlin 2: 298. 1899.	Accepted					http://www.theplantlist.org/1.1/browse/A/Annonaceae/Uvariopsis/		FALSE						YES
57678	Vachellia bellula	(Drake) Boatwr.	Vachellia bellula	FALSE	FALSE	TRUE	TRUE	TRUE	FALSE	FALSE	TRUE	8	13	956	1	wfo-4000039929	30000732-2	Vachellia	genus	wfo-7000000323	Wight & Arn.	Fabaceae							Accepted					http://www.theplantlist.org/1.1/browse/A/Leguminosae/Vachellia/		FALSE						YES
57753	Vachellia myrmecophila	(R.Vig.) Boatwr.	Vachellia myrmecophila	FALSE	FALSE	TRUE	TRUE	TRUE	FALSE	FALSE	TRUE	13	12	957	1	wfo-4000039929	30000732-2	Vachellia	genus	wfo-7000000323	Wight & Arn.	Fabaceae							Accepted					http://www.theplantlist.org/1.1/browse/A/Leguminosae/Vachellia/		FALSE						YES
57772	Vachellia pseudoeburnea	(J.R.Drumm. ex Dunn) Ragup., Seigler, Ebinger & Maslin	Vachellia pseudoeburnea	FALSE	FALSE	TRUE	TRUE	TRUE	FALSE	FALSE	TRUE	14	49	958	1	wfo-4000039929	30000732-2	Vachellia	genus	wfo-7000000323	Wight & Arn.	Fabaceae							Accepted					http://www.theplantlist.org/1.1/browse/A/Leguminosae/Vachellia/		FALSE						YES
57898	Varronia claviceps	(Urb. & Ekman) Borhidi	Varronia claviceps	FALSE	FALSE	TRUE	TRUE	FALSE	FALSE	FALSE	FALSE	NA	10	960	1	wfo-0000620363	274915-2	Cordia claviceps	SPECIES	wfo-4000009266	Urb. & Ekman	Boraginaceae	Cordia	claviceps				Ark. Bot. 20A(5): 42 1926	Accepted			2012-03-23	2012-03-23	http://www.theplantlist.org/tpl1.1/record/kew-2736658		TRUE	Synonym	wfo-0001276263	Varronia claviceps	(Urb. & Ekman) Borhidi	0	YES
57933	Vasconcellea pulchra	(V.M.Badillo) V.M.Badillo	Vasconcellea pulchra	FALSE	FALSE	TRUE	TRUE	FALSE	FALSE	FALSE	FALSE	NA	14	961	1	wfo-0000588028	150162-1	Carica pulchra	SPECIES	wfo-4000006717	V.M.Badillo	Caricaceae	Carica	pulchra				Revista Fac. Agric. Univ. Centr. Venezuela 4(2): 76 1967	Accepted			2012-03-23	2012-03-23	http://www.theplantlist.org/tpl1.1/record/kew-2700936		TRUE	Synonym	wfo-0001254357	Vasconcellea pulchra	(V.M.Badillo) V.M.Badillo	0	YES
58168	Verbesina oerstediana	Benth.	Verbesina oerstediana	FALSE	FALSE	FALSE	TRUE	FALSE	FALSE	FALSE	FALSE	NA	0	969	1	wfo-0000024381		Verbesina oerstediana	SPECIES	wfo-4000040144	Benth.	Asteraceae	Verbesina	oerstediana				Vidensk. Meddel. Dansk Naturhist. Foren. Kjobenhavn 1852(5-7): 96. 1853.	Accepted			2012-02-11	2012-02-11	http://www.theplantlist.org/tpl1.1/record/gcc-12356		FALSE						YES
58168	Verbesina oerstediana	Benth.	Verbesina oerstediana	FALSE	FALSE	FALSE	TRUE	FALSE	FALSE	FALSE	FALSE	NA	10	969	2	wfo-0000088617		Verbesina oerstediana	SPECIES	wfo-4000040144	Benth. ex Oerst.	Asteraceae	Verbesina	oerstediana				Vidensk. Meddel. Dansk Naturhist. Foren. Kjobenhavn (1852) 96.	Unchecked			2012-02-11	2012-02-11	http://www.theplantlist.org/tpl1.1/record/gcc-44948		FALSE						YES
59376	Xanthostemon pubescens	(Brongn. & Gris) Sebert & Pancher	Xanthostemon pubescens	FALSE	FALSE	FALSE	TRUE	FALSE	FALSE	FALSE	FALSE	NA	0	990	1	wfo-0000334878	60433451-2	Xanthostemon pubescens	SPECIES	wfo-4000040899	(Brongn. & Gris) Sebert & Pancher	Myrtaceae	Xanthostemon	pubescens				Rev. Marit. Colon. 41: 227 1874	Accepted			2012-03-23	2012-03-23	http://www.theplantlist.org/tpl1.1/record/kew-215233		FALSE						YES
59376	Xanthostemon pubescens	(Brongn. & Gris) Sebert & Pancher	Xanthostemon pubescens	FALSE	FALSE	FALSE	TRUE	FALSE	FALSE	FALSE	FALSE	NA	30	990	2	wfo-0000334899	602819-1	Xanthostemon whitei	SPECIES	wfo-4000040899	Gugerli	Myrtaceae	Xanthostemon	whitei				Bull. Soc. Bot. France 81: 83 1934	Accepted			2012-03-23	2012-03-23	http://www.theplantlist.org/tpl1.1/record/kew-215252		TRUE	Synonym	wfo-0000334879	Xanthostemon pubescens	C.T.White	29	YES
59621	Xylosma intermedia	(Seem.) Griseb.	Xylosma intermedia	FALSE	FALSE	FALSE	TRUE	FALSE	FALSE	FALSE	FALSE	NA	0	994	1	wfo-0000903888	112146-1	Xylosma intermedia	SPECIES	wfo-4000041044	(Seem.) Griseb.	Salicaceae	Xylosma	intermedia				Abh. Königl. Ges. Wiss. Göttingen 9: 27 1861	Accepted			2012-03-23	2012-03-23	http://www.theplantlist.org/tpl1.1/record/kew-4467352		FALSE						YES
59621	Xylosma intermedia	(Seem.) Griseb.	Xylosma intermedia	FALSE	FALSE	FALSE	TRUE	FALSE	FALSE	FALSE	FALSE	NA	0	994	2	wfo-0000903888	112146-1	Xylosma intermedia	SPECIES	wfo-4000041044	(Seem.) Griseb.	Salicaceae	Xylosma	intermedia				Abh. Königl. Ges. Wiss. Göttingen 9: 27 1861	Accepted			2012-03-23	2012-03-23	http://www.theplantlist.org/tpl1.1/record/kew-4467352		TRUE	Synonym	wfo-0001062841	Xylosma intermedia	(Seem.) Triana & Planch.	13	YES
40	Abarema obovata	(Benth.) Barneby & J.W.Grimes	Abarema obovata	FALSE	FALSE	TRUE	TRUE	FALSE	FALSE	FALSE	FALSE	NA	0	1	1	wfo-0000194763		Abarema obovata	SPECIES	wfo-4000000013	(Benth.) Barneby & J.W.Grimes	Fabaceae	Abarema	obovata					Accepted			2010-07-14	2010-07-14	http://www.theplantlist.org/tpl1.1/record/ild-41400		FALSE
140	Acacia alleniana	Maiden	Acacia alleniana	FALSE	FALSE	TRUE	TRUE	FALSE	FALSE	FALSE	FALSE	NA	0	2	1	wfo-0000201402		Acacia alleniana	SPECIES	wfo-4000000074	Maiden	Fabaceae	Acacia	alleniana					Accepted			2010-07-14	2010-07-14	http://www.theplantlist.org/tpl1.1/record/ild-47804		FALSE
148	Acacia anaticeps	Tindale	Acacia anaticeps	FALSE	FALSE	TRUE	TRUE	FALSE	FALSE	FALSE	FALSE	NA	0	3	1	wfo-0000202471		Acacia anaticeps	SPECIES	wfo-4000000074	Tindale	Fabaceae	Acacia	anaticeps					Accepted			2010-07-14	2010-07-14	http://www.theplantlist.org/tpl1.1/record/ild-48823		FALSE
168	Acacia auripila	R.S.Cowan & Maslin	Acacia auripila	FALSE	FALSE	TRUE	TRUE	FALSE	FALSE	FALSE	FALSE	NA	0	4	1	wfo-0000202354		Acacia auripila	SPECIES	wfo-4000000074	R.S.Cowan & Maslin	Fabaceae	Acacia	auripila					Accepted			2010-07-14	2010-07-14	http://www.theplantlist.org/tpl1.1/record/ild-48710		FALSE
237	Acacia curvinervia	Maiden	Acacia curvinervia	FALSE	FALSE	TRUE	TRUE	FALSE	FALSE	FALSE	FALSE	NA	0	5	1	wfo-0000202814		Acacia curvinervia	SPECIES	wfo-4000000074	Maiden	Fabaceae	Acacia	curvinervia					Accepted			2010-07-14	2010-07-14	http://www.theplantlist.org/tpl1.1/record/ild-49141		FALSE
335	Acacia irrorata	Siebold ex Spreng.	Acacia irrorata	FALSE	FALSE	TRUE	TRUE	FALSE	FALSE	FALSE	FALSE	NA	11	6	1	wfo-0000186117		Acacia irrorata	SPECIES	wfo-4000000074	Spreng.	Fabaceae	Acacia	irrorata					Accepted			2010-07-14	2010-07-14	http://www.theplantlist.org/tpl1.1/record/ild-32520		FALSE
337	Acacia ixodes	Pedley	Acacia ixodes	FALSE	FALSE	TRUE	TRUE	FALSE	FALSE	FALSE	FALSE	NA	0	7	1	wfo-0000201643		Acacia ixodes	SPECIES	wfo-4000000074	Pedley	Fabaceae	Acacia	ixodes					Accepted			2010-07-14	2010-07-14	http://www.theplantlist.org/tpl1.1/record/ild-48032		FALSE
486	Acacia racospermoides	Pedley	Acacia racospermoides	FALSE	FALSE	TRUE	TRUE	FALSE	FALSE	FALSE	FALSE	NA	0	8	1	wfo-0000202432		Acacia racospermoides	SPECIES	wfo-4000000074	Pedley	Fabaceae	Acacia	racospermoides					Accepted			2010-07-14	2010-07-14	http://www.theplantlist.org/tpl1.1/record/ild-48786		FALSE
512	Acacia seclusa	M.W.McDonald	Acacia seclusa	FALSE	FALSE	TRUE	TRUE	FALSE	FALSE	FALSE	FALSE	NA	0	9	1	wfo-0000512903	20012613-1	Acacia seclusa	SPECIES	wfo-4000000074	M.W.McDonald	Fabaceae	Acacia	seclusa				Austral. Syst. Bot. 16: 152 2003	Unchecked			2012-03-23	2012-03-23	http://www.theplantlist.org/tpl1.1/record/kew-2613767		FALSE
761	Acer micranthum	Siebold & Zucc.	Acer micranthum	FALSE	FALSE	TRUE	TRUE	FALSE	FALSE	FALSE	FALSE	NA	0	10	1	wfo-0000514551	781391-1	Acer micranthum	SPECIES	wfo-4000000188	Siebold & Zucc.	Sapindaceae	Acer	micranthum				Abh. Math.-Phys. Cl. Königl. Bayer. Akad. Wiss. 4(2): 155 1845	Accepted			2012-03-26	2012-03-26	http://www.theplantlist.org/tpl1.1/record/kew-2615938		FALSE
917	Acritopappus connatifolius	(Soar.Nunes) R.M.King & H.Rob.	Acritopappus connatifolius	FALSE	FALSE	TRUE	TRUE	FALSE	FALSE	FALSE	FALSE	NA	0	11	1	wfo-0000075585	3521-02-01	Acritopappus connatifolius	SPECIES	wfo-4000000381	(Soar.Nunes) R.M.King & H.Rob.	Asteraceae	Acritopappus	connatifolius				Phytologia 48 221 1981	Accepted			2012-02-11	2012-02-11	http://www.theplantlist.org/tpl1.1/record/gcc-32263		FALSE
1111	Actinodaphne perlucida	C.K.Allen	Actinodaphne perlucida	FALSE	FALSE	TRUE	TRUE	FALSE	FALSE	FALSE	FALSE	NA	0	12	1	wfo-0000519517	462310-1	Actinodaphne perlucida	SPECIES	wfo-4000000510	C.K.Allen	Lauraceae	Actinodaphne	perlucida				Ann. Missouri Bot. Gard. 25: 409 1938 publ. 1937	Accepted			2012-03-23	2012-03-23	http://www.theplantlist.org/tpl1.1/record/kew-2620952		FALSE
1124	Actinodaphne rumphii	Blume	Actinodaphne rumphii	FALSE	FALSE	TRUE	TRUE	FALSE	FALSE	FALSE	FALSE	NA	0	13	1	wfo-0000519536		Actinodaphne rumphii	SPECIES	wfo-4000000510	Blume	Lauraceae	Actinodaphne	rumphii				Mus. Bot. 1: 343 1851	Accepted			2012-03-23	2012-03-23	http://www.theplantlist.org/tpl1.1/record/kew-2620970		FALSE
1172	Adansonia suarezensis	H.Perrier	Adansonia suarezensis	FALSE	FALSE	TRUE	TRUE	FALSE	FALSE	FALSE	FALSE	NA	0	14	1	wfo-0000519692	112193-1	Adansonia suarezensis	SPECIES	wfo-4000000560	H.Perrier	Malvaceae	Adansonia	suarezensis				Notul. Syst. (Paris) 14: 302 1953	Accepted			2012-03-23	2012-03-23	http://www.theplantlist.org/tpl1.1/record/kew-2621154		FALSE
1263	Adinandra filipes	Merr. ex Kobuski	Adinandra filipes	FALSE	FALSE	TRUE	TRUE	FALSE	FALSE	FALSE	FALSE	NA	0	15	1	wfo-0000520870	829782-1	Adinandra filipes	SPECIES	wfo-4000000699	Merr. ex Kobuski	Pentaphylacaceae	Adinandra	filipes				J. Arnold Arbor. 28: 22 1947	Accepted			2012-03-26	2012-03-26	http://www.theplantlist.org/tpl1.1/record/kew-2622787		FALSE
1338	Aegiphila boliviana	Moldenke	Aegiphila boliviana	FALSE	FALSE	TRUE	TRUE	FALSE	FALSE	FALSE	FALSE	NA	0	16	1	wfo-0000798469	5671-02-01	Aegiphila boliviana	SPECIES	wfo-4000000756	Moldenke	Lamiaceae	Aegiphila	boliviana				Repert. Spec. Nov. Regni Veg. 33: 114 1933	Accepted			2012-03-23	2012-03-23	http://www.theplantlist.org/tpl1.1/record/kew-3369		FALSE
1533	Agathis australis	(D.Don) Lindl.	Agathis australis	FALSE	FALSE	TRUE	TRUE	FALSE	FALSE	FALSE	FALSE	NA	0	17	1	wfo-0000907999	261668-1	Agathis australis	SPECIES	wfo-4000000913	(D.Don) Lindl.	Araucariaceae	Agathis	australis				Encycl. Pl. 802 1829	Accepted			2012-03-23	2012-03-23	http://www.theplantlist.org/tpl1.1/record/kew-4506		FALSE
1580	Aglaia coriacea	Korth. ex Miq.	Aglaia coriacea	FALSE	FALSE	TRUE	TRUE	FALSE	FALSE	FALSE	FALSE	NA	0	18	1	wfo-0000524008	577031-1	Aglaia coriacea	SPECIES	wfo-4000000950	Korth. ex Miq.	Meliaceae	Aglaia	coriacea				Ann. Mus. Bot. Lugduno-Batavi 4: 57 1868	Accepted			2012-03-23	2012-03-23	http://www.theplantlist.org/tpl1.1/record/kew-2626247		FALSE
1619	Aglaia leucophylla	King	Aglaia leucophylla	FALSE	FALSE	TRUE	TRUE	FALSE	FALSE	FALSE	FALSE	NA	0	19	1	wfo-0000524176	577169-1	Aglaia leucophylla	SPECIES	wfo-4000000950	King	Meliaceae	Aglaia	leucophylla				J. Asiat. Soc. Bengal, Pt. 2, Nat. Hist. 64(2): 66 1895	Accepted			2012-03-23	2012-03-23	http://www.theplantlist.org/tpl1.1/record/kew-2626401		FALSE
1683	Agonandra ovatifolia	Miranda	Agonandra ovatifolia	FALSE	FALSE	TRUE	TRUE	FALSE	FALSE	FALSE	FALSE	NA	0	20	1	wfo-0000524464	7186-02-01	Agonandra ovatifolia	SPECIES	wfo-4000000967	Miranda	Opiliaceae	Agonandra	ovatifolia				Anales Inst. Biol. Univ. Nac. México 24: 71 1953	Accepted			2012-03-23	2012-03-23	http://www.theplantlist.org/tpl1.1/record/kew-2626672		FALSE
1927	Albizia lankaensis	Kosterm.	Albizia lankaensis	FALSE	FALSE	TRUE	TRUE	FALSE	FALSE	FALSE	FALSE	NA	0	23	1	wfo-0000204112		Albizia lankaensis	SPECIES	wfo-4000001104	Kosterm.	Fabaceae	Albizia	lankaensis					Accepted			2010-07-14	2010-07-14	http://www.theplantlist.org/tpl1.1/record/ild-50426		FALSE
1928	Albizia lathamii	Hole	Albizia lathamii	FALSE	FALSE	TRUE	TRUE	FALSE	FALSE	FALSE	FALSE	NA	0	24	1	wfo-0000204113		Albizia lathamii	SPECIES	wfo-4000001104	Hole	Fabaceae	Albizia	lathamii					Accepted			2010-07-14	2010-07-14	http://www.theplantlist.org/tpl1.1/record/ild-50427		FALSE
2157	Allexis cauliflora	(Oliv.) Pierre	Allexis cauliflora	FALSE	FALSE	TRUE	TRUE	FALSE	FALSE	FALSE	FALSE	NA	0	26	1	wfo-0000526005	866205-1	Allexis cauliflora	SPECIES	wfo-4000001248	(Oliv.) Pierre	Violaceae	Allexis	cauliflora				Bull. Mens. Soc. Linn. Paris n.s., 1: 25 1898	Accepted			2012-03-26	2012-03-26	http://www.theplantlist.org/tpl1.1/record/kew-2628608		FALSE
2226	Allophylus decipiens	(E.Mey.) Radlk.	Allophylus decipiens	FALSE	FALSE	TRUE	TRUE	FALSE	FALSE	FALSE	FALSE	NA	0	27	1	wfo-0000526644	781744-1	Allophylus decipiens	SPECIES	wfo-4000001292	(E.Mey.) Radlk.	Sapindaceae	Allophylus	decipiens				Nat. Pflanzenfam. 3(5): 313 1895	Accepted			2012-03-26	2012-03-26	http://www.theplantlist.org/tpl1.1/record/kew-2629314		FALSE
2421	Alnus trabeculosa	Hand.-Mazz.	Alnus trabeculosa	FALSE	FALSE	TRUE	TRUE	FALSE	FALSE	FALSE	FALSE	NA	0	29	1	wfo-0000948109	107701-1	Alnus trabeculosa	SPECIES	wfo-4000001331	Hand.-Mazz.	Betulaceae	Alnus	trabeculosa				Anz. Akad. Wiss. Wien, Math.-Naturwiss. Kl. 59: 51 1922	Accepted			2012-03-23	2012-03-23	http://www.theplantlist.org/tpl1.1/record/kew-6647		FALSE
2443	Aloe mubendiensis	Christian	Aloe mubendiensis	FALSE	FALSE	TRUE	TRUE	FALSE	FALSE	FALSE	FALSE	NA	0	30	1	wfo-0000758527	529681-1	Aloe mubendiensis	SPECIES	wfo-4000001341	Christian	Asphodelaceae	Aloe	mubendiensis				J. S. African Bot. 8: 172 1942	Accepted			2012-03-26	2012-03-26	http://www.theplantlist.org/tpl1.1/record/kew-297701		FALSE
2453	Aloe thraskii	Baker	Aloe thraskii	FALSE	FALSE	TRUE	TRUE	FALSE	FALSE	FALSE	FALSE	NA	0	31	1	wfo-0000758919	529965-1	Aloe thraskii	SPECIES	wfo-4000001341	Baker	Asphodelaceae	Aloe	thraskii				J. Linn. Soc., Bot. 18: 180 1880	Accepted			2012-03-26	2012-03-26	http://www.theplantlist.org/tpl1.1/record/kew-298060		FALSE
2471	Alphitonia excelsa	(Fenzl) Reissek ex Benth.	Alphitonia excelsa	FALSE	FALSE	TRUE	TRUE	FALSE	FALSE	FALSE	FALSE	NA	0	32	1	wfo-0000527304	716620-1	Alphitonia excelsa	SPECIES	wfo-4000001363	(Fenzl) Reissek ex Benth.	Rhamnaceae	Alphitonia	excelsa				Fl. Austral. 1: 414 1863	Accepted			2012-03-23	2012-03-23	http://www.theplantlist.org/tpl1.1/record/kew-2629983		FALSE
2539	Alseodaphne andersonii	(King ex Hook.f.) Kosterm.	Alseodaphne andersonii	FALSE	FALSE	TRUE	TRUE	FALSE	FALSE	FALSE	FALSE	NA	0	33	1	wfo-0000527392	462430-1	Alseodaphne andersonii	SPECIES	wfo-4000001374	(King ex Hook.f.) Kosterm.	Lauraceae	Alseodaphne	andersonii				Reinwardtia 6: 159 1962	Accepted			2012-03-23	2012-03-23	http://www.theplantlist.org/tpl1.1/record/kew-2630068		FALSE
2777	Amyrea sambiranensis	Leandri	Amyrea sambiranensis	FALSE	FALSE	TRUE	TRUE	FALSE	FALSE	FALSE	FALSE	NA	0	34	1	wfo-0000967879	338611-1	Amyrea sambiranensis	SPECIES	wfo-4000001774	Leandri	Euphorbiaceae	Amyrea	sambiranensis				Notul. Syst. (Paris) 9: 169 1941	Accepted			2012-03-23	2012-03-23	http://www.theplantlist.org/tpl1.1/record/kew-8527		FALSE
3025	Anisophyllea reticulata	Kochummen	Anisophyllea reticulata	FALSE	FALSE	TRUE	TRUE	FALSE	FALSE	FALSE	FALSE	NA	0	35	1	wfo-0000537328	20007941-1	Anisophyllea reticulata	SPECIES	wfo-4000002193	Kochummen	Anisophylleaceae	Anisophyllea	reticulata				Malayan Nat. J. 41: 268 1987	Accepted			2012-03-23	2012-03-23	http://www.theplantlist.org/tpl1.1/record/kew-2640318		FALSE
3043	Anisoptera thurifera	(Blanco) Blume	Anisoptera thurifera	FALSE	FALSE	TRUE	TRUE	FALSE	FALSE	FALSE	FALSE	NA	0	36	1	wfo-0000537375		Anisoptera thurifera	SPECIES	wfo-4000002200	(Blanco) Blume	Dipterocarpaceae	Anisoptera	thurifera				Mus. Bot. 2: 42 1856	Accepted			2012-03-23	2012-03-23	http://www.theplantlist.org/tpl1.1/record/kew-2640364		FALSE
3080	Annona burchellii	R.E.Fr.	Annona burchellii	FALSE	FALSE	TRUE	TRUE	FALSE	FALSE	FALSE	FALSE	NA	0	37	1	wfo-0000537696	14232-2	Annona burchellii	SPECIES	wfo-4000002240	R.E.Fr.	Annonaceae	Annona	burchellii				Acta Horti Berg. 10: 232 1931	Accepted			2012-03-23	2012-03-23	http://www.theplantlist.org/tpl1.1/record/kew-2640802		FALSE
3107	Annona echinata	Dunal	Annona echinata	FALSE	FALSE	TRUE	TRUE	FALSE	FALSE	FALSE	FALSE	NA	0	38	1	wfo-0000537749	72198-1	Annona echinata	SPECIES	wfo-4000002240	Dunal	Annonaceae	Annona	echinata				Monogr. Anonac. 68 1817	Accepted			2012-03-23	2012-03-23	http://www.theplantlist.org/tpl1.1/record/kew-2640853		FALSE
3153	Annona montana	Macfad.	Annona montana	FALSE	FALSE	TRUE	TRUE	FALSE	FALSE	FALSE	FALSE	NA	0	39	1	wfo-0000537842	72257-1	Annona montana	SPECIES	wfo-4000002240	Macfad.	Annonaceae	Annona	montana				Fl. Jamaica 1: 7 1837	Accepted			2012-03-23	2012-03-23	http://www.theplantlist.org/tpl1.1/record/kew-2640939		FALSE
3262	Anthodiscus peruanus	Baill.	Anthodiscus peruanus	FALSE	FALSE	TRUE	TRUE	FALSE	FALSE	FALSE	FALSE	NA	0	40	1	wfo-0000219285	828455-1	Anthodiscus peruanus	SPECIES	wfo-4000002442	Baill.	Caryocaraceae	Anthodiscus	peruanus				Adansonia 10: 241 1872	Accepted			2012-03-23	2012-03-23	http://www.theplantlist.org/tpl1.1/record/kew-10427		FALSE
3305	Antidesma cochinchinense	Gagnep.	Antidesma cochinchinense	FALSE	FALSE	TRUE	TRUE	FALSE	FALSE	FALSE	FALSE	NA	0	41	1	wfo-0000235564	338869-1	Antidesma cochinchinense	SPECIES	wfo-4000002483	Gagnep.	Phyllanthaceae	Antidesma	cochinchinense				Bull. Soc. Bot. France 70: 119 1923	Accepted			2012-03-23	2012-03-23	http://www.theplantlist.org/tpl1.1/record/kew-11987		FALSE
3528	Aporosa ledermanniana	Pax & K.Hoffm.	Aporosa ledermanniana	FALSE	FALSE	TRUE	TRUE	FALSE	FALSE	FALSE	FALSE	NA	0	42	1	wfo-0000248976		Aporosa ledermanniana	SPECIES	wfo-4000002753	Pax & K.Hoffm.	Phyllanthaceae	Aporosa	ledermanniana				Pflanzenr. IV, 147, XV: 84 1922	Accepted			2012-03-23	2012-03-23	http://www.theplantlist.org/tpl1.1/record/kew-13265		FALSE
3627	Arachnothryx chimboracensis	(Standl.) Steyerm.	Arachnothryx chimboracensis	FALSE	FALSE	TRUE	TRUE	FALSE	FALSE	FALSE	FALSE	NA	0	43	1	wfo-0000255013	17340-2	Arachnothryx chimboracensis	SPECIES	wfo-4000002831	(Standl.) Steyerm.	Rubiaceae	Arachnothryx	chimboracensis				Mem. New York Bot. Gard. 17(1): 258 1967	Accepted			2012-03-23	2012-03-23	http://www.theplantlist.org/tpl1.1/record/kew-13850		FALSE
3667	Arachnothryx purpurea	(Lorence) Borhidi	Arachnothryx purpurea	FALSE	FALSE	TRUE	TRUE	FALSE	FALSE	FALSE	FALSE	NA	0	44	1	wfo-0000255686		Arachnothryx purpurea	SPECIES	wfo-4000002831	(Lorence) Borhidi	Rubiaceae	Arachnothryx	purpurea				Acta Bot. Hung. 38: 140 1993-1994 publ. 1995	Accepted			2012-03-23	2012-03-23	http://www.theplantlist.org/tpl1.1/record/kew-13915		FALSE
3677	Arachnothryx septicidalis	(B.L.Rob.) Borhidi	Arachnothryx septicidalis	FALSE	FALSE	TRUE	TRUE	FALSE	FALSE	FALSE	FALSE	NA	0	45	1	wfo-0000255852	910031-1	Arachnothryx septicidalis	SPECIES	wfo-4000002831	(B.L.Rob.) Borhidi	Rubiaceae	Arachnothryx	septicidalis				Acta Bot. Acad. Sci. Hung. 28: 69 1982	Accepted			2012-03-23	2012-03-23	http://www.theplantlist.org/tpl1.1/record/kew-13930		FALSE
3721	Aralia searelliana	Dunn	Aralia searelliana	FALSE	FALSE	TRUE	TRUE	FALSE	FALSE	FALSE	FALSE	NA	0	46	1	wfo-0000259266	89788-1	Aralia searelliana	SPECIES	wfo-4000002843	Dunn	Araliaceae	Aralia	searelliana				J. Linn. Soc., Bot. 35: 498 1903	Accepted			2012-03-23	2012-03-23	http://www.theplantlist.org/tpl1.1/record/kew-14254		FALSE
3760	Arbutus arizonica	(A.Gray) Sarg.	Arbutus arizonica	FALSE	FALSE	TRUE	TRUE	FALSE	FALSE	FALSE	FALSE	NA	0	47	1	wfo-0000543103	17547-2	Arbutus arizonica	SPECIES	wfo-4000002870	(A.Gray) Sarg.	Ericaceae	Arbutus	arizonica				Gard. & Forest 4: 317 1891	Accepted			2012-03-23	2012-03-23	http://www.theplantlist.org/tpl1.1/record/kew-2646656		FALSE
3815	Archidendron kerrii	(Gagnep.) I.C.Nielsen	Archidendron kerrii	FALSE	FALSE	TRUE	TRUE	FALSE	FALSE	FALSE	FALSE	NA	0	48	1	wfo-0000196871		Archidendron kerrii	SPECIES	wfo-4000002895	(Gagnep.) I.C.Nielsen	Fabaceae	Archidendron	kerrii					Accepted			2010-07-14	2010-07-14	http://www.theplantlist.org/tpl1.1/record/ild-43428		FALSE
3829	Archidendron muellerianum	(Maiden & R.T.Baker) I.C.Nielsen	Archidendron muellerianum	FALSE	FALSE	TRUE	TRUE	FALSE	FALSE	FALSE	FALSE	NA	11	49	1	wfo-0000187993		Archidendron muellerianum	SPECIES	wfo-4000002895	(Maiden & R.T.Baker) Maiden & B	Fabaceae	Archidendron	muellerianum					Accepted			2010-07-14	2010-07-14	http://www.theplantlist.org/tpl1.1/record/ild-34531		FALSE
3863	Archidendron utile	(Chun & F.C.How) I.C.Nielsen	Archidendron utile	FALSE	FALSE	TRUE	TRUE	FALSE	FALSE	FALSE	FALSE	NA	0	50	1	wfo-0000196885		Archidendron utile	SPECIES	wfo-4000002895	(Chun & F.C.How) I.C.Nielsen	Fabaceae	Archidendron	utile					Accepted			2010-07-14	2010-07-14	http://www.theplantlist.org/tpl1.1/record/ild-43442		FALSE
3885	Archirhodomyrtus vieillardii	(Brongn. & Gris) Burret	Archirhodomyrtus vieillardii	FALSE	FALSE	TRUE	TRUE	FALSE	FALSE	FALSE	FALSE	NA	0	51	1	wfo-0000260862	590663-1	Archirhodomyrtus vieillardii	SPECIES	wfo-4000002908	(Brongn. & Gris) Burret	Myrtaceae	Archirhodomyrtus	vieillardii				Repert. Spec. Nov. Regni Veg. 50: 60 1941	Accepted			2012-03-23	2012-03-23	http://www.theplantlist.org/tpl1.1/record/kew-14405		FALSE
3942	Ardisia byrsonimae	Stearn	Ardisia byrsonimae	FALSE	FALSE	TRUE	TRUE	FALSE	FALSE	FALSE	FALSE	NA	0	52	1	wfo-0000543996	18069-2	Ardisia byrsonimae	SPECIES	wfo-4000002949	Stearn	Primulaceae	Ardisia	byrsonimae				Bull. Brit. Mus. (Nat. Hist.) Bot. 4: 162 1969	Accepted			2012-03-23	2012-03-23	http://www.theplantlist.org/tpl1.1/record/kew-2647661		FALSE
4002	Ardisia gigantea	Ricketson & Pipoly	Ardisia gigantea	FALSE	FALSE	TRUE	TRUE	FALSE	FALSE	FALSE	FALSE	NA	0	53	1	wfo-0000544352	327495-2	Ardisia gigantea	SPECIES	wfo-4000002949	Ricketson & Pipoly	Primulaceae	Ardisia	gigantea				Ann. Missouri Bot. Gard. 90: 263 2003	Accepted			2012-03-23	2012-03-23	http://www.theplantlist.org/tpl1.1/record/kew-2647984		FALSE
4064	Ardisia neei	Lundell	Ardisia neei	FALSE	FALSE	TRUE	TRUE	FALSE	FALSE	FALSE	FALSE	NA	0	54	1	wfo-0000544747	18244-2	Ardisia neei	SPECIES	wfo-4000002949	Lundell	Primulaceae	Ardisia	neei				Wrightia 5: 287 1976	Accepted			2012-03-23	2012-03-23	http://www.theplantlist.org/tpl1.1/record/kew-2648349		FALSE
4116	Ardisia rhodochroa	C.M.Hu & J.E.Vidal	Ardisia rhodochroa	FALSE	FALSE	TRUE	TRUE	FALSE	FALSE	FALSE	FALSE	NA	0	55	1	wfo-0000545069	996809-1	Ardisia rhodochroa	SPECIES	wfo-4000002949	C.M.Hu & J.E.Vidal	Primulaceae	Ardisia	rhodochroa				J. Trop. Subtrop. Bot. 5: 10 1997	Accepted			2012-03-23	2012-03-23	http://www.theplantlist.org/tpl1.1/record/kew-2648649		FALSE
4140	Ardisia staudtii	Gilg	Ardisia staudtii	FALSE	FALSE	TRUE	TRUE	FALSE	FALSE	FALSE	FALSE	NA	0	56	1	wfo-0000545220	587627-1	Ardisia staudtii	SPECIES	wfo-4000002949	Gilg	Primulaceae	Ardisia	staudtii				Bot. Jahrb. Syst. 30: 99 1901	Accepted			2012-03-23	2012-03-23	http://www.theplantlist.org/tpl1.1/record/kew-2648791		FALSE
4262	Artocarpus chama	Buch.-Ham.	Artocarpus chama	FALSE	FALSE	TRUE	TRUE	FALSE	FALSE	FALSE	FALSE	NA	0	57	1	wfo-0000550454	927743-1	Artocarpus chama	SPECIES	wfo-4000003191	Buch.-Ham.	Moraceae	Artocarpus	chama				Mem. Wern. Nat. Hist. Soc. 5: 331 1826	Accepted			2012-03-23	2012-03-23	http://www.theplantlist.org/tpl1.1/record/kew-2653946		FALSE
4281	Artocarpus lanceifolius	Roxb.	Artocarpus lanceifolius	FALSE	FALSE	TRUE	TRUE	FALSE	FALSE	FALSE	FALSE	NA	0	58	1	wfo-0000550522	850407-1	Artocarpus lanceifolius	SPECIES	wfo-4000003191	Roxb.	Moraceae	Artocarpus	lanceifolius				Fl. Ind. ed. 1832 3: 527 1832	Accepted			2012-03-23	2012-03-23	http://www.theplantlist.org/tpl1.1/record/kew-2654010		FALSE
4293	Artocarpus ovatus	Blanco	Artocarpus ovatus	FALSE	FALSE	TRUE	TRUE	FALSE	FALSE	FALSE	FALSE	NA	0	59	1	wfo-0000550558	850424-1	Artocarpus ovatus	SPECIES	wfo-4000003191	Blanco	Moraceae	Artocarpus	ovatus				Fl. Filip. 666 1837	Accepted			2012-03-23	2012-03-23	http://www.theplantlist.org/tpl1.1/record/kew-2654045		FALSE
4315	Artocarpus treculianus	Elmer	Artocarpus treculianus	FALSE	FALSE	TRUE	TRUE	FALSE	FALSE	FALSE	FALSE	NA	0	60	1	wfo-0000550621	582652-1	Artocarpus treculianus	SPECIES	wfo-4000003191	Elmer	Moraceae	Artocarpus	treculianus				Leafl. Philipp. Bot. 2: 617 1909	Accepted			2012-03-23	2012-03-23	http://www.theplantlist.org/tpl1.1/record/kew-2654102		FALSE
4363	Aspalathus capitata	L.	Aspalathus capitata	FALSE	FALSE	TRUE	TRUE	FALSE	FALSE	FALSE	FALSE	NA	0	61	1	wfo-0000211427		Aspalathus capitata	SPECIES	wfo-4000003277	L.	Fabaceae	Aspalathus	capitata					Accepted			2010-07-14	2010-07-14	http://www.theplantlist.org/tpl1.1/record/ild-6509		FALSE
4403	Aspidosperma pyrifolium	Mart.	Aspidosperma pyrifolium	FALSE	FALSE	TRUE	TRUE	FALSE	FALSE	FALSE	FALSE	NA	0	62	1	wfo-0000291465	77437-1	Aspidosperma pyrifolium	SPECIES	wfo-4000003331	Mart.	Apocynaceae	Aspidosperma	pyrifolium				Nov. Gen. Sp. Pl. 1: 60 1824	Accepted			2012-03-23	2012-03-23	http://www.theplantlist.org/tpl1.1/record/kew-17343		FALSE
4451	Aspidostemon trichandra	van der Werff	Aspidostemon trichandra	FALSE	FALSE	TRUE	TRUE	FALSE	FALSE	FALSE	FALSE	NA	0	63	1	wfo-0000506449		Aspidostemon trichandra	SPECIES	wfo-4000003332	van der Werff	Lauraceae	Aspidostemon	trichandra				Adansonia III, 28: 42 2006	Accepted			2012-03-23	2012-03-23	http://www.theplantlist.org/tpl1.1/record/kew-2603593		FALSE
4530	Astronia columnaris	J.F.Maxwell	Astronia columnaris	FALSE	FALSE	TRUE	TRUE	FALSE	FALSE	FALSE	FALSE	NA	0	64	1	wfo-0000162651	940692-1	Astronia columnaris	SPECIES	wfo-4000003487	J.F.Maxwell	Melastomataceae	Astronia	columnaris				Blumea 35(1): 90 (1990) 1990	Unchecked					http://www.theplantlist.org/tpl1.1/record/ifn-81834		FALSE
4626	Astrotrichilia voamatata	J.-F. Leroy	Astrotrichilia voamatata	FALSE	FALSE	TRUE	TRUE	FALSE	FALSE	FALSE	FALSE	NA	1	65	1	wfo-0000555141		Astrotrichilia voamatata	SPECIES	wfo-4000003501	J.-F.Leroy	Meliaceae	Astrotrichilia	voamatata				Bull. Mus. Natl. Hist. Nat., B, Adansonia 18: 21 1996	Accepted			2012-03-23	2012-03-23	http://www.theplantlist.org/tpl1.1/record/kew-2664274		FALSE
4723	Attalea crassispatha	(Mart.) Burret	Attalea crassispatha	FALSE	FALSE	TRUE	TRUE	FALSE	FALSE	FALSE	FALSE	NA	0	66	1	wfo-0000296052	664428-1	Attalea crassispatha	SPECIES	wfo-4000003620	(Mart.) Burret	Arecaceae	Attalea	crassispatha				Kongl. Svenska Vetensk. Acad. Handl. III, 6(7): 23 1929	Accepted			2012-03-23	2012-03-23	http://www.theplantlist.org/tpl1.1/record/kew-17784		FALSE
4777	Aucuba obcordata	(Rehder) K.T.Fu ex W.K.Hu & Soong	Aucuba obcordata	FALSE	FALSE	TRUE	TRUE	FALSE	FALSE	FALSE	FALSE	NA	0	67	1	wfo-0000297148	908368-1	Aucuba obcordata	SPECIES	wfo-4000003639	(Rehder) K.T.Fu ex W.K.Hu & Soong	Garryaceae	Aucuba	obcordata				in Fl. Sichuanica 1: 395 1981	Accepted			2012-03-23	2012-03-23	http://www.theplantlist.org/tpl1.1/record/kew-17894		FALSE
4848	Avicennia bicolor	Standl.	Avicennia bicolor	FALSE	FALSE	TRUE	TRUE	FALSE	FALSE	FALSE	FALSE	NA	0	68	1	wfo-0000302838	27225-2	Avicennia bicolor	SPECIES	wfo-4000003773	Standl.	Acanthaceae	Avicennia	bicolor				J. Wash. Acad. Sci. 13: 354 1923	Accepted			2012-03-23	2012-03-23	http://www.theplantlist.org/tpl1.1/record/kew-18437		FALSE
5048	Badula reticulata	A.DC.	Badula reticulata	FALSE	FALSE	TRUE	TRUE	FALSE	FALSE	FALSE	FALSE	NA	0	69	1	wfo-0000558431	587805-1	Badula reticulata	SPECIES	wfo-4000003865	A.DC.	Primulaceae	Badula	reticulata				Ann. Sci. Nat., Bot. II, 16: 89 1841	Accepted			2012-03-23	2012-03-23	http://www.theplantlist.org/tpl1.1/record/kew-2667795		FALSE
5083	Balakata luzonica	(Vidal) Esser	Balakata luzonica	FALSE	FALSE	TRUE	TRUE	FALSE	FALSE	FALSE	FALSE	NA	0	70	1	wfo-0000313221	1007112-1	Balakata luzonica	SPECIES	wfo-4000003921	(Vidal) Esser	Euphorbiaceae	Balakata	luzonica				Blumea 44: 157 1999	Accepted			2012-03-23	2012-03-23	http://www.theplantlist.org/tpl1.1/record/kew-19432		FALSE
5097	Balanops pachyphylla	Baill. ex Guillaumin	Balanops pachyphylla	FALSE	FALSE	TRUE	TRUE	FALSE	FALSE	FALSE	FALSE	NA	0	71	1	wfo-0000313941	103421-1	Balanops pachyphylla	SPECIES	wfo-4000003931	Baill. ex Guillaumin	Balanopaceae	Balanops	pachyphylla				Ann. Mus. Colon. Marseille II, 9: 229 1911	Accepted			2012-03-23	2012-03-23	http://www.theplantlist.org/tpl1.1/record/kew-19502		FALSE
5140	Banara guianensis	Aubl.	Banara guianensis	FALSE	FALSE	TRUE	TRUE	FALSE	FALSE	FALSE	FALSE	NA	0	72	1	wfo-0000921288	779396-1	Banara guianensis	SPECIES	wfo-4000004008	Aubl.	Salicaceae	Banara	guianensis				Hist. Pl. Guiane 1: 548 1775	Accepted			2012-03-23	2012-03-23	http://www.theplantlist.org/tpl1.1/record/kew-4668416		FALSE
5157	Banara ulmifolia	(Kunth) Benth.	Banara ulmifolia	FALSE	FALSE	TRUE	TRUE	FALSE	FALSE	FALSE	FALSE	NA	0	73	1	wfo-0000921334	779413-1	Banara ulmifolia	SPECIES	wfo-4000004008	(Kunth) Benth.	Salicaceae	Banara	ulmifolia				J. Linn. Soc., Bot. 5(Suppl. 2): 91 1861	Accepted			2012-03-23	2012-03-23	http://www.theplantlist.org/tpl1.1/record/kew-4668460		FALSE
5169	Banksia baxteri	R.Br.	Banksia baxteri	FALSE	FALSE	TRUE	TRUE	FALSE	FALSE	FALSE	FALSE	NA	0	74	1	wfo-0000559577	703072-1	Banksia baxteri	SPECIES	wfo-4000004025	R.Br.	Proteaceae	Banksia	baxteri				Prot. Nov. 36 1830	Accepted			2012-03-23	2012-03-23	http://www.theplantlist.org/tpl1.1/record/kew-2669028		FALSE
5260	Barringtonia asiatica	(L.) Kurz	Barringtonia asiatica	FALSE	FALSE	TRUE	TRUE	FALSE	FALSE	FALSE	FALSE	NA	0	77	1	wfo-0000774825	469061-1	Barringtonia asiatica	SPECIES	wfo-4000004129	(L.) Kurz	Lecythidaceae	Barringtonia	asiatica				Prelim. Rep. Forest Pegu App. A: lxv 1875	Accepted			2012-03-23	2012-03-23	http://www.theplantlist.org/tpl1.1/record/kew-313402		FALSE
5296	Barringtonia palawanensis	Chantar.	Barringtonia palawanensis	FALSE	FALSE	TRUE	TRUE	FALSE	FALSE	FALSE	FALSE	NA	0	78	1	wfo-0000774941	985581-1	Barringtonia palawanensis	SPECIES	wfo-4000004129	Chantar.	Lecythidaceae	Barringtonia	palawanensis				Kew Bull. 50: 697 1995	Accepted			2012-03-23	2012-03-23	http://www.theplantlist.org/tpl1.1/record/kew-313508		FALSE
5309	Barringtonia ridsdalei	Chantar.	Barringtonia ridsdalei	FALSE	FALSE	TRUE	TRUE	FALSE	FALSE	FALSE	FALSE	NA	0	79	1	wfo-0000774972	985583-1	Barringtonia ridsdalei	SPECIES	wfo-4000004129	Chantar.	Lecythidaceae	Barringtonia	ridsdalei				Kew Bull. 50: 700 1995	Accepted			2012-03-23	2012-03-23	http://www.theplantlist.org/tpl1.1/record/kew-313536		FALSE
5395	Bauhinia brachycalyx	Ducke	Bauhinia brachycalyx	FALSE	FALSE	TRUE	TRUE	FALSE	FALSE	FALSE	FALSE	NA	0	80	1	wfo-0000163907		Bauhinia brachycalyx	SPECIES	wfo-4000004242	Ducke	Fabaceae	Bauhinia	brachycalyx					Accepted			2010-07-14	2010-07-14	http://www.theplantlist.org/tpl1.1/record/ild-10319		FALSE
5459	Bauhinia pottsii	G.Don	Bauhinia pottsii	FALSE	FALSE	TRUE	TRUE	FALSE	FALSE	FALSE	FALSE	NA	0	82	1	wfo-0000199557		Bauhinia pottsii	SPECIES	wfo-4000004242	G.Don	Fabaceae	Bauhinia	pottsii					Accepted			2010-07-14	2010-07-14	http://www.theplantlist.org/tpl1.1/record/ild-46051		FALSE
5556	Beilschmiedia castrisinensis	B.Hyland	Beilschmiedia castrisinensis	FALSE	FALSE	TRUE	TRUE	FALSE	FALSE	FALSE	FALSE	NA	0	83	1	wfo-0000561834	938616-1	Beilschmiedia castrisinensis	SPECIES	wfo-4000004320	B.Hyland	Lauraceae	Beilschmiedia	castrisinensis				Austral. Syst. Bot. 2: 150 1989	Accepted			2012-03-23	2012-03-23	http://www.theplantlist.org/tpl1.1/record/kew-2672408		FALSE
5664	Beilschmiedia mexicana	(Mez) Kosterm.	Beilschmiedia mexicana	FALSE	FALSE	TRUE	TRUE	FALSE	FALSE	FALSE	FALSE	NA	0	84	1	wfo-0000561993	31053-2	Beilschmiedia mexicana	SPECIES	wfo-4000004320	(Mez) Kosterm.	Lauraceae	Beilschmiedia	mexicana				Recueil Trav. Bot. Néerl. 35: 846 1938	Accepted			2012-03-23	2012-03-23	http://www.theplantlist.org/tpl1.1/record/kew-2672553		FALSE
5711	Beilschmiedia peninsularis	B.Hyland	Beilschmiedia peninsularis	FALSE	FALSE	TRUE	TRUE	FALSE	FALSE	FALSE	FALSE	NA	0	85	1	wfo-0000562057	938618-1	Beilschmiedia peninsularis	SPECIES	wfo-4000004320	B.Hyland	Lauraceae	Beilschmiedia	peninsularis				Austral. Syst. Bot. 2: 154 1989	Accepted			2012-03-23	2012-03-23	http://www.theplantlist.org/tpl1.1/record/kew-2672610		FALSE
6394	Boscia polyantha	Gilg	Boscia polyantha	FALSE	FALSE	TRUE	TRUE	FALSE	FALSE	FALSE	FALSE	NA	0	88	1	wfo-0000569553	146129-1	Boscia polyantha	SPECIES	wfo-4000005057	Gilg	Capparaceae	Boscia	polyantha				Notizbl. Königl. Bot. Gart. Berlin 1: 109 1895	Accepted			2012-03-23	2012-03-23	http://www.theplantlist.org/tpl1.1/record/kew-2680346		FALSE
6420	Boswellia microphylla	Chiov.	Boswellia microphylla	FALSE	FALSE	TRUE	TRUE	FALSE	FALSE	FALSE	FALSE	NA	0	89	1	wfo-0000569709	127052-1	Boswellia microphylla	SPECIES	wfo-4000005070	Chiov.	Burseraceae	Boswellia	microphylla				Ann. Bot. (Rome) 13: 404 1915	Accepted			2012-03-23	2012-03-23	http://www.theplantlist.org/tpl1.1/record/kew-2680565		FALSE
6618	Brandzeia filicifolia	Baill.	Brandzeia filicifolia	FALSE	FALSE	TRUE	TRUE	FALSE	FALSE	FALSE	FALSE	NA	0	91	1	wfo-0000193099		Brandzeia filicifolia	SPECIES	wfo-4000005321	Baill.	Fabaceae	Brandzeia	filicifolia					Accepted			2010-07-14	2010-07-14	http://www.theplantlist.org/tpl1.1/record/ild-39685		FALSE
6813	Brosimum potabile	Ducke	Brosimum potabile	FALSE	FALSE	TRUE	TRUE	FALSE	FALSE	FALSE	FALSE	NA	0	93	1	wfo-0000572437	37305-2	Brosimum potabile	SPECIES	wfo-4000005488	Ducke	Moraceae	Brosimum	potabile				Arch. Jard. Bot. Rio de Janeiro 3: 26 1922	Accepted			2012-03-23	2012-03-23	http://www.theplantlist.org/tpl1.1/record/kew-2683632		FALSE
6840	Brownea santanderensis	Qui¤ones	Brownea santanderensis	FALSE	FALSE	TRUE	TRUE	FALSE	FALSE	FALSE	FALSE	NA	1	94	1	wfo-0000191689		Brownea santanderensis	SPECIES	wfo-4000005512	Quinones	Fabaceae	Brownea	santanderensis					Accepted			2010-07-14	2010-07-14	http://www.theplantlist.org/tpl1.1/record/ild-38213		FALSE
6918	Brunellia cayambensis	Cuatrec.	Brunellia cayambensis	FALSE	FALSE	TRUE	TRUE	FALSE	FALSE	FALSE	FALSE	NA	0	95	1	wfo-0000438783	126251-1	Brunellia cayambensis	SPECIES	wfo-4000005535	Cuatrec.	Brunelliaceae	Brunellia	cayambensis				Fl. Neotrop. Monogr. 2: 115 1970	Accepted			2012-03-23	2012-03-23	http://www.theplantlist.org/tpl1.1/record/kew-24857		FALSE
7024	Buchholzia coriacea	Engl.	Buchholzia coriacea	FALSE	FALSE	TRUE	TRUE	FALSE	FALSE	FALSE	FALSE	NA	0	96	1	wfo-0000573514	146164-1	Buchholzia coriacea	SPECIES	wfo-4000005657	Engl.	Capparaceae	Buchholzia	coriacea				Bot. Jahrb. Syst. 7: 335 1886	Accepted			2012-03-23	2012-03-23	http://www.theplantlist.org/tpl1.1/record/kew-2684913		FALSE
7044	Buddleja crotonoides	A.Gray	Buddleja crotonoides	FALSE	FALSE	TRUE	TRUE	FALSE	FALSE	FALSE	FALSE	NA	0	97	1	wfo-0000573995	545728-1	Buddleja crotonoides	SPECIES	wfo-4000005691	A.Gray	Scrophulariaceae	Buddleja	crotonoides				Proc. Amer. Acad. Arts 5: 165 1861	Accepted			2012-03-26	2012-03-26	http://www.theplantlist.org/tpl1.1/record/kew-2685382		FALSE
7062	Buddleja rufescens	Willd.	Buddleja rufescens	FALSE	FALSE	TRUE	TRUE	FALSE	FALSE	FALSE	FALSE	NA	19	98	1	wfo-0000574225	545870-1	Buddleja rufescens	SPECIES	wfo-4000005691	Willd. ex Roem. & Schult.	Scrophulariaceae	Buddleja	rufescens				Mant. 3: 97 1827	Accepted			2012-03-26	2012-03-26	http://www.theplantlist.org/tpl1.1/record/kew-2685590		FALSE
7063	Buddleja saligna	Willd.	Buddleja saligna	FALSE	FALSE	TRUE	TRUE	FALSE	FALSE	FALSE	FALSE	NA	0	99	1	wfo-0000574231	545876-1	Buddleja saligna	SPECIES	wfo-4000005691	Willd.	Scrophulariaceae	Buddleja	saligna				Enum. Pl. 159 1809	Accepted			2012-03-26	2012-03-26	http://www.theplantlist.org/tpl1.1/record/kew-2685596		FALSE
7076	Bunchosia armeniaca	(Cav.) DC.	Bunchosia armeniaca	FALSE	FALSE	TRUE	TRUE	FALSE	FALSE	FALSE	FALSE	NA	0	100	1	wfo-0000574560	555884-1	Bunchosia armeniaca	SPECIES	wfo-4000005749	(Cav.) DC.	Malpighiaceae	Bunchosia	armeniaca				Prodr. 1: 582 1824	Accepted			2012-03-23	2012-03-23	http://www.theplantlist.org/tpl1.1/record/kew-2685928		FALSE
7103	Bunchosia macrophylla	Rose	Bunchosia macrophylla	FALSE	FALSE	TRUE	TRUE	FALSE	FALSE	FALSE	FALSE	NA	0	101	1	wfo-0000574644		Bunchosia macrophylla	SPECIES	wfo-4000005749	Rose	Malpighiaceae	Bunchosia	macrophylla				Anales Inst. Fis.-Geog. Nac. Costa Rica 8: 64 1898	Accepted			2012-03-23	2012-03-23	http://www.theplantlist.org/tpl1.1/record/kew-2686005		FALSE
7204	Bursera glabra	(Jacq.) Triana & Planch.	Bursera glabra	FALSE	FALSE	TRUE	TRUE	FALSE	FALSE	FALSE	FALSE	NA	0	102	1	wfo-0000576187	127130-1	Bursera glabra	SPECIES	wfo-4000005804	(Jacq.) Triana & Planch.	Burseraceae	Bursera	glabra				Ann. Sci. Nat., Bot. V, 14: 304 1872	Accepted			2012-03-23	2012-03-23	http://www.theplantlist.org/tpl1.1/record/kew-2687532		FALSE
7407	Byrsonima karstenii	W.R.Anderson	Byrsonima karstenii	FALSE	FALSE	TRUE	TRUE	FALSE	FALSE	FALSE	FALSE	NA	0	103	1	wfo-0000576895	273578-2	Byrsonima karstenii	SPECIES	wfo-4000005855	W.R.Anderson	Malpighiaceae	Byrsonima	karstenii				Contr. Univ. Michigan Herb. 17: 43 1990	Accepted			2012-03-23	2012-03-23	http://www.theplantlist.org/tpl1.1/record/kew-2688266		FALSE
7440	Byrsonima rotunda	Griseb.	Byrsonima rotunda	FALSE	FALSE	TRUE	TRUE	FALSE	FALSE	FALSE	FALSE	NA	0	104	1	wfo-0000577013	556178-1	Byrsonima rotunda	SPECIES	wfo-4000005855	Griseb.	Malpighiaceae	Byrsonima	rotunda				Fl. Bras. 12(1): 20 1858	Accepted			2012-03-23	2012-03-23	http://www.theplantlist.org/tpl1.1/record/kew-2688375		FALSE
7461	Byrsonima verbascifolia	(L.) DC.	Byrsonima verbascifolia	FALSE	FALSE	TRUE	TRUE	FALSE	FALSE	FALSE	FALSE	NA	0	105	1	wfo-0000577076		Byrsonima verbascifolia	SPECIES	wfo-4000005855	(L.) DC.	Malpighiaceae	Byrsonima	verbascifolia				Prodr. 1: 579 1824	Accepted			2012-03-23	2012-03-23	http://www.theplantlist.org/tpl1.1/record/kew-2688434		FALSE
7465	Byrsophyllum ellipticum	(Thwaites) Hook.f.	Byrsophyllum ellipticum	FALSE	FALSE	TRUE	TRUE	FALSE	FALSE	FALSE	FALSE	NA	0	106	1	wfo-0000698386	745208-1	Byrsophyllum ellipticum	SPECIES	wfo-4000005856	(Thwaites) Hook.f.	Rubiaceae	Byrsophyllum	ellipticum				Gen. Pl. 2: 83 1873	Accepted			2012-03-23	2012-03-23	http://www.theplantlist.org/tpl1.1/record/kew-28213		FALSE
7507	Caesalpinia ebano	H.Karst.	Caesalpinia ebano	FALSE	FALSE	TRUE	TRUE	FALSE	FALSE	FALSE	FALSE	NA	0	107	1	wfo-0000164583	40006-2	Caesalpinia ebano	SPECIES	wfo-4000005909	H.Karst.	Fabaceae	Caesalpinia	ebano					Accepted			2010-07-14	2010-07-14	http://www.theplantlist.org/tpl1.1/record/ild-11005		FALSE
7732	Callisthene minor	Mart.	Callisthene minor	FALSE	FALSE	TRUE	TRUE	FALSE	FALSE	FALSE	FALSE	NA	0	110	1	wfo-0000580705	870832-1	Callisthene minor	SPECIES	wfo-4000006108	Mart.	Vochysiaceae	Callisthene	minor				Nov. Gen. Sp. Pl. 2: 126 1827	Accepted			2012-03-26	2012-03-26	http://www.theplantlist.org/tpl1.1/record/kew-2692839		FALSE
7782	Calophyllum austroindicum	Kosterm. ex P.F.Stevens	Calophyllum austroindicum	FALSE	FALSE	TRUE	TRUE	FALSE	FALSE	FALSE	FALSE	NA	0	111	1	wfo-0000581040	169541-1	Calophyllum austroindicum	SPECIES	wfo-4000006171	Kosterm. ex P.F.Stevens	Calophyllaceae	Calophyllum	austroindicum				J. Arnold Arbor. 61: 250 1980	Accepted			2012-03-23	2012-03-23	http://www.theplantlist.org/tpl1.1/record/kew-2693214		FALSE
7825	Calophyllum elegans	Ridl.	Calophyllum elegans	FALSE	FALSE	TRUE	TRUE	FALSE	FALSE	FALSE	FALSE	NA	0	112	1	wfo-0000581133	427158-1	Calophyllum elegans	SPECIES	wfo-4000006171	Ridl.	Calophyllaceae	Calophyllum	elegans				Bull. Misc. Inform. Kew 1938: 118 1938	Accepted			2012-03-23	2012-03-23	http://www.theplantlist.org/tpl1.1/record/kew-2693302		FALSE
7916	Calophyllum soulattri	Burm.f.	Calophyllum soulattri	FALSE	FALSE	TRUE	TRUE	FALSE	FALSE	FALSE	FALSE	NA	0	113	1	wfo-0000581340	136326-3	Calophyllum soulattri	SPECIES	wfo-4000006171	Burm.f.	Calophyllaceae	Calophyllum	soulattri				Fl. Indica 121 1768	Accepted			2012-03-23	2012-03-23	http://www.theplantlist.org/tpl1.1/record/kew-2693491		FALSE
7997	Calycophyllum spruceanum	(Benth.) Hook.f. ex K.Schum.	Calycophyllum spruceanum	FALSE	FALSE	TRUE	TRUE	FALSE	FALSE	FALSE	FALSE	NA	0	114	1	wfo-0000782163	745249-1	Calycophyllum spruceanum	SPECIES	wfo-4000006247	(Benth.) Hook.f. ex K.Schum.	Rubiaceae	Calycophyllum	spruceanum				Fl. Bras. 6(6): 191 1889	Accepted			2012-03-23	2012-03-23	http://www.theplantlist.org/tpl1.1/record/kew-32065		FALSE
8008	Calycorectes dominicanus	Mattos	Calycorectes dominicanus	FALSE	FALSE	TRUE	TRUE	FALSE	FALSE	FALSE	FALSE	NA	0	115	1	wfo-0000782394	1004310-1	Calycorectes dominicanus	SPECIES	wfo-4000006252	Mattos	Myrtaceae	Calycorectes	dominicanus				Loefgrenia 112: 1 1998	Accepted			2012-03-23	2012-03-23	http://www.theplantlist.org/tpl1.1/record/kew-32089		FALSE
8115	Calyptranthes krugioides	McVaugh	Calyptranthes krugioides	FALSE	FALSE	TRUE	TRUE	FALSE	FALSE	FALSE	FALSE	NA	0	116	1	wfo-0000785699	43271-2	Calyptranthes krugioides	SPECIES	wfo-4000006302	McVaugh	Myrtaceae	Calyptranthes	krugioides				Fieldiana, Bot. 29: 182 1956	Accepted			2012-03-23	2012-03-23	http://www.theplantlist.org/tpl1.1/record/kew-32423		FALSE
8200	Calyptranthes spicata	Amshoff	Calyptranthes spicata	FALSE	FALSE	TRUE	TRUE	FALSE	FALSE	FALSE	FALSE	NA	0	117	1	wfo-0000787452	43422-2	Calyptranthes spicata	SPECIES	wfo-4000006302	Amshoff	Myrtaceae	Calyptranthes	spicata				Recueil Trav. Bot. Néerl. 39: 148 1942	Accepted			2012-03-23	2012-03-23	http://www.theplantlist.org/tpl1.1/record/kew-32603		FALSE
8331	Camellia reticulata	Lindl.	Camellia reticulata	FALSE	FALSE	TRUE	TRUE	FALSE	FALSE	FALSE	FALSE	NA	0	119	1	wfo-0000582626	828540-1	Camellia reticulata	SPECIES	wfo-4000006359	Lindl.	Theaceae	Camellia	reticulata				Bot. Reg. 13: t. 1078 1827	Accepted			2012-03-26	2012-03-26	http://www.theplantlist.org/tpl1.1/record/kew-2694831		FALSE
8336	Camellia semiserrata	C.W.Chi	Camellia semiserrata	FALSE	FALSE	TRUE	TRUE	FALSE	FALSE	FALSE	FALSE	NA	0	120	1	wfo-0000582665	829972-1	Camellia semiserrata	SPECIES	wfo-4000006359	C.W.Chi	Theaceae	Camellia	semiserrata				Sunyatsenia 7: 15 1948	Accepted			2012-03-26	2012-03-26	http://www.theplantlist.org/tpl1.1/record/kew-2694869		FALSE
8524	Canarium luzonicum	(Blume) A.Gray	Canarium luzonicum	FALSE	FALSE	TRUE	TRUE	FALSE	FALSE	FALSE	FALSE	NA	0	121	1	wfo-0000583598		Canarium luzonicum	SPECIES	wfo-4000006516	(Blume) A.Gray	Burseraceae	Canarium	luzonicum				U.S. Expl. Exped., Phan. 1: 374 1854	Accepted			2012-03-23	2012-03-23	http://www.theplantlist.org/tpl1.1/record/kew-2695949		FALSE
8563	Canarium sarawakanum	Kochummen	Canarium sarawakanum	FALSE	FALSE	TRUE	TRUE	FALSE	FALSE	FALSE	FALSE	NA	0	122	1	wfo-0000583733		Canarium sarawakanum	SPECIES	wfo-4000006516	Kochummen	Burseraceae	Canarium	sarawakanum				Sandakania 5: 73 1994	Accepted			2012-03-23	2012-03-23	http://www.theplantlist.org/tpl1.1/record/kew-2696072		FALSE
8687	Capurodendron ankaranense	Aubr‚v.	Capurodendron ankaranense	FALSE	FALSE	TRUE	TRUE	FALSE	FALSE	FALSE	FALSE	NA	1	123	1	wfo-0000802023	786219-1	Capurodendron ankaranense	SPECIES	wfo-4000006628	Aubrév.	Sapotaceae	Capurodendron	ankaranense				in Fl. Madag. 164: 99 1974	Accepted			2012-03-26	2012-03-26	http://www.theplantlist.org/tpl1.1/record/kew-34042		FALSE
8729	Caraipa jaramilloi	R.V squez	Caraipa jaramilloi	FALSE	FALSE	TRUE	TRUE	FALSE	FALSE	FALSE	FALSE	NA	1	124	1	wfo-0000585960	301881-2	Caraipa jaramilloi	SPECIES	wfo-4000006640	R.Vásquez	Calophyllaceae	Caraipa	jaramilloi				Ann. Missouri Bot. Gard. 78: 1003 1991	Accepted			2012-03-23	2012-03-23	http://www.theplantlist.org/tpl1.1/record/kew-2698935		FALSE
8967	Caryodaphnopsis poilanei	Kosterm.	Caryodaphnopsis poilanei	FALSE	FALSE	TRUE	TRUE	FALSE	FALSE	FALSE	FALSE	NA	0	126	1	wfo-0000588883	463186-1	Caryodaphnopsis poilanei	SPECIES	wfo-4000006856	Kosterm.	Lauraceae	Caryodaphnopsis	poilanei				Reinwardtia 9: 131 1974	Accepted			2012-03-23	2012-03-23	http://www.theplantlist.org/tpl1.1/record/kew-2701896		FALSE
9070	Casearia kaalaensis	Lescot & Sleumer	Casearia kaalaensis	FALSE	FALSE	TRUE	TRUE	FALSE	FALSE	FALSE	FALSE	NA	0	127	1	wfo-0000924038	365158-1	Casearia kaalaensis	SPECIES	wfo-4000006885	Lescot & Sleumer	Salicaceae	Casearia	kaalaensis				Blumea 22: 138 1974	Accepted			2012-03-23	2012-03-23	http://www.theplantlist.org/tpl1.1/record/kew-4702193		FALSE
9080	Casearia macrocarpa	C.B.Clarke	Casearia macrocarpa	FALSE	FALSE	TRUE	TRUE	FALSE	FALSE	FALSE	FALSE	NA	0	128	1	wfo-0000924069	779606-1	Casearia macrocarpa	SPECIES	wfo-4000006885	C.B.Clarke	Salicaceae	Casearia	macrocarpa				Fl. Brit. India 2: 593 1879	Accepted			2012-03-23	2012-03-23	http://www.theplantlist.org/tpl1.1/record/kew-4702223		FALSE
9100	Casearia novoguineensis	Valeton	Casearia novoguineensis	FALSE	FALSE	TRUE	TRUE	FALSE	FALSE	FALSE	FALSE	NA	0	129	1	wfo-0000924126	365201-1	Casearia novoguineensis	SPECIES	wfo-4000006885	Valeton	Salicaceae	Casearia	novoguineensis				Bull. Dép. Agric. Indes Néerl. 10: 35 1907	Accepted			2012-03-23	2012-03-23	http://www.theplantlist.org/tpl1.1/record/kew-4702281		FALSE
9131	Casearia rusbyana	Briq.	Casearia rusbyana	FALSE	FALSE	TRUE	TRUE	FALSE	FALSE	FALSE	FALSE	NA	0	130	1	wfo-0000924214	48081-2	Casearia rusbyana	SPECIES	wfo-4000006885	Briq.	Salicaceae	Casearia	rusbyana				Annuaire Conserv. Jard. Bot. Genève 2: 73 1898	Accepted			2012-03-23	2012-03-23	http://www.theplantlist.org/tpl1.1/record/kew-4702370		FALSE
9154	Casearia urophylla	Gilg	Casearia urophylla	FALSE	FALSE	TRUE	TRUE	FALSE	FALSE	FALSE	FALSE	NA	0	131	1	wfo-0000924287	365260-1	Casearia urophylla	SPECIES	wfo-4000006885	Gilg	Salicaceae	Casearia	urophylla				Bot. Jahrb. Syst. 55: 287 1918	Accepted			2012-03-23	2012-03-23	http://www.theplantlist.org/tpl1.1/record/kew-4702445		FALSE
9162	Casimirella beckii	(Fern.Casas) Breteler	Casimirella beckii	FALSE	FALSE	TRUE	TRUE	FALSE	FALSE	FALSE	FALSE	NA	0	132	1	wfo-0000588996	962430-1	Casimirella beckii	SPECIES	wfo-4000006887	(Fern.Casas) Breteler	Icacinaceae	Casimirella	beckii				Taxon 40: 112 1991	Accepted			2012-03-23	2012-03-23	http://www.theplantlist.org/tpl1.1/record/kew-2702476		FALSE
9190	Cassia leptophylla	Vogel	Cassia leptophylla	FALSE	FALSE	TRUE	TRUE	FALSE	FALSE	FALSE	FALSE	NA	0	133	1	wfo-0000174025		Cassia leptophylla	SPECIES	wfo-4000006902	Vogel	Fabaceae	Cassia	leptophylla					Accepted			2010-07-14	2010-07-14	http://www.theplantlist.org/tpl1.1/record/ild-20144		FALSE
9229	Cassine pininsularis	(Hrl.) I.H.Mll.	Cassine pininsularis	FALSE	FALSE	TRUE	TRUE	FALSE	FALSE	FALSE	FALSE	NA	2	134	1	wfo-0000589504	993131-1	Cassine pininsularis	SPECIES	wfo-4000006907	(Hürl.) I.H.Müll.	Celastraceae	Cassine	pininsularis				in Fl. Nouv.-Caléd. 20: 22 1996	Accepted			2012-03-23	2012-03-23	http://www.theplantlist.org/tpl1.1/record/kew-2704342		FALSE
9350	Castanopsis damingshanensis	S.L.Mo ex C.C.Huang & Y.T.Chang	Castanopsis damingshanensis	FALSE	FALSE	TRUE	TRUE	FALSE	FALSE	FALSE	FALSE	NA	0	135	1	wfo-0000813518		Castanopsis damingshanensis	SPECIES	wfo-4000006931	S.L.Mo ex C.C.Huang & Y.T.Chang	Fagaceae	Castanopsis	damingshanensis				Guihaia 10: 3 1990	Unchecked			2012-03-23	2012-03-23	http://www.theplantlist.org/tpl1.1/record/kew-35162		FALSE
9358	Castanopsis endertii	Hatus. ex Soepadmo	Castanopsis endertii	FALSE	FALSE	TRUE	TRUE	FALSE	FALSE	FALSE	FALSE	NA	0	136	1	wfo-0000813673	358359-1	Castanopsis endertii	SPECIES	wfo-4000006931	Hatus. ex Soepadmo	Fagaceae	Castanopsis	endertii				Reinwardtia 7: 390 1968	Accepted			2012-03-23	2012-03-23	http://www.theplantlist.org/tpl1.1/record/kew-35176		FALSE
9364	Castanopsis fissa	(Champ. ex Benth.) Rehder & E.H.Wilson	Castanopsis fissa	FALSE	FALSE	TRUE	TRUE	FALSE	FALSE	FALSE	FALSE	NA	0	137	1	wfo-0000813768	358361-1	Castanopsis fissa	SPECIES	wfo-4000006931	(Champ. ex Benth.) Rehder & E.H.Wilson	Fagaceae	Castanopsis	fissa				Pl. Wilson. 3: 203 1916	Accepted			2012-03-23	2012-03-23	http://www.theplantlist.org/tpl1.1/record/kew-35185		FALSE
9395	Castanopsis longipes	A.Camus	Castanopsis longipes	FALSE	FALSE	TRUE	TRUE	FALSE	FALSE	FALSE	FALSE	NA	0	138	1	wfo-0000814349	358395-1	Castanopsis longipes	SPECIES	wfo-4000006931	A.Camus	Fagaceae	Castanopsis	longipes				Notul. Syst. (Paris) 5: 73 1935	Accepted			2012-03-23	2012-03-23	http://www.theplantlist.org/tpl1.1/record/kew-35239		FALSE
9417	Castanopsis paucispina	Soepadmo	Castanopsis paucispina	FALSE	FALSE	TRUE	TRUE	FALSE	FALSE	FALSE	FALSE	NA	0	139	1	wfo-0000814746	358424-1	Castanopsis paucispina	SPECIES	wfo-4000006931	Soepadmo	Fagaceae	Castanopsis	paucispina				Reinwardtia 7: 398 1968	Accepted			2012-03-23	2012-03-23	http://www.theplantlist.org/tpl1.1/record/kew-35277		FALSE
9509	Catostemma albuquerquei	Paula	Catostemma albuquerquei	FALSE	FALSE	TRUE	TRUE	FALSE	FALSE	FALSE	FALSE	NA	0	140	1	wfo-0000590994	112312-1	Catostemma albuquerquei	SPECIES	wfo-4000007032	Paula	Malvaceae	Catostemma	albuquerquei				Ci. & Cult. 21: 702 1970	Accepted			2012-03-23	2012-03-23	http://www.theplantlist.org/tpl1.1/record/kew-2705824		FALSE
9526	Catunaregam nutans	(Roxb.) Tirveng.	Catunaregam nutans	FALSE	FALSE	TRUE	TRUE	FALSE	FALSE	FALSE	FALSE	NA	0	141	1	wfo-0000824462	912208-1	Catunaregam nutans	SPECIES	wfo-4000007038	(Roxb.) Tirveng.	Rubiaceae	Catunaregam	nutans				Nordic J. Bot. 3: 456 1983	Accepted			2012-03-23	2012-03-23	http://www.theplantlist.org/tpl1.1/record/kew-36202		FALSE
9601	Cecropia purpurascens	C.C.Berg	Cecropia purpurascens	FALSE	FALSE	TRUE	TRUE	FALSE	FALSE	FALSE	FALSE	NA	0	142	1	wfo-0000592314		Cecropia purpurascens	SPECIES	wfo-4000007108	C.C.Berg	Urticaceae	Cecropia	purpurascens				Acta Amazon. 7: 185 1977	Accepted			2012-03-26	2012-03-26	http://www.theplantlist.org/tpl1.1/record/kew-2707112		FALSE
9642	Cedrelopsis procera	J.-F.Leroy	Cedrelopsis procera	FALSE	FALSE	TRUE	TRUE	FALSE	FALSE	FALSE	FALSE	NA	0	143	1	wfo-0000592514	940308-1	Cedrelopsis procera	SPECIES	wfo-4000007113	J.-F.Leroy	Rutaceae	Cedrelopsis	procera				Bull. Mus. Natl. Hist. Nat., B, Adansonia 12: 55 1990	Accepted			2012-03-23	2012-03-23	http://www.theplantlist.org/tpl1.1/record/kew-2707301		FALSE
9668	Celosia floribunda	A.Gray	Celosia floribunda	FALSE	FALSE	TRUE	TRUE	FALSE	FALSE	FALSE	FALSE	NA	0	144	1	wfo-0000593076	59877-1	Celosia floribunda	SPECIES	wfo-4000007136	A.Gray	Amaranthaceae	Celosia	floribunda				Proc. Amer. Acad. Arts 5: 167 1861	Accepted			2012-03-23	2012-03-23	http://www.theplantlist.org/tpl1.1/record/kew-2707845		FALSE
9728	Celtis toka	(Forssk.) Hepper & J.R.I.Wood	Celtis toka	FALSE	FALSE	TRUE	TRUE	FALSE	FALSE	FALSE	FALSE	NA	0	145	1	wfo-0000593789	912211-1	Celtis toka	SPECIES	wfo-4000007143	(Forssk.) Hepper & J.R.I.Wood	Cannabaceae	Celtis	toka				Kew Bull. 38: 86 1983	Accepted			2012-03-23	2012-03-23	http://www.theplantlist.org/tpl1.1/record/kew-2708507		FALSE
9753	Centrolobium sclerophyllum	H.C.Lima	Centrolobium sclerophyllum	FALSE	FALSE	TRUE	TRUE	FALSE	FALSE	FALSE	FALSE	NA	0	146	1	wfo-0000186728		Centrolobium sclerophyllum	SPECIES	wfo-4000007204	H.C.Lima	Fabaceae	Centrolobium	sclerophyllum					Accepted			2010-07-14	2010-07-14	http://www.theplantlist.org/tpl1.1/record/ild-33219		FALSE
9820	Cercidiphyllum magnificum	(Nakai) Nakai	Cercidiphyllum magnificum	FALSE	FALSE	TRUE	TRUE	FALSE	FALSE	FALSE	FALSE	NA	0	147	1	wfo-0000835052	163100-1	Cercidiphyllum magnificum	SPECIES	wfo-4000007398	(Nakai) Nakai	Cercidiphyllaceae	Cercidiphyllum	magnificum				Index Seminum (TI) 1919-1920: 35 1920	Accepted			2012-03-23	2012-03-23	http://www.theplantlist.org/tpl1.1/record/kew-37224		FALSE
9821	Cercidium andicola	Griseb.	Cercidium andicola	FALSE	FALSE	TRUE	TRUE	FALSE	FALSE	FALSE	FALSE	NA	0	148	1	wfo-0000165578	52630-2	Cercidium andicola	SPECIES	wfo-4000007399	Griseb.	Fabaceae	Cercidium	andicola					Accepted			2010-07-14	2010-07-14	http://www.theplantlist.org/tpl1.1/record/ild-12008		FALSE
9876	Ceroxylon vogelianum	(Engel) H.Wendl.	Ceroxylon vogelianum	FALSE	FALSE	TRUE	TRUE	FALSE	FALSE	FALSE	FALSE	NA	0	149	1	wfo-0000835538	665703-1	Ceroxylon vogelianum	SPECIES	wfo-4000007433	(Engel) H.Wendl.	Arecaceae	Ceroxylon	vogelianum				Palmiers 239 1878	Accepted			2012-03-23	2012-03-23	http://www.theplantlist.org/tpl1.1/record/kew-37277		FALSE
9937	Cestrum mortonianum	J.L.Gentry	Cestrum mortonianum	FALSE	FALSE	TRUE	TRUE	FALSE	FALSE	FALSE	FALSE	NA	0	150	1	wfo-0001020714		Cestrum mortonianum	SPECIES	wfo-4000007452	J.L.Gentry	Solanaceae	Cestrum	mortonianum				J.L.Gentry, Phytologia 26: 267, fig. 1973, 1973.	Accepted					http://solanaceaesource.org/solanaceae/cestrum-mortonianum		FALSE
10000	Chamaecrista adiantifolia	(Spruce ex Benth.) H.S.Irwin & Barneby	Chamaecrista adiantifolia	FALSE	FALSE	TRUE	TRUE	FALSE	FALSE	FALSE	FALSE	NA	10	151	1	wfo-0000178317		Chamaecrista adiantifolia	SPECIES	wfo-4000007584	(Benth.) H.S.Irwin & Barneby	Fabaceae	Chamaecrista	adiantifolia					Accepted			2010-07-14	2010-07-14	http://www.theplantlist.org/tpl1.1/record/ild-24381		FALSE
10010	Chamaecrista boyanii	(H.S.Irwin & Barneby) H.S.Irwin & Barneby	Chamaecrista boyanii	FALSE	FALSE	TRUE	TRUE	FALSE	FALSE	FALSE	FALSE	NA	10	152	1	wfo-0000178323		Chamaecrista boyanii	SPECIES	wfo-4000007584	(H.S.Irwin & Barneby) H.S.Irwin	Fabaceae	Chamaecrista	boyanii					Accepted			2010-07-14	2010-07-14	http://www.theplantlist.org/tpl1.1/record/ild-24387		FALSE
10020	Chamaecrista dentata	(Vogel) H.S.Irwin & Barneby	Chamaecrista dentata	FALSE	FALSE	TRUE	TRUE	FALSE	FALSE	FALSE	FALSE	NA	0	153	1	wfo-0000178687		Chamaecrista dentata	SPECIES	wfo-4000007584	(Vogel) H.S.Irwin & Barneby	Fabaceae	Chamaecrista	dentata					Accepted			2010-07-14	2010-07-14	http://www.theplantlist.org/tpl1.1/record/ild-24756		FALSE
10041	Chamaecrista nuda	(H.S.Irwin & Barneby) H.S.Irwin & Barneby	Chamaecrista nuda	FALSE	FALSE	TRUE	TRUE	FALSE	FALSE	FALSE	FALSE	NA	10	154	1	wfo-0000178591		Chamaecrista nuda	SPECIES	wfo-4000007584	(H.S.Irwin & Barneby) H.S.Irwin	Fabaceae	Chamaecrista	nuda					Accepted			2010-07-14	2010-07-14	http://www.theplantlist.org/tpl1.1/record/ild-24663		FALSE
10052	Chamaecrista spinulosa	(H.S.Irwin & Barneby) H.S.Irwin & Barneby	Chamaecrista spinulosa	FALSE	FALSE	TRUE	TRUE	FALSE	FALSE	FALSE	FALSE	NA	10	155	1	wfo-0000178704		Chamaecrista spinulosa	SPECIES	wfo-4000007584	(H.S.Irwin & Barneby) H.S.Irwin	Fabaceae	Chamaecrista	spinulosa					Accepted			2010-07-14	2010-07-14	http://www.theplantlist.org/tpl1.1/record/ild-24771		FALSE
10143	Cheiloclinium obtusum	A.C.Sm.	Cheiloclinium obtusum	FALSE	FALSE	TRUE	TRUE	FALSE	FALSE	FALSE	FALSE	NA	0	156	1	wfo-0000600087	55858-2	Cheiloclinium obtusum	SPECIES	wfo-4000007753	A.C.Sm.	Celastraceae	Cheiloclinium	obtusum				Brittonia 3: 545 1940	Accepted			2012-03-23	2012-03-23	http://www.theplantlist.org/tpl1.1/record/kew-2716155		FALSE
10186	Chiococca semipilosa	Standl. & Steyerm.	Chiococca semipilosa	FALSE	FALSE	TRUE	TRUE	FALSE	FALSE	FALSE	FALSE	NA	0	157	1	wfo-0000845476	56600-2	Chiococca semipilosa	SPECIES	wfo-4000007905	Standl. & Steyerm.	Rubiaceae	Chiococca	semipilosa				Publ. Field Mus. Nat. Hist., Bot. Ser. 22: 279 1940	Accepted			2012-03-23	2012-03-23	http://www.theplantlist.org/tpl1.1/record/kew-39134		FALSE
10204	Chionanthus callophylloides	Kiew	Chionanthus callophylloides	FALSE	FALSE	TRUE	TRUE	FALSE	FALSE	FALSE	FALSE	NA	0	158	1	wfo-0000830052	20006386-1	Chionanthus callophylloides	SPECIES	wfo-4000007910	Kiew	Oleaceae	Chionanthus	callophylloides				Tree Fl. Sabah & Sarawak 4: 347 2002	Accepted			2012-03-23	2012-03-23	http://www.theplantlist.org/tpl1.1/record/kew-367362		FALSE
10258	Chionanthus macrothyrsus	(Merr.) Soejarto & P.K.L“c	Chionanthus macrothyrsus	FALSE	FALSE	TRUE	TRUE	FALSE	FALSE	FALSE	FALSE	NA	1	159	1	wfo-0000808162	77083598-1	Chionanthus macrothyrsus	SPECIES	wfo-4000007910	(Merr.) Soejarto & P.K.Lôc	Oleaceae	Chionanthus	macrothyrsus				Seed Pl. Cuc Phuong National Park 435 2004	Accepted			2012-03-23	2012-03-23	http://www.theplantlist.org/tpl1.1/record/kew-346400		FALSE
10267	Chionanthus nitens	Koord. & Valeton	Chionanthus nitens	FALSE	FALSE	TRUE	TRUE	FALSE	FALSE	FALSE	FALSE	NA	0	160	1	wfo-0000830181	608780-1	Chionanthus nitens	SPECIES	wfo-4000007910	Koord. & Valeton	Oleaceae	Chionanthus	nitens				Meded. Lands Plantentuin 59: 237 1902	Accepted			2012-03-23	2012-03-23	http://www.theplantlist.org/tpl1.1/record/kew-367482		FALSE
10273	Chionanthus palustris	Kiew	Chionanthus palustris	FALSE	FALSE	TRUE	TRUE	FALSE	FALSE	FALSE	FALSE	NA	0	161	1	wfo-0000830191	896400-1	Chionanthus palustris	SPECIES	wfo-4000007910	Kiew	Oleaceae	Chionanthus	palustris				Malaysian Forester 43: 382 1980	Accepted			2012-03-23	2012-03-23	http://www.theplantlist.org/tpl1.1/record/kew-367491		FALSE
10277	Chionanthus pedunculatus	P.S.Green	Chionanthus pedunculatus	FALSE	FALSE	TRUE	TRUE	FALSE	FALSE	FALSE	FALSE	NA	0	162	1	wfo-0000830198	1004164-1	Chionanthus pedunculatus	SPECIES	wfo-4000007910	P.S.Green	Oleaceae	Chionanthus	pedunculatus				in Fl. Nouv.-Caléd. 22: 47 1998	Accepted			2012-03-23	2012-03-23	http://www.theplantlist.org/tpl1.1/record/kew-367499		FALSE
10332	Chisocheton granatum	Mabb.	Chisocheton granatum	FALSE	FALSE	TRUE	TRUE	FALSE	FALSE	FALSE	FALSE	NA	0	163	1	wfo-0000602883	577870-1	Chisocheton granatum	SPECIES	wfo-4000007946	Mabb.	Meliaceae	Chisocheton	granatum				Bull. Brit. Mus. (Nat. Hist.) Bot. 6: 354 1979	Accepted			2012-03-23	2012-03-23	http://www.theplantlist.org/tpl1.1/record/kew-2718931		FALSE
10356	Chisocheton rex	Mabb.	Chisocheton rex	FALSE	FALSE	TRUE	TRUE	FALSE	FALSE	FALSE	FALSE	NA	0	164	1	wfo-0000602953	577928-1	Chisocheton rex	SPECIES	wfo-4000007946	Mabb.	Meliaceae	Chisocheton	rex				Bull. Brit. Mus. (Nat. Hist.) Bot. 6: 369 1979	Accepted			2012-03-23	2012-03-23	http://www.theplantlist.org/tpl1.1/record/kew-2718997		FALSE
10368	Chisocheton vindictae	Mabb.	Chisocheton vindictae	FALSE	FALSE	TRUE	TRUE	FALSE	FALSE	FALSE	FALSE	NA	0	165	1	wfo-0000602989	577959-1	Chisocheton vindictae	SPECIES	wfo-4000007946	Mabb.	Meliaceae	Chisocheton	vindictae				Bull. Brit. Mus. (Nat. Hist.) Bot. 6: 359 1979	Accepted			2012-03-23	2012-03-23	http://www.theplantlist.org/tpl1.1/record/kew-2719028		FALSE
10374	Chloroleucon chacoense	(Burkart) Barneby & J.W.Grimes	Chloroleucon chacoense	FALSE	FALSE	TRUE	TRUE	FALSE	FALSE	FALSE	FALSE	NA	0	166	1	wfo-0000194261		Chloroleucon chacoense	SPECIES	wfo-4000008008	(Burkart) Barneby & J.W.Grimes	Fabaceae	Chloroleucon	chacoense					Accepted			2010-07-14	2010-07-14	http://www.theplantlist.org/tpl1.1/record/ild-40884		FALSE
10417	Chomelia paniculata	(Bartl. ex DC.) Steyerm.	Chomelia paniculata	FALSE	FALSE	TRUE	TRUE	FALSE	FALSE	FALSE	FALSE	NA	0	167	1	wfo-0000850020	57096-2	Chomelia paniculata	SPECIES	wfo-4000008041	(Bartl. ex DC.) Steyerm.	Rubiaceae	Chomelia	paniculata				Mem. New York Bot. Gard. 17: 341 1967	Accepted			2012-03-23	2012-03-23	http://www.theplantlist.org/tpl1.1/record/kew-39578		FALSE
10432	Chomelia rudis	(Standl.) Lorence	Chomelia rudis	FALSE	FALSE	TRUE	TRUE	FALSE	FALSE	FALSE	FALSE	NA	0	168	1	wfo-0000850249	994868-1	Chomelia rudis	SPECIES	wfo-4000008041	(Standl.) Lorence	Rubiaceae	Chomelia	rudis				Novon 7: 48 1997	Accepted			2012-03-23	2012-03-23	http://www.theplantlist.org/tpl1.1/record/kew-39599		FALSE
10449	Chonopetalum stenodictyum	Radlk.	Chonopetalum stenodictyum	FALSE	FALSE	TRUE	TRUE	FALSE	FALSE	FALSE	FALSE	NA	0	169	1	wfo-0000603307	782259-1	Chonopetalum stenodictyum	SPECIES	wfo-4000008073	Radlk.	Sapindaceae	Chonopetalum	stenodictyum				Bot. Jahrb. Syst. 56: 258 1920	Accepted			2012-03-26	2012-03-26	http://www.theplantlist.org/tpl1.1/record/kew-2719395		FALSE
10459	Chouxia mollis	G.E. Schatz, Gereau & Lowry	Chouxia mollis	FALSE	FALSE	TRUE	TRUE	FALSE	FALSE	FALSE	FALSE	NA	1	170	1	wfo-0000603621	1008443-1	Chouxia mollis	SPECIES	wfo-4000008127	G.E.Schatz, Gereau & Lowry	Sapindaceae	Chouxia	mollis				Adansonia III, 21: 58 1999	Accepted			2012-03-26	2012-03-26	http://www.theplantlist.org/tpl1.1/record/kew-2719752		FALSE
10556	Chrysophyllum subspinosum	Monach.	Chrysophyllum subspinosum	FALSE	FALSE	TRUE	TRUE	FALSE	FALSE	FALSE	FALSE	NA	0	171	1	wfo-0000857648	57834-2	Chrysophyllum subspinosum	SPECIES	wfo-4000008232	Monach.	Sapotaceae	Chrysophyllum	subspinosum				Phytologia 3: 101 1949	Accepted			2012-03-26	2012-03-26	http://www.theplantlist.org/tpl1.1/record/kew-40301		FALSE
10695	Cinnamomum culilaban	(L.) J.Presl	Cinnamomum culilaban	FALSE	FALSE	TRUE	TRUE	FALSE	FALSE	FALSE	FALSE	NA	0	172	1	wfo-0001071066	77109080-1	Cinnamomum culilaban	SPECIES	wfo-4000008342	(L.) J.Presl	Lauraceae	Cinnamomum	culilaban				Rostl. 2: 45 1825	Accepted			2012-04-18	2012-04-18	http://www.theplantlist.org/tpl1.1/record/tro-17803465		FALSE
10814	Cinnamomum patens	Kosterm.	Cinnamomum patens	FALSE	FALSE	TRUE	TRUE	FALSE	FALSE	FALSE	FALSE	NA	9	173	1	wfo-0000605317	58843-2	Cinnamomum patens	SPECIES	wfo-4000008342	(Meisn.) Kosterm.	Lauraceae	Cinnamomum	patens				Reinwardtia 6: 22 1961	Accepted			2012-03-23	2012-03-23	http://www.theplantlist.org/tpl1.1/record/kew-2721515		FALSE
10872	Cinnamomum stereophyllum	(Meisn.) Kosterm.	Cinnamomum stereophyllum	FALSE	FALSE	TRUE	TRUE	FALSE	FALSE	FALSE	FALSE	NA	0	174	1	wfo-0000605446	58860-2	Cinnamomum stereophyllum	SPECIES	wfo-4000008342	(Meisn.) Kosterm.	Lauraceae	Cinnamomum	stereophyllum				Reinwardtia 6: 23 1961	Accepted			2012-03-23	2012-03-23	http://www.theplantlist.org/tpl1.1/record/kew-2721632		FALSE
10895	Cinnamomum travancoricum	Gamble	Cinnamomum travancoricum	FALSE	FALSE	TRUE	TRUE	FALSE	FALSE	FALSE	FALSE	NA	0	175	1	wfo-0000605488	463736-1	Cinnamomum travancoricum	SPECIES	wfo-4000008342	Gamble	Lauraceae	Cinnamomum	travancoricum				Bull. Misc. Inform. Kew 1925: 128 1925	Accepted			2012-03-23	2012-03-23	http://www.theplantlist.org/tpl1.1/record/kew-2721670		FALSE
10952	Citharexylum lojense	Moldenke	Citharexylum lojense	FALSE	FALSE	TRUE	TRUE	FALSE	FALSE	FALSE	FALSE	NA	0	176	1	wfo-0000867522	59482-2	Citharexylum lojense	SPECIES	wfo-4000008399	Moldenke	Verbenaceae	Citharexylum	lojense				Phytologia 34: 245 1976	Accepted			2012-03-26	2012-03-26	http://www.theplantlist.org/tpl1.1/record/kew-41235		FALSE
10999	Citronella sarmentosa	(Baill.) R.A.Howard	Citronella sarmentosa	FALSE	FALSE	TRUE	TRUE	FALSE	FALSE	FALSE	FALSE	NA	0	177	1	wfo-0000607723	607730-1	Citronella sarmentosa	SPECIES	wfo-4000008405	(Baill.) R.A.Howard	Cardiopteridaceae	Citronella	sarmentosa				J. Arnold Arbor. 21: 475 1940	Accepted			2012-03-23	2012-03-23	http://www.theplantlist.org/tpl1.1/record/kew-2723783		FALSE
11022	Citrus inodora	F.M.Bailey	Citrus inodora	FALSE	FALSE	TRUE	TRUE	FALSE	FALSE	FALSE	FALSE	NA	0	178	1	wfo-0000608072	79392-3	Citrus inodora	SPECIES	wfo-4000008411	F.M.Bailey	Rutaceae	Citrus	inodora				Rep. New Pl. 1: 1889	Accepted			2012-03-23	2012-03-23	http://www.theplantlist.org/tpl1.1/record/kew-2724143		FALSE
11028	Citrus swinglei	Burkill ex Harms	Citrus swinglei	FALSE	FALSE	TRUE	TRUE	FALSE	FALSE	FALSE	FALSE	NA	0	179	1	wfo-0000608283	772068-1	Citrus swinglei	SPECIES	wfo-4000008411	Burkill ex Harms	Rutaceae	Citrus	swinglei				Nat. Pflanzenfam. ed. 2 19c: 459 1931	Accepted			2012-03-23	2012-03-23	http://www.theplantlist.org/tpl1.1/record/kew-2724378		FALSE
11115	Clathrotropis nitida	(Benth.) Harms	Clathrotropis nitida	FALSE	FALSE	TRUE	TRUE	FALSE	FALSE	FALSE	FALSE	NA	0	180	1	wfo-0000165585		Clathrotropis nitida	SPECIES	wfo-4000008497	(Benth.) Harms	Fabaceae	Clathrotropis	nitida					Accepted			2010-07-14	2010-07-14	http://www.theplantlist.org/tpl1.1/record/ild-12015		FALSE
11143	Clavija killipii	B.St†hl	Clavija killipii	FALSE	FALSE	TRUE	TRUE	FALSE	FALSE	FALSE	FALSE	NA	1	181	1	wfo-0000608792	303130-2	Clavija killipii	SPECIES	wfo-4000008515	B.Ståhl	Primulaceae	Clavija	killipii				Opera Bot. 107: 28 1991	Accepted			2012-03-26	2012-03-26	http://www.theplantlist.org/tpl1.1/record/kew-2724927		FALSE
11178	Cleidion macrophyllum	Baill.	Cleidion macrophyllum	FALSE	FALSE	TRUE	TRUE	FALSE	FALSE	FALSE	FALSE	NA	0	182	1	wfo-0000872466	341261-1	Cleidion macrophyllum	SPECIES	wfo-4000008532	Baill.	Euphorbiaceae	Cleidion	macrophyllum				Adansonia 2: 219 1862	Accepted			2012-03-23	2012-03-23	http://www.theplantlist.org/tpl1.1/record/kew-41710		FALSE
11226	Cleistanthus glaber	Airy Shaw	Cleistanthus glaber	FALSE	FALSE	TRUE	TRUE	FALSE	FALSE	FALSE	FALSE	NA	0	183	1	wfo-0000876301	341361-1	Cleistanthus glaber	SPECIES	wfo-4000008542	Airy Shaw	Phyllanthaceae	Cleistanthus	glaber				Kew Bull. 21: 366 1968	Accepted			2012-03-23	2012-03-23	http://www.theplantlist.org/tpl1.1/record/kew-42075		FALSE
11238	Cleistanthus inundatus	J.L‚onard	Cleistanthus inundatus	FALSE	FALSE	TRUE	TRUE	FALSE	FALSE	FALSE	FALSE	NA	1	184	1	wfo-0000876501	341378-1	Cleistanthus inundatus	SPECIES	wfo-4000008542	J.Léonard	Phyllanthaceae	Cleistanthus	inundatus				Bull. Jard. Bot. État 30: 442 1960	Accepted			2012-03-23	2012-03-23	http://www.theplantlist.org/tpl1.1/record/kew-42094		FALSE
11264	Cleistanthus oblongatus	Airy Shaw	Cleistanthus oblongatus	FALSE	FALSE	TRUE	TRUE	FALSE	FALSE	FALSE	FALSE	NA	0	185	1	wfo-0000877041	341421-1	Cleistanthus oblongatus	SPECIES	wfo-4000008542	Airy Shaw	Phyllanthaceae	Cleistanthus	oblongatus				Kew Bull. 33: 50 1978	Accepted			2012-03-23	2012-03-23	http://www.theplantlist.org/tpl1.1/record/kew-42147		FALSE
11309	Cleistochlamys kirkii	(Benth.) Oliv.	Cleistochlamys kirkii	FALSE	FALSE	TRUE	TRUE	FALSE	FALSE	FALSE	FALSE	NA	0	186	1	wfo-0000609392	72604-1	Cleistochlamys kirkii	SPECIES	wfo-4000008550	(Benth.) Oliv.	Annonaceae	Cleistochlamys	kirkii				J. Linn. Soc., Bot. 9: 175 1867	Accepted			2012-03-23	2012-03-23	http://www.theplantlist.org/tpl1.1/record/kew-2725497		FALSE
11359	Clerodendrum floribundum	R.Br.	Clerodendrum floribundum	FALSE	FALSE	TRUE	TRUE	FALSE	FALSE	FALSE	FALSE	NA	0	187	1	wfo-0000881707	862075-1	Clerodendrum floribundum	SPECIES	wfo-4000008593	R.Br.	Lamiaceae	Clerodendrum	floribundum				Prodr. Fl. Nov. Holl. 511 1810	Accepted			2012-03-23	2012-03-23	http://www.theplantlist.org/tpl1.1/record/kew-42600		FALSE
11537	Cliftonia monophylla	(Lam.) Britton	Cliftonia monophylla	FALSE	FALSE	TRUE	TRUE	FALSE	FALSE	FALSE	FALSE	NA	0	188	1	wfo-0000611836	61162-2	Cliftonia monophylla	SPECIES	wfo-4000008614	(Lam.) Britton	Cyrillaceae	Cliftonia	monophylla				Silva 2: 7 1891	Accepted			2012-03-23	2012-03-23	http://www.theplantlist.org/tpl1.1/record/kew-2727842		FALSE
11557	Clitoria andrei	Fantz	Clitoria andrei	FALSE	FALSE	TRUE	TRUE	FALSE	FALSE	FALSE	FALSE	NA	0	189	1	wfo-0000192563		Clitoria andrei	SPECIES	wfo-4000008644	Fantz	Fabaceae	Clitoria	andrei					Accepted			2010-07-14	2010-07-14	http://www.theplantlist.org/tpl1.1/record/ild-39130		FALSE
11583	Clusia araracuarae	Pipoly	Clusia araracuarae	FALSE	FALSE	TRUE	TRUE	FALSE	FALSE	FALSE	FALSE	NA	0	190	1	wfo-0000612096	984829-1	Clusia araracuarae	SPECIES	wfo-4000008664	Pipoly	Clusiaceae	Clusia	araracuarae				Sida 16: 507 1995	Accepted			2012-03-23	2012-03-23	http://www.theplantlist.org/tpl1.1/record/kew-2728277		FALSE
11603	Clusia cardonae	Maguire	Clusia cardonae	FALSE	FALSE	TRUE	TRUE	FALSE	FALSE	FALSE	FALSE	NA	0	191	1	wfo-0000612128	61397-2	Clusia cardonae	SPECIES	wfo-4000008664	Maguire	Clusiaceae	Clusia	cardonae				Mem. New York Bot. Gard. 9: 483 1957	Accepted			2012-03-23	2012-03-23	http://www.theplantlist.org/tpl1.1/record/kew-2728308		FALSE
11608	Clusia celiae	Maguire	Clusia celiae	FALSE	FALSE	TRUE	TRUE	FALSE	FALSE	FALSE	FALSE	NA	0	192	1	wfo-0000612134	61400-2	Clusia celiae	SPECIES	wfo-4000008664	Maguire	Clusiaceae	Clusia	celiae				Caldasia 11: 139 1977	Accepted			2012-03-23	2012-03-23	http://www.theplantlist.org/tpl1.1/record/kew-2728313		FALSE
11692	Clusia imbricata	Steyerm.	Clusia imbricata	FALSE	FALSE	TRUE	TRUE	FALSE	FALSE	FALSE	FALSE	NA	0	193	1	wfo-0000612261	61479-2	Clusia imbricata	SPECIES	wfo-4000008664	Steyerm.	Clusiaceae	Clusia	imbricata				Fieldiana, Bot. 28: 387 1952	Accepted			2012-03-23	2012-03-23	http://www.theplantlist.org/tpl1.1/record/kew-2728431		FALSE
11821	Clusia sipapoana	(Maguire) Pipoly	Clusia sipapoana	FALSE	FALSE	TRUE	TRUE	FALSE	FALSE	FALSE	FALSE	NA	0	194	1	wfo-0000612465	1000122-2	Clusia sipapoana	SPECIES	wfo-4000008664	(Maguire) Pipoly	Clusiaceae	Clusia	sipapoana				Fl. Venezuelan Guayana 4: 279 1998	Accepted			2012-03-23	2012-03-23	http://www.theplantlist.org/tpl1.1/record/kew-2728617		FALSE
11931	Coccoloba coronata	Jacq.	Coccoloba coronata	FALSE	FALSE	TRUE	TRUE	FALSE	FALSE	FALSE	FALSE	NA	0	195	1	wfo-0000613063	693617-1	Coccoloba coronata	SPECIES	wfo-4000008721	Jacq.	Polygonaceae	Coccoloba	coronata				Enum. Syst. Pl. 19 1760	Accepted			2012-03-23	2012-03-23	http://www.theplantlist.org/tpl1.1/record/kew-2729214		FALSE
12007	Coccoloba salicifolia	Wedd.	Coccoloba salicifolia	FALSE	FALSE	TRUE	TRUE	FALSE	FALSE	FALSE	FALSE	NA	0	197	1	wfo-0000613378	693866-1	Coccoloba salicifolia	SPECIES	wfo-4000008721	Wedd.	Polygonaceae	Coccoloba	salicifolia				Ann. Sci. Nat., Bot. III, 13: 259 1849	Accepted			2012-03-23	2012-03-23	http://www.theplantlist.org/tpl1.1/record/kew-2729502		FALSE
12076	Coccothrinax readii	H.J.Quero	Coccothrinax readii	FALSE	FALSE	TRUE	TRUE	FALSE	FALSE	FALSE	FALSE	NA	0	198	1	wfo-0000901549	62410-2	Coccothrinax readii	SPECIES	wfo-4000008728	H.J.Quero	Arecaceae	Coccothrinax	readii				Principes 24: 118 1980	Accepted			2012-03-23	2012-03-23	http://www.theplantlist.org/tpl1.1/record/kew-44454		FALSE
12134	Coffea affinis	De Wild.	Coffea affinis	FALSE	FALSE	TRUE	TRUE	FALSE	FALSE	FALSE	FALSE	NA	0	199	1	wfo-0000910018	747026-1	Coffea affinis	SPECIES	wfo-4000008851	De Wild.	Rubiaceae	Coffea	affinis				Agric. Prat. Pays Chauds 4: 113 1904	Accepted			2012-03-23	2012-03-23	http://www.theplantlist.org/tpl1.1/record/kew-45390		FALSE
12293	Cola le-testui	Pellegr.	Cola le-testui	FALSE	FALSE	TRUE	TRUE	FALSE	FALSE	FALSE	FALSE	NA	0	200	1	wfo-0000614453	822719-1	Cola le-testui	SPECIES	wfo-4000008876	Pellegr.	Malvaceae	Cola	le-testui				Bull. Mus. Natl. Hist. Nat. 27: 445 1921	Accepted			2012-03-26	2012-03-26	http://www.theplantlist.org/tpl1.1/record/kew-2730632		FALSE
12302	Cola mayumbensis	Exell	Cola mayumbensis	FALSE	FALSE	TRUE	TRUE	FALSE	FALSE	FALSE	FALSE	NA	0	201	1	wfo-0000614472	822738-1	Cola mayumbensis	SPECIES	wfo-4000008876	Exell	Malvaceae	Cola	mayumbensis				J. Bot. 65(Suppl. 1): 39 1927	Accepted			2012-03-26	2012-03-26	http://www.theplantlist.org/tpl1.1/record/kew-2730651		FALSE
12307	Cola mossambicensis	Wild	Cola mossambicensis	FALSE	FALSE	TRUE	TRUE	FALSE	FALSE	FALSE	FALSE	NA	0	202	1	wfo-0000614484	822748-1	Cola mossambicensis	SPECIES	wfo-4000008876	Wild	Malvaceae	Cola	mossambicensis				Bol. Soc. Brot. II, 33: 39 1959	Accepted			2012-03-26	2012-03-26	http://www.theplantlist.org/tpl1.1/record/kew-2730662		FALSE
12383	Colicodendron valerabellum	Iltis, T.Ru¡z & G.S.Bunting	Colicodendron valerabellum	FALSE	FALSE	TRUE	TRUE	FALSE	FALSE	FALSE	FALSE	NA	1	203	1	wfo-0000508849	60450137-2	Colicodendron valerabellum	SPECIES	wfo-4000008915	Iltis, T.Ruíz & G.S.Bunting	Capparaceae	Colicodendron	valerabellum				J. Bot. Res. Inst. Texas 2: 82 2008	Accepted			2012-03-23	2012-03-23	http://www.theplantlist.org/tpl1.1/record/kew-2606742		FALSE
12650	Commiphora tenuipetiolata	Engl.	Commiphora tenuipetiolata	FALSE	FALSE	TRUE	TRUE	FALSE	FALSE	FALSE	FALSE	NA	0	204	1	wfo-0000617502	127837-1	Commiphora tenuipetiolata	SPECIES	wfo-4000009054	Engl.	Burseraceae	Commiphora	tenuipetiolata				Bot. Jahrb. Syst. 48: 483 1912	Accepted			2012-03-23	2012-03-23	http://www.theplantlist.org/tpl1.1/record/kew-2733708		FALSE
12732	Conchocarpus fontanesianus	(A.St.-Hil.) Kallunki & Pirani	Conchocarpus fontanesianus	FALSE	FALSE	TRUE	TRUE	FALSE	FALSE	FALSE	FALSE	NA	0	205	1	wfo-0000617716	1001933-1	Conchocarpus fontanesianus	SPECIES	wfo-4000009102	(A.St.-Hil.) Kallunki & Pirani	Rutaceae	Conchocarpus	fontanesianus				Kew Bull. 53: 294 1998	Accepted			2012-03-23	2012-03-23	http://www.theplantlist.org/tpl1.1/record/kew-2733915		FALSE
12881	Copaifera glycycarpa	Ducke	Copaifera glycycarpa	FALSE	FALSE	TRUE	TRUE	FALSE	FALSE	FALSE	FALSE	NA	0	206	1	wfo-0000165636		Copaifera glycycarpa	SPECIES	wfo-4000009218	Ducke	Fabaceae	Copaifera	glycycarpa					Accepted			2010-07-14	2010-07-14	http://www.theplantlist.org/tpl1.1/record/ild-12067		FALSE
12884	Copaifera krukovii	(Dwyer) J.A.S.Costa	Copaifera krukovii	FALSE	FALSE	TRUE	TRUE	FALSE	FALSE	FALSE	FALSE	NA	0	207	1	wfo-0000746224	77105295-1	Copaifera krukovii	SPECIES	wfo-4000009218	(Dwyer) J.A.S.Costa	Fabaceae	Copaifera	krukovii				Neodiversity 4: 14 2009	Unchecked			2012-03-23	2012-03-23	http://www.theplantlist.org/tpl1.1/record/kew-2899463		FALSE
12921	Copernicia macroglossa	Schaedtler	Copernicia macroglossa	FALSE	FALSE	TRUE	TRUE	FALSE	FALSE	FALSE	FALSE	NA	15	208	1	wfo-0000921544		Copernicia macroglossa	SPECIES	wfo-4000009222	H.Wendl. ex Becc.	Arecaceae	Copernicia	macroglossa				Webbia 2: 177 1907	Accepted			2012-03-23	2012-03-23	http://www.theplantlist.org/tpl1.1/record/kew-46708		FALSE
12954	Coprosma parviflora	Hook.f.	Coprosma parviflora	FALSE	FALSE	TRUE	TRUE	FALSE	FALSE	FALSE	FALSE	NA	0	209	1	wfo-0000923140	747466-1	Coprosma parviflora	SPECIES	wfo-4000009230	Hook.f.	Rubiaceae	Coprosma	parviflora				Fl. Nov.-Zel. 1: 106 1852	Accepted			2012-03-23	2012-03-23	http://www.theplantlist.org/tpl1.1/record/kew-46883		FALSE
13023	Cordia cicatricosa	L.O.Williams	Cordia cicatricosa	FALSE	FALSE	TRUE	TRUE	FALSE	FALSE	FALSE	FALSE	NA	0	210	1	wfo-0000620359	65251-2	Cordia cicatricosa	SPECIES	wfo-4000009266	L.O.Williams	Boraginaceae	Cordia	cicatricosa				Fieldiana, Bot. 31: 21 1964	Accepted			2012-03-23	2012-03-23	http://www.theplantlist.org/tpl1.1/record/kew-2736654		FALSE
13036	Cordia decipiens	I.M.Johnst.	Cordia decipiens	FALSE	FALSE	TRUE	TRUE	FALSE	FALSE	FALSE	FALSE	NA	0	211	1	wfo-0000620412	274928-2	Cordia decipiens	SPECIES	wfo-4000009266	I.M.Johnst.	Boraginaceae	Cordia	decipiens				J. Arnold Arbor. 18: 11 1937	Accepted			2012-03-23	2012-03-23	http://www.theplantlist.org/tpl1.1/record/kew-2736708		FALSE
13104	Cordia linearicalycina	Killip ex Estrada	Cordia linearicalycina	FALSE	FALSE	TRUE	TRUE	FALSE	FALSE	FALSE	FALSE	NA	0	213	1	wfo-0000620674	313639-2	Cordia linearicalycina	SPECIES	wfo-4000009266	Killip ex Estrada	Boraginaceae	Cordia	linearicalycina				in Fl. Colombia 14: 119 1995	Accepted			2012-03-23	2012-03-23	http://www.theplantlist.org/tpl1.1/record/kew-2736952		FALSE
13131	Cordia oaxacana	A.DC.	Cordia oaxacana	FALSE	FALSE	TRUE	TRUE	FALSE	FALSE	FALSE	FALSE	NA	0	214	1	wfo-0000620788	114395-1	Cordia oaxacana	SPECIES	wfo-4000009266	A.DC.	Boraginaceae	Cordia	oaxacana				Prodr. 9: 497 1845	Accepted			2012-03-23	2012-03-23	http://www.theplantlist.org/tpl1.1/record/kew-2737054		FALSE
13145	Cordia protracta	I.M.Johnst.	Cordia protracta	FALSE	FALSE	TRUE	TRUE	FALSE	FALSE	FALSE	FALSE	NA	0	215	1	wfo-0000620876	275031-2	Cordia protracta	SPECIES	wfo-4000009266	I.M.Johnst.	Boraginaceae	Cordia	protracta				J. Arnold Arbor. 21: 349 1940	Accepted			2012-03-23	2012-03-23	http://www.theplantlist.org/tpl1.1/record/kew-2737140		FALSE
13169	Cordia sericicalyx	A.DC.	Cordia sericicalyx	FALSE	FALSE	TRUE	TRUE	FALSE	FALSE	FALSE	FALSE	NA	0	216	1	wfo-0000620965	275053-2	Cordia sericicalyx	SPECIES	wfo-4000009266	A.DC.	Boraginaceae	Cordia	sericicalyx				Prodr. 9: 485 1845	Accepted			2012-03-23	2012-03-23	http://www.theplantlist.org/tpl1.1/record/kew-2737221		FALSE
13311	Corylus maxima	Mill.	Corylus maxima	FALSE	FALSE	TRUE	TRUE	FALSE	FALSE	FALSE	FALSE	NA	0	217	1	wfo-0000925346	295467-1	Corylus maxima	SPECIES	wfo-4000009390	Mill.	Betulaceae	Corylus	maxima				Gard. Dict. ed. 8 2 1768	Accepted			2012-03-23	2012-03-23	http://www.theplantlist.org/tpl1.1/record/kew-47915		FALSE
13350	Corymbia erythrophloia	(Blakely) K.D.Hill & L.A.S.Johnson	Corymbia erythrophloia	FALSE	FALSE	TRUE	TRUE	FALSE	FALSE	FALSE	FALSE	NA	0	218	1	wfo-0000925510	986284-1	Corymbia erythrophloia	SPECIES	wfo-4000009391	(Blakely) K.D.Hill & L.A.S.Johnson	Myrtaceae	Corymbia	erythrophloia				Telopea 6: 304 1995	Accepted			2012-03-23	2012-03-23	http://www.theplantlist.org/tpl1.1/record/kew-48019		FALSE
13353	Corymbia ferruginea	(Schauer) K.D.Hill & L.A.S.Johnson	Corymbia ferruginea	FALSE	FALSE	TRUE	TRUE	FALSE	FALSE	FALSE	FALSE	NA	0	219	1	wfo-0000925515	986305-1	Corymbia ferruginea	SPECIES	wfo-4000009391	(Schauer) K.D.Hill & L.A.S.Johnson	Myrtaceae	Corymbia	ferruginea				Telopea 6: 339 1995	Accepted			2012-03-23	2012-03-23	http://www.theplantlist.org/tpl1.1/record/kew-48024		FALSE
13672	Coussarea leptophragma	Mll.Arg.	Coussarea leptophragma	FALSE	FALSE	TRUE	TRUE	FALSE	FALSE	FALSE	FALSE	NA	1	220	1	wfo-0000926114	747693-1	Coussarea leptophragma	SPECIES	wfo-4000009524	Müll.Arg.	Rubiaceae	Coussarea	leptophragma				Flora 58: 466 1875	Accepted			2012-03-23	2012-03-23	http://www.theplantlist.org/tpl1.1/record/kew-48469		FALSE
13826	Crataegus fulleriana	Sarg.	Crataegus fulleriana	FALSE	FALSE	TRUE	TRUE	FALSE	FALSE	FALSE	FALSE	NA	0	221	1	wfo-0001010288	68330-2	Crataegus fulleriana	SPECIES	wfo-4000009592	Sarg.	Rosaceae	Crataegus	fulleriana				; 1903 111 1903	Accepted			2011-10-18	2011-10-18	http://www.theplantlist.org/tpl1.1/record/rjp-4974		FALSE
13914	Crataegus poliophylla	Sarg.	Crataegus poliophylla	FALSE	FALSE	TRUE	TRUE	FALSE	FALSE	FALSE	FALSE	NA	0	222	1	wfo-0001004111	68784-2	Crataegus poliophylla	SPECIES	wfo-4000009592	Sarg.	Rosaceae	Crataegus	poliophylla				; 1922 185 1922	Accepted			2011-10-18	2011-10-18	http://www.theplantlist.org/tpl1.1/record/rjp-3566		FALSE
13944	Crataegus shuswapensis	J.B.Phipps & R.O'Kennon	Crataegus shuswapensis	FALSE	FALSE	TRUE	TRUE	FALSE	FALSE	FALSE	FALSE	NA	0	223	1	wfo-0001005521	20010130-1	Crataegus shuswapensis	SPECIES	wfo-4000009592	J.B.Phipps & R.O'Kennon	Rosaceae	Crataegus	shuswapensis				; 2002 128, f.5 2002	Unchecked			2011-10-18	2011-10-18	http://www.theplantlist.org/tpl1.1/record/rjp-38012		FALSE
14060	Critonia aromatisans	(DC.) R.M.King & H.Rob.	Critonia aromatisans	FALSE	FALSE	TRUE	TRUE	FALSE	FALSE	FALSE	FALSE	NA	0	225	1	wfo-0000081646	69537-2	Critonia aromatisans	SPECIES	wfo-4000009718	(DC.) R.M.King & H.Rob.	Asteraceae	Critonia	aromatisans				Phytologia 22 48 1971	Accepted			2012-02-11	2012-02-11	http://www.theplantlist.org/tpl1.1/record/gcc-38191		FALSE
14143	Crotalaria cajanifolia	Kunth	Crotalaria cajanifolia	FALSE	FALSE	TRUE	TRUE	FALSE	FALSE	FALSE	FALSE	NA	0	226	1	wfo-0000183574		Crotalaria cajanifolia	SPECIES	wfo-4000009787	Kunth	Fabaceae	Crotalaria	cajanifolia					Accepted			2010-07-14	2010-07-14	http://www.theplantlist.org/tpl1.1/record/ild-29639		FALSE
14144	Crotalaria dinteri	Schinz	Crotalaria dinteri	FALSE	FALSE	TRUE	TRUE	FALSE	FALSE	FALSE	FALSE	NA	0	227	1	wfo-0000210655		Crotalaria dinteri	SPECIES	wfo-4000009787	Schinz	Fabaceae	Crotalaria	dinteri					Accepted			2010-07-14	2010-07-14	http://www.theplantlist.org/tpl1.1/record/ild-5775		FALSE
14176	Croton aubrevillei	J.L‚onard	Croton aubrevillei	FALSE	FALSE	TRUE	TRUE	FALSE	FALSE	FALSE	FALSE	NA	1	228	1	wfo-0000927388	342091-1	Croton aubrevillei	SPECIES	wfo-4000009788	J.Léonard	Euphorbiaceae	Croton	aubrevillei				Bull. Jard. Bot. État 28: 113 1958	Accepted			2012-03-23	2012-03-23	http://www.theplantlist.org/tpl1.1/record/kew-49367		FALSE
14192	Croton buchii	Urb.	Croton buchii	FALSE	FALSE	TRUE	TRUE	FALSE	FALSE	FALSE	FALSE	NA	0	229	1	wfo-0000927515	69967-2	Croton buchii	SPECIES	wfo-4000009788	Urb.	Euphorbiaceae	Croton	buchii				Symb. Antill. 5: 384 1908	Accepted			2012-03-23	2012-03-23	http://www.theplantlist.org/tpl1.1/record/kew-49484		FALSE
14270	Croton griffithii	Hook.f.	Croton griffithii	FALSE	FALSE	TRUE	TRUE	FALSE	FALSE	FALSE	FALSE	NA	0	230	1	wfo-0000931172	342618-1	Croton griffithii	SPECIES	wfo-4000009788	Hook.f.	Euphorbiaceae	Croton	griffithii				Fl. Brit. India 5: 392 1887	Accepted			2012-03-23	2012-03-23	http://www.theplantlist.org/tpl1.1/record/kew-50062		FALSE
14304	Croton jansii	J.L‚onard	Croton jansii	FALSE	FALSE	TRUE	TRUE	FALSE	FALSE	FALSE	FALSE	NA	1	231	1	wfo-0000931343	342750-1	Croton jansii	SPECIES	wfo-4000009788	J.Léonard	Euphorbiaceae	Croton	jansii				Bull. Jard. Bot. État 31: 59 1961	Accepted			2012-03-23	2012-03-23	http://www.theplantlist.org/tpl1.1/record/kew-50219		FALSE
14369	Croton mutisianus	Kunth	Croton mutisianus	FALSE	FALSE	TRUE	TRUE	FALSE	FALSE	FALSE	FALSE	NA	0	232	1	wfo-0000931781	343058-1	Croton mutisianus	SPECIES	wfo-4000009788	Kunth	Euphorbiaceae	Croton	mutisianus				Nov. Gen. Sp. 2: 87 1817	Accepted			2012-03-23	2012-03-23	http://www.theplantlist.org/tpl1.1/record/kew-50633		FALSE
14412	Croton pseudopulchellus	Pax	Croton pseudopulchellus	FALSE	FALSE	TRUE	TRUE	FALSE	FALSE	FALSE	FALSE	NA	0	233	1	wfo-0000932085	343300-1	Croton pseudopulchellus	SPECIES	wfo-4000009788	Pax	Euphorbiaceae	Croton	pseudopulchellus				Bot. Jahrb. Syst. 34: 371 1904	Accepted			2012-03-23	2012-03-23	http://www.theplantlist.org/tpl1.1/record/kew-50919		FALSE
14493	Croton verapazensis	Donn.Sm.	Croton verapazensis	FALSE	FALSE	TRUE	TRUE	FALSE	FALSE	FALSE	FALSE	NA	0	234	1	wfo-0000932679	71047-2	Croton verapazensis	SPECIES	wfo-4000009788	Donn.Sm.	Euphorbiaceae	Croton	verapazensis				Bot. Gaz. 54: 242 1912	Accepted			2012-03-23	2012-03-23	http://www.theplantlist.org/tpl1.1/record/kew-51471		FALSE
14517	Crotonogyne laurentii	De Wild.	Crotonogyne laurentii	FALSE	FALSE	TRUE	TRUE	FALSE	FALSE	FALSE	FALSE	NA	0	235	1	wfo-0000932777	343799-1	Crotonogyne laurentii	SPECIES	wfo-4000009795	De Wild.	Euphorbiaceae	Crotonogyne	laurentii				Ann. Mus. Congo Belge, Bot. V, 2: 278 1908	Accepted			2012-03-23	2012-03-23	http://www.theplantlist.org/tpl1.1/record/kew-51567		FALSE
14528	Crudia acuminata	Benth.	Crudia acuminata	FALSE	FALSE	TRUE	TRUE	FALSE	FALSE	FALSE	FALSE	NA	0	236	1	wfo-0000184571	71147-2	Crudia acuminata	SPECIES	wfo-4000009814	Benth.	Fabaceae	Crudia	acuminata					Accepted			2010-07-14	2010-07-14	http://www.theplantlist.org/tpl1.1/record/ild-30651		FALSE
14578	Crudia velutina	Ridl.	Crudia velutina	FALSE	FALSE	TRUE	TRUE	FALSE	FALSE	FALSE	FALSE	NA	0	237	1	wfo-0000206122		Crudia velutina	SPECIES	wfo-4000009814	Ridl.	Fabaceae	Crudia	velutina					Accepted			2010-07-14	2010-07-14	http://www.theplantlist.org/tpl1.1/record/ild-52364		FALSE
14604	Cryptocarya agathophylla	van der Werff	Cryptocarya agathophylla	FALSE	FALSE	TRUE	TRUE	FALSE	FALSE	FALSE	FALSE	NA	0	238	1	wfo-0000508937	77090879-1	Cryptocarya agathophylla	SPECIES	wfo-4000009873	van der Werff	Lauraceae	Cryptocarya	agathophylla				Adansonia III, 30: 44 2008	Accepted			2012-03-23	2012-03-23	http://www.theplantlist.org/tpl1.1/record/kew-2606836		FALSE
14632	Cryptocarya beddomei	Gamble	Cryptocarya beddomei	FALSE	FALSE	TRUE	TRUE	FALSE	FALSE	FALSE	FALSE	NA	0	239	1	wfo-0000627794	463815-1	Cryptocarya beddomei	SPECIES	wfo-4000009873	Gamble	Lauraceae	Cryptocarya	beddomei				Bull. Misc. Inform. Kew 1925: 127 1925	Accepted			2012-03-23	2012-03-23	http://www.theplantlist.org/tpl1.1/record/kew-2745856		FALSE
14741	Cryptocarya impressivena	Kaneh. & Hatus.	Cryptocarya impressivena	FALSE	FALSE	TRUE	TRUE	FALSE	FALSE	FALSE	FALSE	NA	0	240	1	wfo-0000627970		Cryptocarya impressivena	SPECIES	wfo-4000009873	Kaneh. & Hatus.	Lauraceae	Cryptocarya	impressivena				Bot. Mag. (Tokyo) 57: 188 1943	Accepted			2012-03-23	2012-03-23	http://www.theplantlist.org/tpl1.1/record/kew-2746018		FALSE
14743	Cryptocarya intermedia	Elmer	Cryptocarya intermedia	FALSE	FALSE	TRUE	TRUE	FALSE	FALSE	FALSE	FALSE	NA	0	241	1	wfo-0000627975	463945-1	Cryptocarya intermedia	SPECIES	wfo-4000009873	Elmer	Lauraceae	Cryptocarya	intermedia				Leafl. Philipp. Bot. 8: 2719 1915	Accepted			2012-03-23	2012-03-23	http://www.theplantlist.org/tpl1.1/record/kew-2746022		FALSE
14841	Cryptocarya parinarioides	A.C.Sm.	Cryptocarya parinarioides	FALSE	FALSE	TRUE	TRUE	FALSE	FALSE	FALSE	FALSE	NA	0	242	1	wfo-0000628129	464072-1	Cryptocarya parinarioides	SPECIES	wfo-4000009873	A.C.Sm.	Lauraceae	Cryptocarya	parinarioides				J. Arnold Arbor. 32: 39 1951	Accepted			2012-03-23	2012-03-23	http://www.theplantlist.org/tpl1.1/record/kew-2746167		FALSE
14857	Cryptocarya pustulata	Kosterm.	Cryptocarya pustulata	FALSE	FALSE	TRUE	TRUE	FALSE	FALSE	FALSE	FALSE	NA	0	243	1	wfo-0000628161	464097-1	Cryptocarya pustulata	SPECIES	wfo-4000009873	Kosterm.	Lauraceae	Cryptocarya	pustulata				Nat. Hist. Bull. Siam Soc. 25(3-4): 35 1974 publ. 1975	Accepted			2012-03-23	2012-03-23	http://www.theplantlist.org/tpl1.1/record/kew-2746198		FALSE
14946	Cryptocarya yunnanensis	H.W. Li	Cryptocarya yunnanensis	FALSE	FALSE	TRUE	TRUE	FALSE	FALSE	FALSE	FALSE	NA	1	244	1	wfo-0000628276	464186-1	Cryptocarya yunnanensis	SPECIES	wfo-4000009873	H.W.Li	Lauraceae	Cryptocarya	yunnanensis				Acta Phytotax. Sin. 17(2): 70 1979	Accepted			2012-03-23	2012-03-23	http://www.theplantlist.org/tpl1.1/record/kew-2746304		FALSE
14953	Cryptosepalum congolanum	(De Wild.) J.L‚onard	Cryptosepalum congolanum	FALSE	FALSE	TRUE	TRUE	FALSE	FALSE	FALSE	FALSE	NA	1	245	1	wfo-0000165423		Cryptosepalum congolanum	SPECIES	wfo-4000009925	(De Wild.) J.Leonard	Fabaceae	Cryptosepalum	congolanum					Accepted			2010-07-14	2010-07-14	http://www.theplantlist.org/tpl1.1/record/ild-1185		FALSE
15057	Cupaniopsis bullata	Adema	Cupaniopsis bullata	FALSE	FALSE	TRUE	TRUE	FALSE	FALSE	FALSE	FALSE	NA	0	246	1	wfo-0000629680	959371-1	Cupaniopsis bullata	SPECIES	wfo-4000010058	Adema	Sapindaceae	Cupaniopsis	bullata				Leiden Bot. Ser. 15: 90 1991	Accepted			2012-03-26	2012-03-26	http://www.theplantlist.org/tpl1.1/record/kew-2747740		FALSE
15106	Cupaniopsis subfalcata	Adema	Cupaniopsis subfalcata	FALSE	FALSE	TRUE	TRUE	FALSE	FALSE	FALSE	FALSE	NA	0	247	1	wfo-0000629770	959384-1	Cupaniopsis subfalcata	SPECIES	wfo-4000010058	Adema	Sapindaceae	Cupaniopsis	subfalcata				Leiden Bot. Ser. 15: 172 1991	Accepted			2012-03-26	2012-03-26	http://www.theplantlist.org/tpl1.1/record/kew-2747823		FALSE
15123	Cupressus guadalupensis	S.Watson	Cupressus guadalupensis	FALSE	FALSE	TRUE	TRUE	FALSE	FALSE	FALSE	FALSE	NA	0	248	1	wfo-0000630677	72679-2	Cupressus guadalupensis	SPECIES	wfo-4000010075	S.Watson	Cupressaceae	Cupressus	guadalupensis				Proc. Amer. Acad. Arts 14: 300 1879	Accepted			2012-03-23	2012-03-23	http://www.theplantlist.org/tpl1.1/record/kew-2748676		FALSE
15252	Cybianthus huampamiensis	Pipoly	Cybianthus huampamiensis	FALSE	FALSE	TRUE	TRUE	FALSE	FALSE	FALSE	FALSE	NA	0	249	1	wfo-0000631355	1006177-1	Cybianthus huampamiensis	SPECIES	wfo-4000010225	Pipoly	Primulaceae	Cybianthus	huampamiensis				Sida 18: 130 1998	Accepted			2012-03-23	2012-03-23	http://www.theplantlist.org/tpl1.1/record/kew-2749361		FALSE
15272	Cybianthus multiflorus	(A.C.Sm.) G.Agostini	Cybianthus multiflorus	FALSE	FALSE	TRUE	TRUE	FALSE	FALSE	FALSE	FALSE	NA	0	250	1	wfo-0000631403	73530-2	Cybianthus multiflorus	SPECIES	wfo-4000010225	(A.C.Sm.) G.Agostini	Primulaceae	Cybianthus	multiflorus				Acta Biol. Venez. 10: 165 1980	Accepted			2012-03-23	2012-03-23	http://www.theplantlist.org/tpl1.1/record/kew-2749405		FALSE
15312	Cyclocarya paliurus	(Batalin) Iljinsk.	Cyclocarya paliurus	FALSE	FALSE	TRUE	TRUE	FALSE	FALSE	FALSE	FALSE	NA	0	251	1	wfo-0000632095	442206-1	Cyclocarya paliurus	SPECIES	wfo-4000010251	(Batalin) Iljinsk.	Juglandaceae	Cyclocarya	paliurus				Trudy Bot. Inst. Akad. Nauk S.S.S.R., Ser. 1, Fl. Sist. Vyssh. Rast. 10: 115 1953	Accepted			2012-03-23	2012-03-23	http://www.theplantlist.org/tpl1.1/record/kew-2750057		FALSE
15354	Cymbopetalum mirabile	R.E.Fr.	Cymbopetalum mirabile	FALSE	FALSE	TRUE	TRUE	FALSE	FALSE	FALSE	FALSE	NA	0	252	1	wfo-0000632576	73953-2	Cymbopetalum mirabile	SPECIES	wfo-4000010374	R.E.Fr.	Annonaceae	Cymbopetalum	mirabile				Acta Horti Berg. 10: 192 1931	Accepted			2012-03-23	2012-03-23	http://www.theplantlist.org/tpl1.1/record/kew-2750616		FALSE
15374	Cynometra brachyrrhachis	Harms	Cynometra brachyrrhachis	FALSE	FALSE	TRUE	TRUE	FALSE	FALSE	FALSE	FALSE	NA	0	253	1	wfo-0000165831		Cynometra brachyrrhachis	SPECIES	wfo-4000010422	Harms	Fabaceae	Cynometra	brachyrrhachis					Accepted			2010-07-14	2010-07-14	http://www.theplantlist.org/tpl1.1/record/ild-1226		FALSE
15493	Cyrtandra denhamii	Seem.	Cyrtandra denhamii	FALSE	FALSE	TRUE	TRUE	FALSE	FALSE	FALSE	FALSE	NA	0	254	1	wfo-0000635127	379446-1	Cyrtandra denhamii	SPECIES	wfo-4000010501	Seem.	Gesneriaceae	Cyrtandra	denhamii				Fl. Vit. 182 1866	Accepted			2012-03-23	2012-03-23	http://www.theplantlist.org/tpl1.1/record/kew-2753287		FALSE
15549	Cytisus proliferus	L.f.	Cytisus proliferus	FALSE	FALSE	TRUE	TRUE	FALSE	FALSE	FALSE	FALSE	NA	0	255	1	wfo-0000185459		Cytisus proliferus	SPECIES	wfo-4000010595	L.f.	Fabaceae	Cytisus	proliferus					Accepted			2010-07-14	2010-07-14	http://www.theplantlist.org/tpl1.1/record/ild-31697		FALSE
15649	Dactyladenia buchneri	(Engl.) Prance & Sothers	Dactyladenia buchneri	FALSE	FALSE	TRUE	TRUE	FALSE	FALSE	FALSE	FALSE	NA	0	256	1	wfo-0000831243	20010257-1	Dactyladenia buchneri	SPECIES	wfo-4000010615	(Engl.) Prance & Sothers	Chrysobalanaceae	Dactyladenia	buchneri				Kew Bull. 57: 995 2002	Accepted			2012-03-23	2012-03-23	http://www.theplantlist.org/tpl1.1/record/kew-368507		FALSE
15697	Dalbergia agudeloi	J.Linares & M.Sousa	Dalbergia agudeloi	FALSE	FALSE	TRUE	TRUE	FALSE	FALSE	FALSE	FALSE	NA	0	257	1	wfo-0001284628	77094279-1	Dalbergia agudeloi	SPECIES	wfo-4000010678	J.Linares & M.Sousa	Fabaceae	Dalbergia	agudeloi				Ceiba 48(1–2): 61–63, f. 1 2007	Accepted			2012-04-18	2012-04-18	http://www.theplantlist.org/tpl1.1/record/tro-50324514		FALSE
15698	Dalbergia albiflora	Hutch. & Dalziel	Dalbergia albiflora	FALSE	FALSE	TRUE	TRUE	FALSE	FALSE	FALSE	FALSE	NA	0	258	1	wfo-0000171732		Dalbergia albiflora	SPECIES	wfo-4000010678	Hutch. & Dalziel	Fabaceae	Dalbergia	albiflora					Accepted			2010-07-14	2010-07-14	http://www.theplantlist.org/tpl1.1/record/ild-1796		FALSE
15788	Dalbergia maritima	R.Vig.	Dalbergia maritima	FALSE	FALSE	TRUE	TRUE	FALSE	FALSE	FALSE	FALSE	NA	0	259	1	wfo-0000196187		Dalbergia maritima	SPECIES	wfo-4000010678	R.Vig.	Fabaceae	Dalbergia	maritima					Accepted			2010-07-14	2010-07-14	http://www.theplantlist.org/tpl1.1/record/ild-42765		FALSE
15793	Dalbergia modesta	J. Linares & M. Sousa	Dalbergia modesta	FALSE	FALSE	TRUE	TRUE	FALSE	FALSE	FALSE	FALSE	NA	2	260	1	wfo-0001286028	77094286-1	Dalbergia modesta	SPECIES	wfo-4000010678	J.Linares & M.Sousa	Fabaceae	Dalbergia	modesta				Ceiba 48(1–2): 65–66, f. 4 2007	Accepted			2012-04-18	2012-04-18	http://www.theplantlist.org/tpl1.1/record/tro-50334106		FALSE
15837	Dalbergia sissoo	Roxb. ex DC.	Dalbergia sissoo	FALSE	FALSE	TRUE	TRUE	FALSE	FALSE	FALSE	FALSE	NA	9	261	1	wfo-0000172499		Dalbergia sissoo	SPECIES	wfo-4000010678	DC.	Fabaceae	Dalbergia	sissoo					Accepted			2010-07-14	2010-07-14	http://www.theplantlist.org/tpl1.1/record/ild-1870		FALSE
16066	Decaspermum parviflorum	(Lam.) A.J.Scott	Decaspermum parviflorum	FALSE	FALSE	TRUE	TRUE	FALSE	FALSE	FALSE	FALSE	NA	0	263	1	wfo-0000938023	592528-1	Decaspermum parviflorum	SPECIES	wfo-4000010937	(Lam.) A.J.Scott	Myrtaceae	Decaspermum	parviflorum				Kew Bull. 34: 66 1979	Accepted			2012-03-23	2012-03-23	http://www.theplantlist.org/tpl1.1/record/kew-56689		FALSE
16092	Deguelia scandens	Aubl.	Deguelia scandens	FALSE	FALSE	TRUE	TRUE	FALSE	FALSE	FALSE	FALSE	NA	0	264	1	wfo-0000182170	77181-2	Deguelia scandens	SPECIES	wfo-4000010973	Aubl.	Fabaceae	Deguelia	scandens					Accepted			2010-07-14	2010-07-14	http://www.theplantlist.org/tpl1.1/record/ild-28265		FALSE
16158	Deinbollia mezilii	D.W.Thomas & D.J.Harris	Deinbollia mezilii	FALSE	FALSE	TRUE	TRUE	FALSE	FALSE	FALSE	FALSE	NA	0	265	1	wfo-0000639363	1012514-1	Deinbollia mezilii	SPECIES	wfo-4000010986	D.W.Thomas & D.J.Harris	Sapindaceae	Deinbollia	mezilii				Kew Bull. 54: 954 2000	Accepted			2012-03-26	2012-03-26	http://www.theplantlist.org/tpl1.1/record/kew-2759048		FALSE
16309	Dendropanax leptopodus	(Donn.Sm.) A.C.Sm.	Dendropanax leptopodus	FALSE	FALSE	TRUE	TRUE	FALSE	FALSE	FALSE	FALSE	NA	0	266	1	wfo-0000941640	77647-2	Dendropanax leptopodus	SPECIES	wfo-4000011096	(Donn.Sm.) A.C.Sm.	Araliaceae	Dendropanax	leptopodus				Trop. Woods 66: 3 1941	Accepted			2012-03-23	2012-03-23	http://www.theplantlist.org/tpl1.1/record/kew-60076		FALSE
16351	Dendrophorbium balsapampae	(Cuatrec.) B.Nord.	Dendrophorbium balsapampae	FALSE	FALSE	TRUE	TRUE	FALSE	FALSE	FALSE	FALSE	NA	0	267	1	wfo-0000038583	992420-1	Dendrophorbium balsapampae	SPECIES	wfo-4000011101	(Cuatrec.) B.Nord.	Asteraceae	Dendrophorbium	balsapampae				Compositae Newslett. 29 48 1996	Accepted			2012-02-11	2012-02-11	http://www.theplantlist.org/tpl1.1/record/gcc-137303		FALSE
16365	Dendroseris litoralis	Skottsb.	Dendroseris litoralis	FALSE	FALSE	TRUE	TRUE	FALSE	FALSE	FALSE	FALSE	NA	0	268	1	wfo-0000092701	201201-1	Dendroseris litoralis	SPECIES	wfo-4000011113	Skottsb.	Asteraceae	Dendroseris	litoralis				204 1922	Accepted			2012-02-11	2012-02-11	http://www.theplantlist.org/tpl1.1/record/gcc-48938		FALSE
16410	Deppea amaranthina	Standl. & Steyerm.	Deppea amaranthina	FALSE	FALSE	TRUE	TRUE	FALSE	FALSE	FALSE	FALSE	NA	0	269	1	wfo-0000941850	77980-2	Deppea amaranthina	SPECIES	wfo-4000011159	Standl. & Steyerm.	Rubiaceae	Deppea	amaranthina				Publ. Field Mus. Nat. Hist., Bot. Ser. 22: 281 1940	Accepted			2012-03-23	2012-03-23	http://www.theplantlist.org/tpl1.1/record/kew-60285		FALSE
16445	Desmopsis oerstedii	Saff.	Desmopsis oerstedii	FALSE	FALSE	TRUE	TRUE	FALSE	FALSE	FALSE	FALSE	NA	0	270	1	wfo-0000642339	78728-2	Desmopsis oerstedii	SPECIES	wfo-4000011215	Saff.	Annonaceae	Desmopsis	oerstedii				Bull. Torrey Bot. Club 43: 191 1916	Accepted			2012-03-23	2012-03-23	http://www.theplantlist.org/tpl1.1/record/kew-2763003		FALSE
16448	Desmopsis trunciflora	(Schltdl. & Cham.) G.E.Schatz ex Maas, E.A.Mennega & Westra	Desmopsis trunciflora	FALSE	FALSE	TRUE	TRUE	FALSE	FALSE	FALSE	FALSE	NA	0	271	1	wfo-0000642343		Desmopsis trunciflora	SPECIES	wfo-4000011215	(Schltdl. & Cham.) G.E.Schatz ex Maas, E.A.Mennega & Westra	Annonaceae	Desmopsis	trunciflora				Candollea 49: 419 1994	Accepted			2012-03-23	2012-03-23	http://www.theplantlist.org/tpl1.1/record/kew-2763007		FALSE
16542	Dichaetanthera madagascariensis	Triana	Dichaetanthera madagascariensis	FALSE	FALSE	TRUE	TRUE	FALSE	FALSE	FALSE	FALSE	NA	0	272	1	wfo-0001080410	568218-1	Dichaetanthera madagascariensis	SPECIES	wfo-4000011399	Triana	Melastomataceae	Dichaetanthera	madagascariensis				Trans. Linn. Soc. London 28(1): 61 1871	Accepted			2012-04-18	2012-04-18	http://www.theplantlist.org/tpl1.1/record/tro-20301924		FALSE
16550	Dichapetalum barbosae	Torre	Dichapetalum barbosae	FALSE	FALSE	TRUE	TRUE	FALSE	FALSE	FALSE	FALSE	NA	0	273	1	wfo-0000645107	316183-1	Dichapetalum barbosae	SPECIES	wfo-4000011405	Torre	Dichapetalaceae	Dichapetalum	barbosae				Bol. Soc. Brot. II, 36: 68 1962	Accepted			2012-03-23	2012-03-23	http://www.theplantlist.org/tpl1.1/record/kew-2765761		FALSE
16642	Dicymbe froesii	Ducke	Dicymbe froesii	FALSE	FALSE	TRUE	TRUE	FALSE	FALSE	FALSE	FALSE	NA	0	274	1	wfo-0000178532		Dicymbe froesii	SPECIES	wfo-4000011588	Ducke	Fabaceae	Dicymbe	froesii					Accepted			2010-07-14	2010-07-14	http://www.theplantlist.org/tpl1.1/record/ild-24609		FALSE
16653	Dicymbe yutajensis	R.S.Cowan	Dicymbe yutajensis	FALSE	FALSE	TRUE	TRUE	FALSE	FALSE	FALSE	FALSE	NA	0	275	1	wfo-0001053357	80013-2	Dicymbe yutajensis	SPECIES	wfo-4000011588	R.S.Cowan	Fabaceae	Dicymbe	yutajensis				Mem. New York Bot. Gard. 9(3): 341–342 1957	Unchecked			2012-04-18	2012-04-18	http://www.theplantlist.org/tpl1.1/record/tro-13017844		FALSE
16794	Dimorphocalyx balakrishnanii	Chakrab. & Premanath	Dimorphocalyx balakrishnanii	FALSE	FALSE	TRUE	TRUE	FALSE	FALSE	FALSE	FALSE	NA	0	276	1	wfo-0000943477	901955-1	Dimorphocalyx balakrishnanii	SPECIES	wfo-4000011772	Chakrab. & Premanath	Euphorbiaceae	Dimorphocalyx	balakrishnanii				J. Econ. Taxon. Bot. 4: 1013 1983	Accepted			2012-03-23	2012-03-23	http://www.theplantlist.org/tpl1.1/record/kew-61895		FALSE
16838	Diospyros amboinensis	Bakh.	Diospyros amboinensis	FALSE	FALSE	TRUE	TRUE	FALSE	FALSE	FALSE	FALSE	NA	0	277	1	wfo-0000648487	322068-1	Diospyros amboinensis	SPECIES	wfo-4000011857	Bakh.	Ebenaceae	Diospyros	amboinensis				Gard. Bull. Straits Settlem. 7: 164 1933	Accepted			2012-03-23	2012-03-23	http://www.theplantlist.org/tpl1.1/record/kew-2769356		FALSE
16841	Diospyros angulata	Poir.	Diospyros angulata	FALSE	FALSE	TRUE	TRUE	FALSE	FALSE	FALSE	FALSE	NA	0	278	1	wfo-0000648495	322076-1	Diospyros angulata	SPECIES	wfo-4000011857	Poir.	Ebenaceae	Diospyros	angulata				Encycl. 5: 434 1804	Accepted			2012-03-23	2012-03-23	http://www.theplantlist.org/tpl1.1/record/kew-2769364		FALSE
17319	Diospyros phuketensis	Phengklai	Diospyros phuketensis	FALSE	FALSE	TRUE	TRUE	FALSE	FALSE	FALSE	FALSE	NA	0	279	1	wfo-0000649535	77073566-1	Diospyros phuketensis	SPECIES	wfo-4000011857	Phengklai	Ebenaceae	Diospyros	phuketensis				Thai Forest Bull., Bot. 33: 157 2005	Accepted			2012-03-23	2012-03-23	http://www.theplantlist.org/tpl1.1/record/kew-2770332		FALSE
17344	Diospyros pterocalyx	Bojer ex A.DC.	Diospyros pterocalyx	FALSE	FALSE	TRUE	TRUE	FALSE	FALSE	FALSE	FALSE	NA	0	280	1	wfo-0000649592		Diospyros pterocalyx	SPECIES	wfo-4000011857	Bojer ex A.DC.	Ebenaceae	Diospyros	pterocalyx				Prodr. 8: 225 1844	Accepted			2012-03-23	2012-03-23	http://www.theplantlist.org/tpl1.1/record/kew-2770386		FALSE
17442	Diospyros subrotata	Hiern	Diospyros subrotata	FALSE	FALSE	TRUE	TRUE	FALSE	FALSE	FALSE	FALSE	NA	0	281	1	wfo-0000649804	323061-1	Diospyros subrotata	SPECIES	wfo-4000011857	Hiern	Ebenaceae	Diospyros	subrotata				Trans. Cambridge Philos. Soc. 12: 250 1873	Accepted			2012-03-23	2012-03-23	http://www.theplantlist.org/tpl1.1/record/kew-2770584		FALSE
17459	Diospyros terminalis	Kosterm.	Diospyros terminalis	FALSE	FALSE	TRUE	TRUE	FALSE	FALSE	FALSE	FALSE	NA	0	282	1	wfo-0000649837	323091-1	Diospyros terminalis	SPECIES	wfo-4000011857	Kosterm.	Ebenaceae	Diospyros	terminalis				Blumea 23: 472 1977	Accepted			2012-03-23	2012-03-23	http://www.theplantlist.org/tpl1.1/record/kew-2770613		FALSE
17474	Diospyros tonkinensis	A.Chev.	Diospyros tonkinensis	FALSE	FALSE	TRUE	TRUE	FALSE	FALSE	FALSE	FALSE	NA	0	283	1	wfo-0000649862	323111-1	Diospyros tonkinensis	SPECIES	wfo-4000011857	A.Chev.	Ebenaceae	Diospyros	tonkinensis				Bull. Écon. Indochine n.s., 20: 848 1918	Accepted			2012-03-23	2012-03-23	http://www.theplantlist.org/tpl1.1/record/kew-2770636		FALSE
17524	Diospyros vitiensis	Gillespie	Diospyros vitiensis	FALSE	FALSE	TRUE	TRUE	FALSE	FALSE	FALSE	FALSE	NA	0	284	1	wfo-0000649964	323184-1	Diospyros vitiensis	SPECIES	wfo-4000011857	Gillespie	Ebenaceae	Diospyros	vitiensis				Bernice P. Bishop. Mus. Bull. 74: 14 1930	Accepted			2012-03-23	2012-03-23	http://www.theplantlist.org/tpl1.1/record/kew-2770729		FALSE
17555	Diphysa macrophylla	Lundell	Diphysa macrophylla	FALSE	FALSE	TRUE	TRUE	FALSE	FALSE	FALSE	FALSE	NA	0	285	1	wfo-0000170452		Diphysa macrophylla	SPECIES	wfo-4000011909	Lundell	Fabaceae	Diphysa	macrophylla					Accepted			2010-07-14	2010-07-14	http://www.theplantlist.org/tpl1.1/record/ild-16726		FALSE
17648	Dipterocarpus baudii	Korth.	Dipterocarpus baudii	FALSE	FALSE	TRUE	TRUE	FALSE	FALSE	FALSE	FALSE	NA	0	286	1	wfo-0000651295		Dipterocarpus baudii	SPECIES	wfo-4000012080	Korth.	Dipterocarpaceae	Dipterocarpus	baudii				Verh. Nat. Gesch. Ned. Bezitt., Bot. 59 1840	Accepted			2012-03-23	2012-03-23	http://www.theplantlist.org/tpl1.1/record/kew-2772128		FALSE
17711	Dipteronia sinensis	Oliv.	Dipteronia sinensis	FALSE	FALSE	TRUE	TRUE	FALSE	FALSE	FALSE	FALSE	NA	0	287	1	wfo-0000651462	782824-1	Dipteronia sinensis	SPECIES	wfo-4000012084	Oliv.	Sapindaceae	Dipteronia	sinensis				Hooker's Icon. Pl. 19: t. 1898 1889	Accepted			2012-03-26	2012-03-26	http://www.theplantlist.org/tpl1.1/record/kew-2772284		FALSE
17719	Dipteryx punctata	(S.F.Blake) Amshoff	Dipteryx punctata	FALSE	FALSE	TRUE	TRUE	FALSE	FALSE	FALSE	FALSE	NA	0	288	1	wfo-0000163871		Dipteryx punctata	SPECIES	wfo-4000012093	(S.F.Blake) Amshoff	Fabaceae	Dipteryx	punctata					Accepted			2010-07-14	2010-07-14	http://www.theplantlist.org/tpl1.1/record/ild-10284		FALSE
17781	Discocarpus spruceanus	Mll.Arg.	Discocarpus spruceanus	FALSE	FALSE	TRUE	TRUE	FALSE	FALSE	FALSE	FALSE	NA	1	289	1	wfo-0000944641	306882-2	Discocarpus spruceanus	SPECIES	wfo-4000012135	Müll.Arg.	Phyllanthaceae	Discocarpus	spruceanus				Linnaea 32: 78 1863	Accepted			2012-03-23	2012-03-23	http://www.theplantlist.org/tpl1.1/record/kew-63045		FALSE
17818	Dissotis caloneura	Gilg ex Engl.	Dissotis caloneura	FALSE	FALSE	TRUE	TRUE	FALSE	FALSE	FALSE	FALSE	NA	0	290	1	wfo-0001082281	568436-1	Dissotis caloneura	SPECIES	wfo-4000012206	Gilg ex Engl.	Melastomataceae	Dissotis	caloneura				Veg. Erde 3(2): 749 1921	Unchecked			2012-04-18	2012-04-18	http://www.theplantlist.org/tpl1.1/record/tro-20304015		FALSE
17931	Dombeya amplifolia	ArŠnes	Dombeya amplifolia	FALSE	FALSE	TRUE	TRUE	FALSE	FALSE	FALSE	FALSE	NA	1	291	1	wfo-0000653574	822907-1	Dombeya amplifolia	SPECIES	wfo-4000012392	Arènes	Malvaceae	Dombeya	amplifolia				Candollea 16: 448 1958	Accepted			2012-03-26	2012-03-26	http://www.theplantlist.org/tpl1.1/record/kew-2774822		FALSE
17933	Dombeya analavelonae	ArŠnes	Dombeya analavelonae	FALSE	FALSE	TRUE	TRUE	FALSE	FALSE	FALSE	FALSE	NA	1	292	1	wfo-0000653576	822909-1	Dombeya analavelonae	SPECIES	wfo-4000012392	Arènes	Malvaceae	Dombeya	analavelonae				Candollea 16: 372 1958	Accepted			2012-03-26	2012-03-26	http://www.theplantlist.org/tpl1.1/record/kew-2774825		FALSE
18066	Dombeya sofiensis	ArŠnes	Dombeya sofiensis	FALSE	FALSE	TRUE	TRUE	FALSE	FALSE	FALSE	FALSE	NA	1	293	1	wfo-0000653976	823225-1	Dombeya sofiensis	SPECIES	wfo-4000012392	Arènes	Malvaceae	Dombeya	sofiensis				Candollea 16: 320 1958	Accepted			2012-03-26	2012-03-26	http://www.theplantlist.org/tpl1.1/record/kew-2775209		FALSE
18109	Doratoxylon alatum	(Radlk.) Capuron	Doratoxylon alatum	FALSE	FALSE	TRUE	TRUE	FALSE	FALSE	FALSE	FALSE	NA	0	294	1	wfo-0000654195	782990-1	Doratoxylon alatum	SPECIES	wfo-4000012434	(Radlk.) Capuron	Sapindaceae	Doratoxylon	alatum				Mém. Mus. Natl. Hist. Nat., B, Bot. 19: 33 1969	Accepted			2012-03-26	2012-03-26	http://www.theplantlist.org/tpl1.1/record/kew-2775447		FALSE
18158	Dracaena ellenbeckiana	Engl.	Dracaena ellenbeckiana	FALSE	FALSE	TRUE	TRUE	FALSE	FALSE	FALSE	FALSE	NA	0	295	1	wfo-0000765743	534176-1	Dracaena ellenbeckiana	SPECIES	wfo-4000012499	Engl.	Asparagaceae	Dracaena	ellenbeckiana				Bot. Jahrb. Syst. 32: 95 1902	Accepted			2012-03-23	2012-03-23	http://www.theplantlist.org/tpl1.1/record/kew-304638		FALSE
18190	Dracaena xiphophylla	Baker	Dracaena xiphophylla	FALSE	FALSE	TRUE	TRUE	FALSE	FALSE	FALSE	FALSE	NA	0	296	1	wfo-0000765993	534420-1	Dracaena xiphophylla	SPECIES	wfo-4000012499	Baker	Asparagaceae	Dracaena	xiphophylla				J. Linn. Soc., Bot. 21: 449 1885	Accepted			2012-03-23	2012-03-23	http://www.theplantlist.org/tpl1.1/record/kew-304872		FALSE
18191	Dracontomelon costatum	Blume	Dracontomelon costatum	FALSE	FALSE	TRUE	TRUE	FALSE	FALSE	FALSE	FALSE	NA	0	297	1	wfo-0000656358	69525-1	Dracontomelon costatum	SPECIES	wfo-4000012519	Blume	Anacardiaceae	Dracontomelon	costatum				Mus. Bot. 1: 231 1850	Accepted			2012-03-23	2012-03-23	http://www.theplantlist.org/tpl1.1/record/kew-2777574		FALSE
18204	Dracophyllum latifolium	A.Cunn.	Dracophyllum latifolium	FALSE	FALSE	TRUE	TRUE	FALSE	FALSE	FALSE	FALSE	NA	0	298	1	wfo-0000656430		Dracophyllum latifolium	SPECIES	wfo-4000012523	A.Cunn.	Ericaceae	Dracophyllum	latifolium				Ann. Nat. Hist. 2: 48 1839	Accepted			2012-03-23	2012-03-23	http://www.theplantlist.org/tpl1.1/record/kew-2777640		FALSE
18266	Drypetes aetoxyloides	Airy Shaw	Drypetes aetoxyloides	FALSE	FALSE	TRUE	TRUE	FALSE	FALSE	FALSE	FALSE	NA	0	299	1	wfo-0000946376	344950-1	Drypetes aetoxyloides	SPECIES	wfo-4000012669	Airy Shaw	Putranjivaceae	Drypetes	aetoxyloides				Kew Bull. 23: 58 1969	Accepted			2012-03-23	2012-03-23	http://www.theplantlist.org/tpl1.1/record/kew-64777		FALSE
18308	Drypetes darimontiana	J.L‚onard	Drypetes darimontiana	FALSE	FALSE	TRUE	TRUE	FALSE	FALSE	FALSE	FALSE	NA	1	300	1	wfo-0000946447	345006-1	Drypetes darimontiana	SPECIES	wfo-4000012669	J.Léonard	Putranjivaceae	Drypetes	darimontiana				Bull. Jard. Bot. État 35: 213 1965	Accepted			2012-03-23	2012-03-23	http://www.theplantlist.org/tpl1.1/record/kew-64840		FALSE
18403	Drypetes paxii	Hutch.	Drypetes paxii	FALSE	FALSE	TRUE	TRUE	FALSE	FALSE	FALSE	FALSE	NA	0	301	1	wfo-0000946616	345137-1	Drypetes paxii	SPECIES	wfo-4000012669	Hutch.	Putranjivaceae	Drypetes	paxii				Fl. Trop. Afr. 6(1): 681 1912	Accepted			2012-03-23	2012-03-23	http://www.theplantlist.org/tpl1.1/record/kew-65000		FALSE
18423	Drypetes rubriflora	Pax & K.Hoffm.	Drypetes rubriflora	FALSE	FALSE	TRUE	TRUE	FALSE	FALSE	FALSE	FALSE	NA	0	302	1	wfo-0000946651		Drypetes rubriflora	SPECIES	wfo-4000012669	Pax & K.Hoffm.	Putranjivaceae	Drypetes	rubriflora				Pflanzenr. IV, 147, XV: 261 1922	Accepted			2012-03-23	2012-03-23	http://www.theplantlist.org/tpl1.1/record/kew-65032		FALSE
18461	Dubautia arborea	(A.Gray) D.D.Keck	Dubautia arborea	FALSE	FALSE	TRUE	TRUE	FALSE	FALSE	FALSE	FALSE	NA	0	303	1	wfo-0000087018	202179-1	Dubautia arborea	SPECIES	wfo-4000012679	(A.Gray) D.D.Keck	Asteraceae	Dubautia	arborea				28 1936	Accepted			2012-02-11	2012-02-11	http://www.theplantlist.org/tpl1.1/record/gcc-43396		FALSE
18506	Duguetia eximia	Diels	Duguetia eximia	FALSE	FALSE	TRUE	TRUE	FALSE	FALSE	FALSE	FALSE	NA	0	304	1	wfo-0000657837	85699-2	Duguetia eximia	SPECIES	wfo-4000012718	Diels	Annonaceae	Duguetia	eximia				Notizbl. Bot. Gart. Berlin-Dahlem 11: 79 1931	Accepted			2012-03-23	2012-03-23	http://www.theplantlist.org/tpl1.1/record/kew-2779091		FALSE
18662	Duroia retrorsipila	Steyerm.	Duroia retrorsipila	FALSE	FALSE	TRUE	TRUE	FALSE	FALSE	FALSE	FALSE	NA	0	305	1	wfo-0000946952	86155-2	Duroia retrorsipila	SPECIES	wfo-4000012778	Steyerm.	Rubiaceae	Duroia	retrorsipila				Mem. New York Bot. Gard. 12: 208 1965	Accepted			2012-03-23	2012-03-23	http://www.theplantlist.org/tpl1.1/record/kew-65338		FALSE
18681	Dussia sanguinea	Urb. & Ekman	Dussia sanguinea	FALSE	FALSE	TRUE	TRUE	FALSE	FALSE	FALSE	FALSE	NA	0	306	1	wfo-0000163884		Dussia sanguinea	SPECIES	wfo-4000012785	Urb. & Ekman	Fabaceae	Dussia	sanguinea					Accepted			2010-07-14	2010-07-14	http://www.theplantlist.org/tpl1.1/record/ild-10297		FALSE
18703	Dypsis basilonga	(Jum. & H.Perrier) Beentje & J.Dransf.	Dypsis basilonga	FALSE	FALSE	TRUE	TRUE	FALSE	FALSE	FALSE	FALSE	NA	0	308	1	wfo-0000947019	985352-1	Dypsis basilonga	SPECIES	wfo-4000012821	(Jum. & H.Perrier) Beentje & J.Dransf.	Arecaceae	Dypsis	basilonga				Palms Madagascar 193 1995	Accepted			2012-03-23	2012-03-23	http://www.theplantlist.org/tpl1.1/record/kew-65408		FALSE
18815	Dysoxylum cupuliforme	H.L.Li	Dysoxylum cupuliforme	FALSE	FALSE	TRUE	TRUE	FALSE	FALSE	FALSE	FALSE	NA	0	309	1	wfo-0000658547	578105-1	Dysoxylum cupuliforme	SPECIES	wfo-4000012837	H.L.Li	Meliaceae	Dysoxylum	cupuliforme				J. Arnold Arbor. 25: 301 1944	Accepted			2012-03-23	2012-03-23	http://www.theplantlist.org/tpl1.1/record/kew-2779929		FALSE
18875	Dysoxylum roseum	(Baill.) C.DC.	Dysoxylum roseum	FALSE	FALSE	TRUE	TRUE	FALSE	FALSE	FALSE	FALSE	NA	0	310	1	wfo-0000658791	578298-1	Dysoxylum roseum	SPECIES	wfo-4000012837	(Baill.) C.DC.	Meliaceae	Dysoxylum	roseum				Monogr. Phan. 1: 514 1878	Accepted			2012-03-23	2012-03-23	http://www.theplantlist.org/tpl1.1/record/kew-2780149		FALSE
18911	Ecclinusa ulei	(K.Krause) Gilly ex Cronquist	Ecclinusa ulei	FALSE	FALSE	TRUE	TRUE	FALSE	FALSE	FALSE	FALSE	NA	0	311	1	wfo-0000947304	86819-2	Ecclinusa ulei	SPECIES	wfo-4000012883	(K.Krause) Gilly ex Cronquist	Sapotaceae	Ecclinusa	ulei				Bull. Torrey Bot. Club 73: 311 1946	Accepted			2012-03-26	2012-03-26	http://www.theplantlist.org/tpl1.1/record/kew-65680		FALSE
18951	Ehretia resinosa	Hance	Ehretia resinosa	FALSE	FALSE	TRUE	TRUE	FALSE	FALSE	FALSE	FALSE	NA	0	312	1	wfo-0000663520	116105-1	Ehretia resinosa	SPECIES	wfo-4000013060	Hance	Boraginaceae	Ehretia	resinosa				J. Bot. 18: 299 1880	Accepted			2012-03-23	2012-03-23	http://www.theplantlist.org/tpl1.1/record/kew-2784825		FALSE
18968	Ekebergia capensis	Sparrm.	Ekebergia capensis	FALSE	FALSE	TRUE	TRUE	FALSE	FALSE	FALSE	FALSE	NA	0	314	1	wfo-0000663623	578362-1	Ekebergia capensis	SPECIES	wfo-4000013088	Sparrm.	Meliaceae	Ekebergia	capensis				Kongl. Vetensk. Acad. Handl. 1779: 282 1779	Accepted			2012-03-23	2012-03-23	http://www.theplantlist.org/tpl1.1/record/kew-2784939		FALSE
19082	Elaeocarpus angustipes	Knuth	Elaeocarpus angustipes	FALSE	FALSE	TRUE	TRUE	FALSE	FALSE	FALSE	FALSE	NA	0	315	1	wfo-0000664026	323968-1	Elaeocarpus angustipes	SPECIES	wfo-4000013109	Knuth	Elaeocarpaceae	Elaeocarpus	angustipes				Repert. Spec. Nov. Regni Veg. 44: 124 1938	Accepted			2012-03-23	2012-03-23	http://www.theplantlist.org/tpl1.1/record/kew-2785316		FALSE
19153	Elaeocarpus compactus	Schltr.	Elaeocarpus compactus	FALSE	FALSE	TRUE	TRUE	FALSE	FALSE	FALSE	FALSE	NA	0	316	1	wfo-0000664148	324046-1	Elaeocarpus compactus	SPECIES	wfo-4000013109	Schltr.	Elaeocarpaceae	Elaeocarpus	compactus				Bot. Jahrb. Syst. 54: 138 1916	Accepted			2012-03-23	2012-03-23	http://www.theplantlist.org/tpl1.1/record/kew-2785432		FALSE
19179	Elaeocarpus degenerianus	A.C.Sm.	Elaeocarpus degenerianus	FALSE	FALSE	TRUE	TRUE	FALSE	FALSE	FALSE	FALSE	NA	0	317	1	wfo-0000664200	324076-1	Elaeocarpus degenerianus	SPECIES	wfo-4000013109	A.C.Sm.	Elaeocarpaceae	Elaeocarpus	degenerianus				Contr. U. S. Natl. Herb. 30: 564 1953	Accepted			2012-03-23	2012-03-23	http://www.theplantlist.org/tpl1.1/record/kew-2785482		FALSE
19229	Elaeocarpus gillespieanus	A.C.Sm.	Elaeocarpus gillespieanus	FALSE	FALSE	TRUE	TRUE	FALSE	FALSE	FALSE	FALSE	NA	0	318	1	wfo-0000664296	324131-1	Elaeocarpus gillespieanus	SPECIES	wfo-4000013109	A.C.Sm.	Elaeocarpaceae	Elaeocarpus	gillespieanus				Bernice P. Bishop Mus. Bull. 141: 94 1936	Accepted			2012-03-23	2012-03-23	http://www.theplantlist.org/tpl1.1/record/kew-2785570		FALSE
19270	Elaeocarpus ilocanus	Merr.	Elaeocarpus ilocanus	FALSE	FALSE	TRUE	TRUE	FALSE	FALSE	FALSE	FALSE	NA	0	319	1	wfo-0000664366	324165-1	Elaeocarpus ilocanus	SPECIES	wfo-4000013109	Merr.	Elaeocarpaceae	Elaeocarpus	ilocanus				Philipp. J. Sci. 14: 418 1919	Accepted			2012-03-23	2012-03-23	http://www.theplantlist.org/tpl1.1/record/kew-2785634		FALSE
19286	Elaeocarpus kambi	Gibbs	Elaeocarpus kambi	FALSE	FALSE	TRUE	TRUE	FALSE	FALSE	FALSE	FALSE	NA	0	320	1	wfo-0000664394	324174-1	Elaeocarpus kambi	SPECIES	wfo-4000013109	Gibbs	Elaeocarpaceae	Elaeocarpus	kambi				J. Linn. Soc., Bot. 39: 142 1909	Accepted			2012-03-23	2012-03-23	http://www.theplantlist.org/tpl1.1/record/kew-2785660		FALSE
19310	Elaeocarpus ledermannii	Schltr.	Elaeocarpus ledermannii	FALSE	FALSE	TRUE	TRUE	FALSE	FALSE	FALSE	FALSE	NA	0	321	1	wfo-0000664438	324205-1	Elaeocarpus ledermannii	SPECIES	wfo-4000013109	Schltr.	Elaeocarpaceae	Elaeocarpus	ledermannii				Bot. Jahrb. Syst. 54: 141 1916	Accepted			2012-03-23	2012-03-23	http://www.theplantlist.org/tpl1.1/record/kew-2785703		FALSE
19319	Elaeocarpus lingualis	Knuth	Elaeocarpus lingualis	FALSE	FALSE	TRUE	TRUE	FALSE	FALSE	FALSE	FALSE	NA	0	322	1	wfo-0000664454	324218-1	Elaeocarpus lingualis	SPECIES	wfo-4000013109	Knuth	Elaeocarpaceae	Elaeocarpus	lingualis				Repert. Spec. Nov. Regni Veg. 48: 76 1940	Accepted			2012-03-23	2012-03-23	http://www.theplantlist.org/tpl1.1/record/kew-2785718		FALSE
19327	Elaeocarpus macranthus	Merr.	Elaeocarpus macranthus	FALSE	FALSE	TRUE	TRUE	FALSE	FALSE	FALSE	FALSE	NA	0	323	1	wfo-0000664476	833878-1	Elaeocarpus macranthus	SPECIES	wfo-4000013109	Merr.	Elaeocarpaceae	Elaeocarpus	macranthus				Publ. Bur. Sci. Gov. Lab. 35: 38 1906	Accepted			2012-03-23	2012-03-23	http://www.theplantlist.org/tpl1.1/record/kew-2785738		FALSE
19352	Elaeocarpus miquelii	Hochr.	Elaeocarpus miquelii	FALSE	FALSE	TRUE	TRUE	FALSE	FALSE	FALSE	FALSE	NA	0	324	1	wfo-0000664519	833885-1	Elaeocarpus miquelii	SPECIES	wfo-4000013109	Hochr.	Elaeocarpaceae	Elaeocarpus	miquelii				Pl. Bogor. Exs. 27 1904	Accepted			2012-03-23	2012-03-23	http://www.theplantlist.org/tpl1.1/record/kew-2785779		FALSE
19450	Elaeocarpus sallehianus	Ng	Elaeocarpus sallehianus	FALSE	FALSE	TRUE	TRUE	FALSE	FALSE	FALSE	FALSE	NA	0	325	1	wfo-0000664733	937039-1	Elaeocarpus sallehianus	SPECIES	wfo-4000013109	Ng	Elaeocarpaceae	Elaeocarpus	sallehianus				Gard. Bull. Singapore 41: 43 1988 publ. 1989	Accepted			2012-03-23	2012-03-23	http://www.theplantlist.org/tpl1.1/record/kew-2785983		FALSE
19528	Elaeocarpus womersleyi	Weibel	Elaeocarpus womersleyi	FALSE	FALSE	TRUE	TRUE	FALSE	FALSE	FALSE	FALSE	NA	0	326	1	wfo-0000664891	324441-1	Elaeocarpus womersleyi	SPECIES	wfo-4000013109	Weibel	Elaeocarpaceae	Elaeocarpus	womersleyi				Candollea 26: 374 1971	Accepted			2012-03-23	2012-03-23	http://www.theplantlist.org/tpl1.1/record/kew-2786134		FALSE
19615	Embelia henryi	E.H.Walker	Embelia henryi	FALSE	FALSE	TRUE	TRUE	FALSE	FALSE	FALSE	FALSE	NA	0	328	1	wfo-0000666870		Embelia henryi	SPECIES	wfo-4000013293	E.H.Walker	Primulaceae	Embelia	henryi				J. Wash. Acad. Sci. 27: 200 1937	Accepted			2012-03-23	2012-03-23	http://www.theplantlist.org/tpl1.1/record/kew-2788092		FALSE
19671	Endiandra aggregata	Kosterm.	Endiandra aggregata	FALSE	FALSE	TRUE	TRUE	FALSE	FALSE	FALSE	FALSE	NA	0	329	1	wfo-0000667561	464351-1	Endiandra aggregata	SPECIES	wfo-4000013386	Kosterm.	Lauraceae	Endiandra	aggregata				Reinwardtia 7: 472 1969	Accepted			2012-03-23	2012-03-23	http://www.theplantlist.org/tpl1.1/record/kew-2788803		FALSE
19817	Endlicheria formosa	A.C.Sm.	Endlicheria formosa	FALSE	FALSE	TRUE	TRUE	FALSE	FALSE	FALSE	FALSE	NA	0	330	1	wfo-0000667762	90949-2	Endlicheria formosa	SPECIES	wfo-4000013389	A.C.Sm.	Lauraceae	Endlicheria	formosa				Phytologia 1: 118 1935	Accepted			2012-03-23	2012-03-23	http://www.theplantlist.org/tpl1.1/record/kew-2788990		FALSE
19860	Endospermum diadenum	(Miq.) Airy Shaw	Endospermum diadenum	FALSE	FALSE	TRUE	TRUE	FALSE	FALSE	FALSE	FALSE	NA	0	331	1	wfo-0000949016	345279-1	Endospermum diadenum	SPECIES	wfo-4000013419	(Miq.) Airy Shaw	Euphorbiaceae	Endospermum	diadenum				Kew Bull. 14: 395 1960	Accepted			2012-03-23	2012-03-23	http://www.theplantlist.org/tpl1.1/record/kew-67345		FALSE
20006	Eremophila longifolia	(R.Br.) F.Muell.	Eremophila longifolia	FALSE	FALSE	TRUE	TRUE	FALSE	FALSE	FALSE	FALSE	NA	0	332	1	wfo-0000671041	585183-1	Eremophila longifolia	SPECIES	wfo-4000013730	(R.Br.) F.Muell.	Scrophulariaceae	Eremophila	longifolia				Pap. & Proc. Roy. Soc. Tasmania 3: 295 1859	Accepted			2012-03-23	2012-03-23	http://www.theplantlist.org/tpl1.1/record/kew-2792285		FALSE
20075	Eriolaena kwangsiensis	Hand.-Mazz.	Eriolaena kwangsiensis	FALSE	FALSE	TRUE	TRUE	FALSE	FALSE	FALSE	FALSE	NA	0	333	1	wfo-0000675740	823309-1	Eriolaena kwangsiensis	SPECIES	wfo-4000013843	Hand.-Mazz.	Malvaceae	Eriolaena	kwangsiensis				Sinensia 3: 193 1933	Accepted			2012-03-26	2012-03-26	http://www.theplantlist.org/tpl1.1/record/kew-2796902		FALSE
20076	Eriolaena lushingtonii	Dunn	Eriolaena lushingtonii	FALSE	FALSE	TRUE	TRUE	FALSE	FALSE	FALSE	FALSE	NA	0	334	1	wfo-0000675741	823310-1	Eriolaena lushingtonii	SPECIES	wfo-4000013843	Dunn	Malvaceae	Eriolaena	lushingtonii				Bull. Misc. Inform. Kew 1915: 88 1915	Accepted			2012-03-26	2012-03-26	http://www.theplantlist.org/tpl1.1/record/kew-2796903		FALSE
20266	Erythrochiton fallax	Kallunki	Erythrochiton fallax	FALSE	FALSE	TRUE	TRUE	FALSE	FALSE	FALSE	FALSE	NA	0	335	1	wfo-0000679572	303690-2	Erythrochiton fallax	SPECIES	wfo-4000013979	Kallunki	Rutaceae	Erythrochiton	fallax				Brittonia 44: 127 1992	Accepted			2012-03-23	2012-03-23	http://www.theplantlist.org/tpl1.1/record/kew-2801078		FALSE
20389	Erythroxylum kapplerianum	Peyr.	Erythroxylum kapplerianum	FALSE	FALSE	TRUE	TRUE	FALSE	FALSE	FALSE	FALSE	NA	0	337	1	wfo-0000679905	276852-2	Erythroxylum kapplerianum	SPECIES	wfo-4000014016	Peyr.	Erythroxylaceae	Erythroxylum	kapplerianum				Fl. Bras. 12(1): 159 1878	Accepted			2012-03-23	2012-03-23	http://www.theplantlist.org/tpl1.1/record/kew-2801465		FALSE
20422	Erythroxylum oxycarpum	O.E.Schulz	Erythroxylum oxycarpum	FALSE	FALSE	TRUE	TRUE	FALSE	FALSE	FALSE	FALSE	NA	0	338	1	wfo-0000680029	97017-2	Erythroxylum oxycarpum	SPECIES	wfo-4000014016	O.E.Schulz	Erythroxylaceae	Erythroxylum	oxycarpum				Symb. Antill. 5: 203 1907	Accepted			2012-03-23	2012-03-23	http://www.theplantlist.org/tpl1.1/record/kew-2801587		FALSE
20438	Erythroxylum pungens	O.E.Schulz	Erythroxylum pungens	FALSE	FALSE	TRUE	TRUE	FALSE	FALSE	FALSE	FALSE	NA	0	339	1	wfo-0000680071	276874-2	Erythroxylum pungens	SPECIES	wfo-4000014016	O.E.Schulz	Erythroxylaceae	Erythroxylum	pungens				Pflanzenr. IV, 134: 49 1907	Accepted			2012-03-23	2012-03-23	http://www.theplantlist.org/tpl1.1/record/kew-2801627		FALSE
20575	Eschweilera sclerophylla	Cuatrec.	Eschweilera sclerophylla	FALSE	FALSE	TRUE	TRUE	FALSE	FALSE	FALSE	FALSE	NA	0	340	1	wfo-0000775363	97460-2	Eschweilera sclerophylla	SPECIES	wfo-4000014025	Cuatrec.	Lecythidaceae	Eschweilera	sclerophylla				Fieldiana, Bot. 27(2): 92 1951	Accepted			2012-03-23	2012-03-23	http://www.theplantlist.org/tpl1.1/record/kew-313912		FALSE
20611	Esenbeckia nesiotica	Standl.	Esenbeckia nesiotica	FALSE	FALSE	TRUE	TRUE	FALSE	FALSE	FALSE	FALSE	NA	0	341	1	wfo-0000680816	97588-2	Esenbeckia nesiotica	SPECIES	wfo-4000014038	Standl.	Rutaceae	Esenbeckia	nesiotica				Contr. Dudley Herb. 1: 73 1927	Accepted			2012-03-23	2012-03-23	http://www.theplantlist.org/tpl1.1/record/kew-2802350		FALSE
20688	Eucalyptus astringens	(Maiden) Maiden	Eucalyptus astringens	FALSE	FALSE	TRUE	TRUE	FALSE	FALSE	FALSE	FALSE	NA	0	342	1	wfo-0000954456	592705-1	Eucalyptus astringens	SPECIES	wfo-4000014088	(Maiden) Maiden	Myrtaceae	Eucalyptus	astringens				Crit. Revis. Eucalyptus 7: 55 1924	Accepted			2012-03-23	2012-03-23	http://www.theplantlist.org/tpl1.1/record/kew-72481		FALSE
20695	Eucalyptus bakeri	Maiden	Eucalyptus bakeri	FALSE	FALSE	TRUE	TRUE	FALSE	FALSE	FALSE	FALSE	NA	0	343	1	wfo-0000954471	592711-1	Eucalyptus bakeri	SPECIES	wfo-4000014088	Maiden	Myrtaceae	Eucalyptus	bakeri				J. Proc. Roy. Soc. New S. Wales 47: 87 1913	Accepted			2012-03-23	2012-03-23	http://www.theplantlist.org/tpl1.1/record/kew-72495		FALSE
20734	Eucalyptus caesia	Benth.	Eucalyptus caesia	FALSE	FALSE	TRUE	TRUE	FALSE	FALSE	FALSE	FALSE	NA	0	344	1	wfo-0000954568	592766-1	Eucalyptus caesia	SPECIES	wfo-4000014088	Benth.	Myrtaceae	Eucalyptus	caesia				Fl. Austral. 3: 227 1867	Accepted			2012-03-23	2012-03-23	http://www.theplantlist.org/tpl1.1/record/kew-72585		FALSE
20766	Eucalyptus chapmaniana	Cameron	Eucalyptus chapmaniana	FALSE	FALSE	TRUE	TRUE	FALSE	FALSE	FALSE	FALSE	NA	0	345	1	wfo-0000954642	592795-1	Eucalyptus chapmaniana	SPECIES	wfo-4000014088	Cameron	Myrtaceae	Eucalyptus	chapmaniana				Victorian Naturalist 64: 52 1947	Accepted			2012-03-23	2012-03-23	http://www.theplantlist.org/tpl1.1/record/kew-72663		FALSE
20817	Eucalyptus cypellocarpa	L.A.S.Johnson	Eucalyptus cypellocarpa	FALSE	FALSE	TRUE	TRUE	FALSE	FALSE	FALSE	FALSE	NA	0	346	1	wfo-0000954770	592857-1	Eucalyptus cypellocarpa	SPECIES	wfo-4000014088	L.A.S.Johnson	Myrtaceae	Eucalyptus	cypellocarpa				Contr. New South Wales Natl. Herb. 3: 114 1962	Accepted			2012-03-23	2012-03-23	http://www.theplantlist.org/tpl1.1/record/kew-72783		FALSE
20864	Eucalyptus elegans	A.R.Bean	Eucalyptus elegans	FALSE	FALSE	TRUE	TRUE	FALSE	FALSE	FALSE	FALSE	NA	0	347	1	wfo-0000805762		Eucalyptus elegans	SPECIES	wfo-4000014088	A.R.Bean	Myrtaceae	Eucalyptus	elegans				Austrobaileya 7: 113 2005	Accepted			2012-03-23	2012-03-23	http://www.theplantlist.org/tpl1.1/record/kew-344041		FALSE
20893	Eucalyptus flocktoniae	(Maiden) Maiden	Eucalyptus flocktoniae	FALSE	FALSE	TRUE	TRUE	FALSE	FALSE	FALSE	FALSE	NA	0	348	1	wfo-0000954944	592934-1	Eucalyptus flocktoniae	SPECIES	wfo-4000014088	(Maiden) Maiden	Myrtaceae	Eucalyptus	flocktoniae				J. Proc. Roy. Soc. New S. Wales 49: 316 1915 publ. 1916	Accepted			2012-03-23	2012-03-23	http://www.theplantlist.org/tpl1.1/record/kew-72953		FALSE
20898	Eucalyptus forrestiana	Diels	Eucalyptus forrestiana	FALSE	FALSE	TRUE	TRUE	FALSE	FALSE	FALSE	FALSE	NA	0	349	1	wfo-0000954956	592940-1	Eucalyptus forrestiana	SPECIES	wfo-4000014088	Diels	Myrtaceae	Eucalyptus	forrestiana				Bot. Jahrb. Syst. 35: 439 1904	Accepted			2012-03-23	2012-03-23	http://www.theplantlist.org/tpl1.1/record/kew-72965		FALSE
20912	Eucalyptus gillii	Maiden	Eucalyptus gillii	FALSE	FALSE	TRUE	TRUE	FALSE	FALSE	FALSE	FALSE	NA	0	350	1	wfo-0000954984	592955-1	Eucalyptus gillii	SPECIES	wfo-4000014088	Maiden	Myrtaceae	Eucalyptus	gillii				Crit. Revis. Eucalyptus 2: 177 1912	Accepted			2012-03-23	2012-03-23	http://www.theplantlist.org/tpl1.1/record/kew-72993		FALSE
20913	Eucalyptus gittinsii	Brooker & Blaxell	Eucalyptus gittinsii	FALSE	FALSE	TRUE	TRUE	FALSE	FALSE	FALSE	FALSE	NA	0	351	1	wfo-0000954985	592956-1	Eucalyptus gittinsii	SPECIES	wfo-4000014088	Brooker & Blaxell	Myrtaceae	Eucalyptus	gittinsii				Nuytsia 2: 228 1978	Accepted			2012-03-23	2012-03-23	http://www.theplantlist.org/tpl1.1/record/kew-72996		FALSE
20927	Eucalyptus granitica	L.A.S.Johnson & K.D.Hill	Eucalyptus granitica	FALSE	FALSE	TRUE	TRUE	FALSE	FALSE	FALSE	FALSE	NA	0	352	1	wfo-0000955036	958683-1	Eucalyptus granitica	SPECIES	wfo-4000014088	L.A.S.Johnson & K.D.Hill	Myrtaceae	Eucalyptus	granitica				Telopea 4: 332 1991	Accepted			2012-03-23	2012-03-23	http://www.theplantlist.org/tpl1.1/record/kew-73046		FALSE
20948	Eucalyptus hypostomatica	L.A.S.Johnson & K.D.Hill	Eucalyptus hypostomatica	FALSE	FALSE	TRUE	TRUE	FALSE	FALSE	FALSE	FALSE	NA	0	353	1	wfo-0000955113	940247-1	Eucalyptus hypostomatica	SPECIES	wfo-4000014088	L.A.S.Johnson & K.D.Hill	Myrtaceae	Eucalyptus	hypostomatica				Telopea 4: 72 1990	Accepted			2012-03-23	2012-03-23	http://www.theplantlist.org/tpl1.1/record/kew-73118		FALSE
21123	Eucalyptus patellaris	F.Muell.	Eucalyptus patellaris	FALSE	FALSE	TRUE	TRUE	FALSE	FALSE	FALSE	FALSE	NA	0	354	1	wfo-0000955573	593219-1	Eucalyptus patellaris	SPECIES	wfo-4000014088	F.Muell.	Myrtaceae	Eucalyptus	patellaris				J. Proc. Linn. Soc., Bot. 3: 84 1858	Accepted			2012-03-23	2012-03-23	http://www.theplantlist.org/tpl1.1/record/kew-73582		FALSE
21132	Eucalyptus persistens	L.A.S.Johnson & K.D.Hill	Eucalyptus persistens	FALSE	FALSE	TRUE	TRUE	FALSE	FALSE	FALSE	FALSE	NA	0	355	1	wfo-0000955605	958685-1	Eucalyptus persistens	SPECIES	wfo-4000014088	L.A.S.Johnson & K.D.Hill	Myrtaceae	Eucalyptus	persistens				Telopea 4: 336 1991	Accepted			2012-03-23	2012-03-23	http://www.theplantlist.org/tpl1.1/record/kew-73616		FALSE
21186	Eucalyptus racemosa	Cav.	Eucalyptus racemosa	FALSE	FALSE	TRUE	TRUE	FALSE	FALSE	FALSE	FALSE	NA	0	356	1	wfo-0000955743	593295-1	Eucalyptus racemosa	SPECIES	wfo-4000014088	Cav.	Myrtaceae	Eucalyptus	racemosa				Icon. 4: 24 1797	Accepted			2012-03-23	2012-03-23	http://www.theplantlist.org/tpl1.1/record/kew-73752		FALSE
21240	Eucalyptus sheathiana	Maiden	Eucalyptus sheathiana	FALSE	FALSE	TRUE	TRUE	FALSE	FALSE	FALSE	FALSE	NA	0	357	1	wfo-0000955886	593354-1	Eucalyptus sheathiana	SPECIES	wfo-4000014088	Maiden	Myrtaceae	Eucalyptus	sheathiana				J. Proc. Roy. Soc. New S. Wales 49: 312 1915 publ. 1916	Accepted			2012-03-23	2012-03-23	http://www.theplantlist.org/tpl1.1/record/kew-73890		FALSE
21259	Eucalyptus squamosa	H.Deane & Maiden	Eucalyptus squamosa	FALSE	FALSE	TRUE	TRUE	FALSE	FALSE	FALSE	FALSE	NA	0	358	1	wfo-0000955931	593376-1	Eucalyptus squamosa	SPECIES	wfo-4000014088	H.Deane & Maiden	Myrtaceae	Eucalyptus	squamosa				Proc. Linn. Soc. New South Wales 22: 561 1898	Accepted			2012-03-23	2012-03-23	http://www.theplantlist.org/tpl1.1/record/kew-73931		FALSE
21265	Eucalyptus stoatei	C.A.Gardner	Eucalyptus stoatei	FALSE	FALSE	TRUE	TRUE	FALSE	FALSE	FALSE	FALSE	NA	0	359	1	wfo-0000955947	593387-1	Eucalyptus stoatei	SPECIES	wfo-4000014088	C.A.Gardner	Myrtaceae	Eucalyptus	stoatei				J. Roy. Soc. Western Australia 22: 126 1936	Accepted			2012-03-23	2012-03-23	http://www.theplantlist.org/tpl1.1/record/kew-73946		FALSE
21289	Eucalyptus tenuis	Brooker & Hopper	Eucalyptus tenuis	FALSE	FALSE	TRUE	TRUE	FALSE	FALSE	FALSE	FALSE	NA	0	360	1	wfo-0000956007	972728-1	Eucalyptus tenuis	SPECIES	wfo-4000014088	Brooker & Hopper	Myrtaceae	Eucalyptus	tenuis				Nuytsia 9: 48 1993	Accepted			2012-03-23	2012-03-23	http://www.theplantlist.org/tpl1.1/record/kew-74004		FALSE
21429	Eugenia argyrophylla	B.Holst & M.L.Kawas.	Eugenia argyrophylla	FALSE	FALSE	TRUE	TRUE	FALSE	FALSE	FALSE	FALSE	NA	0	362	1	wfo-0000956394	1013993-1	Eugenia argyrophylla	SPECIES	wfo-4000014151	B.Holst & M.L.Kawas.	Myrtaceae	Eugenia	argyrophylla				Brittonia 52: 20 2000	Accepted			2012-03-23	2012-03-23	http://www.theplantlist.org/tpl1.1/record/kew-74378		FALSE
21584	Eugenia cupulata	Amshoff	Eugenia cupulata	FALSE	FALSE	TRUE	TRUE	FALSE	FALSE	FALSE	FALSE	NA	0	363	1	wfo-0000957018	98274-2	Eugenia cupulata	SPECIES	wfo-4000014151	Amshoff	Myrtaceae	Eugenia	cupulata				Recueil Trav. Bot. Néerl. 39: 160 1942	Accepted			2012-03-23	2012-03-23	http://www.theplantlist.org/tpl1.1/record/kew-74950		FALSE
21660	Eugenia fleuryi	A.Chev.	Eugenia fleuryi	FALSE	FALSE	TRUE	TRUE	FALSE	FALSE	FALSE	FALSE	NA	0	364	1	wfo-0000957325	594447-1	Eugenia fleuryi	SPECIES	wfo-4000014151	A.Chev.	Myrtaceae	Eugenia	fleuryi				Veg. Ut. Afr. Trop. Franç. 9: 214 1917	Accepted			2012-03-23	2012-03-23	http://www.theplantlist.org/tpl1.1/record/kew-75230		FALSE
21665	Eugenia francavilleana	O.Berg	Eugenia francavilleana	FALSE	FALSE	TRUE	TRUE	FALSE	FALSE	FALSE	FALSE	NA	0	365	1	wfo-0000957352	594473-1	Eugenia francavilleana	SPECIES	wfo-4000014151	O.Berg	Myrtaceae	Eugenia	francavilleana				Linnaea 30: 686 1861	Accepted			2012-03-23	2012-03-23	http://www.theplantlist.org/tpl1.1/record/kew-75256		FALSE
21748	Eugenia imbricata	O.Berg	Eugenia imbricata	FALSE	FALSE	TRUE	TRUE	FALSE	FALSE	FALSE	FALSE	NA	0	366	1	wfo-0000957608	594697-1	Eugenia imbricata	SPECIES	wfo-4000014151	O.Berg	Myrtaceae	Eugenia	imbricata				Fl. Bras. 14(1): 586 1859	Accepted			2012-03-23	2012-03-23	http://www.theplantlist.org/tpl1.1/record/kew-75491		FALSE
21779	Eugenia kaieteurensis	Amshoff	Eugenia kaieteurensis	FALSE	FALSE	TRUE	TRUE	FALSE	FALSE	FALSE	FALSE	NA	0	367	1	wfo-0000957700	98526-2	Eugenia kaieteurensis	SPECIES	wfo-4000014151	Amshoff	Myrtaceae	Eugenia	kaieteurensis				Bull. Torrey Bot. Club 75: 536 1948	Accepted			2012-03-23	2012-03-23	http://www.theplantlist.org/tpl1.1/record/kew-75578		FALSE
21812	Eugenia leonensis	Engl. & Brehmer	Eugenia leonensis	FALSE	FALSE	TRUE	TRUE	FALSE	FALSE	FALSE	FALSE	NA	0	368	1	wfo-0000957811	594870-1	Eugenia leonensis	SPECIES	wfo-4000014151	Engl. & Brehmer	Myrtaceae	Eugenia	leonensis				Bot. Jahrb. Syst. 54: 329 1917	Accepted			2012-03-23	2012-03-23	http://www.theplantlist.org/tpl1.1/record/kew-75681		FALSE
21817	Eugenia lhotzkyana	O.Berg	Eugenia lhotzkyana	FALSE	FALSE	TRUE	TRUE	FALSE	FALSE	FALSE	FALSE	NA	0	369	1	wfo-0000957849	594901-1	Eugenia lhotzkyana	SPECIES	wfo-4000014151	O.Berg	Myrtaceae	Eugenia	lhotzkyana				Fl. Bras. 14(1): 305 1857	Accepted			2012-03-23	2012-03-23	http://www.theplantlist.org/tpl1.1/record/kew-75717		FALSE
22031	Eugenia puberula	Nied.	Eugenia puberula	FALSE	FALSE	TRUE	TRUE	FALSE	FALSE	FALSE	FALSE	NA	0	371	1	wfo-0000958722	98891-2	Eugenia puberula	SPECIES	wfo-4000014151	Nied.	Myrtaceae	Eugenia	puberula				Nat. Pflanzenfam. 3(7): 82 1893	Accepted			2012-03-23	2012-03-23	http://www.theplantlist.org/tpl1.1/record/kew-76519		FALSE
22110	Eugenia scottii	H.Perrier	Eugenia scottii	FALSE	FALSE	TRUE	TRUE	FALSE	FALSE	FALSE	FALSE	NA	0	372	1	wfo-0000959020	595922-1	Eugenia scottii	SPECIES	wfo-4000014151	H.Perrier	Myrtaceae	Eugenia	scottii				Mém. Inst. Sci. Madagascar, Sér. B, Biol. Vég. 4: 168 1952 publ. 1953	Accepted			2012-03-23	2012-03-23	http://www.theplantlist.org/tpl1.1/record/kew-76794		FALSE
22218	Eugenia umtamvunensis	A.E.van Wyk	Eugenia umtamvunensis	FALSE	FALSE	TRUE	TRUE	FALSE	FALSE	FALSE	FALSE	NA	0	374	1	wfo-0000959404	899839-1	Eugenia umtamvunensis	SPECIES	wfo-4000014151	A.E.van Wyk	Myrtaceae	Eugenia	umtamvunensis				S. African J. Bot. 1: 158 1982	Accepted			2012-03-23	2012-03-23	http://www.theplantlist.org/tpl1.1/record/kew-77147		FALSE
22242	Eugenia versicolor	McVaugh	Eugenia versicolor	FALSE	FALSE	TRUE	TRUE	FALSE	FALSE	FALSE	FALSE	NA	0	375	1	wfo-0000959470	99182-2	Eugenia versicolor	SPECIES	wfo-4000014151	McVaugh	Myrtaceae	Eugenia	versicolor				Fieldiana, Bot. 29: 223 1956	Accepted			2012-03-23	2012-03-23	http://www.theplantlist.org/tpl1.1/record/kew-77206		FALSE
22248	Eugenia vilersii	H.Perrier	Eugenia vilersii	FALSE	FALSE	TRUE	TRUE	FALSE	FALSE	FALSE	FALSE	NA	0	376	1	wfo-0000959485	596331-1	Eugenia vilersii	SPECIES	wfo-4000014151	H.Perrier	Myrtaceae	Eugenia	vilersii				Mém. Inst. Sci. Madagascar, Sér. B, Biol. Vég. 4: 165 1952 publ. 1953	Accepted			2012-03-23	2012-03-23	http://www.theplantlist.org/tpl1.1/record/kew-77220		FALSE
22423	Euphorbia bicompacta	Bruyns	Euphorbia bicompacta	FALSE	FALSE	TRUE	TRUE	FALSE	FALSE	FALSE	FALSE	NA	0	379	1	wfo-0000805778	77074407-1	Euphorbia bicompacta	SPECIES	wfo-4000014224	Bruyns	Euphorbiaceae	Euphorbia	bicompacta				Taxon 55: 412 2006	Accepted			2012-03-23	2012-03-23	http://www.theplantlist.org/tpl1.1/record/kew-344059		FALSE
22564	Euphorbia sachetiana	(J.Florence) Govaerts	Euphorbia sachetiana	FALSE	FALSE	TRUE	TRUE	FALSE	FALSE	FALSE	FALSE	NA	0	380	1	wfo-0000964526	1014100-1	Euphorbia sachetiana	SPECIES	wfo-4000014224	(J.Florence) Govaerts	Euphorbiaceae	Euphorbia	sachetiana				World Checklist Bibliogr. Euphorbiaceae 823 2000	Accepted			2012-03-23	2012-03-23	http://www.theplantlist.org/tpl1.1/record/kew-81991		FALSE
22658	Eurya brevistyla	Kobuski	Eurya brevistyla	FALSE	FALSE	TRUE	TRUE	FALSE	FALSE	FALSE	FALSE	NA	0	381	1	wfo-0000682956	830078-1	Eurya brevistyla	SPECIES	wfo-4000014274	Kobuski	Pentaphylacaceae	Eurya	brevistyla				J. Arnold Arbor. 20: 363 1939	Accepted			2012-03-26	2012-03-26	http://www.theplantlist.org/tpl1.1/record/kew-2804783		FALSE
22732	Eurya patentipila	Chun	Eurya patentipila	FALSE	FALSE	TRUE	TRUE	FALSE	FALSE	FALSE	FALSE	NA	0	382	1	wfo-0000683195	830176-1	Eurya patentipila	SPECIES	wfo-4000014274	Chun	Pentaphylacaceae	Eurya	patentipila				Sunyatsenia 2: 56 1934	Accepted			2012-03-26	2012-03-26	http://www.theplantlist.org/tpl1.1/record/kew-2805004		FALSE
22761	Eurya saxicola	Hung T.Chang	Eurya saxicola	FALSE	FALSE	TRUE	TRUE	FALSE	FALSE	FALSE	FALSE	NA	4	383	1	wfo-0000683247	830206-1	Eurya saxicola	SPECIES	wfo-4000014274	H.T.Chang	Pentaphylacaceae	Eurya	saxicola				Acta Phytotax. Sin. 3: 27 1954	Accepted			2012-03-26	2012-03-26	http://www.theplantlist.org/tpl1.1/record/kew-2805051		FALSE
22775	Eurya trichocarpa	Korth.	Eurya trichocarpa	FALSE	FALSE	TRUE	TRUE	FALSE	FALSE	FALSE	FALSE	NA	0	384	1	wfo-0000683288		Eurya trichocarpa	SPECIES	wfo-4000014274	Korth.	Pentaphylacaceae	Eurya	trichocarpa				Verh. Nat. Gesch. Ned. Bezitt., Bot. 114 1841	Accepted			2012-03-26	2012-03-26	http://www.theplantlist.org/tpl1.1/record/kew-2805089		FALSE
22844	Exellodendron coriaceum	(Benth.) Prance	Exellodendron coriaceum	FALSE	FALSE	TRUE	TRUE	FALSE	FALSE	FALSE	FALSE	NA	0	385	1	wfo-0000832044	102814-2	Exellodendron coriaceum	SPECIES	wfo-4000014446	(Benth.) Prance	Chrysobalanaceae	Exellodendron	coriaceum				Fl. Neotrop. Monogr. 9: 197 1972	Accepted			2012-03-23	2012-03-23	http://www.theplantlist.org/tpl1.1/record/kew-369274		FALSE
22866	Exostema curbeloi	Borhidi & M.Fern ndez	Exostema curbeloi	FALSE	FALSE	TRUE	TRUE	FALSE	FALSE	FALSE	FALSE	NA	6	386	1	wfo-0000966148	304749-2	Exostema curbeloi	SPECIES	wfo-4000014482	Borhidi & M.Fernández Zeq.	Rubiaceae	Exostema	curbeloi				Acta Bot. Hung. 35: 304 1989	Accepted			2012-03-23	2012-03-23	http://www.theplantlist.org/tpl1.1/record/kew-83540		FALSE
22867	Exostema ellipticum	Griseb.	Exostema ellipticum	FALSE	FALSE	TRUE	TRUE	FALSE	FALSE	FALSE	FALSE	NA	0	387	1	wfo-0000966154		Exostema ellipticum	SPECIES	wfo-4000014482	Griseb.	Rubiaceae	Exostema	ellipticum				Mem. Amer. Acad. Arts n.s., 8(2): 504 1863	Accepted			2012-03-23	2012-03-23	http://www.theplantlist.org/tpl1.1/record/kew-83546		FALSE
22982	Falcatifolium gruezoi	de Laub.	Falcatifolium gruezoi	FALSE	FALSE	TRUE	TRUE	FALSE	FALSE	FALSE	FALSE	NA	0	388	1	wfo-0000685768	935584-1	Falcatifolium gruezoi	SPECIES	wfo-4000014571	de Laub.	Podocarpaceae	Falcatifolium	gruezoi				in Fl. Males. 10: 373 1988	Accepted			2012-03-23	2012-03-23	http://www.theplantlist.org/tpl1.1/record/kew-2807615		FALSE
23077	Faramea macra	Mll.Arg.	Faramea macra	FALSE	FALSE	TRUE	TRUE	FALSE	FALSE	FALSE	FALSE	NA	1	389	1	wfo-0000966741	749165-1	Faramea macra	SPECIES	wfo-4000014589	Müll.Arg.	Rubiaceae	Faramea	macra				Flora 58: 472 1875	Accepted			2012-03-23	2012-03-23	http://www.theplantlist.org/tpl1.1/record/kew-84111		FALSE
23079	Faramea maguirei	Steyerm.	Faramea maguirei	FALSE	FALSE	TRUE	TRUE	FALSE	FALSE	FALSE	FALSE	NA	0	390	1	wfo-0000966745	103429-2	Faramea maguirei	SPECIES	wfo-4000014589	Steyerm.	Rubiaceae	Faramea	maguirei				Mem. New York Bot. Gard. 17: 396 1967	Accepted			2012-03-23	2012-03-23	http://www.theplantlist.org/tpl1.1/record/kew-84115		FALSE
23111	Faramea persistisepta	Dwyer & M.V.Hayden	Faramea persistisepta	FALSE	FALSE	TRUE	TRUE	FALSE	FALSE	FALSE	FALSE	NA	0	391	1	wfo-0000966811	103458-2	Faramea persistisepta	SPECIES	wfo-4000014589	Dwyer & M.V.Hayden	Rubiaceae	Faramea	persistisepta				Ann. Missouri Bot. Gard. 54: 140 1967	Accepted			2012-03-23	2012-03-23	http://www.theplantlist.org/tpl1.1/record/kew-84175		FALSE
23124	Faramea saldanhaei	Glaz.	Faramea saldanhaei	FALSE	FALSE	TRUE	TRUE	FALSE	FALSE	FALSE	FALSE	NA	0	392	1	wfo-0000966834	103470-2	Faramea saldanhaei	SPECIES	wfo-4000014589	Glaz.	Rubiaceae	Faramea	saldanhaei				Bull. Soc. Bot. France 56(3): 347 1909	Accepted			2012-03-23	2012-03-23	http://www.theplantlist.org/tpl1.1/record/kew-84197		FALSE
23239	Feuilleea vitiensis	(A.Gray) Kuntze	Feuilleea vitiensis	FALSE	FALSE	TRUE	TRUE	FALSE	FALSE	FALSE	FALSE	NA	0	393	1	wfo-0001056573	495224-1	Feuilleea vitiensis	SPECIES	wfo-4000014710	(A.Gray) Kuntze	Fabaceae	Feuilleea	vitiensis				Revis. Gen. Pl. 1: 189 1891	Accepted			2012-04-18	2012-04-18	http://www.theplantlist.org/tpl1.1/record/tro-13045336		FALSE
23291	Ficus aurita	Blume	Ficus aurita	FALSE	FALSE	TRUE	TRUE	FALSE	FALSE	FALSE	FALSE	NA	0	394	1	wfo-0000687428	852453-1	Ficus aurita	SPECIES	wfo-4000014727	Blume	Moraceae	Ficus	aurita				Bijdr. 462 1825	Accepted			2012-03-23	2012-03-23	http://www.theplantlist.org/tpl1.1/record/kew-2809584		FALSE
23323	Ficus botryocarpa	Miq.	Ficus botryocarpa	FALSE	FALSE	TRUE	TRUE	FALSE	FALSE	FALSE	FALSE	NA	0	395	1	wfo-0000687570	852512-1	Ficus botryocarpa	SPECIES	wfo-4000014727	Miq.	Moraceae	Ficus	botryocarpa				Ann. Mus. Bot. Lugduno-Batavi 3: 233 1867	Accepted			2012-03-23	2012-03-23	http://www.theplantlist.org/tpl1.1/record/kew-2809716		FALSE
23475	Ficus eustephana	Diels	Ficus eustephana	FALSE	FALSE	TRUE	TRUE	FALSE	FALSE	FALSE	FALSE	NA	0	396	1	wfo-0000688287	583480-1	Ficus eustephana	SPECIES	wfo-4000014727	Diels	Moraceae	Ficus	eustephana				Bot. Jahrb. Syst. 67: 199 1935	Accepted			2012-03-23	2012-03-23	http://www.theplantlist.org/tpl1.1/record/kew-2810373		FALSE
23499	Ficus gigantifolia	Merr.	Ficus gigantifolia	FALSE	FALSE	TRUE	TRUE	FALSE	FALSE	FALSE	FALSE	NA	0	397	1	wfo-0000688466	852889-1	Ficus gigantifolia	SPECIES	wfo-4000014727	Merr.	Moraceae	Ficus	gigantifolia				Publ. Bur. Sci. Gov. Lab. 29: 9 1905	Accepted			2012-03-23	2012-03-23	http://www.theplantlist.org/tpl1.1/record/kew-2810540		FALSE
23573	Ficus jaramilloi	Dugand	Ficus jaramilloi	FALSE	FALSE	TRUE	TRUE	FALSE	FALSE	FALSE	FALSE	NA	0	398	1	wfo-0000688867	104584-2	Ficus jaramilloi	SPECIES	wfo-4000014727	Dugand	Moraceae	Ficus	jaramilloi				Caldasia 1(4): 52 1942	Accepted			2012-03-23	2012-03-23	http://www.theplantlist.org/tpl1.1/record/kew-2810912		FALSE
23723	Ficus padana	Burm.f.	Ficus padana	FALSE	FALSE	TRUE	TRUE	FALSE	FALSE	FALSE	FALSE	NA	0	399	1	wfo-0000689601	853351-1	Ficus padana	SPECIES	wfo-4000014727	Burm.f.	Moraceae	Ficus	padana				Fl. Indica 226 1768	Accepted			2012-03-23	2012-03-23	http://www.theplantlist.org/tpl1.1/record/kew-2811609		FALSE
23736	Ficus patellata	Corner	Ficus patellata	FALSE	FALSE	TRUE	TRUE	FALSE	FALSE	FALSE	FALSE	NA	0	400	1	wfo-0000689660	583929-1	Ficus patellata	SPECIES	wfo-4000014727	Corner	Moraceae	Ficus	patellata				Gard. Bull. Singapore 17: 400 1960	Accepted			2012-03-23	2012-03-23	http://www.theplantlist.org/tpl1.1/record/kew-2811667		FALSE
23774	Ficus pteroporum	Guillaumin	Ficus pteroporum	FALSE	FALSE	TRUE	TRUE	FALSE	FALSE	FALSE	FALSE	NA	0	401	1	wfo-0000689899	928384-1	Ficus pteroporum	SPECIES	wfo-4000014727	Guillaumin	Moraceae	Ficus	pteroporum				Mém. Mus. Natl. Hist. Nat., B, Bot. 15: 100 1967	Accepted			2012-03-23	2012-03-23	http://www.theplantlist.org/tpl1.1/record/kew-2811908		FALSE
23848	Ficus soatensis	Dugand	Ficus soatensis	FALSE	FALSE	TRUE	TRUE	FALSE	FALSE	FALSE	FALSE	NA	0	402	1	wfo-0000690347	104721-2	Ficus soatensis	SPECIES	wfo-4000014727	Dugand	Moraceae	Ficus	soatensis				Caldasia 1(5): 37 1942	Accepted			2012-03-23	2012-03-23	http://www.theplantlist.org/tpl1.1/record/kew-2812329		FALSE
23849	Ficus soepadmoi	Kochummen	Ficus soepadmoi	FALSE	FALSE	TRUE	TRUE	FALSE	FALSE	FALSE	FALSE	NA	0	403	1	wfo-0000690352	1006560-1	Ficus soepadmoi	SPECIES	wfo-4000014727	Kochummen	Moraceae	Ficus	soepadmoi				Gard. Bull. Singapore 50: 212 1998	Accepted			2012-03-23	2012-03-23	http://www.theplantlist.org/tpl1.1/record/kew-2812333		FALSE
23915	Ficus trimenii	King ex Trimen	Ficus trimenii	FALSE	FALSE	TRUE	TRUE	FALSE	FALSE	FALSE	FALSE	NA	0	404	1	wfo-0000690699		Ficus trimenii	SPECIES	wfo-4000014727	King ex Trimen	Moraceae	Ficus	trimenii				J. Bot. 23: 242 1885	Accepted			2012-03-23	2012-03-23	http://www.theplantlist.org/tpl1.1/record/kew-2812653		FALSE
23953	Ficus vogeliana	(Miq.) Miq.	Ficus vogeliana	FALSE	FALSE	TRUE	TRUE	FALSE	FALSE	FALSE	FALSE	NA	0	405	1	wfo-0000690860	853964-1	Ficus vogeliana	SPECIES	wfo-4000014727	(Miq.) Miq.	Moraceae	Ficus	vogeliana				Ann. Mus. Bot. Lugduno-Batavi 3: 295 1867	Accepted			2012-03-23	2012-03-23	http://www.theplantlist.org/tpl1.1/record/kew-2812802		FALSE
24037	Flindersia dissosperma	(F.Muell.) Domin	Flindersia dissosperma	FALSE	FALSE	TRUE	TRUE	FALSE	FALSE	FALSE	FALSE	NA	0	406	1	wfo-0000691380	773625-1	Flindersia dissosperma	SPECIES	wfo-4000014860	(F.Muell.) Domin	Rutaceae	Flindersia	dissosperma				Biblioth. Bot. 89: 298 1927	Accepted			2012-03-23	2012-03-23	http://www.theplantlist.org/tpl1.1/record/kew-2813495		FALSE
24056	Foetidia africana	Verdc.	Foetidia africana	FALSE	FALSE	TRUE	TRUE	FALSE	FALSE	FALSE	FALSE	NA	0	407	1	wfo-0000775395	906130-1	Foetidia africana	SPECIES	wfo-4000014897	Verdc.	Lecythidaceae	Foetidia	africana				Kew Bull. 40: 635 1985	Accepted			2012-03-23	2012-03-23	http://www.theplantlist.org/tpl1.1/record/kew-313941		FALSE
24197	Fraxinus insularis	Hemsl.	Fraxinus insularis	FALSE	FALSE	TRUE	TRUE	FALSE	FALSE	FALSE	FALSE	NA	0	408	1	wfo-0000832589	609051-1	Fraxinus insularis	SPECIES	wfo-4000015027	Hemsl.	Oleaceae	Fraxinus	insularis				J. Linn. Soc., Bot. 26: 86 1889	Accepted			2012-03-23	2012-03-23	http://www.theplantlist.org/tpl1.1/record/kew-369801		FALSE
24255	Freziera glabrescens	A.L.Weitzman	Freziera glabrescens	FALSE	FALSE	TRUE	TRUE	FALSE	FALSE	FALSE	FALSE	NA	0	409	1	wfo-0001251851		Freziera glabrescens	SPECIES	wfo-4000015054	A.L.Weitzman	Pentaphylacaceae	Freziera	glabrescens					Unchecked			2012-04-18	2012-04-18	http://www.theplantlist.org/tpl1.1/record/tro-50162848		FALSE
24353	Gaertnera ianthina	Malcomber	Gaertnera ianthina	FALSE	FALSE	TRUE	TRUE	FALSE	FALSE	FALSE	FALSE	NA	0	410	1	wfo-0000917820	77104873-1	Gaertnera ianthina	SPECIES	wfo-4000015160	Malcomber	Rubiaceae	Gaertnera	ianthina				Ann. Missouri Bot. Gard. 96: 624 2009	Accepted			2012-03-23	2012-03-23	http://www.theplantlist.org/tpl1.1/record/kew-463180		FALSE
24366	Gaertnera masoalana	C.M. Taylor	Gaertnera masoalana	FALSE	FALSE	TRUE	TRUE	FALSE	FALSE	FALSE	FALSE	NA	0	411	1	wfo-0001315228		Gaertnera masoalana	species	wfo-4000015160	C.M. Taylor	Rubiaceae	Gaertnera	masoalana				Annals of the Missouri Botanical Garden 99(4): 710–711, fig. 5A–C. 2014. (Ann. Missouri Bot. Gard.)	Unchecked			2014-08-21	2014-08-21	http://www.tropicos.org/Name/100401896?projectid=17		FALSE
24383	Gaertnera rotundifolia	Bojer	Gaertnera rotundifolia	FALSE	FALSE	TRUE	TRUE	FALSE	FALSE	FALSE	FALSE	NA	0	412	1	wfo-0000967647		Gaertnera rotundifolia	SPECIES	wfo-4000015160	Bojer	Rubiaceae	Gaertnera	rotundifolia				Hortus Maurit. 216 1837	Accepted			2012-03-23	2012-03-23	http://www.theplantlist.org/tpl1.1/record/kew-85039		FALSE
24411	Galipea congestiflora	Pirani	Galipea congestiflora	FALSE	FALSE	TRUE	TRUE	FALSE	FALSE	FALSE	FALSE	NA	0	413	1	wfo-0000693869	60427736-2	Galipea congestiflora	SPECIES	wfo-4000015238	Pirani	Rutaceae	Galipea	congestiflora				Bot. J. Linn. Soc. 144: 370 2004	Accepted			2012-03-23	2012-03-23	http://www.theplantlist.org/tpl1.1/record/kew-2816402		FALSE
24423	Gallienia sclerophylla	Dubard & Dop	Gallienia sclerophylla	FALSE	FALSE	TRUE	TRUE	FALSE	FALSE	FALSE	FALSE	NA	0	414	1	wfo-0000970656	750871-1	Gallienia sclerophylla	SPECIES	wfo-4000015247	Dubard & Dop	Rubiaceae	Gallienia	sclerophylla				J. Bot. (Morot) II, 3: 18 1925	Accepted			2012-03-23	2012-03-23	http://www.theplantlist.org/tpl1.1/record/kew-87955		FALSE
24487	Garcinia bracteata	C.Y.Wu ex Y.H.Li	Garcinia bracteata	FALSE	FALSE	TRUE	TRUE	FALSE	FALSE	FALSE	FALSE	NA	0	415	1	wfo-0000694178	897791-1	Garcinia bracteata	SPECIES	wfo-4000015318	C.Y.Wu ex Y.H.Li	Clusiaceae	Garcinia	bracteata				Acta Phytotax. Sin. 19: 490 1981	Accepted			2012-03-23	2012-03-23	http://www.theplantlist.org/tpl1.1/record/kew-2816720		FALSE
24531	Garcinia disepala	Vesque	Garcinia disepala	FALSE	FALSE	TRUE	TRUE	FALSE	FALSE	FALSE	FALSE	NA	0	416	1	wfo-0000694282	427927-1	Garcinia disepala	SPECIES		Vesque	Clusiaceae	Garcinia	disepala				Epharmosis 2: 159 1889	Unchecked			2012-03-23	2012-03-23	http://www.theplantlist.org/tpl1.1/record/kew-2816819		FALSE
24562	Garcinia holttumii	Ridl.	Garcinia holttumii	FALSE	FALSE	TRUE	TRUE	FALSE	FALSE	FALSE	FALSE	NA	0	417	1	wfo-0000694363	427996-1	Garcinia holttumii	SPECIES	wfo-4000015318	Ridl.	Clusiaceae	Garcinia	holttumii				Bull. Misc. Inform. Kew 1924: 261 1924	Accepted			2012-03-23	2012-03-23	http://www.theplantlist.org/tpl1.1/record/kew-2816896		FALSE
24636	Garcinia neglecta	Vieill.	Garcinia neglecta	FALSE	FALSE	TRUE	TRUE	FALSE	FALSE	FALSE	FALSE	NA	0	418	1	wfo-0000694507	428116-1	Garcinia neglecta	SPECIES	wfo-4000015318	Vieill.	Clusiaceae	Garcinia	neglecta				Bull. Soc. Linn. Normandie 9: 337 1865	Unchecked			2012-03-23	2012-03-23	http://www.theplantlist.org/tpl1.1/record/kew-2817028		FALSE
24875	Garuga forrestii	W.W.Sm.	Garuga forrestii	FALSE	FALSE	TRUE	TRUE	FALSE	FALSE	FALSE	FALSE	NA	0	419	1	wfo-0000694783	128052-1	Garuga forrestii	SPECIES	wfo-4000015344	W.W.Sm.	Burseraceae	Garuga	forrestii				Notes Roy. Bot. Gard. Edinburgh 13: 162 1921	Accepted			2012-03-23	2012-03-23	http://www.theplantlist.org/tpl1.1/record/kew-2817300		FALSE
24879	Gastrolobium bilobum	R.Br.	Gastrolobium bilobum	FALSE	FALSE	TRUE	TRUE	FALSE	FALSE	FALSE	FALSE	NA	0	420	1	wfo-0000188635		Gastrolobium bilobum	SPECIES	wfo-4000015379	R.Br.	Fabaceae	Gastrolobium	bilobum					Accepted			2010-07-14	2010-07-14	http://www.theplantlist.org/tpl1.1/record/ild-35164		FALSE
24895	Gaultheria griffithiana	Wight	Gaultheria griffithiana	FALSE	FALSE	TRUE	TRUE	FALSE	FALSE	FALSE	FALSE	NA	0	421	1	wfo-0000695184	330553-1	Gaultheria griffithiana	SPECIES	wfo-4000015402	Wight	Ericaceae	Gaultheria	griffithiana				Calcutta J. Nat. Hist. 8: 176 1847	Accepted			2012-03-23	2012-03-23	http://www.theplantlist.org/tpl1.1/record/kew-2817833		FALSE
24960	Geissanthus spectabilis	Pipoly	Geissanthus spectabilis	FALSE	FALSE	TRUE	TRUE	FALSE	FALSE	FALSE	FALSE	NA	0	422	1	wfo-0000695965	307086-2	Geissanthus spectabilis	SPECIES	wfo-4000015444	Pipoly	Primulaceae	Geissanthus	spectabilis				Sida 17: 463 1996	Accepted			2012-03-23	2012-03-23	http://www.theplantlist.org/tpl1.1/record/kew-2818603		FALSE
24996	Geniostoma glaucescens	Schltr.	Geniostoma glaucescens	FALSE	FALSE	TRUE	TRUE	FALSE	FALSE	FALSE	FALSE	NA	0	423	1	wfo-0000696205	546407-1	Geniostoma glaucescens	SPECIES	wfo-4000015486	Schltr.	Loganiaceae	Geniostoma	glaucescens				Bot. Jahrb. Syst. 39: 232 1906	Accepted			2012-03-23	2012-03-23	http://www.theplantlist.org/tpl1.1/record/kew-2818880		FALSE
25098	Gilbertiodendron klainei	(Pierre ex Pellegr.) J.L‚onard	Gilbertiodendron klainei	FALSE	FALSE	TRUE	TRUE	FALSE	FALSE	FALSE	FALSE	NA	11	424	1	wfo-0000167582		Gilbertiodendron klainei	SPECIES	wfo-4000015637	(Pellegr.) J.Leonard	Fabaceae	Gilbertiodendron	klainei					Accepted			2010-07-14	2010-07-14	http://www.theplantlist.org/tpl1.1/record/ild-1393		FALSE
25106	Gilbertiodendron obliquum	(Stapf) J.L‚onard	Gilbertiodendron obliquum	FALSE	FALSE	TRUE	TRUE	FALSE	FALSE	FALSE	FALSE	NA	1	425	1	wfo-0000167702		Gilbertiodendron obliquum	SPECIES	wfo-4000015637	(Stapf) J.Leonard	Fabaceae	Gilbertiodendron	obliquum					Accepted			2010-07-14	2010-07-14	http://www.theplantlist.org/tpl1.1/record/ild-1404		FALSE
25212	Glochidion caloneurum	Airy Shaw	Glochidion caloneurum	FALSE	FALSE	TRUE	TRUE	FALSE	FALSE	FALSE	FALSE	NA	0	426	1	wfo-0000973127	349292-1	Glochidion caloneurum	SPECIES	wfo-4000015765	Airy Shaw	Phyllanthaceae	Glochidion	caloneurum				Kew Bull. 23: 16 1969	Accepted			2012-03-23	2012-03-23	http://www.theplantlist.org/tpl1.1/record/kew-90346		FALSE
25219	Glochidion chodoense	C.S.Lee & H.T.Im	Glochidion chodoense	FALSE	FALSE	TRUE	TRUE	FALSE	FALSE	FALSE	FALSE	NA	0	427	1	wfo-0000973151	979113-1	Glochidion chodoense	SPECIES	wfo-4000015765	C.S.Lee & H.T.Im	Phyllanthaceae	Glochidion	chodoense				Korean J. Pl. Taxon. 24: 13 1994	Accepted			2012-03-23	2012-03-23	http://www.theplantlist.org/tpl1.1/record/kew-90368		FALSE
25417	Glyptopetalum marivelense	Merr.	Glyptopetalum marivelense	FALSE	FALSE	TRUE	TRUE	FALSE	FALSE	FALSE	FALSE	NA	0	428	1	wfo-0000704700	161248-1	Glyptopetalum marivelense	SPECIES	wfo-4000015873	Merr.	Celastraceae	Glyptopetalum	marivelense				Philipp. J. Sci., C 10: 321 1915	Accepted			2012-03-23	2012-03-23	http://www.theplantlist.org/tpl1.1/record/kew-2827835		FALSE
25435	Gmelina ledermannii	H.J.Lam	Gmelina ledermannii	FALSE	FALSE	TRUE	TRUE	FALSE	FALSE	FALSE	FALSE	NA	0	429	1	wfo-0000974043	862948-1	Gmelina ledermannii	SPECIES	wfo-4000015877	H.J.Lam	Lamiaceae	Gmelina	ledermannii				Verben. Malay. Archip. 226 1919	Accepted			2012-03-23	2012-03-23	http://www.theplantlist.org/tpl1.1/record/kew-91205		FALSE
25439	Gmelina magnifica	Mabb.	Gmelina magnifica	FALSE	FALSE	TRUE	TRUE	FALSE	FALSE	FALSE	FALSE	NA	0	430	1	wfo-0000795540	77065102-1	Gmelina magnifica	SPECIES	wfo-4000015877	Mabb.	Lamiaceae	Gmelina	magnifica				in Fl. Nouv.-Caléd. 25: 23 2004	Accepted			2012-03-23	2012-03-23	http://www.theplantlist.org/tpl1.1/record/kew-334068		FALSE
25560	Goniothalamus cheliensis	Hu	Goniothalamus cheliensis	FALSE	FALSE	TRUE	TRUE	FALSE	FALSE	FALSE	FALSE	NA	0	431	1	wfo-0000706452	73170-1	Goniothalamus cheliensis	SPECIES	wfo-4000016013	Hu	Annonaceae	Goniothalamus	cheliensis				Bull. Fan Mem. Inst. Biol. 10: 133 1940	Accepted			2012-03-23	2012-03-23	http://www.theplantlist.org/tpl1.1/record/kew-2829649		FALSE
25718	Gonzalagunia affinis	Standl. ex Steyerm.	Gonzalagunia affinis	FALSE	FALSE	TRUE	TRUE	FALSE	FALSE	FALSE	FALSE	NA	0	432	1	wfo-0000974494	112485-2	Gonzalagunia affinis	SPECIES	wfo-4000016047	Standl. ex Steyerm.	Rubiaceae	Gonzalagunia	affinis				Acta Biol. Venez. 4: 46 1964	Accepted			2012-03-23	2012-03-23	http://www.theplantlist.org/tpl1.1/record/kew-91661		FALSE
25876	Grevillea berryana	Ewart & Jean White	Grevillea berryana	FALSE	FALSE	TRUE	TRUE	FALSE	FALSE	FALSE	FALSE	NA	0	433	1	wfo-0000708991	703718-1	Grevillea berryana	SPECIES	wfo-4000016207	Ewart & Jean White	Proteaceae	Grevillea	berryana				Proc. Roy. Soc. Victoria n.s., 22: 14 1909	Accepted			2012-03-23	2012-03-23	http://www.theplantlist.org/tpl1.1/record/kew-2832155		FALSE
25911	Grevillea stenobotrya	F.Muell.	Grevillea stenobotrya	FALSE	FALSE	TRUE	TRUE	FALSE	FALSE	FALSE	FALSE	NA	0	434	1	wfo-0000709607	704063-1	Grevillea stenobotrya	SPECIES	wfo-4000016207	F.Muell.	Proteaceae	Grevillea	stenobotrya				Fragm. 9: 3 1875	Accepted			2012-03-23	2012-03-23	http://www.theplantlist.org/tpl1.1/record/kew-2832762		FALSE
25921	Grewia angolensis	Welw. ex Mast.	Grewia angolensis	FALSE	FALSE	TRUE	TRUE	FALSE	FALSE	FALSE	FALSE	NA	0	435	1	wfo-0000709729	834371-1	Grewia angolensis	SPECIES	wfo-4000016210	Welw. ex Mast.	Malvaceae	Grewia	angolensis				Fl. Trop. Afr. 1: 251 1868	Accepted			2012-03-23	2012-03-23	http://www.theplantlist.org/tpl1.1/record/kew-2832886		FALSE
25963	Grewia hexamita	Burret	Grewia hexamita	FALSE	FALSE	TRUE	TRUE	FALSE	FALSE	FALSE	FALSE	NA	0	436	1	wfo-0000709978	834270-1	Grewia hexamita	SPECIES	wfo-4000016210	Burret	Malvaceae	Grewia	hexamita				Bot. Jahrb. Syst. 45: 184 1910	Accepted			2012-03-23	2012-03-23	http://www.theplantlist.org/tpl1.1/record/kew-2833111		FALSE
26002	Grewia occidentalis	L.	Grewia occidentalis	FALSE	FALSE	TRUE	TRUE	FALSE	FALSE	FALSE	FALSE	NA	0	437	1	wfo-0000710147	834417-1	Grewia occidentalis	SPECIES	wfo-4000016210	L.	Malvaceae	Grewia	occidentalis				Sp. Pl. 964 1753	Accepted			2012-03-23	2012-03-23	http://www.theplantlist.org/tpl1.1/record/kew-2833265		FALSE
26020	Grewia pubescens	P.Beauv.	Grewia pubescens	FALSE	FALSE	TRUE	TRUE	FALSE	FALSE	FALSE	FALSE	NA	0	438	1	wfo-0000710232	834490-1	Grewia pubescens	SPECIES	wfo-4000016210	P.Beauv.	Malvaceae	Grewia	pubescens				Fl. Oware 2: 76 1819	Accepted			2012-03-23	2012-03-23	http://www.theplantlist.org/tpl1.1/record/kew-2833343		FALSE
26083	Grossera macrantha	Pax	Grossera macrantha	FALSE	FALSE	TRUE	TRUE	FALSE	FALSE	FALSE	FALSE	NA	0	439	1	wfo-0000975638		Grossera macrantha	SPECIES	wfo-4000016267	Pax	Euphorbiaceae	Grossera	macrantha				Pflanzenr. IV, 147, VII: 426 1914	Accepted			2012-03-23	2012-03-23	http://www.theplantlist.org/tpl1.1/record/kew-92755		FALSE
26098	Guapira brevipetiolata	(Heimerl) Alain	Guapira brevipetiolata	FALSE	FALSE	TRUE	TRUE	FALSE	FALSE	FALSE	FALSE	NA	0	440	1	wfo-0000710699	113916-2	Guapira brevipetiolata	SPECIES	wfo-4000016304	(Heimerl) Alain	Nyctaginaceae	Guapira	brevipetiolata				Mem. New York Bot. Gard. 21(2): 108 1971	Accepted			2012-03-23	2012-03-23	http://www.theplantlist.org/tpl1.1/record/kew-2833834		FALSE
26204	Guatteria aberrans	Erkens & Maas	Guatteria aberrans	FALSE	FALSE	TRUE	TRUE	FALSE	FALSE	FALSE	FALSE	NA	0	441	1	wfo-0000507355		Guatteria aberrans	SPECIES	wfo-4000016312	Erkens & Maas	Annonaceae	Guatteria	aberrans				Blumea 51: 201 2006	Accepted			2012-03-23	2012-03-23	http://www.theplantlist.org/tpl1.1/record/kew-2604561		FALSE
26247	Guatteria cryandra	Erkens & Maas	Guatteria cryandra	FALSE	FALSE	TRUE	TRUE	FALSE	FALSE	FALSE	FALSE	NA	0	443	1	wfo-0000743965	77096330-1	Guatteria cryandra	SPECIES	wfo-4000016312	Erkens & Maas	Annonaceae	Guatteria	cryandra				Rodriguésia 59: 404 2008	Accepted			2012-03-23	2012-03-23	http://www.theplantlist.org/tpl1.1/record/kew-2896255		FALSE
26303	Guatteria lucens	Standl.	Guatteria lucens	FALSE	FALSE	TRUE	TRUE	FALSE	FALSE	FALSE	FALSE	NA	0	444	1	wfo-0000711369	114291-2	Guatteria lucens	SPECIES	wfo-4000016312	Standl.	Annonaceae	Guatteria	lucens				Trop. Woods 42: 22 1935	Accepted			2012-03-23	2012-03-23	http://www.theplantlist.org/tpl1.1/record/kew-2834447		FALSE
26322	Guatteria odorata	R.E.Fr.	Guatteria odorata	FALSE	FALSE	TRUE	TRUE	FALSE	FALSE	FALSE	FALSE	NA	0	446	1	wfo-0000711434	114328-2	Guatteria odorata	SPECIES	wfo-4000016312	R.E.Fr.	Annonaceae	Guatteria	odorata				Acta Horti Berg. 12: 531 1939	Accepted			2012-03-23	2012-03-23	http://www.theplantlist.org/tpl1.1/record/kew-2834506		FALSE
26409	Guettarda bernardii	Steyerm.	Guettarda bernardii	FALSE	FALSE	TRUE	TRUE	FALSE	FALSE	FALSE	FALSE	NA	0	447	1	wfo-0000976029	114480-2	Guettarda bernardii	SPECIES	wfo-4000016337	Steyerm.	Rubiaceae	Guettarda	bernardii				Acta Bot. Venez. 6: 128 1971 publ. 1972	Accepted			2012-03-23	2012-03-23	http://www.theplantlist.org/tpl1.1/record/kew-93127		FALSE
26445	Guettarda foliacea	Standl.	Guettarda foliacea	FALSE	FALSE	TRUE	TRUE	FALSE	FALSE	FALSE	FALSE	NA	0	448	1	wfo-0000976106	114537-2	Guettarda foliacea	SPECIES	wfo-4000016337	Standl.	Rubiaceae	Guettarda	foliacea				Contr. U. S. Natl. Herb. 18: 139 1916	Accepted			2012-03-23	2012-03-23	http://www.theplantlist.org/tpl1.1/record/kew-93197		FALSE
26580	Guioa hirsuta	Welzen	Guioa hirsuta	FALSE	FALSE	TRUE	TRUE	FALSE	FALSE	FALSE	FALSE	NA	0	450	1	wfo-0000711838	935698-1	Guioa hirsuta	SPECIES	wfo-4000016362	Welzen	Sapindaceae	Guioa	hirsuta				Blumea 33: 412 1988	Accepted			2012-03-26	2012-03-26	http://www.theplantlist.org/tpl1.1/record/kew-2835019		FALSE
26612	Guioa pterorhachis	Welzen	Guioa pterorhachis	FALSE	FALSE	TRUE	TRUE	FALSE	FALSE	FALSE	FALSE	NA	0	451	1	wfo-0000711887	935708-1	Guioa pterorhachis	SPECIES	wfo-4000016362	Welzen	Sapindaceae	Guioa	pterorhachis				Blumea 33: 419 1988	Accepted			2012-03-26	2012-03-26	http://www.theplantlist.org/tpl1.1/record/kew-2835063		FALSE
26664	Gustavia pulchra	Miers	Gustavia pulchra	FALSE	FALSE	TRUE	TRUE	FALSE	FALSE	FALSE	FALSE	NA	0	453	1	wfo-0000775516	596756-1	Gustavia pulchra	SPECIES	wfo-4000016394	Miers	Lecythidaceae	Gustavia	pulchra				Trans. Linn. Soc. London 30: 182 1874	Accepted			2012-03-23	2012-03-23	http://www.theplantlist.org/tpl1.1/record/kew-314057		FALSE
26667	Gustavia serrata	S.A.Mori	Gustavia serrata	FALSE	FALSE	TRUE	TRUE	FALSE	FALSE	FALSE	FALSE	NA	0	454	1	wfo-0000775521	114976-2	Gustavia serrata	SPECIES	wfo-4000016394	S.A.Mori	Lecythidaceae	Gustavia	serrata				Fl. Neotrop. Monogr. 21: 180 1979	Accepted			2012-03-23	2012-03-23	http://www.theplantlist.org/tpl1.1/record/kew-314062		FALSE
26784	Gymnostoma deplancheanum	(Miq.) L.A.S.Johnson	Gymnostoma deplancheanum	FALSE	FALSE	TRUE	TRUE	FALSE	FALSE	FALSE	FALSE	NA	0	455	1	wfo-0000713185	910713-1	Gymnostoma deplancheanum	SPECIES	wfo-4000016538	(Miq.) L.A.S.Johnson	Casuarinaceae	Gymnostoma	deplancheanum				J. Adelaide Bot. Gard. 6: 83 1982	Accepted			2012-03-23	2012-03-23	http://www.theplantlist.org/tpl1.1/record/kew-2836344		FALSE
26922	Hamamelis mollis	Oliv.	Hamamelis mollis	FALSE	FALSE	TRUE	TRUE	FALSE	FALSE	FALSE	FALSE	NA	23	456	1	wfo-0000715283		Hamamelis mollis	SPECIES	wfo-4000016792	Oliv. ex F.B.Forbes & Hemsl.	Hamamelidaceae	Hamamelis	mollis				Hooker's Icon. Pl. 18: t. 1742: xviii 1888	Accepted			2012-03-23	2012-03-23	http://www.theplantlist.org/tpl1.1/record/kew-2838973		FALSE
26967	Hancea longistyla	(Merr.) S.E.C.Sierra, Kulju & Welzen	Hancea longistyla	FALSE	FALSE	TRUE	TRUE	FALSE	FALSE	FALSE	FALSE	NA	0	457	1	wfo-0000835692	77086988-1	Hancea longistyla	SPECIES	wfo-4000016820	(Merr.) S.E.C.Sierra, Kulju & Welzen	Euphorbiaceae	Hancea	longistyla				Blumea 52: 364 2007	Accepted			2012-03-23	2012-03-23	http://www.theplantlist.org/tpl1.1/record/kew-372950		FALSE
27028	Haplolobus moluccanus	H.J.Lam	Haplolobus moluccanus	FALSE	FALSE	TRUE	TRUE	FALSE	FALSE	FALSE	FALSE	NA	0	458	1	wfo-0000715449	128091-1	Haplolobus moluccanus	SPECIES	wfo-4000016876	H.J.Lam	Burseraceae	Haplolobus	moluccanus				Ann. Jard. Bot. Buitenzorg 42: 50 1931	Unchecked			2012-03-23	2012-03-23	http://www.theplantlist.org/tpl1.1/record/kew-2839293		FALSE
27031	Haplormosia monophylla	(Harms) Harms	Haplormosia monophylla	FALSE	FALSE	TRUE	TRUE	FALSE	FALSE	FALSE	FALSE	NA	0	459	1	wfo-0000212072		Haplormosia monophylla	SPECIES	wfo-4000016889	(Harms) Harms	Fabaceae	Haplormosia	monophylla					Accepted			2010-07-14	2010-07-14	http://www.theplantlist.org/tpl1.1/record/ild-7150		FALSE
27084	Harrisonia abyssinica	Oliv.	Harrisonia abyssinica	FALSE	FALSE	TRUE	TRUE	FALSE	FALSE	FALSE	FALSE	NA	0	460	1	wfo-0000715900	813729-1	Harrisonia abyssinica	SPECIES	wfo-4000016976	Oliv.	Rutaceae	Harrisonia	abyssinica				Fl. Trop. Afr. 1: 311 1868	Accepted			2012-03-26	2012-03-26	http://www.theplantlist.org/tpl1.1/record/kew-2839890		FALSE
27112	Hebepetalum neblinae	Jardim & P.E.Berry	Hebepetalum neblinae	FALSE	FALSE	TRUE	TRUE	FALSE	FALSE	FALSE	FALSE	NA	0	461	1	wfo-0000716527	319385-2	Hebepetalum neblinae	SPECIES	wfo-4000017072	Jardim & P.E.Berry	Linaceae	Hebepetalum	neblinae				Novon 9: 522 1999 publ. 2000	Accepted			2012-03-23	2012-03-23	http://www.theplantlist.org/tpl1.1/record/kew-2840706		FALSE
27146	Hedyosmum crenatum	Occhioni	Hedyosmum crenatum	FALSE	FALSE	TRUE	TRUE	FALSE	FALSE	FALSE	FALSE	NA	0	462	1	wfo-0000716654	118320-2	Hedyosmum crenatum	SPECIES	wfo-4000017140	Occhioni	Chloranthaceae	Hedyosmum	crenatum				Contr. Estud. Fam. Chloranth. 37 1954	Accepted			2012-03-23	2012-03-23	http://www.theplantlist.org/tpl1.1/record/kew-2840876		FALSE
27386	Henriettea maguirei	(Wurdack) Penneys, F.A. Michelangeli, Judd & Almeda	Henriettea maguirei	FALSE	FALSE	TRUE	TRUE	FALSE	FALSE	FALSE	FALSE	NA	1	463	1	wfo-0001039911		Henriettea maguirei	SPECIES	wfo-4000017493	(Wurdack) Penneys, F.A.Michelangeli, Judd & Almeda	Melastomataceae	Henriettea	maguirei				Syst. Bot. 35(4): 797 2010	Accepted			2012-04-18	2012-04-18	http://www.theplantlist.org/tpl1.1/record/tro-100366157		FALSE
27403	Henriettea squamulosa	(Cogn.) Judd	Henriettea squamulosa	FALSE	FALSE	TRUE	TRUE	FALSE	FALSE	FALSE	FALSE	NA	0	464	1	wfo-0001278971	943047-1	Henriettea squamulosa	SPECIES	wfo-4000017493	(Cogn.) Judd	Melastomataceae	Henriettea	squamulosa				Brittonia 38(3): 240 1986	Accepted			2012-04-18	2012-04-18	http://www.theplantlist.org/tpl1.1/record/tro-50301036		FALSE
27404	Henriettea stellaris	O. Berg ex Triana	Henriettea stellaris	FALSE	FALSE	TRUE	TRUE	FALSE	FALSE	FALSE	FALSE	NA	1	465	1	wfo-0001079229	569013-1	Henriettea stellaris	SPECIES	wfo-4000017493	O.Berg ex Triana	Melastomataceae	Henriettea	stellaris				Trans. Linn. Soc. London 28(1): 145 1871	Accepted			2012-04-18	2012-04-18	http://www.theplantlist.org/tpl1.1/record/tro-20300617		FALSE
27458	Hernandia jamaicensis	Britton & Harris	Hernandia jamaicensis	FALSE	FALSE	TRUE	TRUE	FALSE	FALSE	FALSE	FALSE	NA	0	466	1	wfo-0000720603	120659-2	Hernandia jamaicensis	SPECIES	wfo-4000017556	Britton & Harris	Hernandiaceae	Hernandia	jamaicensis				Bull. Torrey Bot. Club 35: 338 1908	Unchecked			2012-03-23	2012-03-23	http://www.theplantlist.org/tpl1.1/record/kew-2846837		FALSE
27493	Hesperomannia arborescens	A.Gray	Hesperomannia arborescens	FALSE	FALSE	TRUE	TRUE	FALSE	FALSE	FALSE	FALSE	NA	0	467	1	wfo-0000068097		Hesperomannia arborescens	SPECIES	wfo-4000017636	A.Gray	Asteraceae	Hesperomannia	arborescens				Proc. Amer. Acad. Arts vi. (1864-65) 554	Accepted			2012-02-11	2012-02-11	http://www.theplantlist.org/tpl1.1/record/gcc-24953		FALSE
27598	Hevea nitida	Mart. ex Mll.Arg.	Hevea nitida	FALSE	FALSE	TRUE	TRUE	FALSE	FALSE	FALSE	FALSE	NA	1	468	1	wfo-0000982146	349938-1	Hevea nitida	SPECIES	wfo-4000017809	Mart. ex Müll.Arg.	Euphorbiaceae	Hevea	nitida				Fl. Bras. 11(2): 301 1874	Accepted			2012-03-23	2012-03-23	http://www.theplantlist.org/tpl1.1/record/kew-98991		FALSE
27793	Hirtella angustifolia	Schott ex Spreng.	Hirtella angustifolia	FALSE	FALSE	TRUE	TRUE	FALSE	FALSE	FALSE	FALSE	NA	11	469	1	wfo-0000833414	725501-1	Hirtella angustifolia	SPECIES	wfo-4000017988	Schott	Chrysobalanaceae	Hirtella	angustifolia				Syst. Veg. 4(2): 341 1827	Accepted			2012-03-23	2012-03-23	http://www.theplantlist.org/tpl1.1/record/kew-370614		FALSE
27808	Hirtella conduplicata	Prance	Hirtella conduplicata	FALSE	FALSE	TRUE	TRUE	FALSE	FALSE	FALSE	FALSE	NA	0	470	1	wfo-0000833449	168005-1	Hirtella conduplicata	SPECIES	wfo-4000017988	Prance	Chrysobalanaceae	Hirtella	conduplicata				Brittonia 28: 227 1976	Accepted			2012-03-23	2012-03-23	http://www.theplantlist.org/tpl1.1/record/kew-370646		FALSE
27818	Hirtella excelsa	Standl. ex Prance	Hirtella excelsa	FALSE	FALSE	TRUE	TRUE	FALSE	FALSE	FALSE	FALSE	NA	0	471	1	wfo-0000833476	123119-2	Hirtella excelsa	SPECIES	wfo-4000017988	Standl. ex Prance	Chrysobalanaceae	Hirtella	excelsa				Fl. Neotrop. Monogr. 9: 345 1972	Accepted			2012-03-23	2012-03-23	http://www.theplantlist.org/tpl1.1/record/kew-370670		FALSE
27889	Hirtella zanzibarica	Oliv.	Hirtella zanzibarica	FALSE	FALSE	TRUE	TRUE	FALSE	FALSE	FALSE	FALSE	NA	0	472	1	wfo-0000833628	725638-1	Hirtella zanzibarica	SPECIES	wfo-4000017988	Oliv.	Chrysobalanaceae	Hirtella	zanzibarica				Hooker's Icon. Pl. 12: t. 1193 1876	Accepted			2012-03-23	2012-03-23	http://www.theplantlist.org/tpl1.1/record/kew-370808		FALSE
27934	Homalanthus longistylus	K.Schum. & Lauterb.	Homalanthus longistylus	FALSE	FALSE	TRUE	TRUE	FALSE	FALSE	FALSE	FALSE	NA	0	473	1	wfo-0000982991	350021-1	Homalanthus longistylus	SPECIES	wfo-4000018138	K.Schum. & Lauterb.	Euphorbiaceae	Homalanthus	longistylus				Fl. Schutzgeb. Südsee 407 1900	Accepted			2012-03-23	2012-03-23	http://www.theplantlist.org/tpl1.1/record/kew-99836		FALSE
28110	Hopea celebica	Burck	Hopea celebica	FALSE	FALSE	TRUE	TRUE	FALSE	FALSE	FALSE	FALSE	NA	0	474	1	wfo-0000724501	320860-1	Hopea celebica	SPECIES	wfo-4000018247	Burck	Dipterocarpaceae	Hopea	celebica				Ann. Jard. Bot. Buitenzorg 6: 237 1887	Unchecked			2012-03-23	2012-03-23	http://www.theplantlist.org/tpl1.1/record/kew-2853127		FALSE
28132	Hopea gregaria	Slooten	Hopea gregaria	FALSE	FALSE	TRUE	TRUE	FALSE	FALSE	FALSE	FALSE	NA	0	475	1	wfo-0000724549	320904-1	Hopea gregaria	SPECIES	wfo-4000018247	Slooten	Dipterocarpaceae	Hopea	gregaria				Reinwardtia 2: 21 1952	Unchecked			2012-03-23	2012-03-23	http://www.theplantlist.org/tpl1.1/record/kew-2853170		FALSE
28299	Horsfieldia tristis	W.J.de Wilde	Horsfieldia tristis	FALSE	FALSE	TRUE	TRUE	FALSE	FALSE	FALSE	FALSE	NA	0	476	1	wfo-0000724974	929019-1	Horsfieldia tristis	SPECIES	wfo-4000018304	W.J.de Wilde	Myristicaceae	Horsfieldia	tristis				Gard. Bull. Singapore 38: 197 1985	Unchecked			2012-03-23	2012-03-23	http://www.theplantlist.org/tpl1.1/record/kew-2853637		FALSE
28312	Hortia superba	Ducke	Hortia superba	FALSE	FALSE	TRUE	TRUE	FALSE	FALSE	FALSE	FALSE	NA	0	477	1	wfo-0000725002	124132-2	Hortia superba	SPECIES	wfo-4000018309	Ducke	Rutaceae	Hortia	superba				Arq. Inst. Biol. Veg. 1: 207 1935	Accepted			2012-03-23	2012-03-23	http://www.theplantlist.org/tpl1.1/record/kew-2853681		FALSE
28438	Huodendron tomentosum	Y.C.Tang & S.M.Hwang	Huodendron tomentosum	FALSE	FALSE	TRUE	TRUE	FALSE	FALSE	FALSE	FALSE	NA	0	480	1	wfo-0001141370	826553-1	Huodendron tomentosum	SPECIES	wfo-4000018436	Y.C.Tang & S.M.Hwang	Styracaceae	Huodendron	tomentosum				Acta Phytotax. Sin. 18(2): 164–165, pl. 4 1980	Accepted			2012-04-18	2012-04-18	http://www.theplantlist.org/tpl1.1/record/tro-30800172		FALSE
28442	Hybanthus denticulatus	H.E.Ballard, Wetter & N.Zamora	Hybanthus denticulatus	FALSE	FALSE	TRUE	TRUE	FALSE	FALSE	FALSE	FALSE	NA	0	481	1	wfo-0001228100	997453-1	Hybanthus denticulatus	SPECIES	wfo-4000018492	H.E.Ballard, Wetter & N.Zamora	Violaceae	Hybanthus	denticulatus				Novon 7(3): 222, f. 1A–D 1997	Accepted			2012-04-18	2012-04-18	http://www.theplantlist.org/tpl1.1/record/tro-50053439		FALSE
28515	Hydriastele lurida	(Becc.) W.J.Baker & Loo	Hydriastele lurida	FALSE	FALSE	TRUE	TRUE	FALSE	FALSE	FALSE	FALSE	NA	0	482	1	wfo-0000215905	60435833-2	Hydriastele lurida	SPECIES	wfo-4000018514	(Becc.) W.J.Baker & Loo	Arecaceae	Hydriastele	lurida				Kew Bull. 59: 65 2004	Accepted			2012-03-23	2012-03-23	http://www.theplantlist.org/tpl1.1/record/kew-101043		FALSE
28652	Hyperbaena jalcomulcensis	E. P‚rez & Cast.-Campos	Hyperbaena jalcomulcensis	FALSE	FALSE	TRUE	TRUE	FALSE	FALSE	FALSE	FALSE	NA	2	483	1	wfo-0001248934	278566-2	Hyperbaena jalcomulcensis	SPECIES	wfo-4000018747	E.Pérez & Cast.-Campos	Menispermaceae	Hyperbaena	jalcomulcensis				Acta Bot. Mex. 4: 15–19 1988	Accepted			2012-04-18	2012-04-18	http://www.theplantlist.org/tpl1.1/record/tro-50148000		FALSE
28670	Hypericum laricifolium	Juss.	Hypericum laricifolium	FALSE	FALSE	TRUE	TRUE	FALSE	FALSE	FALSE	FALSE	NA	0	484	1	wfo-0000727843	433547-1	Hypericum laricifolium	SPECIES	wfo-4000018759	Juss.	Hypericaceae	Hypericum	laricifolium				Ann. Mus. Natl. Hist. Nat. 3: 160 1804	Accepted			2012-03-23	2012-03-23	http://www.theplantlist.org/tpl1.1/record/kew-2858363		FALSE
28873	Ilex guianensis	(Aubl.) Kuntze	Ilex guianensis	FALSE	FALSE	TRUE	TRUE	FALSE	FALSE	FALSE	FALSE	NA	0	485	1	wfo-0000729473	127855-2	Ilex guianensis	SPECIES	wfo-4000018994	(Aubl.) Kuntze	Aquifoliaceae	Ilex	guianensis				Revis. Gen. Pl. 1: 113 1891	Accepted			2012-03-23	2012-03-23	http://www.theplantlist.org/tpl1.1/record/kew-2860825		FALSE
29043	Ilex quercetorum	I.M.Johnst.	Ilex quercetorum	FALSE	FALSE	TRUE	TRUE	FALSE	FALSE	FALSE	FALSE	NA	0	486	1	wfo-0000729778	128036-2	Ilex quercetorum	SPECIES	wfo-4000018994	I.M.Johnst.	Aquifoliaceae	Ilex	quercetorum				J. Arnold Arbor. 19: 122 1938	Accepted			2012-03-23	2012-03-23	http://www.theplantlist.org/tpl1.1/record/kew-2861341		FALSE
29116	Ilex tsoi	Merr. & Chun	Ilex tsoi	FALSE	FALSE	TRUE	TRUE	FALSE	FALSE	FALSE	FALSE	NA	0	487	1	wfo-0001078634	83823-1	Ilex tsoi	SPECIES	wfo-4000018994	Merr. & Chun	Aquifoliaceae	Ilex	tsoi				Sunyatsenia 1(1): 66–67 1930	Accepted			2012-04-18	2012-04-18	http://www.theplantlist.org/tpl1.1/record/tro-2000515		FALSE
29135	Ilex vesparum	Steyerm.	Ilex vesparum	FALSE	FALSE	TRUE	TRUE	FALSE	FALSE	FALSE	FALSE	NA	0	488	1	wfo-0000729928	128154-2	Ilex vesparum	SPECIES	wfo-4000018994	Steyerm.	Aquifoliaceae	Ilex	vesparum				Fieldiana, Bot. 28: 332 1952	Accepted			2012-03-23	2012-03-23	http://www.theplantlist.org/tpl1.1/record/kew-2861634		FALSE
29262	Inga chrysantha	Ducke	Inga chrysantha	FALSE	FALSE	TRUE	TRUE	FALSE	FALSE	FALSE	FALSE	NA	0	489	1	wfo-0000165240		Inga chrysantha	SPECIES	wfo-4000019086	Ducke	Fabaceae	Inga	chrysantha					Accepted			2010-07-14	2010-07-14	http://www.theplantlist.org/tpl1.1/record/ild-11670		FALSE
29326	Inga insignis	Kunth	Inga insignis	FALSE	FALSE	TRUE	TRUE	FALSE	FALSE	FALSE	FALSE	NA	0	490	1	wfo-0000165296		Inga insignis	SPECIES	wfo-4000019086	Kunth	Fabaceae	Inga	insignis					Accepted			2010-07-14	2010-07-14	http://www.theplantlist.org/tpl1.1/record/ild-11726		FALSE
29388	Inga obscura	J.F.Macbr.	Inga obscura	FALSE	FALSE	TRUE	TRUE	FALSE	FALSE	FALSE	FALSE	NA	0	491	1	wfo-0000165746		Inga obscura	SPECIES	wfo-4000019086	J.F.Macbr.	Fabaceae	Inga	obscura					Accepted			2010-07-14	2010-07-14	http://www.theplantlist.org/tpl1.1/record/ild-12176		FALSE
29452	Inga striata	Benth.	Inga striata	FALSE	FALSE	TRUE	TRUE	FALSE	FALSE	FALSE	FALSE	NA	0	492	1	wfo-0000173673		Inga striata	SPECIES	wfo-4000019086	Benth.	Fabaceae	Inga	striata					Accepted			2010-07-14	2010-07-14	http://www.theplantlist.org/tpl1.1/record/ild-19815		FALSE
29460	Inga tenuiloba	N.Zamora & T.D.Penn.	Inga tenuiloba	FALSE	FALSE	TRUE	TRUE	FALSE	FALSE	FALSE	FALSE	NA	0	493	1	wfo-0000210334		Inga tenuiloba	SPECIES	wfo-4000019086	N.Zamora & T.D.Penn.	Fabaceae	Inga	tenuiloba					Accepted			2010-07-14	2010-07-14	http://www.theplantlist.org/tpl1.1/record/ild-56432		FALSE
29501	Iochroma grandiflorum	Benth.	Iochroma grandiflorum	FALSE	FALSE	TRUE	TRUE	FALSE	FALSE	FALSE	FALSE	NA	0	494	1	wfo-0001021911		Iochroma grandiflorum	SPECIES	wfo-4000019120	Benth.	Solanaceae	Iochroma	grandiflorum					Accepted					http://solanaceaesource.org/solanaceae/iochroma-grandiflorum		FALSE
29504	Iochroma nitidum	S. Leiva & Quipuscoa	Iochroma nitidum	FALSE	FALSE	TRUE	TRUE	FALSE	FALSE	FALSE	FALSE	NA	1	495	1	wfo-0001021919		Iochroma nitidum	SPECIES	wfo-4000019120	S.Leiva & Quipuscoa	Solanaceae	Iochroma	nitidum				S. L. & Quipuscoa, Arnaldoa 5(2): 172 (-174, fig. 1). 1998, 1998.	Accepted					http://solanaceaesource.org/solanaceae/iochroma-nitidum		FALSE
29519	Iriartella setigera	(Mart.) H.Wendl.	Iriartella setigera	FALSE	FALSE	TRUE	TRUE	FALSE	FALSE	FALSE	FALSE	NA	0	496	1	wfo-0000217606	667622-1	Iriartella setigera	SPECIES	wfo-4000019179	(Mart.) H.Wendl.	Arecaceae	Iriartella	setigera				Bonplandia (Hannover) 8: 104 1860	Accepted			2012-03-23	2012-03-23	http://www.theplantlist.org/tpl1.1/record/kew-102678		FALSE
29528	Irvingia smithii	Hook.f.	Irvingia smithii	FALSE	FALSE	TRUE	TRUE	FALSE	FALSE	FALSE	FALSE	NA	0	497	1	wfo-0000732317	813784-1	Irvingia smithii	SPECIES	wfo-4000019199	Hook.f.	Irvingiaceae	Irvingia	smithii				Trans. Linn. Soc. London 23: 167 1860	Accepted			2012-03-23	2012-03-23	http://www.theplantlist.org/tpl1.1/record/kew-2866808		FALSE
29562	Isertia rosea	Spruce ex K.Schum.	Isertia rosea	FALSE	FALSE	TRUE	TRUE	FALSE	FALSE	FALSE	FALSE	NA	0	498	1	wfo-0000217737	278894-2	Isertia rosea	SPECIES	wfo-4000019237	Spruce ex K.Schum.	Rubiaceae	Isertia	rosea				Fl. Bras. 6(6): 284 1889	Accepted			2012-03-23	2012-03-23	http://www.theplantlist.org/tpl1.1/record/kew-102813		FALSE
29798	Ixora ooumuensis	J.Florence	Ixora ooumuensis	FALSE	FALSE	TRUE	TRUE	FALSE	FALSE	FALSE	FALSE	NA	0	500	1	wfo-0000218823	929988-1	Ixora ooumuensis	SPECIES	wfo-4000019411	J.Florence	Rubiaceae	Ixora	ooumuensis				Bull. Mus. Natl. Hist. Nat., B, Adansonia 8: 10 1986	Accepted			2012-03-23	2012-03-23	http://www.theplantlist.org/tpl1.1/record/kew-103830		FALSE
30101	Juniperus osteosperma	(Torr.) Little	Juniperus osteosperma	FALSE	FALSE	TRUE	TRUE	FALSE	FALSE	FALSE	FALSE	NA	0	501	1	wfo-0000355681	132523-2	Juniperus osteosperma	SPECIES	wfo-4000019723	(Torr.) Little	Cupressaceae	Juniperus	osteosperma				Leafl. W. Bot. 5: 125 1948	Accepted			2012-03-23	2012-03-23	http://www.theplantlist.org/tpl1.1/record/kew-2332725		FALSE
30159	Karomia humbertii	(Moldenke) R. Fern.	Karomia humbertii	FALSE	FALSE	TRUE	TRUE	FALSE	FALSE	FALSE	FALSE	NA	1	502	1	wfo-0000220621	945321-1	Karomia humbertii	SPECIES	wfo-4000019856	(Moldenke) R.Fern.	Lamiaceae	Karomia	humbertii				Garcia de Orta, Sér. Bot. 7: 37 1985 publ. 1988	Accepted			2012-03-23	2012-03-23	http://www.theplantlist.org/tpl1.1/record/kew-105584		FALSE
30320	Knema glauca	Warb.	Knema glauca	FALSE	FALSE	TRUE	TRUE	FALSE	FALSE	FALSE	FALSE	NA	0	503	1	wfo-0000356973	585861-1	Knema glauca	SPECIES	wfo-4000020090	Warb.	Myristicaceae	Knema	glauca				Nova Acta Acad. Caes. Leop.-Carol. German. Nat. Cur. 68: 594 1897	Unchecked			2012-03-23	2012-03-23	http://www.theplantlist.org/tpl1.1/record/kew-2334962		FALSE
30432	Kokoona lanceolata	Ridl.	Kokoona lanceolata	FALSE	FALSE	TRUE	TRUE	FALSE	FALSE	FALSE	FALSE	NA	0	504	1	wfo-0000356493	161679-1	Kokoona lanceolata	SPECIES	wfo-4000020143	Ridl.	Celastraceae	Kokoona	lanceolata				Bull. Misc. Inform. Kew 1938: 237 1938	Unchecked			2012-03-23	2012-03-23	http://www.theplantlist.org/tpl1.1/record/kew-2334189		FALSE
30510	Kutchubaea montana	Steyerm.	Kutchubaea montana	FALSE	FALSE	TRUE	TRUE	FALSE	FALSE	FALSE	FALSE	NA	0	505	1	wfo-0000221648		Kutchubaea montana	SPECIES	wfo-4000020311	Steyerm.	Rubiaceae	Kutchubaea	montana				Mem. New York Bot. Gard. 10: 217 1963	Accepted			2012-03-23	2012-03-23	http://www.theplantlist.org/tpl1.1/record/kew-106616		FALSE
30578	Lacmellea klugii	Monach.	Lacmellea klugii	FALSE	FALSE	TRUE	TRUE	FALSE	FALSE	FALSE	FALSE	NA	0	506	1	wfo-0000221803	134495-2	Lacmellea klugii	SPECIES	wfo-4000020386	Monach.	Apocynaceae	Lacmellea	klugii				Lloydia 7: 298 1945	Accepted			2012-03-23	2012-03-23	http://www.theplantlist.org/tpl1.1/record/kew-106774		FALSE
30604	Ladenbergia carua	(Wedd.) Standl.	Ladenbergia carua	FALSE	FALSE	TRUE	TRUE	FALSE	FALSE	FALSE	FALSE	NA	0	507	1	wfo-0000221858	754813-1	Ladenbergia carua	SPECIES	wfo-4000020405	(Wedd.) Standl.	Rubiaceae	Ladenbergia	carua				Publ. Field Mus. Nat. Hist., Bot. Ser. 7: 274 1931	Accepted			2012-03-23	2012-03-23	http://www.theplantlist.org/tpl1.1/record/kew-106828		FALSE
30744	Lannea velutina	A.Rich.	Lannea velutina	FALSE	FALSE	TRUE	TRUE	FALSE	FALSE	FALSE	FALSE	NA	0	508	1	wfo-0000360254		Lannea velutina	SPECIES	wfo-4000020561	A.Rich.	Anacardiaceae	Lannea	velutina				Fl. Seneg. Tent. 1: 153 1831	Accepted			2012-03-23	2012-03-23	http://www.theplantlist.org/tpl1.1/record/kew-2340790		FALSE
30962	Leea aequata	L.	Leea aequata	FALSE	FALSE	TRUE	TRUE	FALSE	FALSE	FALSE	FALSE	NA	0	509	1	wfo-0001145448		Leea aequata	SPECIES	wfo-4000020875	L.	Vitaceae	Leea	aequata				Syst. Nat. (ed. 12) 2: 627 1767	Accepted			2012-04-18	2012-04-18	http://www.theplantlist.org/tpl1.1/record/tro-34000735		FALSE
31244	Libocedrus bidwillii	Hook.f.	Libocedrus bidwillii	FALSE	FALSE	TRUE	TRUE	FALSE	FALSE	FALSE	FALSE	NA	0	511	1	wfo-0000358614	262464-1	Libocedrus bidwillii	SPECIES	wfo-4000021669	Hook.f.	Cupressaceae	Libocedrus	bidwillii				Handb. N. Zeal. Fl. 1: 257 1864	Accepted			2012-03-23	2012-03-23	http://www.theplantlist.org/tpl1.1/record/kew-2338368		FALSE
31266	Licania bellingtonii	Prance	Licania bellingtonii	FALSE	FALSE	TRUE	TRUE	FALSE	FALSE	FALSE	FALSE	NA	0	512	1	wfo-0000815130	139719-2	Licania bellingtonii	SPECIES	wfo-4000021674	Prance	Chrysobalanaceae	Licania	bellingtonii				Fl. Neotrop. Monogr. 9: 145 1972	Accepted			2012-03-23	2012-03-23	http://www.theplantlist.org/tpl1.1/record/kew-353121		FALSE
31370	Licania longipetala	Prance	Licania longipetala	FALSE	FALSE	TRUE	TRUE	FALSE	FALSE	FALSE	FALSE	NA	0	513	1	wfo-0000815121	139822-2	Licania longipetala	SPECIES	wfo-4000021674	Prance	Chrysobalanaceae	Licania	longipetala				Fl. Neotrop. Monogr. 9: 62 1972	Accepted			2012-03-23	2012-03-23	http://www.theplantlist.org/tpl1.1/record/kew-353113		FALSE
31378	Licania marleneae	Prance	Licania marleneae	FALSE	FALSE	TRUE	TRUE	FALSE	FALSE	FALSE	FALSE	NA	0	514	1	wfo-0000815094		Licania marleneae	SPECIES	wfo-4000021674	Prance	Chrysobalanaceae	Licania	marleneae				Brittonia 28: 218 1976	Accepted			2012-03-23	2012-03-23	http://www.theplantlist.org/tpl1.1/record/kew-353085		FALSE
31547	Ligustrum ibota	Siebold	Ligustrum ibota	FALSE	FALSE	TRUE	TRUE	FALSE	FALSE	FALSE	FALSE	NA	0	515	1	wfo-0000816313		Ligustrum ibota	SPECIES	wfo-4000021729	Siebold	Oleaceae	Ligustrum	ibota				Abh. Math.-Phys. Cl. Königl. Bayer. Akad. Wiss. 4(3): 167 1846	Accepted			2012-03-23	2012-03-23	http://www.theplantlist.org/tpl1.1/record/kew-354204		FALSE
31599	Lindera assamica	(Meisn.) Kurz	Lindera assamica	FALSE	FALSE	TRUE	TRUE	FALSE	FALSE	FALSE	FALSE	NA	0	517	1	wfo-0001070755	465327-1	Lindera assamica	SPECIES	wfo-4000021836	(Meisn.) Kurz	Lauraceae	Lindera	assamica				Prelim. Rep. For. Veg. Pegu App. A. p. ciii. 1875	Accepted			2012-04-18	2012-04-18	http://www.theplantlist.org/tpl1.1/record/tro-17802296		FALSE
31696	Lissocarpa stenocarpa	Steyerm.	Lissocarpa stenocarpa	FALSE	FALSE	TRUE	TRUE	FALSE	FALSE	FALSE	FALSE	NA	0	518	1	wfo-0000366441	279734-2	Lissocarpa stenocarpa	SPECIES	wfo-4000021955	Steyerm.	Ebenaceae	Lissocarpa	stenocarpa				Ann. Missouri Bot. Gard. 74: 104 1987	Accepted			2012-03-23	2012-03-23	http://www.theplantlist.org/tpl1.1/record/kew-2353531		FALSE
31713	Lithocarpus areca	(Hickel & A.Camus) A.Camus	Lithocarpus areca	FALSE	FALSE	TRUE	TRUE	FALSE	FALSE	FALSE	FALSE	NA	0	519	1	wfo-0000229727	358623-1	Lithocarpus areca	SPECIES	wfo-4000021973	(Hickel & A.Camus) A.Camus	Fagaceae	Lithocarpus	areca				Rivièra Sci. 18: 39 1931	Accepted			2012-03-23	2012-03-23	http://www.theplantlist.org/tpl1.1/record/kew-114293		FALSE
31770	Lithocarpus crassifolius	A.Camus	Lithocarpus crassifolius	FALSE	FALSE	TRUE	TRUE	FALSE	FALSE	FALSE	FALSE	NA	0	520	1	wfo-0000229835	358701-1	Lithocarpus crassifolius	SPECIES	wfo-4000021973	A.Camus	Fagaceae	Lithocarpus	crassifolius				Bull. Soc. Bot. France 86: 155 1939	Accepted			2012-03-23	2012-03-23	http://www.theplantlist.org/tpl1.1/record/kew-114396		FALSE
31812	Lithocarpus floccosus	C.C.Huang & Y.T.Chang	Lithocarpus floccosus	FALSE	FALSE	TRUE	TRUE	FALSE	FALSE	FALSE	FALSE	NA	0	521	1	wfo-0000229929	934631-1	Lithocarpus floccosus	SPECIES	wfo-4000021973	C.C.Huang & Y.T.Chang	Fagaceae	Lithocarpus	floccosus				Guihaia 8: 20 1988	Accepted			2012-03-23	2012-03-23	http://www.theplantlist.org/tpl1.1/record/kew-114485		FALSE
31828	Lithocarpus hancei	(Benth.) Rehder	Lithocarpus hancei	FALSE	FALSE	TRUE	TRUE	FALSE	FALSE	FALSE	FALSE	NA	0	522	1	wfo-0000229957	358781-1	Lithocarpus hancei	SPECIES	wfo-4000021973	(Benth.) Rehder	Fagaceae	Lithocarpus	hancei				J. Arnold Arbor. 1: 127 1919	Accepted			2012-03-23	2012-03-23	http://www.theplantlist.org/tpl1.1/record/kew-114510		FALSE
31923	Lithocarpus oblancifolius	Julia & Soupadmo	Lithocarpus oblancifolius	FALSE	FALSE	TRUE	TRUE	FALSE	FALSE	FALSE	FALSE	NA	0	523	1	wfo-0000230117		Lithocarpus oblancifolius	SPECIES	wfo-4000021973	Julia & Soupadmo	Fagaceae	Lithocarpus	oblancifolius				Gard. Bull. Singapore 50: 141 1998	Accepted			2012-03-23	2012-03-23	http://www.theplantlist.org/tpl1.1/record/kew-114660		FALSE
31957	Lithocarpus propinquus	C.C.Huang & Y.T.Chang	Lithocarpus propinquus	FALSE	FALSE	TRUE	TRUE	FALSE	FALSE	FALSE	FALSE	NA	0	524	1	wfo-0000230176	934630-1	Lithocarpus propinquus	SPECIES	wfo-4000021973	C.C.Huang & Y.T.Chang	Fagaceae	Lithocarpus	propinquus				Guihaia 8: 19 1988	Accepted			2012-03-23	2012-03-23	http://www.theplantlist.org/tpl1.1/record/kew-114714		FALSE
32028	Lithocarpus vidalianus	A.Camus	Lithocarpus vidalianus	FALSE	FALSE	TRUE	TRUE	FALSE	FALSE	FALSE	FALSE	NA	0	525	1	wfo-0000230315	359046-1	Lithocarpus vidalianus	SPECIES	wfo-4000021973	A.Camus	Fagaceae	Lithocarpus	vidalianus				Notul. Syst. (Paris) 14: 212 1952	Accepted			2012-03-23	2012-03-23	http://www.theplantlist.org/tpl1.1/record/kew-114844		FALSE
32034	Lithocarpus woodii	(Hance) A.Camus	Lithocarpus woodii	FALSE	FALSE	TRUE	TRUE	FALSE	FALSE	FALSE	FALSE	NA	0	526	1	wfo-0000230326		Lithocarpus woodii	SPECIES	wfo-4000021973	(Hance) A.Camus	Fagaceae	Lithocarpus	woodii				Rivièra Sci. 18: 42 1931	Accepted			2012-03-23	2012-03-23	http://www.theplantlist.org/tpl1.1/record/kew-114854		FALSE
32210	Litsea nitida	(Roxb.) Hook. f.	Litsea nitida	FALSE	FALSE	TRUE	TRUE	FALSE	FALSE	FALSE	FALSE	NA	1	528	1	wfo-0001070304	465885-1	Litsea nitida	SPECIES	wfo-4000022005	(Roxb.) Hook.f.	Lauraceae	Litsea	nitida				Fl. Brit. India 5: 174 1886	Accepted			2012-04-18	2012-04-18	http://www.theplantlist.org/tpl1.1/record/tro-17800386		FALSE
32231	Litsea populifolia	(Hemsl.) Gamble	Litsea populifolia	FALSE	FALSE	TRUE	TRUE	FALSE	FALSE	FALSE	FALSE	NA	0	529	1	wfo-0001070659	465956-1	Litsea populifolia	SPECIES	wfo-4000022005	(Hemsl.) Gamble	Lauraceae	Litsea	populifolia				Pl. Wilson. 2(1): 77 1914	Accepted			2012-04-18	2012-04-18	http://www.theplantlist.org/tpl1.1/record/tro-17801777		FALSE
32260	Litsea solomonensis	C.K.Allen	Litsea solomonensis	FALSE	FALSE	TRUE	TRUE	FALSE	FALSE	FALSE	FALSE	NA	0	530	1	wfo-0000365582	466032-1	Litsea solomonensis	SPECIES	wfo-4000022005	C.K.Allen	Lauraceae	Litsea	solomonensis				J. Arnold Arbor. 23: 127 1942	Unchecked			2012-03-23	2012-03-23	http://www.theplantlist.org/tpl1.1/record/kew-2352217		FALSE
32339	Lonchocarpus angusticarpus	M.Sousa	Lonchocarpus angusticarpus	FALSE	FALSE	TRUE	TRUE	FALSE	FALSE	FALSE	FALSE	NA	0	531	1	wfo-0001263327	77105027-1	Lonchocarpus angusticarpus	SPECIES	wfo-4000022154	M.Sousa	Fabaceae	Lonchocarpus	angusticarpus				Novon 19(2): 241–244, f. 1 2009	Accepted			2012-04-18	2012-04-18	http://www.theplantlist.org/tpl1.1/record/tro-50207731		FALSE
32415	Lonchocarpus nebularis	M.Sousa	Lonchocarpus nebularis	FALSE	FALSE	TRUE	TRUE	FALSE	FALSE	FALSE	FALSE	NA	0	533	1	wfo-0001043641	60457994-2	Lonchocarpus nebularis	SPECIES	wfo-4000022154	M.Sousa	Fabaceae	Lonchocarpus	nebularis				Revista Mex. Biodivers. 82: 1114, f. 6 2011	Accepted			2012-04-18	2012-04-18	http://www.theplantlist.org/tpl1.1/record/tro-100377795		FALSE
32420	Lonchocarpus oaxacensis	Pittier	Lonchocarpus oaxacensis	FALSE	FALSE	TRUE	TRUE	FALSE	FALSE	FALSE	FALSE	NA	0	534	1	wfo-0000165946		Lonchocarpus oaxacensis	SPECIES	wfo-4000022154	Pittier	Fabaceae	Lonchocarpus	oaxacensis					Accepted			2010-07-14	2010-07-14	http://www.theplantlist.org/tpl1.1/record/ild-12371		FALSE
32543	Ludia ikongoensis	Capuron & Sleumer	Ludia ikongoensis	FALSE	FALSE	TRUE	TRUE	FALSE	FALSE	FALSE	FALSE	NA	0	536	1	wfo-0001063124	365696-1	Ludia ikongoensis	SPECIES	wfo-4000022383	Capuron & Sleumer	Salicaceae	Ludia	ikongoensis				Adansonia, n.s. 12(1): 99, t. 4(8–9) 1972	Accepted			2012-04-18	2012-04-18	http://www.theplantlist.org/tpl1.1/record/tro-13201227		FALSE
32568	Luehea paniculata	Mart.	Luehea paniculata	FALSE	FALSE	TRUE	TRUE	FALSE	FALSE	FALSE	FALSE	NA	0	537	1	wfo-0001142574		Luehea paniculata	SPECIES	wfo-4000022399	Mart.	Malvaceae	Luehea	paniculata				Nov. Gen. Sp. Pl. 1: 100, pl. 62 1826	Accepted			2012-04-18	2012-04-18	http://www.theplantlist.org/tpl1.1/record/tro-32200121		FALSE
32571	Luehea speciosa	Willd.	Luehea speciosa	FALSE	FALSE	TRUE	TRUE	FALSE	FALSE	FALSE	FALSE	NA	0	538	1	wfo-0000445127	834759-1	Luehea speciosa	SPECIES	wfo-4000022399	Willd.	Malvaceae	Luehea	speciosa				Neue Schriften Ges. Naturf. Freunde Berlin 3: 410 1801	Accepted			2012-03-23	2012-03-23	http://www.theplantlist.org/tpl1.1/record/kew-2496860		FALSE
32593	Luetzelburgia trialata	Ducke	Luetzelburgia trialata	FALSE	FALSE	TRUE	TRUE	FALSE	FALSE	FALSE	FALSE	NA	8	539	1	wfo-0000168024		Luetzelburgia trialata	SPECIES	wfo-4000022407	(Ducke) Ducke	Fabaceae	Luetzelburgia	trialata					Accepted			2010-07-14	2010-07-14	http://www.theplantlist.org/tpl1.1/record/ild-14348		FALSE
32600	Lunania dodecandra	C.Wright ex Griseb.	Lunania dodecandra	FALSE	FALSE	TRUE	TRUE	FALSE	FALSE	FALSE	FALSE	NA	0	540	1	wfo-0000891275	779885-1	Lunania dodecandra	SPECIES	wfo-4000022426	C.Wright ex Griseb.	Salicaceae	Lunania	dodecandra				Cat. Pl. Cub. 7 1866	Unchecked			2012-03-23	2012-03-23	http://www.theplantlist.org/tpl1.1/record/kew-4349717		FALSE
32625	Lychnophora diamantinana	Coile & S.B.Jones	Lychnophora diamantinana	FALSE	FALSE	TRUE	TRUE	FALSE	FALSE	FALSE	FALSE	NA	0	541	1	wfo-0000064682	146411-2	Lychnophora diamantinana	SPECIES	wfo-4000022482	Coile & S.B.Jones	Asteraceae	Lychnophora	diamantinana				532 1981	Accepted			2012-02-11	2012-02-11	http://www.theplantlist.org/tpl1.1/record/gcc-21629		FALSE
32684	Lyonia rubiginosa	(Pers.) G. Don	Lyonia rubiginosa	FALSE	FALSE	TRUE	TRUE	FALSE	FALSE	FALSE	FALSE	NA	1	542	1	wfo-0001047926		Lyonia rubiginosa	SPECIES	wfo-4000022539	(Pers.) G.Don	Ericaceae	Lyonia	rubiginosa				Gen. Hist. 3: 841 1934	Accepted			2012-04-18	2012-04-18	http://www.theplantlist.org/tpl1.1/record/tro-12303538		FALSE
32728	Mabea excelsa	Standl. & Steyerm.	Mabea excelsa	FALSE	FALSE	TRUE	TRUE	FALSE	FALSE	FALSE	FALSE	NA	0	543	1	wfo-0000231647	148040-2	Mabea excelsa	SPECIES	wfo-4000022593	Standl. & Steyerm.	Euphorbiaceae	Mabea	excelsa				Publ. Field Mus. Nat. Hist., Bot. Ser. 23: 123 1944	Accepted			2012-03-23	2012-03-23	http://www.theplantlist.org/tpl1.1/record/kew-116154		FALSE
32731	Mabea glaziovii	Pax & K.Hoffm.	Mabea glaziovii	FALSE	FALSE	TRUE	TRUE	FALSE	FALSE	FALSE	FALSE	NA	0	544	1	wfo-0000231659	148045-2	Mabea glaziovii	SPECIES	wfo-4000022593	Pax & K.Hoffm.	Euphorbiaceae	Mabea	glaziovii				Pflanzenr. IV, 147, V: 37 1912	Accepted			2012-03-23	2012-03-23	http://www.theplantlist.org/tpl1.1/record/kew-116166		FALSE
32733	Mabea klugii	Steyerm.	Mabea klugii	FALSE	FALSE	TRUE	TRUE	FALSE	FALSE	FALSE	FALSE	NA	0	545	1	wfo-0000231664	148047-2	Mabea klugii	SPECIES	wfo-4000022593	Steyerm.	Euphorbiaceae	Mabea	klugii				Publ. Field Mus. Nat. Hist., Bot. Ser. 17: 416 1938	Accepted			2012-03-23	2012-03-23	http://www.theplantlist.org/tpl1.1/record/kew-116170		FALSE
32744	Mabea pulcherrima	Mll.Arg.	Mabea pulcherrima	FALSE	FALSE	TRUE	TRUE	FALSE	FALSE	FALSE	FALSE	NA	1	546	1	wfo-0000231712	280161-2	Mabea pulcherrima	SPECIES	wfo-4000022593	Müll.Arg.	Euphorbiaceae	Mabea	pulcherrima				Flora 55: 44 1872	Accepted			2012-03-23	2012-03-23	http://www.theplantlist.org/tpl1.1/record/kew-116215		FALSE
32811	Macaranga caudata	Pax & K.Hoffm.	Macaranga caudata	FALSE	FALSE	TRUE	TRUE	FALSE	FALSE	FALSE	FALSE	NA	0	547	1	wfo-0000231866		Macaranga caudata	SPECIES	wfo-4000022602	Pax & K.Hoffm.	Euphorbiaceae	Macaranga	caudata				Pflanzenr. IV, 147, XIV: 30 1919	Accepted			2012-03-23	2012-03-23	http://www.theplantlist.org/tpl1.1/record/kew-116359		FALSE
32902	Macaranga magnifolia	L.M.Perry	Macaranga magnifolia	FALSE	FALSE	TRUE	TRUE	FALSE	FALSE	FALSE	FALSE	NA	0	548	1	wfo-0000232083	351234-1	Macaranga magnifolia	SPECIES	wfo-4000022602	L.M.Perry	Euphorbiaceae	Macaranga	magnifolia				J. Arnold Arbor. 34: 236 1953	Accepted			2012-03-23	2012-03-23	http://www.theplantlist.org/tpl1.1/record/kew-116562		FALSE
33088	Machaerium punctatum	(Lam.) Pers.	Machaerium punctatum	FALSE	FALSE	TRUE	TRUE	FALSE	FALSE	FALSE	FALSE	NA	7	549	1	wfo-0000182221		Machaerium punctatum	SPECIES	wfo-4000022623	Pers.	Fabaceae	Machaerium	punctatum					Accepted			2010-07-14	2010-07-14	http://www.theplantlist.org/tpl1.1/record/ild-28313		FALSE
33097	Machaerium seemannii	Benth. ex Seem.	Machaerium seemannii	FALSE	FALSE	TRUE	TRUE	FALSE	FALSE	FALSE	FALSE	NA	10	550	1	wfo-0000174415		Machaerium seemannii	SPECIES	wfo-4000022623	Seem.	Fabaceae	Machaerium	seemannii					Accepted			2010-07-14	2010-07-14	http://www.theplantlist.org/tpl1.1/record/ild-20537		FALSE
33196	Machilus tenuipilis	H.W. Li	Machilus tenuipilis	FALSE	FALSE	TRUE	TRUE	FALSE	FALSE	FALSE	FALSE	NA	1	551	1	wfo-0001071752	466272-1	Machilus tenuipilis	SPECIES	wfo-4000022629	H.W.Li	Lauraceae	Machilus	tenuipilis				Acta Phytotax. Sin. 17(2): 54, pl. 8, f. 2 1979	Accepted			2012-04-18	2012-04-18	http://www.theplantlist.org/tpl1.1/record/tro-17805550		FALSE
33294	Macrolobium herrerae	Zarucchi	Macrolobium herrerae	FALSE	FALSE	TRUE	TRUE	FALSE	FALSE	FALSE	FALSE	NA	0	552	1	wfo-0000184707		Macrolobium herrerae	SPECIES	wfo-4000022724	Zarucchi	Fabaceae	Macrolobium	herrerae					Accepted			2010-07-14	2010-07-14	http://www.theplantlist.org/tpl1.1/record/ild-30803		FALSE
33467	Madhuca rufa	(King & Gamble) P.Royen	Madhuca rufa	FALSE	FALSE	TRUE	TRUE	FALSE	FALSE	FALSE	FALSE	NA	0	553	1	wfo-0000232837	787546-1	Madhuca rufa	SPECIES	wfo-4000022825	(King & Gamble) P.Royen	Sapotaceae	Madhuca	rufa				Blumea 10: 55 1960	Accepted			2012-03-26	2012-03-26	http://www.theplantlist.org/tpl1.1/record/kew-117299		FALSE
33507	Maerua racemulosa	Gilg & Gilg-Ben.	Maerua racemulosa	FALSE	FALSE	TRUE	TRUE	FALSE	FALSE	FALSE	FALSE	NA	0	554	1	wfo-0001290479		Maerua racemulosa	SPECIES	wfo-4000022838	Gilg & Gilg-Ben.	Capparaceae	Maerua	racemulosa					Accepted			2012-04-18	2012-04-18	http://www.theplantlist.org/tpl1.1/record/tro-5900564		FALSE
33509	Maerua rosmarinoides	Gilg & Gilg-Ben.	Maerua rosmarinoides	FALSE	FALSE	TRUE	TRUE	FALSE	FALSE	FALSE	FALSE	NA	0	555	1	wfo-0001290482		Maerua rosmarinoides	SPECIES	wfo-4000022838	Gilg & Gilg-Ben.	Capparaceae	Maerua	rosmarinoides					Accepted			2012-04-18	2012-04-18	http://www.theplantlist.org/tpl1.1/record/tro-5900568		FALSE
33688	Magnolia guatapensis	(Lozano) Govaerts	Magnolia guatapensis	FALSE	FALSE	TRUE	TRUE	FALSE	FALSE	FALSE	FALSE	NA	0	557	1	wfo-0000233183		Magnolia guatapensis	SPECIES	wfo-4000022860	(Lozano) Govaerts	Magnoliaceae	Magnolia	guatapensis				World Checklist Bibliogr. Magnoliaceae 31 1996	Accepted			2012-03-23	2012-03-23	http://www.theplantlist.org/tpl1.1/record/kew-117623		FALSE
33906	Malanea guaiquinimensis	Steyerm.	Malanea guaiquinimensis	FALSE	FALSE	TRUE	TRUE	FALSE	FALSE	FALSE	FALSE	NA	0	558	1	wfo-0000233617	149733-2	Malanea guaiquinimensis	SPECIES	wfo-4000022939	Steyerm.	Rubiaceae	Malanea	guaiquinimensis				Mem. New York Bot. Gard. 12: 253 1965	Accepted			2012-03-23	2012-03-23	http://www.theplantlist.org/tpl1.1/record/kew-118044		FALSE
33952	Mallotus illudens	Croizat	Mallotus illudens	FALSE	FALSE	TRUE	TRUE	FALSE	FALSE	FALSE	FALSE	NA	0	559	1	wfo-0000234566	351572-1	Mallotus illudens	SPECIES	wfo-4000022963	Croizat	Euphorbiaceae	Mallotus	illudens				J. Arnold Arbor. 19: 146 1938	Accepted			2012-03-23	2012-03-23	http://www.theplantlist.org/tpl1.1/record/kew-118918		FALSE
33980	Mallotus nesophilus	Mll.Arg.	Mallotus nesophilus	FALSE	FALSE	TRUE	TRUE	FALSE	FALSE	FALSE	FALSE	NA	1	560	1	wfo-0000234648	351632-1	Mallotus nesophilus	SPECIES	wfo-4000022963	Müll.Arg.	Euphorbiaceae	Mallotus	nesophilus				Linnaea 34: 196 1865	Accepted			2012-03-23	2012-03-23	http://www.theplantlist.org/tpl1.1/record/kew-118997		FALSE
34003	Mallotus taoyuanensis	C.L.Peng & L.H.Yan	Mallotus taoyuanensis	FALSE	FALSE	TRUE	TRUE	FALSE	FALSE	FALSE	FALSE	NA	0	561	1	wfo-0000806109	77073621-1	Mallotus taoyuanensis	SPECIES	wfo-4000022963	C.L.Peng & L.H.Yan	Euphorbiaceae	Mallotus	taoyuanensis				J. Trop. Subtrop. Bot. 13: 74 2005	Accepted			2012-03-23	2012-03-23	http://www.theplantlist.org/tpl1.1/record/kew-344378		FALSE
34035	Malouetia lata	Markgr.	Malouetia lata	FALSE	FALSE	TRUE	TRUE	FALSE	FALSE	FALSE	FALSE	NA	0	562	1	wfo-0000234831	149970-2	Malouetia lata	SPECIES	wfo-4000022974	Markgr.	Apocynaceae	Malouetia	lata				Notizbl. Bot. Gart. Berlin-Dahlem 10: 1037 1930	Accepted			2012-03-23	2012-03-23	http://www.theplantlist.org/tpl1.1/record/kew-119167		FALSE
34037	Malouetia naias	M.E.Endress	Malouetia naias	FALSE	FALSE	TRUE	TRUE	FALSE	FALSE	FALSE	FALSE	NA	0	563	1	wfo-0000234837	280308-2	Malouetia naias	SPECIES	wfo-4000022974	M.E.Endress	Apocynaceae	Malouetia	naias				Ann. Missouri Bot. Gard. 76: 1143 1989	Accepted			2012-03-23	2012-03-23	http://www.theplantlist.org/tpl1.1/record/kew-119172		FALSE
34133	Mammea odorata	(Raf.) Kosterm.	Mammea odorata	FALSE	FALSE	TRUE	TRUE	FALSE	FALSE	FALSE	FALSE	NA	7	564	1	wfo-0001296120	428774-1	Mammea odorata	SPECIES	wfo-4000022994	Kosterm.	Calophyllaceae	Mammea	odorata				Djawa. Kehut. Indon. Bag. Plan. Kehut. 13 1956	Accepted			2012-04-18	2012-04-18	http://www.theplantlist.org/tpl1.1/record/tro-7801416		FALSE
34264	Manilkara dukensis	(Engl. & K.Krause) H.J.Lam	Manilkara dukensis	FALSE	FALSE	TRUE	TRUE	FALSE	FALSE	FALSE	FALSE	NA	0	565	1	wfo-0000235863	787627-1	Manilkara dukensis	SPECIES	wfo-4000023042	(Engl. & K.Krause) H.J.Lam	Sapotaceae	Manilkara	dukensis				Blumea 4: 355 1941	Accepted			2012-03-26	2012-03-26	http://www.theplantlist.org/tpl1.1/record/kew-120150		FALSE
34294	Manilkara mochisia	(Baker) Dubard	Manilkara mochisia	FALSE	FALSE	TRUE	TRUE	FALSE	FALSE	FALSE	FALSE	NA	0	566	1	wfo-0000235926	787674-1	Manilkara mochisia	SPECIES	wfo-4000023042	(Baker) Dubard	Sapotaceae	Manilkara	mochisia				Ann. Mus. Colon. Marseille III, 3: 26 1915	Accepted			2012-03-26	2012-03-26	http://www.theplantlist.org/tpl1.1/record/kew-120207		FALSE
34322	Manilkara vitiensis	(H.J.Lam & Olden) B.Meeuse	Manilkara vitiensis	FALSE	FALSE	TRUE	TRUE	FALSE	FALSE	FALSE	FALSE	NA	0	567	1	wfo-0000235990	787723-1	Manilkara vitiensis	SPECIES	wfo-4000023042	(H.J.Lam & Olden) B.Meeuse	Sapotaceae	Manilkara	vitiensis				Blumea 4: 339 1941	Accepted			2012-03-26	2012-03-26	http://www.theplantlist.org/tpl1.1/record/kew-120267		FALSE
34343	Maniltoa steenisii	Meeuwen	Maniltoa steenisii	FALSE	FALSE	TRUE	TRUE	FALSE	FALSE	FALSE	FALSE	NA	0	568	1	wfo-0000206207		Maniltoa steenisii	SPECIES	wfo-4000023044	Meeuwen	Fabaceae	Maniltoa	steenisii					Accepted			2010-07-14	2010-07-14	http://www.theplantlist.org/tpl1.1/record/ild-52444		FALSE
34354	Manuleopsis dinteri	Thell.	Manuleopsis dinteri	FALSE	FALSE	TRUE	TRUE	FALSE	FALSE	FALSE	FALSE	NA	0	569	1	wfo-0000451460	805492-1	Manuleopsis dinteri	SPECIES	wfo-4000023074	Thell.	Scrophulariaceae	Manuleopsis	dinteri				Vierteljahrsschr. Naturf. Ges. Zürich 60: 406 1915	Accepted			2012-03-26	2012-03-26	http://www.theplantlist.org/tpl1.1/record/kew-2507359		FALSE
34377	Maranthes robusta	(Oliv.) Prance ex F.White	Maranthes robusta	FALSE	FALSE	TRUE	TRUE	FALSE	FALSE	FALSE	FALSE	NA	0	570	1	wfo-0000816496	168123-1	Maranthes robusta	SPECIES	wfo-4000023101	(Oliv.) Prance ex F.White	Chrysobalanaceae	Maranthes	robusta				Bull. Jard. Bot. Natl. Belg. 46: 306 1976	Accepted			2012-03-23	2012-03-23	http://www.theplantlist.org/tpl1.1/record/kew-354372		FALSE
34398	Margaritaria scandens	(C.Wright ex Griseb.) G.L.Webster	Margaritaria scandens	FALSE	FALSE	TRUE	TRUE	FALSE	FALSE	FALSE	FALSE	NA	0	571	1	wfo-0000236331	153056-2	Margaritaria scandens	SPECIES	wfo-4000023142	(C.Wright ex Griseb.) G.L.Webster	Phyllanthaceae	Margaritaria	scandens				J. Arnold Arbor. 38: 66 1957	Accepted			2012-03-23	2012-03-23	http://www.theplantlist.org/tpl1.1/record/kew-120592		FALSE
34573	Matisia carderi	Fern.Alonso	Matisia carderi	FALSE	FALSE	TRUE	TRUE	FALSE	FALSE	FALSE	FALSE	NA	0	572	1	wfo-0000369053	20003195-1	Matisia carderi	SPECIES	wfo-4000023322	Fern.Alonso	Malvaceae	Matisia	carderi				Caldasia 23: 354 2001	Unchecked			2012-03-23	2012-03-23	http://www.theplantlist.org/tpl1.1/record/kew-2359244		FALSE
34599	Matisia longiflora	Gleason	Matisia longiflora	FALSE	FALSE	TRUE	TRUE	FALSE	FALSE	FALSE	FALSE	NA	0	573	1	wfo-0001214944	154696-2	Matisia longiflora	SPECIES	wfo-4000023322	Gleason	Malvaceae	Matisia	longiflora				Phytologia 1: 26 1933	Accepted			2012-04-18	2012-04-18	http://www.theplantlist.org/tpl1.1/record/tro-3900094		FALSE
34865	Melanophylla crenata	Baker	Melanophylla crenata	FALSE	FALSE	TRUE	TRUE	FALSE	FALSE	FALSE	FALSE	NA	0	574	1	wfo-0000627262	271913-1	Melanophylla crenata	SPECIES	wfo-4000023589	Baker	Torricelliaceae	Melanophylla	crenata				Hooker's Icon. Pl. 25: t. 2499 1896	Accepted			2012-03-26	2012-03-26	http://www.theplantlist.org/tpl1.1/record/kew-274535		FALSE
34902	Melicope belahe	(Baill.) T.G. Hartley	Melicope belahe	FALSE	FALSE	TRUE	TRUE	FALSE	FALSE	FALSE	FALSE	NA	1	575	1	wfo-0001258687	1020022-1	Melicope belahe	SPECIES	wfo-4000023636	(Baill.) T.G.Hartley	Rutaceae	Melicope	belahe				Allertonia 8(1): 287 2001	Accepted			2012-04-18	2012-04-18	http://www.theplantlist.org/tpl1.1/record/tro-50188639		FALSE
34911	Melicope clemensiae	T.G.Hartley	Melicope clemensiae	FALSE	FALSE	TRUE	TRUE	FALSE	FALSE	FALSE	FALSE	NA	0	576	1	wfo-0000453008	979138-1	Melicope clemensiae	SPECIES	wfo-4000023636	T.G.Hartley	Rutaceae	Melicope	clemensiae				Sandakania 4: 64 1994	Unchecked			2012-03-23	2012-03-23	http://www.theplantlist.org/tpl1.1/record/kew-2510096		FALSE
34923	Melicope feddei	(H.L‚v.) T.G.Hartley & B.C.Stone	Melicope feddei	FALSE	FALSE	TRUE	TRUE	FALSE	FALSE	FALSE	FALSE	NA	1	577	1	wfo-0000452973	946511-1	Melicope feddei	SPECIES	wfo-4000023636	(H.Lév.) T.G.Hartley & B.C.Stone	Rutaceae	Melicope	feddei				Taxon 38: 121 1989	Unchecked			2012-03-23	2012-03-23	http://www.theplantlist.org/tpl1.1/record/kew-2510057		FALSE
34957	Melicope mauii	T.G.Hartley & B.C.Stone	Melicope mauii	FALSE	FALSE	TRUE	TRUE	FALSE	FALSE	FALSE	FALSE	NA	0	578	1	wfo-0000453098	941121-1	Melicope mauii	SPECIES	wfo-4000023636	T.G.Hartley & B.C.Stone	Rutaceae	Melicope	mauii				Taxon 38: 121 1989	Unchecked			2012-03-23	2012-03-23	http://www.theplantlist.org/tpl1.1/record/kew-2510210		FALSE
34979	Melicope pseudoanisata	(Rock) T.G.Hartley & B.C.Stone	Melicope pseudoanisata	FALSE	FALSE	TRUE	TRUE	FALSE	FALSE	FALSE	FALSE	NA	0	579	1	wfo-0000452869	946521-1	Melicope pseudoanisata	SPECIES	wfo-4000023636	(Rock) T.G.Hartley & B.C.Stone	Rutaceae	Melicope	pseudoanisata				Taxon 38: 121 1989	Unchecked			2012-03-23	2012-03-23	http://www.theplantlist.org/tpl1.1/record/kew-2509918		FALSE
34990	Melicope saintjohnii	(E.P. Hume) T.G. Hartley & B.C. Stone	Melicope saintjohnii	FALSE	FALSE	TRUE	TRUE	FALSE	FALSE	FALSE	FALSE	NA	3	580	1	wfo-0001275932	946506-1	Melicope saintjohnii	SPECIES	wfo-4000023636	(E.P.Hume) T.G.Hartley & B.C.Stone	Rutaceae	Melicope	saintjohnii				Taxon 38: 121 1989	Accepted			2012-04-18	2012-04-18	http://www.theplantlist.org/tpl1.1/record/tro-50284088		FALSE
35111	Meliosma peytonii	A.H. Gentry	Meliosma peytonii	FALSE	FALSE	TRUE	TRUE	FALSE	FALSE	FALSE	FALSE	NA	1	581	1	wfo-0001133305	280702-2	Meliosma peytonii	SPECIES	wfo-4000023657	A.H.Gentry	Sabiaceae	Meliosma	peytonii				Ann. Missouri Bot. Gard. 73(4): 822 1986	Accepted			2012-04-18	2012-04-18	http://www.theplantlist.org/tpl1.1/record/tro-28200021		FALSE
35215	Memecylon elaeagni	Blume	Memecylon elaeagni	FALSE	FALSE	TRUE	TRUE	FALSE	FALSE	FALSE	FALSE	NA	0	582	1	wfo-0000160739	571523-1	Memecylon elaeagni	SPECIES	wfo-4000023703	Blume	Melastomataceae	Memecylon	elaeagni				Mus. Bot. 1(23): 356 1851 [1851?]	Unchecked					http://www.theplantlist.org/tpl1.1/record/ifn-77501		FALSE
35219	Memecylon englerianum	Cogn.	Memecylon englerianum	FALSE	FALSE	TRUE	TRUE	FALSE	FALSE	FALSE	FALSE	NA	0	583	1	wfo-0001226717		Memecylon englerianum	SPECIES	wfo-4000023703	Cogn.	Melastomataceae	Memecylon	englerianum				Monogr. Phan. 7: 1194 1891	Accepted			2012-04-18	2012-04-18	http://www.theplantlist.org/tpl1.1/record/tro-50049424		FALSE
35296	Memecylon pubescens	King	Memecylon pubescens	FALSE	FALSE	TRUE	TRUE	FALSE	FALSE	FALSE	FALSE	NA	0	584	1	wfo-0000160883	571778-1	Memecylon pubescens	SPECIES	wfo-4000023703	King	Melastomataceae	Memecylon	pubescens				J. Asiat. Soc. Bengal, Pt. 2, Nat. Hist. 69(1): 74 1900 [9 Jul 1900]	Unchecked					http://www.theplantlist.org/tpl1.1/record/ifn-77754		FALSE
35358	Meriania campii	Wurdack	Meriania campii	FALSE	FALSE	TRUE	TRUE	FALSE	FALSE	FALSE	FALSE	NA	0	585	1	wfo-0001082357	157573-2	Meriania campii	SPECIES	wfo-4000023781	Wurdack	Melastomataceae	Meriania	campii				Mem. New York Bot. Gard. 16: 2 1967	Accepted			2012-04-18	2012-04-18	http://www.theplantlist.org/tpl1.1/record/tro-20304103		FALSE
35360	Meriania claussenii	(Naudin) Triana	Meriania claussenii	FALSE	FALSE	TRUE	TRUE	FALSE	FALSE	FALSE	FALSE	NA	0	586	1	wfo-0001280004		Meriania claussenii	SPECIES	wfo-4000023781	(Naudin) Triana	Melastomataceae	Meriania	claussenii				Trans. Linn. Soc. London 28: 66 1871	Accepted			2012-04-18	2012-04-18	http://www.theplantlist.org/tpl1.1/record/tro-50307352		FALSE
35373	Meriania glabra	(DC.) Triana	Meriania glabra	FALSE	FALSE	TRUE	TRUE	FALSE	FALSE	FALSE	FALSE	NA	0	587	1	wfo-0001079491		Meriania glabra	SPECIES	wfo-4000023781	(DC.) Triana	Melastomataceae	Meriania	glabra				Trans. Linn. Soc. London 28: 66 1871	Accepted			2012-04-18	2012-04-18	http://www.theplantlist.org/tpl1.1/record/tro-20300906		FALSE
35381	Meriania huilensis	Wurdack	Meriania huilensis	FALSE	FALSE	TRUE	TRUE	FALSE	FALSE	FALSE	FALSE	NA	0	588	1	wfo-0001251218	157596-2	Meriania huilensis	SPECIES	wfo-4000023781	Wurdack	Melastomataceae	Meriania	huilensis				Brittonia 9(2): 102–103 1957	Accepted			2012-04-18	2012-04-18	http://www.theplantlist.org/tpl1.1/record/tro-50160598		FALSE
35417	Meriania tetramera	Wurdack	Meriania tetramera	FALSE	FALSE	TRUE	TRUE	FALSE	FALSE	FALSE	FALSE	NA	0	589	1	wfo-0001253521	157636-2	Meriania tetramera	SPECIES	wfo-4000023781	Wurdack	Melastomataceae	Meriania	tetramera				Phytologia 45(4): 324–325 1980	Accepted			2012-04-18	2012-04-18	http://www.theplantlist.org/tpl1.1/record/tro-50171920		FALSE
35464	Meryta sonchifolia	(Linden) Linden & Andr‚	Meryta sonchifolia	FALSE	FALSE	TRUE	TRUE	FALSE	FALSE	FALSE	FALSE	NA	1	590	1	wfo-0000241865	91040-1	Meryta sonchifolia	SPECIES	wfo-4000023828	(Linden) Linden & André	Araliaceae	Meryta	sonchifolia				Ill. Hort. 26: 42 1879	Accepted			2012-03-23	2012-03-23	http://www.theplantlist.org/tpl1.1/record/kew-125864		FALSE
35471	Mesua beccariana	(Baill.) Kosterm.	Mesua beccariana	FALSE	FALSE	TRUE	TRUE	FALSE	FALSE	FALSE	FALSE	NA	0	591	1	wfo-0001219667	428819-1	Mesua beccariana	SPECIES	wfo-4000023881	(Baill.) Kosterm.	Calophyllaceae	Mesua	beccariana				Reinwardtia 7(5): 426 1969	Accepted			2012-04-18	2012-04-18	http://www.theplantlist.org/tpl1.1/record/tro-50001473		FALSE
35482	Mesua nivenii	Whitmore	Mesua nivenii	FALSE	FALSE	TRUE	TRUE	FALSE	FALSE	FALSE	FALSE	NA	0	592	1	wfo-0000376555	169667-1	Mesua nivenii	SPECIES	wfo-4000023881	Whitmore	Calophyllaceae	Mesua	nivenii				Gard. Bull. Singapore 26: 283 1973	Unchecked			2012-03-23	2012-03-23	http://www.theplantlist.org/tpl1.1/record/kew-2372344		FALSE
35520	Metrosideros excelsa	Sol. ex Gaertn.	Metrosideros excelsa	FALSE	FALSE	TRUE	TRUE	FALSE	FALSE	FALSE	FALSE	NA	0	593	1	wfo-0000242427		Metrosideros excelsa	SPECIES	wfo-4000023954	Sol. ex Gaertn.	Myrtaceae	Metrosideros	excelsa				Fruct. Sem. Pl. 1: 172 1788	Accepted			2012-03-23	2012-03-23	http://www.theplantlist.org/tpl1.1/record/kew-126408		FALSE
35548	Metrosideros umbellata	Cav.	Metrosideros umbellata	FALSE	FALSE	TRUE	TRUE	FALSE	FALSE	FALSE	FALSE	NA	0	594	1	wfo-0000242617	598343-1	Metrosideros umbellata	SPECIES	wfo-4000023954	Cav.	Myrtaceae	Metrosideros	umbellata				Icon. 4: 20 1797	Accepted			2012-03-23	2012-03-23	http://www.theplantlist.org/tpl1.1/record/kew-126584		FALSE
35559	Metteniusa edulis	H.Karst.	Metteniusa edulis	FALSE	FALSE	TRUE	TRUE	FALSE	FALSE	FALSE	FALSE	NA	0	595	1	wfo-0000373710		Metteniusa edulis	SPECIES	wfo-4000023957	H.Karst.	Metteniusaceae	Metteniusa	edulis				Fl. Columb. 1: 79 1860	Accepted			2012-03-23	2012-03-23	http://www.theplantlist.org/tpl1.1/record/kew-2366934		FALSE
35627	Miconia amissa	Wurdack	Miconia amissa	FALSE	FALSE	TRUE	TRUE	FALSE	FALSE	FALSE	FALSE	NA	0	596	1	wfo-0001081961	158707-2	Miconia amissa	SPECIES	wfo-4000024014	Wurdack	Melastomataceae	Miconia	amissa				Phytologia 16(3): 177 1968	Accepted			2012-04-18	2012-04-18	http://www.theplantlist.org/tpl1.1/record/tro-20303661		FALSE
35643	Miconia archeri	Wurdack	Miconia archeri	FALSE	FALSE	TRUE	TRUE	FALSE	FALSE	FALSE	FALSE	NA	0	597	1	wfo-0001262830	158732-2	Miconia archeri	SPECIES	wfo-4000024014	Wurdack	Melastomataceae	Miconia	archeri				Phytologia 8(4): 166–167 1962	Unchecked			2012-04-18	2012-04-18	http://www.theplantlist.org/tpl1.1/record/tro-50204170		FALSE
35764	Miconia cundinamarcensis	Wurdack	Miconia cundinamarcensis	FALSE	FALSE	TRUE	TRUE	FALSE	FALSE	FALSE	FALSE	NA	0	598	1	wfo-0001251229	572362-1	Miconia cundinamarcensis	SPECIES	wfo-4000024014	Wurdack	Melastomataceae	Miconia	cundinamarcensis				Caldasia 7(35): 332–333 1957	Accepted			2012-04-18	2012-04-18	http://www.theplantlist.org/tpl1.1/record/tro-50160651		FALSE
35854	Miconia hemenostigma	Naudin	Miconia hemenostigma	FALSE	FALSE	TRUE	TRUE	FALSE	FALSE	FALSE	FALSE	NA	0	599	1	wfo-0001079659		Miconia hemenostigma	SPECIES	wfo-4000024014	Naudin	Melastomataceae	Miconia	hemenostigma				Ann. Sci. Nat., Bot., sér. 3, 16(2): 243–244 1850	Accepted			2012-04-18	2012-04-18	http://www.theplantlist.org/tpl1.1/record/tro-20301096		FALSE
35909	Miconia latifolia	(D. Don) Naudin	Miconia latifolia	FALSE	FALSE	TRUE	TRUE	FALSE	FALSE	FALSE	FALSE	NA	1	600	1	wfo-0001079694	572660-1	Miconia latifolia	SPECIES	wfo-4000024014	(D.Don) Naudin	Melastomataceae	Miconia	latifolia				Ann. Sci. Nat., Bot., sér. 3, 16: 244 1851	Accepted			2012-04-18	2012-04-18	http://www.theplantlist.org/tpl1.1/record/tro-20301135		FALSE
36008	Miconia paucidens	DC.	Miconia paucidens	FALSE	FALSE	TRUE	TRUE	FALSE	FALSE	FALSE	FALSE	NA	0	602	1	wfo-0001079776	159476-2	Miconia paucidens	SPECIES	wfo-4000024014	DC.	Melastomataceae	Miconia	paucidens					Accepted			2012-04-18	2012-04-18	http://www.theplantlist.org/tpl1.1/record/tro-20301225		FALSE
36061	Miconia quadrifolia	Naudin	Miconia quadrifolia	FALSE	FALSE	TRUE	TRUE	FALSE	FALSE	FALSE	FALSE	NA	0	603	1	wfo-0001079813		Miconia quadrifolia	SPECIES	wfo-4000024014	Naudin	Melastomataceae	Miconia	quadrifolia				Ann. Sci. Nat., Bot., sér. 3, 16(2): 223 1850	Accepted			2012-04-18	2012-04-18	http://www.theplantlist.org/tpl1.1/record/tro-20301267		FALSE
36215	Miconia woytkowskii	Wurdack	Miconia woytkowskii	FALSE	FALSE	TRUE	TRUE	FALSE	FALSE	FALSE	FALSE	NA	0	605	1	wfo-0001081869	159941-2	Miconia woytkowskii	SPECIES	wfo-4000024014	Wurdack	Melastomataceae	Miconia	woytkowskii				Phytologia 16: 178 1968	Accepted			2012-04-18	2012-04-18	http://www.theplantlist.org/tpl1.1/record/tro-20303564		FALSE
36260	Microcos philippinensis	Burret	Microcos philippinensis	FALSE	FALSE	TRUE	TRUE	FALSE	FALSE	FALSE	FALSE	NA	0	606	1	wfo-0000451656	834851-1	Microcos philippinensis	SPECIES		Burret	Malvaceae	Microcos	philippinensis				Notizbl. Bot. Gart. Berlin-Dahlem 9: 731 1926	Unchecked			2012-03-23	2012-03-23	http://www.theplantlist.org/tpl1.1/record/kew-2507732		FALSE
36332	Micropholis venamoensis	(Steyerm.) T.D.Penn.	Micropholis venamoensis	FALSE	FALSE	TRUE	TRUE	FALSE	FALSE	FALSE	FALSE	NA	0	607	1	wfo-0000243656	948054-1	Micropholis venamoensis	SPECIES	wfo-4000024173	(Steyerm.) T.D.Penn.	Sapotaceae	Micropholis	venamoensis				Fl. Neotrop. Monogr. 52: 205 1990	Accepted			2012-03-26	2012-03-26	http://www.theplantlist.org/tpl1.1/record/kew-127589		FALSE
36364	Microtropis sabahensis	Kochummen	Microtropis sabahensis	FALSE	FALSE	TRUE	TRUE	FALSE	FALSE	FALSE	FALSE	NA	0	608	1	wfo-0000376777	982209-1	Microtropis sabahensis	SPECIES	wfo-4000024262	Kochummen	Celastraceae	Microtropis	sabahensis				Sandakania 5: 61 1994	Unchecked			2012-03-23	2012-03-23	http://www.theplantlist.org/tpl1.1/record/kew-2372643		FALSE
36417	Millettia aurea	(R.Vig.) Du Puy & Labat	Millettia aurea	FALSE	FALSE	TRUE	TRUE	FALSE	FALSE	FALSE	FALSE	NA	0	609	1	wfo-0000196248		Millettia aurea	SPECIES	wfo-4000024305	(R.Vig.) Du Puy & Labat	Fabaceae	Millettia	aurea					Accepted			2010-07-14	2010-07-14	http://www.theplantlist.org/tpl1.1/record/ild-42823		FALSE
36469	Millettia liberica	Jongkind	Millettia liberica	FALSE	FALSE	TRUE	TRUE	FALSE	FALSE	FALSE	FALSE	NA	0	610	1	wfo-0001270867	20012116-1	Millettia liberica	SPECIES	wfo-4000024305	Jongkind	Fabaceae	Millettia	liberica				Blumea 48(1): 165, f. 1 2003	Accepted			2012-04-18	2012-04-18	http://www.theplantlist.org/tpl1.1/record/tro-50247490		FALSE
36519	Millettia venusta	Craib	Millettia venusta	FALSE	FALSE	TRUE	TRUE	FALSE	FALSE	FALSE	FALSE	NA	0	611	1	wfo-0000200364		Millettia venusta	SPECIES	wfo-4000024305	Craib	Fabaceae	Millettia	venusta					Accepted			2010-07-14	2010-07-14	http://www.theplantlist.org/tpl1.1/record/ild-46829		FALSE
36788	Mollinedia jorgearum	Peixoto	Mollinedia jorgearum	FALSE	FALSE	TRUE	TRUE	FALSE	FALSE	FALSE	FALSE	NA	0	612	1	wfo-0001253738	929255-1	Mollinedia jorgearum	SPECIES	wfo-4000024579	Peixoto	Monimiaceae	Mollinedia	jorgearum				Arch. Jard. Bot. Rio de Janeiro 27: 194–195, f. 2 1985	Accepted			2012-04-18	2012-04-18	http://www.theplantlist.org/tpl1.1/record/tro-50172542		FALSE
36789	Mollinedia killipii	J.F.Macbr.	Mollinedia killipii	FALSE	FALSE	TRUE	TRUE	FALSE	FALSE	FALSE	FALSE	NA	0	613	1	wfo-0000448064	163108-2	Mollinedia killipii	SPECIES	wfo-4000024579	J.F.Macbr.	Monimiaceae	Mollinedia	killipii				Candollea 5: 351 1934	Accepted			2012-03-23	2012-03-23	http://www.theplantlist.org/tpl1.1/record/kew-2501621		FALSE
36815	Molongum laxum	(Benth.) Pichon	Molongum laxum	FALSE	FALSE	TRUE	TRUE	FALSE	FALSE	FALSE	FALSE	NA	0	614	1	wfo-0000245053	80367-1	Molongum laxum	SPECIES	wfo-4000024587	(Benth.) Pichon	Apocynaceae	Molongum	laxum				Mém. Mus. Natl. Hist. Nat. 24: 168 1948	Accepted			2012-03-23	2012-03-23	http://www.theplantlist.org/tpl1.1/record/kew-128929		FALSE
36870	Monodora louisii	Boutique	Monodora louisii	FALSE	FALSE	TRUE	TRUE	FALSE	FALSE	FALSE	FALSE	NA	0	615	1	wfo-0000373053	74137-1	Monodora louisii	SPECIES	wfo-4000024702	Boutique	Annonaceae	Monodora	louisii				Bull. Jard. Bot. État 21: 97 1951	Accepted			2012-03-23	2012-03-23	http://www.theplantlist.org/tpl1.1/record/kew-2365432		FALSE
37096	Morella serrata	(Lam.) Killick	Morella serrata	FALSE	FALSE	TRUE	TRUE	FALSE	FALSE	FALSE	FALSE	NA	0	618	1	wfo-0000448164	1004886-1	Morella serrata	SPECIES	wfo-4000024833	(Lam.) Killick	Myricaceae	Morella	serrata				Kew Bull. 53: 993 1998	Accepted			2012-03-23	2012-03-23	http://www.theplantlist.org/tpl1.1/record/kew-2501758		FALSE
37108	Morinda fasciculata	Benth.	Morinda fasciculata	FALSE	FALSE	TRUE	TRUE	FALSE	FALSE	FALSE	FALSE	NA	0	619	1	wfo-0000245969	756379-1	Morinda fasciculata	SPECIES	wfo-4000024850	Benth.	Rubiaceae	Morinda	fasciculata				Pl. Hartw. 123 1844	Accepted			2012-03-23	2012-03-23	http://www.theplantlist.org/tpl1.1/record/kew-129817		FALSE
37151	Mortoniodendron anisophyllum	(Standl.) Standl. & Steyerm.	Mortoniodendron anisophyllum	FALSE	FALSE	TRUE	TRUE	FALSE	FALSE	FALSE	FALSE	NA	0	620	1	wfo-0000451525	164461-2	Mortoniodendron anisophyllum	SPECIES	wfo-4000024877	(Standl.) Standl. & Steyerm.	Malvaceae	Mortoniodendron	anisophyllum				Publ. Field Mus. Nat. Hist., Bot. Ser. 17: 411 1938	Accepted			2012-03-23	2012-03-23	http://www.theplantlist.org/tpl1.1/record/kew-2507504		FALSE
37162	Morus celtidifolia	Kunth	Morus celtidifolia	FALSE	FALSE	TRUE	TRUE	FALSE	FALSE	FALSE	FALSE	NA	0	621	1	wfo-0000447874	854634-1	Morus celtidifolia	SPECIES	wfo-4000024882	Kunth	Moraceae	Morus	celtidifolia				Nov. Gen. Sp. 2: 33 1817	Accepted			2012-03-23	2012-03-23	http://www.theplantlist.org/tpl1.1/record/kew-2501339		FALSE
37202	Mosiera munizii	(Borhidi) Bisse	Mosiera munizii	FALSE	FALSE	TRUE	TRUE	FALSE	FALSE	FALSE	FALSE	NA	0	622	1	wfo-0000246329	281056-2	Mosiera munizii	SPECIES	wfo-4000024902	(Borhidi) Bisse	Myrtaceae	Mosiera	munizii				Revista Jard. Bot. Nac. Univ. Habana 6(3): 5 1985 publ. 1986	Accepted			2012-03-23	2012-03-23	http://www.theplantlist.org/tpl1.1/record/kew-130162		FALSE
37217	Mouriri bahiensis	Morley	Mouriri bahiensis	FALSE	FALSE	TRUE	TRUE	FALSE	FALSE	FALSE	FALSE	NA	0	623	1	wfo-0001239241	164533-2	Mouriri bahiensis	SPECIES	wfo-4000024922	Morley	Melastomataceae	Mouriri	bahiensis				Fl. Neotrop. 15: 66, f. 14 1976	Accepted			2012-04-18	2012-04-18	http://www.theplantlist.org/tpl1.1/record/tro-50101629		FALSE
37355	Murraya koenigii	(L.) Spreng.	Murraya koenigii	FALSE	FALSE	TRUE	TRUE	FALSE	FALSE	FALSE	FALSE	NA	0	624	1	wfo-0001132683		Murraya koenigii	SPECIES	wfo-4000025002	(L.) Spreng.	Rutaceae	Murraya	koenigii				Syst. Veg. 2: 315 1817	Accepted			2012-04-18	2012-04-18	http://www.theplantlist.org/tpl1.1/record/tro-28100029		FALSE
37364	Musgravea stenostachya	F.Muell	Musgravea stenostachya	FALSE	FALSE	TRUE	TRUE	FALSE	FALSE	FALSE	FALSE	NA	1	625	1	wfo-0000452485	705256-1	Musgravea stenostachya	SPECIES	wfo-4000025031	F.Muell.	Proteaceae	Musgravea	stenostachya				Proc. Linn. Soc. New South Wales II, 5: 186 1890	Unchecked			2012-03-23	2012-03-23	http://www.theplantlist.org/tpl1.1/record/kew-2509126		FALSE
37420	Myoporum tenuifolium	G.Forst.	Myoporum tenuifolium	FALSE	FALSE	TRUE	TRUE	FALSE	FALSE	FALSE	FALSE	NA	0	626	1	wfo-0000448197	585324-1	Myoporum tenuifolium	SPECIES	wfo-4000025086	G.Forst.	Scrophulariaceae	Myoporum	tenuifolium				Fl. Ins. Austr. 44 1786	Accepted			2012-03-23	2012-03-23	http://www.theplantlist.org/tpl1.1/record/kew-2501806		FALSE
37427	Myrceugenia camargoana	Mattos	Myrceugenia camargoana	FALSE	FALSE	TRUE	TRUE	FALSE	FALSE	FALSE	FALSE	NA	0	627	1	wfo-0000247075	902607-1	Myrceugenia camargoana	SPECIES	wfo-4000025103	Mattos	Myrtaceae	Myrceugenia	camargoana				Loefgrenia 78: 1 1983	Accepted			2012-03-23	2012-03-23	http://www.theplantlist.org/tpl1.1/record/kew-130880		FALSE
37457	Myrceugenia seriatoramosa	(Kiaersk.) D.Legrand & Kausel	Myrceugenia seriatoramosa	FALSE	FALSE	TRUE	TRUE	FALSE	FALSE	FALSE	FALSE	NA	0	628	1	wfo-0000247190	165517-2	Myrceugenia seriatoramosa	SPECIES	wfo-4000025103	(Kiaersk.) D.Legrand & Kausel	Myrtaceae	Myrceugenia	seriatoramosa				Comun. Bot. Mus. Hist. Nat. Montevideo 2(28): 5 1953	Accepted			2012-03-23	2012-03-23	http://www.theplantlist.org/tpl1.1/record/kew-130987		FALSE
37529	Myrcia concinna	B.Holst & M.L.Kawas.	Myrcia concinna	FALSE	FALSE	TRUE	TRUE	FALSE	FALSE	FALSE	FALSE	NA	0	629	1	wfo-0000336597	60437300-2	Myrcia concinna	SPECIES	wfo-4000025105	B.Holst & M.L.Kawas.	Myrtaceae	Myrcia	concinna				Selbyana 25: 93 2004	Accepted			2012-03-23	2012-03-23	http://www.theplantlist.org/tpl1.1/record/kew-216958		FALSE
37737	Myrcia pentagona	McVaugh	Myrcia pentagona	FALSE	FALSE	TRUE	TRUE	FALSE	FALSE	FALSE	FALSE	NA	0	631	1	wfo-0000247746	165897-2	Myrcia pentagona	SPECIES	wfo-4000025105	McVaugh	Myrtaceae	Myrcia	pentagona				Fieldiana, Bot. 29: 193 1956	Accepted			2012-03-23	2012-03-23	http://www.theplantlist.org/tpl1.1/record/kew-131493		FALSE
37811	Myrcia stenocarpa	Krug & Urb.	Myrcia stenocarpa	FALSE	FALSE	TRUE	TRUE	FALSE	FALSE	FALSE	FALSE	NA	0	632	1	wfo-0000247915	166007-2	Myrcia stenocarpa	SPECIES	wfo-4000025105	Krug & Urb.	Myrtaceae	Myrcia	stenocarpa				Bot. Jahrb. Syst. 19: 584 1895	Accepted			2012-03-23	2012-03-23	http://www.theplantlist.org/tpl1.1/record/kew-131646		FALSE
37854	Myrcia variabilis	DC.	Myrcia variabilis	FALSE	FALSE	TRUE	TRUE	FALSE	FALSE	FALSE	FALSE	NA	9	633	1	wfo-0000247969	599230-1	Myrcia variabilis	SPECIES	wfo-4000025105	Mart. ex DC.	Myrtaceae	Myrcia	variabilis				Prodr. 3: 254 1828	Accepted			2012-03-23	2012-03-23	http://www.theplantlist.org/tpl1.1/record/kew-131695		FALSE
37866	Myrcia zetekiana	(Standl.) B.Holst	Myrcia zetekiana	FALSE	FALSE	TRUE	TRUE	FALSE	FALSE	FALSE	FALSE	NA	0	634	1	wfo-0000247991	60439346-2	Myrcia zetekiana	SPECIES	wfo-4000025105	(Standl.) B.Holst	Myrtaceae	Myrcia	zetekiana				Novon 15: 296 2005	Accepted			2012-03-23	2012-03-23	http://www.theplantlist.org/tpl1.1/record/kew-131714		FALSE
37913	Myrciaria ibarrae	Lundell	Myrciaria ibarrae	FALSE	FALSE	TRUE	TRUE	FALSE	FALSE	FALSE	FALSE	NA	0	635	1	wfo-0000248108	166156-2	Myrciaria ibarrae	SPECIES	wfo-4000025108	Lundell	Myrtaceae	Myrciaria	ibarrae				Wrightia 2: 213 1961	Accepted			2012-03-23	2012-03-23	http://www.theplantlist.org/tpl1.1/record/kew-131824		FALSE
37958	Myristica brachypoda	W.J.de Wilde	Myristica brachypoda	FALSE	FALSE	TRUE	TRUE	FALSE	FALSE	FALSE	FALSE	NA	0	636	1	wfo-0000447304	985963-1	Myristica brachypoda	SPECIES	wfo-4000025155	W.J.de Wilde	Myristicaceae	Myristica	brachypoda				Blumea 40: 266 1995	Unchecked			2012-03-23	2012-03-23	http://www.theplantlist.org/tpl1.1/record/kew-2500611		FALSE
38017	Myristica kalkmanii	W.J.de Wilde	Myristica kalkmanii	FALSE	FALSE	TRUE	TRUE	FALSE	FALSE	FALSE	FALSE	NA	0	637	1	wfo-0000447672	985990-1	Myristica kalkmanii	SPECIES	wfo-4000025155	W.J.de Wilde	Myristicaceae	Myristica	kalkmanii				Blumea 40: 294 1995	Unchecked			2012-03-23	2012-03-23	http://www.theplantlist.org/tpl1.1/record/kew-2501071		FALSE
38137	Myrsine faberi	(Mez) Pipoly & C. Chen	Myrsine faberi	FALSE	FALSE	TRUE	TRUE	FALSE	FALSE	FALSE	FALSE	NA	1	638	1	wfo-0001086022	986428-1	Myrsine faberi	SPECIES	wfo-4000025199	(Mez) Pipoly & C.Chen	Primulaceae	Myrsine	faberi				Novon 5(4): 360 1995	Accepted			2012-04-18	2012-04-18	http://www.theplantlist.org/tpl1.1/record/tro-22002351		FALSE
38338	Nectandra amazonum	Nees	Nectandra amazonum	FALSE	FALSE	TRUE	TRUE	FALSE	FALSE	FALSE	FALSE	NA	0	639	1	wfo-0000379445	466626-1	Nectandra amazonum	SPECIES	wfo-4000025465	Nees	Lauraceae	Nectandra	amazonum				Syst. Laur. 282 1836	Accepted			2012-03-23	2012-03-23	http://www.theplantlist.org/tpl1.1/record/kew-2379536		FALSE
38425	Nectandra utilis	Rohwer	Nectandra utilis	FALSE	FALSE	TRUE	TRUE	FALSE	FALSE	FALSE	FALSE	NA	0	640	1	wfo-0001072036	974270-1	Nectandra utilis	SPECIES	wfo-4000025465	Rohwer	Lauraceae	Nectandra	utilis				Fl. Neotrop. 60: 135–138, f. 42–43 1993	Accepted			2012-04-18	2012-04-18	http://www.theplantlist.org/tpl1.1/record/tro-17806048		FALSE
38493	Neea verticillata	Ruiz & Pav.	Neea verticillata	FALSE	FALSE	TRUE	TRUE	FALSE	FALSE	FALSE	FALSE	NA	0	641	1	wfo-0001086610		Neea verticillata	SPECIES	wfo-4000025477	Ruiz & Pav.	Nyctaginaceae	Neea	verticillata				Syst. Veg. Fl. Peruv. Chil. 90 1798	Accepted			2012-04-18	2012-04-18	http://www.theplantlist.org/tpl1.1/record/tro-22500146		FALSE
38531	Neobuxbaumia mezcalaensis	(Bravo) Backeb.	Neobuxbaumia mezcalaensis	FALSE	FALSE	TRUE	TRUE	FALSE	FALSE	FALSE	FALSE	NA	10	642	1	wfo-0001289054		Neobuxbaumia mezcalaensis	SPECIES	wfo-4000025632	Bravo	Cactaceae	Neobuxbaumia	mezcalaensis					Accepted			2012-04-18	2012-04-18	http://www.theplantlist.org/tpl1.1/record/tro-5106596		FALSE
38586	Neolitsea australiensis	Kosterm.	Neolitsea australiensis	FALSE	FALSE	TRUE	TRUE	FALSE	FALSE	FALSE	FALSE	NA	0	643	1	wfo-0000381625	466933-1	Neolitsea australiensis	SPECIES	wfo-4000025750	Kosterm.	Lauraceae	Neolitsea	australiensis				Brunonia 2: 93 1979	Unchecked			2012-03-23	2012-03-23	http://www.theplantlist.org/tpl1.1/record/kew-2383685		FALSE
38638	Neolitsea velutina	W.T. Wang	Neolitsea velutina	FALSE	FALSE	TRUE	TRUE	FALSE	FALSE	FALSE	FALSE	NA	1	644	1	wfo-0001071942	467037-1	Neolitsea velutina	SPECIES	wfo-4000025750	W.T.Wang	Lauraceae	Neolitsea	velutina				Acta Phytotax. Sin. 6(2): 216–217 1957	Accepted			2012-04-18	2012-04-18	http://www.theplantlist.org/tpl1.1/record/tro-17805863		FALSE
38659	Neomitranthes stictophylla	(G.M.Barroso & Peixoto) M.C.Souza	Neomitranthes stictophylla	FALSE	FALSE	TRUE	TRUE	FALSE	FALSE	FALSE	FALSE	NA	0	645	1	wfo-0000918262	77107089-1	Neomitranthes stictophylla	SPECIES	wfo-4000025774	(G.M.Barroso & Peixoto) M.C.Souza	Myrtaceae	Neomitranthes	stictophylla				Phytotaxa 8: 57 2010	Accepted			2012-03-23	2012-03-23	http://www.theplantlist.org/tpl1.1/record/kew-463662		FALSE
38777	Neoveitchia brunnea	Dowe	Neoveitchia brunnea	FALSE	FALSE	TRUE	TRUE	FALSE	FALSE	FALSE	FALSE	NA	0	646	1	wfo-0000250688	988472-1	Neoveitchia brunnea	SPECIES	wfo-4000025885	Dowe	Arecaceae	Neoveitchia	brunnea				Austral. Syst. Bot. 9: 36 1996	Accepted			2012-03-23	2012-03-23	http://www.theplantlist.org/tpl1.1/record/kew-134357		FALSE
38828	Nestegis apetala	(Vahl) L.A.S.Johnson	Nestegis apetala	FALSE	FALSE	TRUE	TRUE	FALSE	FALSE	FALSE	FALSE	NA	0	647	1	wfo-0000817093	610499-1	Nestegis apetala	SPECIES	wfo-4000025992	(Vahl) L.A.S.Johnson	Oleaceae	Nestegis	apetala				Fl. Hawaiiensis 300: s.p. 1958	Accepted			2012-03-23	2012-03-23	http://www.theplantlist.org/tpl1.1/record/kew-354951		FALSE
38829	Nestegis cunninghamii	(Hook.f.) L.A.S.Johnson	Nestegis cunninghamii	FALSE	FALSE	TRUE	TRUE	FALSE	FALSE	FALSE	FALSE	NA	0	648	1	wfo-0000817086	610502-1	Nestegis cunninghamii	SPECIES	wfo-4000025992	(Hook.f.) L.A.S.Johnson	Oleaceae	Nestegis	cunninghamii				Fl. Hawaiiensis 300: s.p. 1958	Accepted			2012-03-23	2012-03-23	http://www.theplantlist.org/tpl1.1/record/kew-354945		FALSE
38881	Normandiodendron romii	(De Wild.) Lonard	Normandiodendron romii	FALSE	FALSE	TRUE	TRUE	FALSE	FALSE	FALSE	FALSE	NA	0	649	1	wfo-0001262521		Normandiodendron romii	SPECIES	wfo-4000026232	(De Wild.) Lonard	Fabaceae	Normandiodendron	romii				Bull. Jard. Bot. Belg. 62(1–4): 447 1993	Accepted			2012-04-18	2012-04-18	http://www.theplantlist.org/tpl1.1/record/tro-50202940		FALSE
39079	Nuxia floribunda	Benth.	Nuxia floribunda	FALSE	FALSE	TRUE	TRUE	FALSE	FALSE	FALSE	FALSE	NA	0	650	1	wfo-0000797428	546825-1	Nuxia floribunda	SPECIES	wfo-4000026395	Benth.	Stilbaceae	Nuxia	floribunda				Compan. Bot. Mag. 2: 59 1836	Accepted			2012-03-26	2012-03-26	http://www.theplantlist.org/tpl1.1/record/kew-335936		FALSE
39135	Ochna louvelii	(H. Perrier) Callm. & Phillipson	Ochna louvelii	FALSE	FALSE	TRUE	TRUE	FALSE	FALSE	FALSE	FALSE	NA	1	651	1	wfo-0001041551		Ochna louvelii	SPECIES	wfo-4000026477	(H.Perrier) Callm. & Phillipson	Ochnaceae	Ochna	louvelii				Candollea in press:	Accepted			2012-04-18	2012-04-18	http://www.theplantlist.org/tpl1.1/record/tro-100372750		FALSE
39202	Ochthocosmus barrae	Hallier f.	Ochthocosmus barrae	FALSE	FALSE	TRUE	TRUE	FALSE	FALSE	FALSE	FALSE	NA	0	652	1	wfo-0001229917	171465-2	Ochthocosmus barrae	SPECIES	wfo-4000026505	Hallier f.	Ixonanthaceae	Ochthocosmus	barrae				Beih. Bot. Centralbl. 34(2): 17 1921	Accepted			2012-04-18	2012-04-18	http://www.theplantlist.org/tpl1.1/record/tro-50061017		FALSE
39235	Ocotea argyrophylla	Ducke	Ocotea argyrophylla	FALSE	FALSE	TRUE	TRUE	FALSE	FALSE	FALSE	FALSE	NA	0	653	1	wfo-0001070711	171522-2	Ocotea argyrophylla	SPECIES	wfo-4000026514	Ducke	Lauraceae	Ocotea	argyrophylla				Arch. Jard. Bot. Rio de Janeiro 4: 193 1925	Accepted			2012-04-18	2012-04-18	http://www.theplantlist.org/tpl1.1/record/tro-17802108		FALSE
39237	Ocotea atacta	Lorea-Hern.	Ocotea atacta	FALSE	FALSE	TRUE	TRUE	FALSE	FALSE	FALSE	FALSE	NA	0	654	1	wfo-0001276049	60439436-2	Ocotea atacta	SPECIES	wfo-4000026514	Lorea-Hern.	Lauraceae	Ocotea	atacta				Acta Bot. Mex. 71: 71–74, f. 4 2005	Accepted			2012-04-18	2012-04-18	http://www.theplantlist.org/tpl1.1/record/tro-50285468		FALSE
39243	Ocotea auriculata	Lasser	Ocotea auriculata	FALSE	FALSE	TRUE	TRUE	FALSE	FALSE	FALSE	FALSE	NA	0	655	1	wfo-0000382935	171527-2	Ocotea auriculata	SPECIES	wfo-4000026514	Lasser	Lauraceae	Ocotea	auriculata				Bol. Soc. Venez. Ci. Nat. 11: 182 1948	Accepted			2012-03-23	2012-03-23	http://www.theplantlist.org/tpl1.1/record/kew-2386309		FALSE
39305	Ocotea cowaniana	C.K.Allen	Ocotea cowaniana	FALSE	FALSE	TRUE	TRUE	FALSE	FALSE	FALSE	FALSE	NA	0	656	1	wfo-0000383084	171599-2	Ocotea cowaniana	SPECIES	wfo-4000026514	C.K.Allen	Lauraceae	Ocotea	cowaniana				Mem. New York Bot. Gard. 10(5): 94 1964	Accepted			2012-03-23	2012-03-23	http://www.theplantlist.org/tpl1.1/record/kew-2386521		FALSE
39342	Ocotea ekmanii	O.C.Schmidt	Ocotea ekmanii	FALSE	FALSE	TRUE	TRUE	FALSE	FALSE	FALSE	FALSE	NA	0	657	1	wfo-0000382856	171636-2	Ocotea ekmanii	SPECIES	wfo-4000026514	O.C.Schmidt	Lauraceae	Ocotea	ekmanii				Repert. Spec. Nov. Regni Veg. 27: 156 1929	Unchecked			2012-03-23	2012-03-23	http://www.theplantlist.org/tpl1.1/record/kew-2386172		FALSE
39395	Ocotea indecora	(Schott) Mez	Ocotea indecora	FALSE	FALSE	TRUE	TRUE	FALSE	FALSE	FALSE	FALSE	NA	0	658	1	wfo-0000382748	77102060-1	Ocotea indecora	SPECIES	wfo-4000026514	(Schott) Mez	Lauraceae	Ocotea	indecora				Jahrb. Königl. Bot. Gart. Berlin 5: 249 1889	Accepted			2012-03-23	2012-03-23	http://www.theplantlist.org/tpl1.1/record/kew-2385982		FALSE
39555	Ocotea rhytidotricha	Rohwer	Ocotea rhytidotricha	FALSE	FALSE	TRUE	TRUE	FALSE	FALSE	FALSE	FALSE	NA	0	659	1	wfo-0000383279	281494-2	Ocotea rhytidotricha	SPECIES	wfo-4000026514	Rohwer	Lauraceae	Ocotea	rhytidotricha				Bot. Jahrb. Syst. 112: 391 1991	Accepted			2012-03-23	2012-03-23	http://www.theplantlist.org/tpl1.1/record/kew-2386862		FALSE
39648	Ocotea veraguensis	(Meisn.) Mez	Ocotea veraguensis	FALSE	FALSE	TRUE	TRUE	FALSE	FALSE	FALSE	FALSE	NA	0	660	1	wfo-0000383138	171955-2	Ocotea veraguensis	SPECIES	wfo-4000026514	(Meisn.) Mez	Lauraceae	Ocotea	veraguensis				Jahrb. Königl. Bot. Gart. Berlin 5: 240 1889	Accepted			2012-03-23	2012-03-23	http://www.theplantlist.org/tpl1.1/record/kew-2386606		FALSE
39677	Octoknema klaineana	Pierre	Octoknema klaineana	FALSE	FALSE	TRUE	TRUE	FALSE	FALSE	FALSE	FALSE	NA	0	661	1	wfo-0001263037	608070-1	Octoknema klaineana	SPECIES	wfo-4000026537	Pierre	Olacaceae	Octoknema	klaineana				Bull. Mens. Soc. Linn. Paris 2: 1293 1897	Accepted			2012-04-18	2012-04-18	http://www.theplantlist.org/tpl1.1/record/tro-50205387		FALSE
39741	Olea gagnepainii	Knobl.	Olea gagnepainii	FALSE	FALSE	TRUE	TRUE	FALSE	FALSE	FALSE	FALSE	NA	0	662	1	wfo-0000817331	610687-1	Olea gagnepainii	SPECIES	wfo-4000026703	Knobl.	Oleaceae	Olea	gagnepainii				Notizbl. Bot. Gart. Berlin-Dahlem 11: 1028 1934	Accepted			2012-03-23	2012-03-23	http://www.theplantlist.org/tpl1.1/record/kew-355165		FALSE
39836	Omphalocarpum pachysteloides	Mildbr. ex Hutch. & Dalziel	Omphalocarpum pachysteloides	FALSE	FALSE	TRUE	TRUE	FALSE	FALSE	FALSE	FALSE	NA	0	664	1	wfo-0000255613	788187-1	Omphalocarpum pachysteloides	SPECIES	wfo-4000026814	Mildbr. ex Hutch. & Dalziel	Sapotaceae	Omphalocarpum	pachysteloides				Fl. W. Trop. Afr. 2: 13 1931	Accepted			2012-03-26	2012-03-26	http://www.theplantlist.org/tpl1.1/record/kew-139073		FALSE
40012	Oreopanax ecuadoriensis	Seem.	Oreopanax ecuadoriensis	FALSE	FALSE	TRUE	TRUE	FALSE	FALSE	FALSE	FALSE	NA	0	665	1	wfo-0000260300	91189-1	Oreopanax ecuadoriensis	SPECIES	wfo-4000027097	Seem.	Araliaceae	Oreopanax	ecuadoriensis				J. Bot. 3: 272 1865	Accepted			2012-03-23	2012-03-23	http://www.theplantlist.org/tpl1.1/record/kew-143519		FALSE
40032	Oreopanax ilicifolius	Marchal	Oreopanax ilicifolius	FALSE	FALSE	TRUE	TRUE	FALSE	FALSE	FALSE	FALSE	NA	0	666	1	wfo-0000260330	91221-1	Oreopanax ilicifolius	SPECIES	wfo-4000027097	Marchal	Araliaceae	Oreopanax	ilicifolius				Bull. Acad. Roy. Sci. Belgique II, 47: 82 1879	Accepted			2012-03-23	2012-03-23	http://www.theplantlist.org/tpl1.1/record/kew-143546		FALSE
40091	Oreopanax spathulatus	M.J.Cannon & Cannon	Oreopanax spathulatus	FALSE	FALSE	TRUE	TRUE	FALSE	FALSE	FALSE	FALSE	NA	0	667	1	wfo-0000260428	281712-2	Oreopanax spathulatus	SPECIES	wfo-4000027097	M.J.Cannon & Cannon	Araliaceae	Oreopanax	spathulatus				Bull. Brit. Mus. (Nat. Hist.), Bot. 19: 29 1989	Accepted			2012-03-23	2012-03-23	http://www.theplantlist.org/tpl1.1/record/kew-143635		FALSE
40162	Ormosia emarginata	Benth.	Ormosia emarginata	FALSE	FALSE	TRUE	TRUE	FALSE	FALSE	FALSE	FALSE	NA	15	668	1	wfo-0000185592		Ormosia emarginata	SPECIES	wfo-4000027172	(Hook. & Arn.) Benth.	Fabaceae	Ormosia	emarginata					Accepted			2010-07-14	2010-07-14	http://www.theplantlist.org/tpl1.1/record/ild-31868		FALSE
40199	Ormosia macrodisca	Baker	Ormosia macrodisca	FALSE	FALSE	TRUE	TRUE	FALSE	FALSE	FALSE	FALSE	NA	0	669	1	wfo-0000200627		Ormosia macrodisca	SPECIES	wfo-4000027172	Baker	Fabaceae	Ormosia	macrodisca					Accepted			2010-07-14	2010-07-14	http://www.theplantlist.org/tpl1.1/record/ild-47081		FALSE
40200	Ormosia macrophylla	Benth.	Ormosia macrophylla	FALSE	FALSE	TRUE	TRUE	FALSE	FALSE	FALSE	FALSE	NA	0	670	1	wfo-0000174157		Ormosia macrophylla	SPECIES	wfo-4000027172	Benth.	Fabaceae	Ormosia	macrophylla					Accepted			2010-07-14	2010-07-14	http://www.theplantlist.org/tpl1.1/record/ild-20267		FALSE
40372	Osmoxylon spathipedunculatum	(Philipson) Philipson	Osmoxylon spathipedunculatum	FALSE	FALSE	TRUE	TRUE	FALSE	FALSE	FALSE	FALSE	NA	0	671	1	wfo-0000261400	91383-1	Osmoxylon spathipedunculatum	SPECIES	wfo-4000027387	(Philipson) Philipson	Araliaceae	Osmoxylon	spathipedunculatum				Blumea 23: 103 1976	Accepted			2012-03-23	2012-03-23	http://www.theplantlist.org/tpl1.1/record/kew-144567		FALSE
40377	Osmoxylon teysmannii	(Boerl.) Philipson	Osmoxylon teysmannii	FALSE	FALSE	TRUE	TRUE	FALSE	FALSE	FALSE	FALSE	NA	0	672	1	wfo-0000261406	91385-1	Osmoxylon teysmannii	SPECIES	wfo-4000027387	(Boerl.) Philipson	Araliaceae	Osmoxylon	teysmannii				Blumea 23: 111 1976	Accepted			2012-03-23	2012-03-23	http://www.theplantlist.org/tpl1.1/record/kew-144572		FALSE
40478	Ouratea grosourdyi	(Tiegh.) Steyerm.	Ouratea grosourdyi	FALSE	FALSE	TRUE	TRUE	FALSE	FALSE	FALSE	FALSE	NA	0	673	1	wfo-0000390342	177546-2	Ouratea grosourdyi	SPECIES	wfo-4000027499	(Tiegh.) Steyerm.	Ochnaceae	Ouratea	grosourdyi				Fieldiana, Bot. 28: 370 1952	Accepted			2012-03-23	2012-03-23	http://www.theplantlist.org/tpl1.1/record/kew-2400387		FALSE
40607	Oxandra polyantha	R.E. Fr.	Oxandra polyantha	FALSE	FALSE	TRUE	TRUE	FALSE	FALSE	FALSE	FALSE	NA	1	674	1	wfo-0001065669	178636-2	Oxandra polyantha	SPECIES	wfo-4000027523	R.E.Fr.	Annonaceae	Oxandra	polyantha				Acta Horti Berg. 12: 269 1937	Accepted			2012-04-18	2012-04-18	http://www.theplantlist.org/tpl1.1/record/tro-1600385		FALSE
40609	Oxandra riedeliana	R.E. Fr.	Oxandra riedeliana	FALSE	FALSE	TRUE	TRUE	FALSE	FALSE	FALSE	FALSE	NA	1	675	1	wfo-0001065670	178638-2	Oxandra riedeliana	SPECIES	wfo-4000027523	R.E.Fr.	Annonaceae	Oxandra	riedeliana				Ark. Bot. 5(4): 2, t. 2, f. 7–9. 1905	Accepted			2012-04-18	2012-04-18	http://www.theplantlist.org/tpl1.1/record/tro-1600387		FALSE
40724	Pachira yapacanae	Steyerm. ex W.S.Alverson	Pachira yapacanae	FALSE	FALSE	TRUE	TRUE	FALSE	FALSE	FALSE	FALSE	NA	0	676	1	wfo-0000397248	302701-2	Pachira yapacanae	SPECIES	wfo-4000027634	Steyerm. ex W.S.Alverson	Malvaceae	Pachira	yapacanae				Novon 4: 8 1994	Accepted			2012-03-23	2012-03-23	http://www.theplantlist.org/tpl1.1/record/kew-2412549		FALSE
40729	Pachycentria constricta	Blume	Pachycentria constricta	FALSE	FALSE	TRUE	TRUE	FALSE	FALSE	FALSE	FALSE	NA	0	677	1	wfo-0000161405	574594-1	Pachycentria constricta	SPECIES	wfo-4000027641	Blume	Melastomataceae	Pachycentria	constricta				Flora 14: 520 1831	Unchecked					http://www.theplantlist.org/tpl1.1/record/ifn-79230		FALSE
40794	Palaquium bataanense	Merr.	Palaquium bataanense	FALSE	FALSE	TRUE	TRUE	FALSE	FALSE	FALSE	FALSE	NA	0	678	1	wfo-0000262494	788260-1	Palaquium bataanense	SPECIES	wfo-4000027771	Merr.	Sapotaceae	Palaquium	bataanense				Publ. Bur. Sci. Gov. Lab. 17: 44 1904	Accepted			2012-03-26	2012-03-26	http://www.theplantlist.org/tpl1.1/record/kew-145655		FALSE
40803	Palaquium cochleariifolium	P.Royen	Palaquium cochleariifolium	FALSE	FALSE	TRUE	TRUE	FALSE	FALSE	FALSE	FALSE	NA	0	679	1	wfo-0000262513	788276-1	Palaquium cochleariifolium	SPECIES	wfo-4000027771	P.Royen	Sapotaceae	Palaquium	cochleariifolium				Blumea 10: 545 1960	Accepted			2012-03-26	2012-03-26	http://www.theplantlist.org/tpl1.1/record/kew-145672		FALSE
41026	Palicourea grandistipula	(Standl. ex Steyerm.) C.M.Taylor	Palicourea grandistipula	FALSE	FALSE	TRUE	TRUE	FALSE	FALSE	FALSE	FALSE	NA	0	681	1	wfo-0000262930	989665-1	Palicourea grandistipula	SPECIES	wfo-4000027785	(Standl. ex Steyerm.) C.M.Taylor	Rubiaceae	Palicourea	grandistipula				Novon 6: 211 1996	Accepted			2012-03-23	2012-03-23	http://www.theplantlist.org/tpl1.1/record/kew-146055		FALSE
41245	Pandanus abbiwii	Huynh	Pandanus abbiwii	FALSE	FALSE	TRUE	TRUE	FALSE	FALSE	FALSE	FALSE	NA	0	683	1	wfo-0000726465	932329-1	Pandanus abbiwii	SPECIES	wfo-4000027868	Huynh	Pandanaceae	Pandanus	abbiwii				Bot. Helv. 97: 81 1987	Accepted			2012-03-23	2012-03-23	http://www.theplantlist.org/tpl1.1/record/kew-285613		FALSE
41256	Pandanus alifer	H.St.John	Pandanus alifer	FALSE	FALSE	TRUE	TRUE	FALSE	FALSE	FALSE	FALSE	NA	0	684	1	wfo-0000725947	937547-1	Pandanus alifer	SPECIES	wfo-4000027868	H.St.John	Pandanaceae	Pandanus	alifer				Rev. Gen. Pandanus 51: 29 1989	Accepted			2012-03-23	2012-03-23	http://www.theplantlist.org/tpl1.1/record/kew-285519		FALSE
41312	Pandanus bilinearis	H.St.John	Pandanus bilinearis	FALSE	FALSE	TRUE	TRUE	FALSE	FALSE	FALSE	FALSE	NA	0	685	1	wfo-0000723869	938494-1	Pandanus bilinearis	SPECIES	wfo-4000027868	H.St.John	Pandanaceae	Pandanus	bilinearis				Rev. Gen. Pandanus 61: 18 1989	Accepted			2012-03-23	2012-03-23	http://www.theplantlist.org/tpl1.1/record/kew-285174		FALSE
41333	Pandanus brongniartii	H.St.John	Pandanus brongniartii	FALSE	FALSE	TRUE	TRUE	FALSE	FALSE	FALSE	FALSE	NA	0	686	1	wfo-0000723878	938495-1	Pandanus brongniartii	SPECIES	wfo-4000027868	H.St.John	Pandanaceae	Pandanus	brongniartii				Rev. Gen. Pandanus 61: 19 1989	Accepted			2012-03-23	2012-03-23	http://www.theplantlist.org/tpl1.1/record/kew-285175		FALSE
41378	Pandanus conicus	H.St.John	Pandanus conicus	FALSE	FALSE	TRUE	TRUE	FALSE	FALSE	FALSE	FALSE	NA	0	687	1	wfo-0000731852	670856-1	Pandanus conicus	SPECIES	wfo-4000027868	H.St.John	Pandanaceae	Pandanus	conicus				Pacific Sci. 14: 234 1960	Accepted			2012-03-23	2012-03-23	http://www.theplantlist.org/tpl1.1/record/kew-286603		FALSE
41427	Pandanus emarginatus	H.St.John	Pandanus emarginatus	FALSE	FALSE	TRUE	TRUE	FALSE	FALSE	FALSE	FALSE	NA	0	688	1	wfo-0000731638	670932-1	Pandanus emarginatus	SPECIES	wfo-4000027868	H.St.John	Pandanaceae	Pandanus	emarginatus				Bot. Mag. (Tokyo) 85: 247 1972	Accepted			2012-03-23	2012-03-23	http://www.theplantlist.org/tpl1.1/record/kew-286519		FALSE
41476	Pandanus hermsianus	Martelli	Pandanus hermsianus	FALSE	FALSE	TRUE	TRUE	FALSE	FALSE	FALSE	FALSE	NA	0	689	1	wfo-0000731869	671022-1	Pandanus hermsianus	SPECIES	wfo-4000027868	Martelli	Pandanaceae	Pandanus	hermsianus				Univ. Calif. Publ. Bot. 13: 144 1926	Accepted			2012-03-23	2012-03-23	http://www.theplantlist.org/tpl1.1/record/kew-286607		FALSE
41485	Pandanus imerinensis	Martelli	Pandanus imerinensis	FALSE	FALSE	TRUE	TRUE	FALSE	FALSE	FALSE	FALSE	NA	0	690	1	wfo-0000730334	671048-1	Pandanus imerinensis	SPECIES	wfo-4000027868	Martelli	Pandanaceae	Pandanus	imerinensis				Webbia 2: 436 1908	Accepted			2012-03-23	2012-03-23	http://www.theplantlist.org/tpl1.1/record/kew-286228		FALSE
41581	Pandanus membranaceus	Huynh	Pandanus membranaceus	FALSE	FALSE	TRUE	TRUE	FALSE	FALSE	FALSE	FALSE	NA	0	691	1	wfo-0000726273	1007795-1	Pandanus membranaceus	SPECIES	wfo-4000027868	Huynh	Pandanaceae	Pandanus	membranaceus				Candollea 54: 151 1999	Accepted			2012-03-23	2012-03-23	http://www.theplantlist.org/tpl1.1/record/kew-285584		FALSE
41649	Pandanus peekelii	H.St.John	Pandanus peekelii	FALSE	FALSE	TRUE	TRUE	FALSE	FALSE	FALSE	FALSE	NA	0	692	1	wfo-0000725933	937544-1	Pandanus peekelii	SPECIES	wfo-4000027868	H.St.John	Pandanaceae	Pandanus	peekelii				Rev. Gen. Pandanus 51: 3 1989	Accepted			2012-03-23	2012-03-23	http://www.theplantlist.org/tpl1.1/record/kew-285516		FALSE
41655	Pandanus perrieri	Martelli	Pandanus perrieri	FALSE	FALSE	TRUE	TRUE	FALSE	FALSE	FALSE	FALSE	NA	0	693	1	wfo-0000731244	671340-1	Pandanus perrieri	SPECIES	wfo-4000027868	Martelli	Pandanaceae	Pandanus	perrieri				Mém. Inst. Sci. Madagascar, Sér. B, Biol. Vég. 3: 17 1951	Accepted			2012-03-23	2012-03-23	http://www.theplantlist.org/tpl1.1/record/kew-286363		FALSE
41735	Pandanus sibuyanensis	Martelli	Pandanus sibuyanensis	FALSE	FALSE	TRUE	TRUE	FALSE	FALSE	FALSE	FALSE	NA	0	694	1	wfo-0000721361	671481-1	Pandanus sibuyanensis	SPECIES	wfo-4000027868	Martelli	Pandanaceae	Pandanus	sibuyanensis				Leafl. Philipp. Bot. 3: 1120 1911	Accepted			2012-03-23	2012-03-23	http://www.theplantlist.org/tpl1.1/record/kew-284808		FALSE
41898	Paranephelium joannis	Davids	Paranephelium joannis	FALSE	FALSE	TRUE	TRUE	FALSE	FALSE	FALSE	FALSE	NA	0	695	1	wfo-0000471132	904854-1	Paranephelium joannis	SPECIES	wfo-4000028099	Davids	Sapindaceae	Paranephelium	joannis				Blumea 29: 434 1984	Unchecked			2012-03-26	2012-03-26	http://www.theplantlist.org/tpl1.1/record/kew-2543066		FALSE
41963	Parathesis fusca	(Oerst.) Mez	Parathesis fusca	FALSE	FALSE	TRUE	TRUE	FALSE	FALSE	FALSE	FALSE	NA	0	696	1	wfo-0000476132	183073-2	Parathesis fusca	SPECIES	wfo-4000028178	(Oerst.) Mez	Primulaceae	Parathesis	fusca				Pflanzenr. IV, 236: 175 1902	Accepted			2012-03-23	2012-03-23	http://www.theplantlist.org/tpl1.1/record/kew-2552261		FALSE
42113	Paropsia guineensis	Oliv.	Paropsia guineensis	FALSE	FALSE	TRUE	TRUE	FALSE	FALSE	FALSE	FALSE	NA	0	697	1	wfo-0000480014	674736-1	Paropsia guineensis	SPECIES	wfo-4000028244	Oliv.	Passifloraceae	Paropsia	guineensis				J. Linn. Soc., Bot. 8: 161 1865	Accepted			2012-03-23	2012-03-23	http://www.theplantlist.org/tpl1.1/record/kew-2559983		FALSE
42134	Passiflora tina	R. Boender & Ulmer	Passiflora tina	FALSE	FALSE	TRUE	TRUE	FALSE	FALSE	FALSE	FALSE	NA	1	698	1	wfo-0001263016	321710-2	Passiflora tina	SPECIES	wfo-4000028296	R.Boender & Ulmer	Passifloraceae	Passiflora	tina				Sendtnera 7: 6, f. 1–3 2001	Accepted			2012-04-18	2012-04-18	http://www.theplantlist.org/tpl1.1/record/tro-50205243		FALSE
42145	Paulownia catalpifolia	T. Gong ex D.Y. Hong	Paulownia catalpifolia	FALSE	FALSE	TRUE	TRUE	FALSE	FALSE	FALSE	FALSE	NA	2	699	1	wfo-0001140122	999447-1	Paulownia catalpifolia	SPECIES	wfo-4000028345	T.Gong ex D.Y.Hong	Paulowniaceae	Paulownia	catalpifolia				Novon 7(4): 366 1997	Accepted			2012-04-18	2012-04-18	http://www.theplantlist.org/tpl1.1/record/tro-29208468		FALSE
42209	Pavetta crassicaulis	Bremek.	Pavetta crassicaulis	FALSE	FALSE	TRUE	TRUE	FALSE	FALSE	FALSE	FALSE	NA	0	700	1	wfo-0000265321	759638-1	Pavetta crassicaulis	SPECIES	wfo-4000028355	Bremek.	Rubiaceae	Pavetta	crassicaulis				Repert. Spec. Nov. Regni Veg. 37: 112 1934	Accepted			2012-03-23	2012-03-23	http://www.theplantlist.org/tpl1.1/record/kew-148420		FALSE
42216	Pavetta gerstneri	Bremek.	Pavetta gerstneri	FALSE	FALSE	TRUE	TRUE	FALSE	FALSE	FALSE	FALSE	NA	0	701	1	wfo-0000265405	759700-1	Pavetta gerstneri	SPECIES	wfo-4000028355	Bremek.	Rubiaceae	Pavetta	gerstneri				Kew Bull. 9: 501 1954	Accepted			2012-03-23	2012-03-23	http://www.theplantlist.org/tpl1.1/record/kew-148497		FALSE
42241	Pavetta luzonica	Bremek.	Pavetta luzonica	FALSE	FALSE	TRUE	TRUE	FALSE	FALSE	FALSE	FALSE	NA	0	703	1	wfo-0000265596	759833-1	Pavetta luzonica	SPECIES	wfo-4000028355	Bremek.	Rubiaceae	Pavetta	luzonica				Repert. Spec. Nov. Regni Veg. 37: 109 1934	Accepted			2012-03-23	2012-03-23	http://www.theplantlist.org/tpl1.1/record/kew-148675		FALSE
42295	Pavetta urundensis	Bremek.	Pavetta urundensis	FALSE	FALSE	TRUE	TRUE	FALSE	FALSE	FALSE	FALSE	NA	0	704	1	wfo-0000265977	760123-1	Pavetta urundensis	SPECIES	wfo-4000028355	Bremek.	Rubiaceae	Pavetta	urundensis				Repert. Spec. Nov. Regni Veg. 37: 66 1934	Accepted			2012-03-23	2012-03-23	http://www.theplantlist.org/tpl1.1/record/kew-149035		FALSE
42466	Pentagonia costaricensis	(Standl.) W.C.Burger & C.M.Taylor	Pentagonia costaricensis	FALSE	FALSE	TRUE	TRUE	FALSE	FALSE	FALSE	FALSE	NA	0	705	1	wfo-0000266765	975252-1	Pentagonia costaricensis	SPECIES	wfo-4000028583	(Standl.) W.C.Burger & C.M.Taylor	Rubiaceae	Pentagonia	costaricensis				Fieldiana, Bot. n.s., 33: 213 1993	Accepted			2012-03-23	2012-03-23	http://www.theplantlist.org/tpl1.1/record/kew-149791		FALSE
42736	Perymenium jelskii	(Hieron.) S.F.Blake	Perymenium jelskii	FALSE	FALSE	TRUE	TRUE	FALSE	FALSE	FALSE	FALSE	NA	0	707	1	wfo-0000037562	1029249-2	Perymenium jelskii	SPECIES	wfo-4000028867	(Hieron.) S.F.Blake	Asteraceae	Perymenium	jelskii				Bot. Gaz. 74: 423 1922	Accepted			2012-02-11	2012-02-11	http://www.theplantlist.org/tpl1.1/record/gcc-136323		FALSE
42813	Phialanthus grandifolius	Alain	Phialanthus grandifolius	FALSE	FALSE	TRUE	TRUE	FALSE	FALSE	FALSE	FALSE	NA	0	708	1	wfo-0000268369	192737-2	Phialanthus grandifolius	SPECIES	wfo-4000029194	Alain	Rubiaceae	Phialanthus	grandifolius				Bull. Torrey Bot. Club 92: 302 1965	Accepted			2012-03-23	2012-03-23	http://www.theplantlist.org/tpl1.1/record/kew-151352		FALSE
42834	Philenoptera kanurii	(Brenan & J.B.Gillett) Schrire	Philenoptera kanurii	FALSE	FALSE	TRUE	TRUE	FALSE	FALSE	FALSE	FALSE	NA	0	709	1	wfo-0000469878	1013769-1	Philenoptera kanurii	SPECIES	wfo-4000029211	(Brenan & J.B.Gillett) Schrire	Fabaceae	Philenoptera	kanurii				Kew Bull. 55: 87 2000	Unchecked			2012-03-23	2012-03-23	http://www.theplantlist.org/tpl1.1/record/kew-2539970		FALSE
43058	Phyllanthus frodinii	Airy Shaw	Phyllanthus frodinii	FALSE	FALSE	TRUE	TRUE	FALSE	FALSE	FALSE	FALSE	NA	0	710	1	wfo-0000271032	353912-1	Phyllanthus frodinii	SPECIES	wfo-4000029389	Airy Shaw	Phyllanthaceae	Phyllanthus	frodinii				Kew Bull. 27: 74 1972	Accepted			2012-03-23	2012-03-23	http://www.theplantlist.org/tpl1.1/record/kew-153886		FALSE
43278	Phytelephas tenuicaulis	(Barfod) A.J.Hend.	Phytelephas tenuicaulis	FALSE	FALSE	TRUE	TRUE	FALSE	FALSE	FALSE	FALSE	NA	0	711	1	wfo-0000273250	981519-1	Phytelephas tenuicaulis	SPECIES	wfo-4000029579	(Barfod) A.J.Hend.	Arecaceae	Phytelephas	tenuicaulis				Palms Amazon 291 1995	Accepted			2012-03-23	2012-03-23	http://www.theplantlist.org/tpl1.1/record/kew-155987		FALSE
43285	Picea abies	(L.) H.Karst.	Picea abies	FALSE	FALSE	TRUE	TRUE	FALSE	FALSE	FALSE	FALSE	NA	0	712	1	wfo-0000482030	262609-1	Picea abies	SPECIES	wfo-4000029600	(L.) H.Karst.	Pinaceae	Picea	abies				Deut. Fl. 325 1881	Accepted			2012-03-23	2012-03-23	http://www.theplantlist.org/tpl1.1/record/kew-2562738		FALSE
43309	Picea obovata	Ledeb.	Picea obovata	FALSE	FALSE	TRUE	TRUE	FALSE	FALSE	FALSE	FALSE	NA	0	713	1	wfo-0000482620	262697-1	Picea obovata	SPECIES	wfo-4000029600	Ledeb.	Pinaceae	Picea	obovata				Fl. Altaic. 4: 201 1833	Accepted			2012-03-23	2012-03-23	http://www.theplantlist.org/tpl1.1/record/kew-2563558		FALSE
43334	Pichonia sessiliflora	(C.T.White) Aubr‚v.	Pichonia sessiliflora	FALSE	FALSE	TRUE	TRUE	FALSE	FALSE	FALSE	FALSE	NA	1	714	1	wfo-0000273283	788552-1	Pichonia sessiliflora	SPECIES	wfo-4000029606	(C.T.White) Aubrév.	Sapotaceae	Pichonia	sessiliflora				Adansonia n.s., 3: 330 1963	Accepted			2012-03-26	2012-03-26	http://www.theplantlist.org/tpl1.1/record/kew-156023		FALSE
43343	Picramnia emarginata	Urb. & Ekman	Picramnia emarginata	FALSE	FALSE	TRUE	TRUE	FALSE	FALSE	FALSE	FALSE	NA	0	715	1	wfo-0000474811	195962-2	Picramnia emarginata	SPECIES	wfo-4000029617	Urb. & Ekman	Picramniaceae	Picramnia	emarginata				Ark. Bot. 23A(5): 76 1930	Unchecked			2012-03-23	2012-03-23	http://www.theplantlist.org/tpl1.1/record/kew-2549142		FALSE
43389	Pieris formosa	(Wall.) D.Don	Pieris formosa	FALSE	FALSE	TRUE	TRUE	FALSE	FALSE	FALSE	FALSE	NA	0	716	1	wfo-0001048353	331654-1	Pieris formosa	SPECIES	wfo-4000029649	(Wall.) D.Don	Ericaceae	Pieris	formosa				Edinburgh New Philos. J. 17(33): 159 1834	Accepted			2012-04-18	2012-04-18	http://www.theplantlist.org/tpl1.1/record/tro-12304405		FALSE
43392	Pierreodendron kerstingii	(Engl.) Little	Pierreodendron kerstingii	FALSE	FALSE	TRUE	TRUE	FALSE	FALSE	FALSE	FALSE	NA	0	717	1	wfo-0000474987	813984-1	Pierreodendron kerstingii	SPECIES	wfo-4000029657	(Engl.) Little	Simaroubaceae	Pierreodendron	kerstingii				Phytologia 3: 156 1949	Accepted			2012-03-26	2012-03-26	http://www.theplantlist.org/tpl1.1/record/kew-2549737		FALSE
43453	Pilosocereus pachycladus	F. Ritter	Pilosocereus pachycladus	FALSE	FALSE	TRUE	TRUE	FALSE	FALSE	FALSE	FALSE	NA	1	718	1	wfo-0001256479	196722-2	Pilosocereus pachycladus	SPECIES	wfo-4000029708	F.Ritter	Cactaceae	Pilosocereus	pachycladus				Kakteen Südamer. 1: 70 1979	Accepted			2012-04-18	2012-04-18	http://www.theplantlist.org/tpl1.1/record/tro-50181286		FALSE
43630	Pinus torreyana	Parry ex CarriŠre	Pinus torreyana	FALSE	FALSE	TRUE	TRUE	FALSE	FALSE	FALSE	FALSE	NA	1	719	1	wfo-0000481576	282913-2	Pinus torreyana	SPECIES	wfo-4000029794	Parry ex Carrière	Pinaceae	Pinus	torreyana				Traité Gén. Conif. 326 1855	Accepted			2012-03-23	2012-03-23	http://www.theplantlist.org/tpl1.1/record/kew-2562222		FALSE
43753	Piper mornicola	C.DC.	Piper mornicola	FALSE	FALSE	TRUE	TRUE	FALSE	FALSE	FALSE	FALSE	NA	0	720	1	wfo-0000486512	198485-2	Piper mornicola	SPECIES	wfo-4000029808	C.DC.	Piperaceae	Piper	mornicola				Symb. Antill. 3: 194 1902	Unchecked			2012-03-23	2012-03-23	http://www.theplantlist.org/tpl1.1/record/kew-2569697		FALSE
43788	Piper puraceanum	Trel. & Yunck.	Piper puraceanum	FALSE	FALSE	TRUE	TRUE	FALSE	FALSE	FALSE	FALSE	NA	0	721	1	wfo-0001094355	198942-2	Piper puraceanum	SPECIES	wfo-4000029808	Trel. & Yunck.	Piperaceae	Piper	puraceanum				Piperac. N. South Amer. 1: 205, f. 166 1950	Accepted			2012-04-18	2012-04-18	http://www.theplantlist.org/tpl1.1/record/tro-25004448		FALSE
43805	Piper subtomentosum	Trel. & Yunck.	Piper subtomentosum	FALSE	FALSE	TRUE	TRUE	FALSE	FALSE	FALSE	FALSE	NA	0	722	1	wfo-0001263958	199326-2	Piper subtomentosum	SPECIES	wfo-4000029808	Trel. & Yunck.	Piperaceae	Piper	subtomentosum				Piperac. N. South Amer. 1: 154–155, f. 132 1950	Accepted			2012-04-18	2012-04-18	http://www.theplantlist.org/tpl1.1/record/tro-50210941		FALSE
43933	Pistacia badghysi	K.P.Popov	Pistacia badghysi	FALSE	FALSE	TRUE	TRUE	FALSE	FALSE	FALSE	FALSE	NA	0	723	1	wfo-0000394546	70238-1	Pistacia badghysi	SPECIES	wfo-4000029886	K.P.Popov	Anacardiaceae	Pistacia	badghysi				Izv. Akad. Nauk Tadzhiksk. S.S.R., Otd. Biol. Nauk 1978(5): 5 1978	Unchecked			2012-03-23	2012-03-23	http://www.theplantlist.org/tpl1.1/record/kew-2408138		FALSE
43945	Pitardella poilanei	Tirveng.	Pitardella poilanei	FALSE	FALSE	TRUE	TRUE	FALSE	FALSE	FALSE	FALSE	NA	0	724	1	wfo-0000336345	20012646-1	Pitardella poilanei	SPECIES	wfo-4000029897	Tirveng.	Rubiaceae	Pitardella	poilanei				Biogeographica (The Hague) 79: 34 2003	Accepted			2012-03-23	2012-03-23	http://www.theplantlist.org/tpl1.1/record/kew-216705		FALSE
44303	Platymiscium trinitatis	Benth.	Platymiscium trinitatis	FALSE	FALSE	TRUE	TRUE	FALSE	FALSE	FALSE	FALSE	NA	0	726	1	wfo-0000174233		Platymiscium trinitatis	SPECIES	wfo-4000030130	Benth.	Fabaceae	Platymiscium	trinitatis					Accepted			2010-07-14	2010-07-14	http://www.theplantlist.org/tpl1.1/record/ild-20349		FALSE
44360	Pleiospermium longisepalum	Swingle	Pleiospermium longisepalum	FALSE	FALSE	TRUE	TRUE	FALSE	FALSE	FALSE	FALSE	NA	0	728	1	wfo-0000471258	774868-1	Pleiospermium longisepalum	SPECIES	wfo-4000030250	Swingle	Rutaceae	Pleiospermium	longisepalum				J. Arnold Arbor. 20: 259 1939	Unchecked			2012-03-23	2012-03-23	http://www.theplantlist.org/tpl1.1/record/kew-2543264		FALSE
44443	Pleurothyrium cuneifolium	Nees	Pleurothyrium cuneifolium	FALSE	FALSE	TRUE	TRUE	FALSE	FALSE	FALSE	FALSE	NA	0	730	1	wfo-0001070411	468516-1	Pleurothyrium cuneifolium	SPECIES	wfo-4000030377	Nees	Lauraceae	Pleurothyrium	cuneifolium				Syst. Laur. 352 1836	Accepted			2012-04-18	2012-04-18	http://www.theplantlist.org/tpl1.1/record/tro-17800943		FALSE
44473	Pleurothyrium undulatum	(Meisn.) Rohwer	Pleurothyrium undulatum	FALSE	FALSE	TRUE	TRUE	FALSE	FALSE	FALSE	FALSE	NA	0	731	1	wfo-0000466003	283361-2	Pleurothyrium undulatum	SPECIES	wfo-4000030377	(Meisn.) Rohwer	Lauraceae	Pleurothyrium	undulatum				Mitt. Inst. Allg. Bot. Hamburg 20: 44 1986	Accepted			2012-03-23	2012-03-23	http://www.theplantlist.org/tpl1.1/record/kew-2531937		FALSE
44493	Plinia cubensis	(Griseb.) Urb.	Plinia cubensis	FALSE	FALSE	TRUE	TRUE	FALSE	FALSE	FALSE	FALSE	NA	0	732	1	wfo-0000278895	203852-2	Plinia cubensis	SPECIES	wfo-4000030397	(Griseb.) Urb.	Myrtaceae	Plinia	cubensis				Repert. Spec. Nov. Regni Veg. 15: 413 1919	Accepted			2012-03-23	2012-03-23	http://www.theplantlist.org/tpl1.1/record/kew-161360		FALSE
44516	Plinia moralesii	Barrie	Plinia moralesii	FALSE	FALSE	TRUE	TRUE	FALSE	FALSE	FALSE	FALSE	NA	0	733	1	wfo-0000799050	60437860-2	Plinia moralesii	SPECIES	wfo-4000030397	Barrie	Myrtaceae	Plinia	moralesii				Novon 14: 390 2004	Accepted			2012-03-23	2012-03-23	http://www.theplantlist.org/tpl1.1/record/kew-337453		FALSE
44582	Podocarpus borneensis	de Laub.	Podocarpus borneensis	FALSE	FALSE	TRUE	TRUE	FALSE	FALSE	FALSE	FALSE	NA	0	734	1	wfo-0000485644	906887-1	Podocarpus borneensis	SPECIES	wfo-4000030481	de Laub.	Podocarpaceae	Podocarpus	borneensis				Blumea 30: 266 1985	Accepted			2012-03-23	2012-03-23	http://www.theplantlist.org/tpl1.1/record/kew-2568297		FALSE
44607	Podocarpus henkelii	Stapf ex Dallim. & B.D.Jacks.	Podocarpus henkelii	FALSE	FALSE	TRUE	TRUE	FALSE	FALSE	FALSE	FALSE	NA	0	735	1	wfo-0000475889		Podocarpus henkelii	SPECIES	wfo-4000030481	Stapf ex Dallim. & B.D.Jacks.	Podocarpaceae	Podocarpus	henkelii				Handb. Conif. 45 1923	Accepted			2012-03-23	2012-03-23	http://www.theplantlist.org/tpl1.1/record/kew-2551793		FALSE
44851	Polyosma robusta	(Ridl.) Saw	Polyosma robusta	FALSE	FALSE	TRUE	TRUE	FALSE	FALSE	FALSE	FALSE	NA	0	736	1	wfo-0000396128	946925-1	Polyosma robusta	SPECIES	wfo-4000030761	(Ridl.) Saw	Escalloniaceae	Polyosma	robusta				Tree Fl. Malaya 4: 468 1989	Unchecked			2012-03-23	2012-03-23	http://www.theplantlist.org/tpl1.1/record/kew-2410594		FALSE
44853	Polyosma wallichii	Benn.	Polyosma wallichii	FALSE	FALSE	TRUE	TRUE	FALSE	FALSE	FALSE	FALSE	NA	0	737	1	wfo-0000396147	792477-1	Polyosma wallichii	SPECIES	wfo-4000030761	Benn.	Escalloniaceae	Polyosma	wallichii				Pl. Jav. Rar. 196 1840	Unchecked			2012-03-23	2012-03-23	http://www.theplantlist.org/tpl1.1/record/kew-2410610		FALSE
44890	Polyscias crassa	(Hemsl.) Lowry & G.M.Plunkett	Polyscias crassa	FALSE	FALSE	TRUE	TRUE	FALSE	FALSE	FALSE	FALSE	NA	0	738	1	wfo-0000918438	77107198-1	Polyscias crassa	SPECIES	wfo-4000030816	(Hemsl.) Lowry & G.M.Plunkett	Araliaceae	Polyscias	crassa				Pl. Divers. Evol. 128: 79 2010	Accepted			2012-03-23	2012-03-23	http://www.theplantlist.org/tpl1.1/record/kew-463846		FALSE
44919	Polyscias jackiana	(G.Don) Lowry & G.M.Plunkett	Polyscias jackiana	FALSE	FALSE	TRUE	TRUE	FALSE	FALSE	FALSE	FALSE	NA	0	739	1	wfo-0000918546	77107131-1	Polyscias jackiana	SPECIES	wfo-4000030816	(G.Don) Lowry & G.M.Plunkett	Araliaceae	Polyscias	jackiana				Pl. Divers. Evol. 128: 69 2010	Accepted			2012-03-23	2012-03-23	http://www.theplantlist.org/tpl1.1/record/kew-463955		FALSE
44939	Polyscias macrocarpa	(Philipson & Bui) Lowry & G.M.Plunkett	Polyscias macrocarpa	FALSE	FALSE	TRUE	TRUE	FALSE	FALSE	FALSE	FALSE	NA	0	740	1	wfo-0000918524	77107136-1	Polyscias macrocarpa	SPECIES	wfo-4000030816	(Philipson & Bui) Lowry & G.M.Plunkett	Araliaceae	Polyscias	macrocarpa				Pl. Divers. Evol. 128: 69 2010	Accepted			2012-03-23	2012-03-23	http://www.theplantlist.org/tpl1.1/record/kew-463934		FALSE
45001	Polyscias terminalia	Bernardi	Polyscias terminalia	FALSE	FALSE	TRUE	TRUE	FALSE	FALSE	FALSE	FALSE	NA	0	741	1	wfo-0000280161	91826-1	Polyscias terminalia	SPECIES	wfo-4000030816	Bernardi	Araliaceae	Polyscias	terminalia				Candollea 26: 57 1971	Accepted			2012-03-23	2012-03-23	http://www.theplantlist.org/tpl1.1/record/kew-162591		FALSE
45127	Populus manshurica	Nakai	Populus manshurica	FALSE	FALSE	TRUE	TRUE	FALSE	FALSE	FALSE	FALSE	NA	0	742	1	wfo-0001133839	776769-1	Populus manshurica	SPECIES	wfo-4000030925	Nakai	Salicaceae	Populus	manshurica				Rep. First Sci. Exped. Manchoukuo 4(4): 73 1936	Accepted			2012-04-18	2012-04-18	http://www.theplantlist.org/tpl1.1/record/tro-28301013		FALSE
45129	Populus minhoensis	S.F. Yang & H.F. Wu	Populus minhoensis	FALSE	FALSE	TRUE	TRUE	FALSE	FALSE	FALSE	FALSE	NA	2	743	1	wfo-0001248468		Populus minhoensis	SPECIES	wfo-4000030925	S.F.Yang & H.F.Wu	Salicaceae	Populus	minhoensis				Fl. Xylophyta Qinghai 77 1987	Accepted			2012-04-18	2012-04-18	http://www.theplantlist.org/tpl1.1/record/tro-50146431		FALSE
45166	Porcelia macrocarpa	R.E.Fr.	Porcelia macrocarpa	FALSE	FALSE	TRUE	TRUE	FALSE	FALSE	FALSE	FALSE	NA	0	745	1	wfo-0000393893	208367-2	Porcelia macrocarpa	SPECIES	wfo-4000030933	R.E.Fr.	Annonaceae	Porcelia	macrocarpa				Acta Horti Berg. 10: 31 1930	Accepted			2012-03-23	2012-03-23	http://www.theplantlist.org/tpl1.1/record/kew-2407229		FALSE
45233	Potameia chartacea	Kosterm.	Potameia chartacea	FALSE	FALSE	TRUE	TRUE	FALSE	FALSE	FALSE	FALSE	NA	0	746	1	wfo-0001071336	468557-1	Potameia chartacea	SPECIES	wfo-4000031013	Kosterm.	Lauraceae	Potameia	chartacea				Commun. Forest Res. Inst. 55: 6 1957	Accepted			2012-04-18	2012-04-18	http://www.theplantlist.org/tpl1.1/record/tro-17804414		FALSE
45346	Pouteria deliciosa	T.D.Penn.	Pouteria deliciosa	FALSE	FALSE	TRUE	TRUE	FALSE	FALSE	FALSE	FALSE	NA	0	747	1	wfo-0000281683	283720-2	Pouteria deliciosa	SPECIES	wfo-4000031064	T.D.Penn.	Sapotaceae	Pouteria	deliciosa				Fl. Neotrop. Monogr. 52: 446 1990	Accepted			2012-03-26	2012-03-26	http://www.theplantlist.org/tpl1.1/record/kew-164053		FALSE
45407	Pouteria mattogrossensis	(Pilg.) Baehni	Pouteria mattogrossensis	FALSE	FALSE	TRUE	TRUE	FALSE	FALSE	FALSE	FALSE	NA	0	748	1	wfo-0000281902	209813-2	Pouteria mattogrossensis	SPECIES	wfo-4000031064	(Pilg.) Baehni	Sapotaceae	Pouteria	mattogrossensis				Candollea 9: 238 1942	Accepted			2012-03-26	2012-03-26	http://www.theplantlist.org/tpl1.1/record/kew-164262		FALSE
45415	Pouteria mongaguensis	Mattos	Pouteria mongaguensis	FALSE	FALSE	TRUE	TRUE	FALSE	FALSE	FALSE	FALSE	NA	0	749	1	wfo-0000281922	992955-1	Pouteria mongaguensis	SPECIES	wfo-4000031064	Mattos	Sapotaceae	Pouteria	mongaguensis				Loefgrenia 101: 1 1992	Accepted			2012-03-26	2012-03-26	http://www.theplantlist.org/tpl1.1/record/kew-164280		FALSE
45505	Pouteria vernicosa	T.D.Penn.	Pouteria vernicosa	FALSE	FALSE	TRUE	TRUE	FALSE	FALSE	FALSE	FALSE	NA	0	750	1	wfo-0000282182	283759-2	Pouteria vernicosa	SPECIES	wfo-4000031064	T.D.Penn.	Sapotaceae	Pouteria	vernicosa				Fl. Neotrop. Monogr. 52: 311 1990	Accepted			2012-03-26	2012-03-26	http://www.theplantlist.org/tpl1.1/record/kew-164527		FALSE
45625	Premna schimperi	Engl.	Premna schimperi	FALSE	FALSE	TRUE	TRUE	FALSE	FALSE	FALSE	FALSE	NA	0	751	1	wfo-0000282833	864418-1	Premna schimperi	SPECIES	wfo-4000031100	Engl.	Lamiaceae	Premna	schimperi				Abh. Königl. Akad. Wiss. Berlin 1891: 356 1892	Accepted			2012-03-23	2012-03-23	http://www.theplantlist.org/tpl1.1/record/kew-165141		FALSE
45661	Prioria mannii	(Baill.) Breteler	Prioria mannii	FALSE	FALSE	TRUE	TRUE	FALSE	FALSE	FALSE	FALSE	NA	0	752	1	wfo-0001252472	1011105-1	Prioria mannii	SPECIES	wfo-4000031174	(Baill.) Breteler	Fabaceae	Prioria	mannii				Wageningen Agric. Univ. Pap. 99–3: 33 1999	Accepted			2012-04-18	2012-04-18	http://www.theplantlist.org/tpl1.1/record/tro-50165614		FALSE
45666	Prismatomeris brachypus	Ridl.	Prismatomeris brachypus	FALSE	FALSE	TRUE	TRUE	FALSE	FALSE	FALSE	FALSE	NA	0	753	1	wfo-0000283163	761126-1	Prismatomeris brachypus	SPECIES	wfo-4000031179	Ridl.	Rubiaceae	Prismatomeris	brachypus				Bull. Misc. Inform. Kew 1939: 602 1940	Accepted			2012-03-23	2012-03-23	http://www.theplantlist.org/tpl1.1/record/kew-165449		FALSE
45816	Protium ferrugineum	(Engl.) Engl.	Protium ferrugineum	FALSE	FALSE	TRUE	TRUE	FALSE	FALSE	FALSE	FALSE	NA	0	754	1	wfo-0000397115	128323-1	Protium ferrugineum	SPECIES	wfo-4000031258	(Engl.) Engl.	Burseraceae	Protium	ferrugineum				Monogr. Phan. 4: 79 1883	Accepted			2012-03-23	2012-03-23	http://www.theplantlist.org/tpl1.1/record/kew-2412269		FALSE
46067	Prunus ramburii	Boiss.	Prunus ramburii	FALSE	FALSE	TRUE	TRUE	FALSE	FALSE	FALSE	FALSE	NA	0	756	1	wfo-0001005292	730180-1	Prunus ramburii	SPECIES	wfo-4000031284	Boiss.	Rosaceae	Prunus	ramburii				Elenchus plantarum novarum minusque cognitarum, quas in Itinere hispanico legit ; 1838 39 1838	Accepted			2011-10-18	2011-10-18	http://www.theplantlist.org/tpl1.1/record/rjp-3732		FALSE
46083	Prunus serrula	Franch.	Prunus serrula	FALSE	FALSE	TRUE	TRUE	FALSE	FALSE	FALSE	FALSE	NA	0	757	1	wfo-0001002069	730267-1	Prunus serrula	SPECIES	wfo-4000031284	Franch.	Rosaceae	Prunus	serrula				Plantae delavayanae ; 1889 196 1890	Accepted			2011-10-18	2011-10-18	http://www.theplantlist.org/tpl1.1/record/rjp-3244		FALSE
46154	Pseudobombax calcicola	Carv.-Sobr. & L.P.Queiroz	Pseudobombax calcicola	FALSE	FALSE	TRUE	TRUE	FALSE	FALSE	FALSE	FALSE	NA	0	758	1	wfo-0000746901	77106733-1	Pseudobombax calcicola	SPECIES	wfo-4000031412	Carv.-Sobr. & L.P.Queiroz	Malvaceae	Pseudobombax	calcicola				Novon 20: 13 2010	Unchecked			2012-03-23	2012-03-23	http://www.theplantlist.org/tpl1.1/record/kew-2900348		FALSE
46327	Psidium claraense	Urb.	Psidium claraense	FALSE	FALSE	TRUE	TRUE	FALSE	FALSE	FALSE	FALSE	NA	0	759	1	wfo-0000284353	211698-2	Psidium claraense	SPECIES	wfo-4000031762	Urb.	Myrtaceae	Psidium	claraense				Symb. Antill. 9: 466 1928	Accepted			2012-03-23	2012-03-23	http://www.theplantlist.org/tpl1.1/record/kew-166678		FALSE
46434	Psychotria aurea	Lauterb.	Psychotria aurea	FALSE	FALSE	TRUE	TRUE	FALSE	FALSE	FALSE	FALSE	NA	0	760	1	wfo-0000284982	761417-1	Psychotria aurea	SPECIES	wfo-4000031840	Lauterb.	Rubiaceae	Psychotria	aurea				Fl. Schutzgeb. Südsee Nachtr.: 396 1905	Accepted			2012-03-23	2012-03-23	http://www.theplantlist.org/tpl1.1/record/kew-167270		FALSE
46438	Psychotria baltenweckii	Urb.	Psychotria baltenweckii	FALSE	FALSE	TRUE	TRUE	FALSE	FALSE	FALSE	FALSE	NA	0	761	1	wfo-0000285018	212484-2	Psychotria baltenweckii	SPECIES	wfo-4000031840	Urb.	Rubiaceae	Psychotria	baltenweckii				Symb. Antill. 6: 51 1909	Accepted			2012-03-23	2012-03-23	http://www.theplantlist.org/tpl1.1/record/kew-167303		FALSE
46457	Psychotria bugoyensis	K.Krause	Psychotria bugoyensis	FALSE	FALSE	TRUE	TRUE	FALSE	FALSE	FALSE	FALSE	NA	0	762	1	wfo-0000285175	761574-1	Psychotria bugoyensis	SPECIES	wfo-4000031840	K.Krause	Rubiaceae	Psychotria	bugoyensis				Wiss. Erg. Deut. Zentr.-Afr. Exped., Bot. 2: 334 1911	Accepted			2012-03-23	2012-03-23	http://www.theplantlist.org/tpl1.1/record/kew-167448		FALSE
46573	Psychotria gracilior	A.C.Sm.	Psychotria gracilior	FALSE	FALSE	TRUE	TRUE	FALSE	FALSE	FALSE	FALSE	NA	0	763	1	wfo-0000285930	762146-1	Psychotria gracilior	SPECIES	wfo-4000031840	A.C.Sm.	Rubiaceae	Psychotria	gracilior				J. Arnold Arbor. 34: 123 1953	Accepted			2012-03-23	2012-03-23	http://www.theplantlist.org/tpl1.1/record/kew-168148		FALSE
46628	Psychotria kahuziensis	E.M.A.Petit	Psychotria kahuziensis	FALSE	FALSE	TRUE	TRUE	FALSE	FALSE	FALSE	FALSE	NA	0	765	1	wfo-0000286245	762352-1	Psychotria kahuziensis	SPECIES	wfo-4000031840	E.M.A.Petit	Rubiaceae	Psychotria	kahuziensis				Bull. Jard. Bot. État 34: 118 1964	Accepted			2012-03-23	2012-03-23	http://www.theplantlist.org/tpl1.1/record/kew-168446		FALSE
46684	Psychotria mapourioides	DC.	Psychotria mapourioides	FALSE	FALSE	TRUE	TRUE	FALSE	FALSE	FALSE	FALSE	NA	0	766	1	wfo-0000286583	762607-1	Psychotria mapourioides	SPECIES	wfo-4000031840	DC.	Rubiaceae	Psychotria	mapourioides				Prodr. 4: 509 1830	Accepted			2012-03-23	2012-03-23	http://www.theplantlist.org/tpl1.1/record/kew-168760		FALSE
46740	Psychotria orophila	E.M.A.Petit	Psychotria orophila	FALSE	FALSE	TRUE	TRUE	FALSE	FALSE	FALSE	FALSE	NA	0	767	1	wfo-0000286934	762884-1	Psychotria orophila	SPECIES	wfo-4000031840	E.M.A.Petit	Rubiaceae	Psychotria	orophila				Bull. Jard. Bot. État 34: 92 1964	Accepted			2012-03-23	2012-03-23	http://www.theplantlist.org/tpl1.1/record/kew-169084		FALSE
46741	Psychotria orosiana	Standl.	Psychotria orosiana	FALSE	FALSE	TRUE	TRUE	FALSE	FALSE	FALSE	FALSE	NA	0	768	1	wfo-0000286935	213181-2	Psychotria orosiana	SPECIES	wfo-4000031840	Standl.	Rubiaceae	Psychotria	orosiana				J. Wash. Acad. Sci. 15: 288 1925	Accepted			2012-03-23	2012-03-23	http://www.theplantlist.org/tpl1.1/record/kew-169085		FALSE
46849	Psychotria subalpina	Elmer	Psychotria subalpina	FALSE	FALSE	TRUE	TRUE	FALSE	FALSE	FALSE	FALSE	NA	0	769	1	wfo-0000287702	763477-1	Psychotria subalpina	SPECIES	wfo-4000031840	Elmer	Rubiaceae	Psychotria	subalpina				Leafl. Philipp. Bot. 1: 64 1906	Accepted			2012-03-23	2012-03-23	http://www.theplantlist.org/tpl1.1/record/kew-169814		FALSE
46989	Pterandra hirsuta	C.E. Anderson	Pterandra hirsuta	FALSE	FALSE	TRUE	TRUE	FALSE	FALSE	FALSE	FALSE	NA	1	770	1	wfo-0001249210	1000798-1	Pterandra hirsuta	SPECIES	wfo-4000031868	C.E.Anderson	Malpighiaceae	Pterandra	hirsuta				Contr. Univ. Michigan Herb. 21: 22–23, f. 1, 4j–m 1997	Accepted			2012-04-18	2012-04-18	http://www.theplantlist.org/tpl1.1/record/tro-50149005		FALSE
47143	Pterygota schoorkopfii	Engl.	Pterygota schoorkopfii	FALSE	FALSE	TRUE	TRUE	FALSE	FALSE	FALSE	FALSE	NA	0	771	1	wfo-0000475797	824843-1	Pterygota schoorkopfii	SPECIES	wfo-4000032068	Engl.	Malvaceae	Pterygota	schoorkopfii				Veg. Erde 9(III 2): 469 1921	Unchecked			2012-03-26	2012-03-26	http://www.theplantlist.org/tpl1.1/record/kew-2551681		FALSE
47175	Ptychosperma hartmannii	Becc.	Ptychosperma hartmannii	FALSE	FALSE	TRUE	TRUE	FALSE	FALSE	FALSE	FALSE	NA	0	772	1	wfo-0000288782		Ptychosperma hartmannii	SPECIES	wfo-4000032139	Becc.	Arecaceae	Ptychosperma	hartmannii				Webbia 1: 301 1905	Accepted			2012-03-23	2012-03-23	http://www.theplantlist.org/tpl1.1/record/kew-170838		FALSE
47179	Ptychosperma macrocerum	Becc.	Ptychosperma macrocerum	FALSE	FALSE	TRUE	TRUE	FALSE	FALSE	FALSE	FALSE	NA	0	773	1	wfo-0000288810	669408-1	Ptychosperma macrocerum	SPECIES	wfo-4000032139	Becc.	Arecaceae	Ptychosperma	macrocerum				Atti Soc. Tosc. Sci. Nat. Pisa, Mem. 44: 142 1934	Accepted			2012-03-23	2012-03-23	http://www.theplantlist.org/tpl1.1/record/kew-170863		FALSE
47260	Pycnocoma macrophylla	Benth.	Pycnocoma macrophylla	FALSE	FALSE	TRUE	TRUE	FALSE	FALSE	FALSE	FALSE	NA	0	774	1	wfo-0000289072	355136-1	Pycnocoma macrophylla	SPECIES	wfo-4000032221	Benth.	Euphorbiaceae	Pycnocoma	macrophylla				Niger Fl. 508 1849	Accepted			2012-03-23	2012-03-23	http://www.theplantlist.org/tpl1.1/record/kew-171119		FALSE
47326	Pyrostria sambavensis	(Cavaco) Razafim., Lantz & B. Bremer	Pyrostria sambavensis	FALSE	FALSE	TRUE	TRUE	FALSE	FALSE	FALSE	FALSE	NA	1	775	1	wfo-0000837805	77090374-1	Pyrostria sambavensis	SPECIES	wfo-4000032312	(Cavaco) Razafim., Lantz & B.Bremer	Rubiaceae	Pyrostria	sambavensis				Novon 17: 520 2007	Accepted			2012-03-23	2012-03-23	http://www.theplantlist.org/tpl1.1/record/kew-375098		FALSE
47345	Pyrus chosrovica	Gladkova	Pyrus chosrovica	FALSE	FALSE	TRUE	TRUE	FALSE	FALSE	FALSE	FALSE	NA	0	777	1	wfo-0000987529	958393-1	Pyrus chosrovica	SPECIES	wfo-4000032328	Gladkova	Rosaceae	Pyrus	chosrovica				; 1990 70, f.1 1990	Accepted			2011-10-18	2011-10-18	http://www.theplantlist.org/tpl1.1/record/rjp-15379		FALSE
47393	Pyrus theodorovii	Mulk.	Pyrus theodorovii	FALSE	FALSE	TRUE	TRUE	FALSE	FALSE	FALSE	FALSE	NA	0	778	1	wfo-0000987880		Pyrus theodorovii	SPECIES	wfo-4000032328	Mulk.	Rosaceae	Pyrus	theodorovii				; 1965 249, f.1 1965	Accepted			2011-10-18	2011-10-18	http://www.theplantlist.org/tpl1.1/record/rjp-15740		FALSE
47483	Quararibea duckei	Huber	Quararibea duckei	FALSE	FALSE	TRUE	TRUE	FALSE	FALSE	FALSE	FALSE	NA	0	779	1	wfo-0000733277	112551-1	Quararibea duckei	SPECIES	wfo-4000032361	Huber	Malvaceae	Quararibea	duckei				Bull. Soc. Bot. Genève II, 6: 186 1914 publ. 1915	Accepted			2012-03-23	2012-03-23	http://www.theplantlist.org/tpl1.1/record/kew-2868344		FALSE
47562	Quercus bella	Chun & Tsiang	Quercus bella	FALSE	FALSE	TRUE	TRUE	FALSE	FALSE	FALSE	FALSE	NA	0	780	1	wfo-0000289744	359412-1	Quercus bella	SPECIES	wfo-4000032377	Chun & Tsiang	Fagaceae	Quercus	bella				J. Arnold Arbor. 28: 326 1947	Accepted			2012-03-23	2012-03-23	http://www.theplantlist.org/tpl1.1/record/kew-171767		FALSE
47600	Quercus chrysotricha	A.Camus	Quercus chrysotricha	FALSE	FALSE	TRUE	TRUE	FALSE	FALSE	FALSE	FALSE	NA	0	781	1	wfo-0000290156		Quercus chrysotricha	SPECIES	wfo-4000032377	A.Camus	Fagaceae	Quercus	chrysotricha				Chênes Atlas 3: 50 1948	Accepted			2012-03-23	2012-03-23	http://www.theplantlist.org/tpl1.1/record/kew-172166		FALSE
47601	Quercus chungii	F.P.Metcalf	Quercus chungii	FALSE	FALSE	TRUE	TRUE	FALSE	FALSE	FALSE	FALSE	NA	0	782	1	wfo-0000290158	359501-1	Quercus chungii	SPECIES	wfo-4000032377	F.P.Metcalf	Fagaceae	Quercus	chungii				Lingnan Sci. J. 10: 481 1931	Accepted			2012-03-23	2012-03-23	http://www.theplantlist.org/tpl1.1/record/kew-172168		FALSE
47809	Quercus oglethorpensis	W.H.Duncan	Quercus oglethorpensis	FALSE	FALSE	TRUE	TRUE	FALSE	FALSE	FALSE	FALSE	NA	0	783	1	wfo-0000292252	216160-2	Quercus oglethorpensis	SPECIES	wfo-4000032377	W.H.Duncan	Fagaceae	Quercus	oglethorpensis				Amer. Midl. Naturalist 24: 755 1940	Accepted			2012-03-23	2012-03-23	http://www.theplantlist.org/tpl1.1/record/kew-174176		FALSE
47888	Quercus sichourensis	(Y.C.Hsu) C.C.Huang & Y.T.Chang	Quercus sichourensis	FALSE	FALSE	TRUE	TRUE	FALSE	FALSE	FALSE	FALSE	NA	0	784	1	wfo-0000293279	969379-1	Quercus sichourensis	SPECIES	wfo-4000032377	(Y.C.Hsu) C.C.Huang & Y.T.Chang	Fagaceae	Quercus	sichourensis				Guihaia 12: 304 1992	Accepted			2012-03-23	2012-03-23	http://www.theplantlist.org/tpl1.1/record/kew-175157		FALSE
47956	Quetzalia stipitata	(Lundell) Lundell	Quetzalia stipitata	FALSE	FALSE	TRUE	TRUE	FALSE	FALSE	FALSE	FALSE	NA	0	785	1	wfo-0000733429	216634-2	Quetzalia stipitata	SPECIES	wfo-4000032385	(Lundell) Lundell	Celastraceae	Quetzalia	stipitata				Wrightia 4: 138 1970	Accepted			2012-03-23	2012-03-23	http://www.theplantlist.org/tpl1.1/record/kew-2868486		FALSE
48059	Randia cookii	Standl.	Randia cookii	FALSE	FALSE	TRUE	TRUE	FALSE	FALSE	FALSE	FALSE	NA	0	786	1	wfo-0000294394	217000-2	Randia cookii	SPECIES	wfo-4000032531	Standl.	Rubiaceae	Randia	cookii				N. Amer. Fl. 32: 176 1934	Accepted			2012-03-23	2012-03-23	http://www.theplantlist.org/tpl1.1/record/kew-176234		FALSE
48166	Rauvolfia cubana	A.DC.	Rauvolfia cubana	FALSE	FALSE	TRUE	TRUE	FALSE	FALSE	FALSE	FALSE	NA	0	787	1	wfo-0000295025	81531-1	Rauvolfia cubana	SPECIES	wfo-4000032608	A.DC.	Apocynaceae	Rauvolfia	cubana				Prodr. 8: 339 1844	Accepted			2012-03-23	2012-03-23	http://www.theplantlist.org/tpl1.1/record/kew-176832		FALSE
48255	Razafimandimbisonia minor	(Baill.) Kainul. & B.Bremer	Razafimandimbisonia minor	FALSE	FALSE	TRUE	TRUE	FALSE	FALSE	FALSE	FALSE	NA	0	788	1	wfo-0000914370	77101369-1	Razafimandimbisonia minor	SPECIES	wfo-4000032627	(Baill.) Kainul. & B.Bremer	Rubiaceae	Razafimandimbisonia	minor				Taxon 58: 765 2009	Accepted			2012-03-23	2012-03-23	http://www.theplantlist.org/tpl1.1/record/kew-459334		FALSE
48355	Reutealis trisperma	(Blanco) Airy Shaw	Reutealis trisperma	FALSE	FALSE	TRUE	TRUE	FALSE	FALSE	FALSE	FALSE	NA	0	789	1	wfo-0000295789	355193-1	Reutealis trisperma	SPECIES	wfo-4000032802	(Blanco) Airy Shaw	Euphorbiaceae	Reutealis	trisperma				Kew Bull. 20: 395 1966	Accepted			2012-03-23	2012-03-23	http://www.theplantlist.org/tpl1.1/record/kew-177589		FALSE
48397	Rhamnus globosa	Bunge	Rhamnus globosa	FALSE	FALSE	TRUE	TRUE	FALSE	FALSE	FALSE	FALSE	NA	0	790	1	wfo-0001131272	718350-1	Rhamnus globosa	SPECIES	wfo-4000032872	Bunge	Rhamnaceae	Rhamnus	globosa				Enum. Pl. China Bor. 14 1833	Accepted			2012-04-18	2012-04-18	http://www.theplantlist.org/tpl1.1/record/tro-27500959		FALSE
48427	Rhaphiolepis ferruginea	F.P.Metcalf	Rhaphiolepis ferruginea	FALSE	FALSE	TRUE	TRUE	FALSE	FALSE	FALSE	FALSE	NA	0	791	1	wfo-0001016283		Rhaphiolepis ferruginea	SPECIES	wfo-4000032904	F.P.Metcalf	Rosaceae	Rhaphiolepis	ferruginea				; 1939 509, pl.16 1939	Accepted			2011-10-18	2011-10-18	http://www.theplantlist.org/tpl1.1/record/rjp-6900		FALSE
48531	Rhododendron brassii	Sleumer	Rhododendron brassii	FALSE	FALSE	TRUE	TRUE	FALSE	FALSE	FALSE	FALSE	NA	0	792	1	wfo-0000400450	332045-1	Rhododendron brassii	SPECIES	wfo-4000033027	Sleumer	Ericaceae	Rhododendron	brassii				Reinwardtia 5: 170 1960	Unchecked			2012-03-23	2012-03-23	http://www.theplantlist.org/tpl1.1/record/kew-2418996		FALSE
48538	Rhododendron campylocarpum	Hook.f.	Rhododendron campylocarpum	FALSE	FALSE	TRUE	TRUE	FALSE	FALSE	FALSE	FALSE	NA	0	793	1	wfo-0001229373	332098-1	Rhododendron campylocarpum	SPECIES	wfo-4000033027	Hook.f.	Ericaceae	Rhododendron	campylocarpum				Rhododendron Sikkim Himalaya 3: , pl. 30 1851	Accepted			2012-04-18	2012-04-18	http://www.theplantlist.org/tpl1.1/record/tro-50060125		FALSE
48591	Rhododendron hancockii	Hemsl.	Rhododendron hancockii	FALSE	FALSE	TRUE	TRUE	FALSE	FALSE	FALSE	FALSE	NA	0	794	1	wfo-0001219314	332542-1	Rhododendron hancockii	SPECIES	wfo-4000033027	Hemsl.	Ericaceae	Rhododendron	hancockii				Bull. Misc. Inform. Kew 1895(100–101): 107 1895	Accepted			2012-04-18	2012-04-18	http://www.theplantlist.org/tpl1.1/record/tro-50000744		FALSE
48608	Rhododendron kiyosumense	(Makino) Makino	Rhododendron kiyosumense	FALSE	FALSE	TRUE	TRUE	FALSE	FALSE	FALSE	FALSE	NA	0	795	1	wfo-0000400049	332685-1	Rhododendron kiyosumense	SPECIES	wfo-4000033027	(Makino) Makino	Ericaceae	Rhododendron	kiyosumense				Fl. Japan ed. 2: 880 1931	Unchecked			2012-03-23	2012-03-23	http://www.theplantlist.org/tpl1.1/record/kew-2418189		FALSE
48660	Rhododendron ochraceum	Rehder & E.H.Wilson	Rhododendron ochraceum	FALSE	FALSE	TRUE	TRUE	FALSE	FALSE	FALSE	FALSE	NA	0	796	1	wfo-0001229386	332993-1	Rhododendron ochraceum	SPECIES	wfo-4000033027	Rehder & E.H.Wilson	Ericaceae	Rhododendron	ochraceum				Pl. Wilson. 1: 534–535 1913	Accepted			2012-04-18	2012-04-18	http://www.theplantlist.org/tpl1.1/record/tro-50060139		FALSE
48779	Rhodomyrtus macrocarpa	Benth.	Rhodomyrtus macrocarpa	FALSE	FALSE	TRUE	TRUE	FALSE	FALSE	FALSE	FALSE	NA	0	797	1	wfo-0000296371	601154-1	Rhodomyrtus macrocarpa	SPECIES	wfo-4000033036	Benth.	Myrtaceae	Rhodomyrtus	macrocarpa				Fl. Austral. 3: 273 1867	Accepted			2012-03-23	2012-03-23	http://www.theplantlist.org/tpl1.1/record/kew-178162		FALSE
48799	Rhodostemonodaphne cyclops	Madri¤ n	Rhodostemonodaphne cyclops	FALSE	FALSE	TRUE	TRUE	FALSE	FALSE	FALSE	FALSE	NA	2	798	1	wfo-0000406493	60441007-2	Rhodostemonodaphne cyclops	SPECIES	wfo-4000033053	Madriñán	Lauraceae	Rhodostemonodaphne	cyclops				Fl. Neotrop. Monogr. 92: 40 2004	Unchecked			2012-03-23	2012-03-23	http://www.theplantlist.org/tpl1.1/record/kew-2430450		FALSE
48810	Rhodostemonodaphne longiflora	Madri¤ n	Rhodostemonodaphne longiflora	FALSE	FALSE	TRUE	TRUE	FALSE	FALSE	FALSE	FALSE	NA	2	799	1	wfo-0001274057	60441005-2	Rhodostemonodaphne longiflora	SPECIES	wfo-4000033053	Madriñán	Lauraceae	Rhodostemonodaphne	longiflora				Fl. Neotrop. 92: 38–39, f. 6D, 7 [map] 2004	Accepted			2012-04-18	2012-04-18	http://www.theplantlist.org/tpl1.1/record/tro-50269159		FALSE
48869	Rhus hypoleuca	Champ. ex Benth.	Rhus hypoleuca	FALSE	FALSE	TRUE	TRUE	FALSE	FALSE	FALSE	FALSE	NA	0	800	1	wfo-0001052040	70602-1	Rhus hypoleuca	SPECIES	wfo-4000033095	Champ. ex Benth.	Anacardiaceae	Rhus	hypoleuca				Hooker's J. Bot. Kew Gard. Misc. 4: 43 1852	Accepted			2012-04-18	2012-04-18	http://www.theplantlist.org/tpl1.1/record/tro-1301176		FALSE
48873	Rhus microphylla	Engelm.	Rhus microphylla	FALSE	FALSE	TRUE	TRUE	FALSE	FALSE	FALSE	FALSE	NA	0	801	1	wfo-0001049756	70699-1	Rhus microphylla	SPECIES	wfo-4000033095	Engelm.	Anacardiaceae	Rhus	microphylla				Smithsonian Contr. Knowl. 3(5): 31 1852	Accepted			2012-04-18	2012-04-18	http://www.theplantlist.org/tpl1.1/record/tro-1300179		FALSE
48881	Rhus taitensis	Guill.	Rhus taitensis	FALSE	FALSE	TRUE	TRUE	FALSE	FALSE	FALSE	FALSE	NA	0	802	1	wfo-0000403148	70896-1	Rhus taitensis	SPECIES	wfo-4000033095	Guill.	Anacardiaceae	Rhus	taitensis				Ann. Sci. Nat., Bot. II, 7: 361 1837	Unchecked			2012-03-23	2012-03-23	http://www.theplantlist.org/tpl1.1/record/kew-2423578		FALSE
48891	Rhynchosia laetissima	Baker	Rhynchosia laetissima	FALSE	FALSE	TRUE	TRUE	FALSE	FALSE	FALSE	FALSE	NA	0	803	1	wfo-0000186605		Rhynchosia laetissima	SPECIES	wfo-4000033144	Baker	Fabaceae	Rhynchosia	laetissima					Accepted			2010-07-14	2010-07-14	http://www.theplantlist.org/tpl1.1/record/ild-3309		FALSE
48950	Rinorea breviracemosa	Chipp	Rinorea breviracemosa	FALSE	FALSE	TRUE	TRUE	FALSE	FALSE	FALSE	FALSE	NA	0	804	1	wfo-0001144961	867124-1	Rinorea breviracemosa	SPECIES	wfo-4000033298	Chipp	Violaceae	Rinorea	breviracemosa				Bull. Misc. Inform. Kew 1923: 293 1923	Accepted			2012-04-18	2012-04-18	http://www.theplantlist.org/tpl1.1/record/tro-33801092		FALSE
49011	Rinorea oblongifolia	(C.H.Wright) C.Marquand ex Chipp	Rinorea oblongifolia	FALSE	FALSE	TRUE	TRUE	FALSE	FALSE	FALSE	FALSE	NA	0	805	1	wfo-0000464663		Rinorea oblongifolia	SPECIES	wfo-4000033298	(C.H.Wright) C.Marquand ex Chipp	Violaceae	Rinorea	oblongifolia				Bull. Misc. Inform. Kew 1923: 296 1923	Accepted			2012-03-26	2012-03-26	http://www.theplantlist.org/tpl1.1/record/kew-2528769		FALSE
49042	Rinoreocarpus ulei	(Melch.) Ducke	Rinoreocarpus ulei	FALSE	FALSE	TRUE	TRUE	FALSE	FALSE	FALSE	FALSE	NA	0	806	1	wfo-0000464508	221455-2	Rinoreocarpus ulei	SPECIES	wfo-4000033299	(Melch.) Ducke	Violaceae	Rinoreocarpus	ulei				Arch. Jard. Bot. Rio de Janeiro 5: 173 1930	Accepted			2012-03-26	2012-03-26	http://www.theplantlist.org/tpl1.1/record/kew-2528546		FALSE
49082	Rogiera standleyana	(Ant.Molina) Lorence	Rogiera standleyana	FALSE	FALSE	TRUE	TRUE	FALSE	FALSE	FALSE	FALSE	NA	0	807	1	wfo-0000799599	60440484-2	Rogiera standleyana	SPECIES	wfo-4000033411	(Ant.Molina) Lorence	Rubiaceae	Rogiera	standleyana				Novon 15: 451 2005	Accepted			2012-03-23	2012-03-23	http://www.theplantlist.org/tpl1.1/record/kew-338055		FALSE
49115	Rondeletia formonia	Urb. & Ekman	Rondeletia formonia	FALSE	FALSE	TRUE	TRUE	FALSE	FALSE	FALSE	FALSE	NA	0	808	1	wfo-0000297724	221924-2	Rondeletia formonia	SPECIES	wfo-4000033454	Urb. & Ekman	Rubiaceae	Rondeletia	formonia				Ark. Bot. 22A(10): 81 1929	Accepted			2012-03-23	2012-03-23	http://www.theplantlist.org/tpl1.1/record/kew-179538		FALSE
49130	Rondeletia nalgensis	Urb. & Ekman	Rondeletia nalgensis	FALSE	FALSE	TRUE	TRUE	FALSE	FALSE	FALSE	FALSE	NA	0	810	1	wfo-0000297838	221996-2	Rondeletia nalgensis	SPECIES	wfo-4000033454	Urb. & Ekman	Rubiaceae	Rondeletia	nalgensis				Ark. Bot. 22A(10): 82 1929	Accepted			2012-03-23	2012-03-23	http://www.theplantlist.org/tpl1.1/record/kew-179649		FALSE
49160	Rotheca myricoides	(Hochst.) Steane & Mabb.	Rotheca myricoides	FALSE	FALSE	TRUE	TRUE	FALSE	FALSE	FALSE	FALSE	NA	0	811	1	wfo-0000298156	1002729-1	Rotheca myricoides	SPECIES	wfo-4000033522	(Hochst.) Steane & Mabb.	Lamiaceae	Rotheca	myricoides				Novon 8: 205 1998	Accepted			2012-03-23	2012-03-23	http://www.theplantlist.org/tpl1.1/record/kew-179968		FALSE
49181	Rothmannia octomera	(Hook.) Fagerl.	Rothmannia octomera	FALSE	FALSE	TRUE	TRUE	FALSE	FALSE	FALSE	FALSE	NA	0	812	1	wfo-0000298265	765151-1	Rothmannia octomera	SPECIES	wfo-4000033527	(Hook.) Fagerl.	Rubiaceae	Rothmannia	octomera				Ark. Bot. 30A(7): 39 1943	Accepted			2012-03-23	2012-03-23	http://www.theplantlist.org/tpl1.1/record/kew-180070		FALSE
49295	Rudgea interrupta	Benth.	Rudgea interrupta	FALSE	FALSE	TRUE	TRUE	FALSE	FALSE	FALSE	FALSE	NA	0	814	1	wfo-0000298790	223902-2	Rudgea interrupta	SPECIES	wfo-4000033586	Benth.	Rubiaceae	Rudgea	interrupta				Linnaea 23: 457 1850	Accepted			2012-03-23	2012-03-23	http://www.theplantlist.org/tpl1.1/record/kew-180567		FALSE
49350	Ruellia chartacea	(T. Anderson) Wassh.	Ruellia chartacea	FALSE	FALSE	TRUE	TRUE	FALSE	FALSE	FALSE	FALSE	NA	1	815	1	wfo-0001044889	284442-2	Ruellia chartacea	SPECIES	wfo-4000033594	(T.Anderson) Wassh.	Acanthaceae	Ruellia	chartacea				Opera Bot. 92: 265 1987	Accepted			2012-04-18	2012-04-18	http://www.theplantlist.org/tpl1.1/record/tro-102578		FALSE
49458	Rytigynia lecomtei	Robyns	Rytigynia lecomtei	FALSE	FALSE	TRUE	TRUE	FALSE	FALSE	FALSE	FALSE	NA	0	816	1	wfo-0000299172	765743-1	Rytigynia lecomtei	SPECIES	wfo-4000033699	Robyns	Rubiaceae	Rytigynia	lecomtei				Bull. Jard. Bot. État 11: 160 1928	Accepted			2012-03-23	2012-03-23	http://www.theplantlist.org/tpl1.1/record/kew-180930		FALSE
49482	Sabal mauritiiformis	(H.Karst.) Griseb. & H.Wendl.	Sabal mauritiiformis	FALSE	FALSE	TRUE	TRUE	FALSE	FALSE	FALSE	FALSE	NA	0	817	1	wfo-0000299291	669714-1	Sabal mauritiiformis	SPECIES	wfo-4000033704	(H.Karst.) Griseb. & H.Wendl.	Arecaceae	Sabal	mauritiiformis				Fl. Brit. W. I. 514 1864	Accepted			2012-03-23	2012-03-23	http://www.theplantlist.org/tpl1.1/record/kew-181042		FALSE
49531	Salacca zalacca	(Gaertn.) Voss	Salacca zalacca	FALSE	FALSE	TRUE	TRUE	FALSE	FALSE	FALSE	FALSE	NA	0	818	1	wfo-0000300111	670335-1	Salacca zalacca	SPECIES	wfo-4000033820	(Gaertn.) Voss	Arecaceae	Salacca	zalacca				Vilm. Blumengärtn. ed. 3 1: 1152 1895	Accepted			2012-03-23	2012-03-23	http://www.theplantlist.org/tpl1.1/record/kew-181818		FALSE
49562	Salacia pyriformis	(Sabine) Steud.	Salacia pyriformis	FALSE	FALSE	TRUE	TRUE	FALSE	FALSE	FALSE	FALSE	NA	0	819	1	wfo-0000435701		Salacia pyriformis	SPECIES	wfo-4000033821	(Sabine) Steud.	Celastraceae	Salacia	pyriformis				Nomencl. Bot. ed. 2, 2: 492 1841	Accepted			2012-03-23	2012-03-23	http://www.theplantlist.org/tpl1.1/record/kew-2481032		FALSE
49668	Salix medogensis	Y.L.Chou	Salix medogensis	FALSE	FALSE	TRUE	TRUE	FALSE	FALSE	FALSE	FALSE	NA	0	820	1	wfo-0001133904	778164-1	Salix medogensis	SPECIES	wfo-4000033844	Y.L.Chou	Salicaceae	Salix	medogensis				Acta Phytotax. Sin. 17(4): 107, pl. 5, f. 1–6 1979	Accepted			2012-04-18	2012-04-18	http://www.theplantlist.org/tpl1.1/record/tro-28301100		FALSE
49998	Sassafras tzumu	(Hemsl.) Hemsl.	Sassafras tzumu	FALSE	FALSE	TRUE	TRUE	FALSE	FALSE	FALSE	FALSE	NA	0	821	1	wfo-0001071815	468639-1	Sassafras tzumu	SPECIES	wfo-4000034143	(Hemsl.) Hemsl.	Lauraceae	Sassafras	tzumu				Bull. Misc. Inform. Kew 1907(2): 55–56 1907	Accepted			2012-04-18	2012-04-18	http://www.theplantlist.org/tpl1.1/record/tro-17805643		FALSE
50096	Saurauia prainiana	Buscal.	Saurauia prainiana	FALSE	FALSE	TRUE	TRUE	FALSE	FALSE	FALSE	FALSE	NA	0	822	1	wfo-0001220426	228097-2	Saurauia prainiana	SPECIES	wfo-4000034168	Buscal.	Actinidiaceae	Saurauia	prainiana				Malpighia 25(3–4): 248–250, t. 6, f. 10 1912	Accepted			2012-04-18	2012-04-18	http://www.theplantlist.org/tpl1.1/record/tro-500044		FALSE
50099	Saurauia pseudostrigillosa	Buscal.	Saurauia pseudostrigillosa	FALSE	FALSE	TRUE	TRUE	FALSE	FALSE	FALSE	FALSE	NA	0	823	1	wfo-0001220541		Saurauia pseudostrigillosa	SPECIES	wfo-4000034168	Buscal.	Actinidiaceae	Saurauia	pseudostrigillosa				Malpighia 26: 324 1913	Accepted			2012-04-18	2012-04-18	http://www.theplantlist.org/tpl1.1/record/tro-500049		FALSE
50350	Schefflera hitchcockii	(Lasser & Maguire) Maguire, Steyerm. & Frodin	Schefflera hitchcockii	FALSE	FALSE	TRUE	TRUE	FALSE	FALSE	FALSE	FALSE	NA	0	824	1	wfo-0000305943	914553-1	Schefflera hitchcockii	SPECIES	wfo-4000034296	(Lasser & Maguire) Maguire, Steyerm. & Frodin	Araliaceae	Schefflera	hitchcockii				Mem. New York Bot. Gard. 38: 51 1984	Accepted			2012-03-23	2012-03-23	http://www.theplantlist.org/tpl1.1/record/kew-187285		FALSE
50384	Schefflera lasiogyne	Harms	Schefflera lasiogyne	FALSE	FALSE	TRUE	TRUE	FALSE	FALSE	FALSE	FALSE	NA	0	825	1	wfo-0000306012	92169-1	Schefflera lasiogyne	SPECIES	wfo-4000034296	Harms	Araliaceae	Schefflera	lasiogyne				Repert. Spec. Nov. Regni Veg. 15: 345 1918	Accepted			2012-03-23	2012-03-23	http://www.theplantlist.org/tpl1.1/record/kew-187348		FALSE
50407	Schefflera malmei	(Harms) Frodin	Schefflera malmei	FALSE	FALSE	TRUE	TRUE	FALSE	FALSE	FALSE	FALSE	NA	0	826	1	wfo-0000306065		Schefflera malmei	SPECIES	wfo-4000034296	(Harms) Frodin	Araliaceae	Schefflera	malmei				Bot. Mato Grosso. Ser. B 3: 26 1998	Accepted			2012-03-23	2012-03-23	http://www.theplantlist.org/tpl1.1/record/kew-187397		FALSE
50427	Schefflera monzonensis	Harms	Schefflera monzonensis	FALSE	FALSE	TRUE	TRUE	FALSE	FALSE	FALSE	FALSE	NA	0	827	1	wfo-0000306108	229029-2	Schefflera monzonensis	SPECIES	wfo-4000034296	Harms	Araliaceae	Schefflera	monzonensis				Bot. Jahrb. Syst. 42: 154 1908	Accepted			2012-03-23	2012-03-23	http://www.theplantlist.org/tpl1.1/record/kew-187435		FALSE
50459	Schefflera palmiformis	Grushv. & Skvortsova	Schefflera palmiformis	FALSE	FALSE	TRUE	TRUE	FALSE	FALSE	FALSE	FALSE	NA	0	828	1	wfo-0000306182	92275-1	Schefflera palmiformis	SPECIES	wfo-4000034296	Grushv. & Skvortsova	Araliaceae	Schefflera	palmiformis				Novosti Sist. Vyssh. Rast. 9: 237 1972	Accepted			2012-03-23	2012-03-23	http://www.theplantlist.org/tpl1.1/record/kew-187502		FALSE
50667	Schismatoclada villiflora	Homolle ex Cavaco	Schismatoclada villiflora	FALSE	FALSE	TRUE	TRUE	FALSE	FALSE	FALSE	FALSE	NA	0	829	1	wfo-0000306576	766147-1	Schismatoclada villiflora	SPECIES	wfo-4000034353	Homolle ex Cavaco	Rubiaceae	Schismatoclada	villiflora				Adansonia n.s., 4: 192 1964	Accepted			2012-03-23	2012-03-23	http://www.theplantlist.org/tpl1.1/record/kew-187871		FALSE
50684	Schizocalyx sterculioides	(Standl.) Kainul. & B.Bremer	Schizocalyx sterculioides	FALSE	FALSE	TRUE	TRUE	FALSE	FALSE	FALSE	FALSE	NA	0	830	1	wfo-0000922561	77111997-1	Schizocalyx sterculioides	SPECIES	wfo-4000034404	(Standl.) Kainul. & B.Bremer	Rubiaceae	Schizocalyx	sterculioides				Amer. J. Bot. 97: 1976 2010	Accepted			2012-03-23	2012-03-23	http://www.theplantlist.org/tpl1.1/record/kew-468167		FALSE
50745	Schoepfia californica	Brandegee	Schoepfia californica	FALSE	FALSE	TRUE	TRUE	FALSE	FALSE	FALSE	FALSE	NA	0	831	1	wfo-0001238584	229870-2	Schoepfia californica	SPECIES	wfo-4000034553	Brandegee	Schoepfiaceae	Schoepfia	californica				Proc. Calif. Acad. Sci., ser. 2, 2: 139 1889	Accepted			2012-04-18	2012-04-18	http://www.theplantlist.org/tpl1.1/record/tro-50098721		FALSE
50792	Schumanniophyton hirsutum	(Hiern) R.D.Good	Schumanniophyton hirsutum	FALSE	FALSE	TRUE	TRUE	FALSE	FALSE	FALSE	FALSE	NA	0	832	1	wfo-0000307160	766232-1	Schumanniophyton hirsutum	SPECIES	wfo-4000034625	(Hiern) R.D.Good	Rubiaceae	Schumanniophyton	hirsutum				J. Bot. 64: 171 1926	Accepted			2012-03-23	2012-03-23	http://www.theplantlist.org/tpl1.1/record/kew-188459		FALSE
50912	Searsia leptodictya	(Diels) T.S.Yi, A.J.Mill. & J.Wen	Searsia leptodictya	FALSE	FALSE	TRUE	TRUE	FALSE	FALSE	FALSE	FALSE	NA	0	834	1	wfo-0000434886	77063303-1	Searsia leptodictya	SPECIES	wfo-4000034901	(Diels) T.S.Yi, A.J.Mill. & J.Wen	Anacardiaceae	Searsia	leptodictya				Molec. Phylogen. Evol. 33: 864 2004	Accepted			2012-03-23	2012-03-23	http://www.theplantlist.org/tpl1.1/record/kew-2479771		FALSE
51031	Semecarpus pubescens	Thwaites	Semecarpus pubescens	FALSE	FALSE	TRUE	TRUE	FALSE	FALSE	FALSE	FALSE	NA	0	836	1	wfo-0000434932	71296-1	Semecarpus pubescens	SPECIES	wfo-4000035018	Thwaites	Anacardiaceae	Semecarpus	pubescens				Enum. Pl. Zeyl. 77 1858	Unchecked			2012-03-23	2012-03-23	http://www.theplantlist.org/tpl1.1/record/kew-2479856		FALSE
51118	Senegalia langsdorffii	(Benth.) Bocage & L.P.Queiroz	Senegalia langsdorffii	FALSE	FALSE	TRUE	TRUE	FALSE	FALSE	FALSE	FALSE	NA	15	839	1	wfo-0001279295	60445212-2	Senegalia langsdorffii	SPECIES	wfo-4000035067	(Benth.) Seigler & Ebinger	Fabaceae	Senegalia	langsdorffii				Phytologia 88(1): 55 2006	Accepted			2012-04-18	2012-04-18	http://www.theplantlist.org/tpl1.1/record/tro-50303052		FALSE
51123	Senegalia loretensis	(J.F.Macbr.) Seigler & Ebinger	Senegalia loretensis	FALSE	FALSE	TRUE	TRUE	FALSE	FALSE	FALSE	FALSE	NA	0	840	1	wfo-0001279297	60445214-2	Senegalia loretensis	SPECIES	wfo-4000035067	(J.F.Macbr.) Seigler & Ebinger	Fabaceae	Senegalia	loretensis				Phytologia 88(1): 55 2006	Accepted			2012-04-18	2012-04-18	http://www.theplantlist.org/tpl1.1/record/tro-50303054		FALSE
51234	Senna holwayana	(Rose) H.S.Irwin & Barneby	Senna holwayana	FALSE	FALSE	TRUE	TRUE	FALSE	FALSE	FALSE	FALSE	NA	0	842	1	wfo-0000175235		Senna holwayana	SPECIES	wfo-4000035076	(Rose) H.S.Irwin & Barneby	Fabaceae	Senna	holwayana					Accepted			2010-07-14	2010-07-14	http://www.theplantlist.org/tpl1.1/record/ild-21365		FALSE
51246	Senna mollissima	(Willd.) H.S.Irwin & Barneby	Senna mollissima	FALSE	FALSE	TRUE	TRUE	FALSE	FALSE	FALSE	FALSE	NA	0	843	1	wfo-0000175272		Senna mollissima	SPECIES	wfo-4000035076	(Willd.) H.S.Irwin & Barneby	Fabaceae	Senna	mollissima					Accepted			2010-07-14	2010-07-14	http://www.theplantlist.org/tpl1.1/record/ild-21401		FALSE
51354	Sesbania grandiflora	(L.) Poir.	Sesbania grandiflora	FALSE	FALSE	TRUE	TRUE	FALSE	FALSE	FALSE	FALSE	NA	3	844	1	wfo-0000178509		Sesbania grandiflora	SPECIES	wfo-4000035181	(L.) Pers.	Fabaceae	Sesbania	grandiflora					Accepted			2010-07-14	2010-07-14	http://www.theplantlist.org/tpl1.1/record/ild-24585		FALSE
51383	Shirakiopsis sanchezii	(Merr.) Esser	Shirakiopsis sanchezii	FALSE	FALSE	TRUE	TRUE	FALSE	FALSE	FALSE	FALSE	NA	0	845	1	wfo-0000309758	1007117-1	Shirakiopsis sanchezii	SPECIES	wfo-4000035252	(Merr.) Esser	Euphorbiaceae	Shirakiopsis	sanchezii				Blumea 44: 189 1999	Accepted			2012-03-23	2012-03-23	http://www.theplantlist.org/tpl1.1/record/kew-190979		FALSE
51415	Shorea chaiana	P.S.Ashton	Shorea chaiana	FALSE	FALSE	TRUE	TRUE	FALSE	FALSE	FALSE	FALSE	NA	0	846	1	wfo-0000496661	321232-1	Shorea chaiana	SPECIES	wfo-4000035256	P.S.Ashton	Dipterocarpaceae	Shorea	chaiana				Gard. Bull. Singapore 31: 42 1978	Unchecked			2012-03-23	2012-03-23	http://www.theplantlist.org/tpl1.1/record/kew-2587803		FALSE
51527	Shorea polysperma	Merr.	Shorea polysperma	FALSE	FALSE	TRUE	TRUE	FALSE	FALSE	FALSE	FALSE	NA	0	847	1	wfo-0000499988	321411-1	Shorea polysperma	SPECIES	wfo-4000035256	Merr.	Dipterocarpaceae	Shorea	polysperma				Sp. Blancoan. 269 1918	Unchecked			2012-03-23	2012-03-23	http://www.theplantlist.org/tpl1.1/record/kew-2593355		FALSE
51576	Sibangea similis	(Hutch.) Radcl.-Sm.	Sibangea similis	FALSE	FALSE	TRUE	TRUE	FALSE	FALSE	FALSE	FALSE	NA	0	848	1	wfo-0000309777	356396-1	Sibangea similis	SPECIES	wfo-4000035273	(Hutch.) Radcl.-Sm.	Putranjivaceae	Sibangea	similis				Kew Bull. 32: 481 1978	Accepted			2012-03-23	2012-03-23	http://www.theplantlist.org/tpl1.1/record/kew-191000		FALSE
51607	Sideroxylon foetidissimum	Jacq.	Sideroxylon foetidissimum	FALSE	FALSE	TRUE	TRUE	FALSE	FALSE	FALSE	FALSE	NA	0	849	1	wfo-0000310731	236041-2	Sideroxylon foetidissimum	SPECIES	wfo-4000035327	Jacq.	Sapotaceae	Sideroxylon	foetidissimum				Enum. Syst. Pl. 15 1760	Accepted			2012-03-26	2012-03-26	http://www.theplantlist.org/tpl1.1/record/kew-191911		FALSE
51972	Socratea hecatonandra	(Dugand) R.Bernal	Socratea hecatonandra	FALSE	FALSE	TRUE	TRUE	FALSE	FALSE	FALSE	FALSE	NA	0	851	1	wfo-0000311613	942447-1	Socratea hecatonandra	SPECIES	wfo-4000035655	(Dugand) R.Bernal	Arecaceae	Socratea	hecatonandra				Kew Bull. 41: 152 1986	Accepted			2012-03-23	2012-03-23	http://www.theplantlist.org/tpl1.1/record/kew-192771		FALSE
52011	Solanum capillipes	Britton	Solanum capillipes	FALSE	FALSE	TRUE	TRUE	FALSE	FALSE	FALSE	FALSE	NA	0	852	1	wfo-0001026841		Solanum capillipes	SPECIES	wfo-4000035688	Britton	Solanaceae	Solanum	capillipes				Britton, Britton, and Britton, Bull. Torrey Bot. Club 48(12): 338. 1921., 1921.	Accepted					http://solanaceaesource.org/solanaceae/solanum-capillipes		FALSE
52022	Solanum compressum	L.B. Sm. & Downs	Solanum compressum	FALSE	FALSE	TRUE	TRUE	FALSE	FALSE	FALSE	FALSE	NA	1	854	1	wfo-0001027186		Solanum compressum	SPECIES	wfo-4000035688	L.B.Sm. & Downs	Solanaceae	Solanum	compressum				L. B. S. & Downs and L. B. S. & Downs, Phytologia 10: 430. 1964., 1964.	Accepted					http://solanaceaesource.org/solanaceae/solanum-compressum		FALSE
52036	Solanum cucullatum	S. Knapp	Solanum cucullatum	FALSE	FALSE	TRUE	TRUE	FALSE	FALSE	FALSE	FALSE	NA	1	855	1	wfo-0001027323		Solanum cucullatum	SPECIES	wfo-4000035688	S.Knapp	Solanaceae	Solanum	cucullatum				S.Knapp, Brittonia 38: 292. 1986., 1986.	Accepted					http://solanaceaesource.org/solanaceae/solanum-cucullatum		FALSE
52066	Solanum hazenii	Britton	Solanum hazenii	FALSE	FALSE	TRUE	TRUE	FALSE	FALSE	FALSE	FALSE	NA	0	856	1	wfo-0001028329		Solanum hazenii	SPECIES	wfo-4000035688	Britton	Solanaceae	Solanum	hazenii				Britton, Britton, and Britton, Bull. Torrey Bot. Club 48(12): 338. 1921., 1921.	Accepted					http://solanaceaesource.org/solanaceae/solanum-hazenii		FALSE
52103	Solanum nigricans	M. Martens & Galeotti	Solanum nigricans	FALSE	FALSE	TRUE	TRUE	FALSE	FALSE	FALSE	FALSE	NA	1	857	1	wfo-0001029810		Solanum nigricans	SPECIES	wfo-4000035688	M.Martens & Galeotti	Solanaceae	Solanum	nigricans				M. M. & Galeotti, Bull. Acad. Roy. Sci. Bruxelles 12(1): 134. 1845., 1845.	Accepted					http://solanaceaesource.org/solanaceae/solanum-nigricans		FALSE
52267	Sorbus austriaca	(Beck) Hedl.	Sorbus austriaca	FALSE	FALSE	TRUE	TRUE	FALSE	FALSE	FALSE	FALSE	NA	0	859	1	wfo-0001007982	741644-1	Sorbus austriaca	SPECIES	wfo-4000035797	(Beck) Hedl.	Rosaceae	Sorbus	austriaca				; 1901 65 1901	Accepted			2011-10-18	2011-10-18	http://www.theplantlist.org/tpl1.1/record/rjp-4406		FALSE
52297	Sorbus croceocarpa	P.D.Sell	Sorbus croceocarpa	FALSE	FALSE	TRUE	TRUE	FALSE	FALSE	FALSE	FALSE	NA	0	860	1	wfo-0000985761		Sorbus croceocarpa	SPECIES	wfo-4000035797	P.D.Sell	Rosaceae	Sorbus	croceocarpa				; 1989 392 1989	Accepted			2011-10-18	2011-10-18	http://www.theplantlist.org/tpl1.1/record/rjp-1301		FALSE
52495	Sorbus verticillata	Merr.	Sorbus verticillata	FALSE	FALSE	TRUE	TRUE	FALSE	FALSE	FALSE	FALSE	NA	0	862	1	wfo-0001016746	742043-1	Sorbus verticillata	SPECIES	wfo-4000035797	Merr.	Rosaceae	Sorbus	verticillata				; 1941 77 1941	Unchecked			2011-10-18	2011-10-18	http://www.theplantlist.org/tpl1.1/record/rjp-7371		FALSE
52561	Sparattosyce balansae	A.G.Richt. ex Guillaumin	Sparattosyce balansae	FALSE	FALSE	TRUE	TRUE	FALSE	FALSE	FALSE	FALSE	NA	0	863	1	wfo-0000505937	584630-1	Sparattosyce balansae	SPECIES	wfo-4000035854	A.G.Richt. ex Guillaumin	Moraceae	Sparattosyce	balansae				Bull. Soc. Bot. France 90: 34 1943	Unchecked			2012-03-23	2012-03-23	http://www.theplantlist.org/tpl1.1/record/kew-2602851		FALSE
52581	Sphaerantia chartacea	Peter G.Wilson & B.Hyland	Sphaerantia chartacea	FALSE	FALSE	TRUE	TRUE	FALSE	FALSE	FALSE	FALSE	NA	0	864	1	wfo-0000312922	935327-1	Sphaerantia chartacea	SPECIES	wfo-4000035954	Peter G.Wilson & B.Hyland	Myrtaceae	Sphaerantia	chartacea				Telopea 3: 262 1988	Accepted			2012-03-23	2012-03-23	http://www.theplantlist.org/tpl1.1/record/kew-194028		FALSE
52588	Sphenostemon balansae	Baill.	Sphenostemon balansae	FALSE	FALSE	TRUE	TRUE	FALSE	FALSE	FALSE	FALSE	NA	0	865	1	wfo-0000431331	83975-1	Sphenostemon balansae	SPECIES	wfo-4000036054	Baill.	Paracryphiaceae	Sphenostemon	balansae				Bull. Mens. Soc. Linn. Paris 1: 54 1875	Unchecked			2012-03-23	2012-03-23	http://www.theplantlist.org/tpl1.1/record/kew-2473673		FALSE
52595	Sphenostemon thibaudii	J‚r‚mie	Sphenostemon thibaudii	FALSE	FALSE	TRUE	TRUE	FALSE	FALSE	FALSE	FALSE	NA	2	866	1	wfo-0000492132		Sphenostemon thibaudii	SPECIES	wfo-4000036054	Jérémie	Paracryphiaceae	Sphenostemon	thibaudii				Bull. Mus. Natl. Hist. Nat., B, Adansonia 18: 222 1996	Unchecked			2012-03-26	2012-03-26	http://www.theplantlist.org/tpl1.1/record/kew-2580424		FALSE
52652	Spirotheca rivieri	(Decne.) Ulbr.	Spirotheca rivieri	FALSE	FALSE	TRUE	TRUE	FALSE	FALSE	FALSE	FALSE	NA	0	867	1	wfo-0000432367	242890-2	Spirotheca rivieri	SPECIES	wfo-4000036147	(Decne.) Ulbr.	Malvaceae	Spirotheca	rivieri				Notizbl. Königl. Bot. Gart. Berlin 6: 162 1914	Accepted			2012-03-23	2012-03-23	http://www.theplantlist.org/tpl1.1/record/kew-2475945		FALSE
52695	Stachyarrhena spicata	Hook.f.	Stachyarrhena spicata	FALSE	FALSE	TRUE	TRUE	FALSE	FALSE	FALSE	FALSE	NA	0	869	1	wfo-0000313599	767077-1	Stachyarrhena spicata	SPECIES	wfo-4000036225	Hook.f.	Rubiaceae	Stachyarrhena	spicata				Hooker's Icon. Pl. 11: 54 1870	Accepted			2012-03-23	2012-03-23	http://www.theplantlist.org/tpl1.1/record/kew-194689		FALSE
52701	Stachyurus cordatulus	Merr.	Stachyurus cordatulus	FALSE	FALSE	TRUE	TRUE	FALSE	FALSE	FALSE	FALSE	NA	0	870	1	wfo-0001223833	821860-1	Stachyurus cordatulus	SPECIES	wfo-4000036247	Merr.	Stachyuraceae	Stachyurus	cordatulus				Brittonia 4: 122 1941	Accepted			2012-04-18	2012-04-18	http://www.theplantlist.org/tpl1.1/record/tro-50039751		FALSE
52876	Stenostomum orbiculare	(Alain) Borhidi & M.Fern ndez	Stenostomum orbiculare	FALSE	FALSE	TRUE	TRUE	FALSE	FALSE	FALSE	FALSE	NA	6	871	1	wfo-0000316680	1195395-2	Stenostomum orbiculare	SPECIES	wfo-4000036549	(Alain) Borhidi & M.Fernández Zeq.	Rubiaceae	Stenostomum	orbiculare				Acta Bot. Hung. 38: 152 1993-1994 publ. 1995	Accepted			2012-03-23	2012-03-23	http://www.theplantlist.org/tpl1.1/record/kew-197611		FALSE
52936	Sterculia conwentzii	K.Schum.	Sterculia conwentzii	FALSE	FALSE	TRUE	TRUE	FALSE	FALSE	FALSE	FALSE	NA	0	872	1	wfo-0000491934		Sterculia conwentzii	SPECIES	wfo-4000036608	K.Schum.	Malvaceae	Sterculia	conwentzii				Bot. Jahrb. Syst. 9: 208 1888	Unchecked			2012-03-26	2012-03-26	http://www.theplantlist.org/tpl1.1/record/kew-2580171		FALSE
52973	Sterculia lepidotostellata	Mildbr.	Sterculia lepidotostellata	FALSE	FALSE	TRUE	TRUE	FALSE	FALSE	FALSE	FALSE	NA	0	873	1	wfo-0000491906	825314-1	Sterculia lepidotostellata	SPECIES	wfo-4000036608	Mildbr.	Malvaceae	Sterculia	lepidotostellata				Bot. Jahrb. Syst. 62: 361 1929	Unchecked			2012-03-26	2012-03-26	http://www.theplantlist.org/tpl1.1/record/kew-2580141		FALSE
53229	Strychnos mitis	S.Moore	Strychnos mitis	FALSE	FALSE	TRUE	TRUE	FALSE	FALSE	FALSE	FALSE	NA	0	874	1	wfo-0000502992	547340-1	Strychnos mitis	SPECIES	wfo-4000036956	S.Moore	Loganiaceae	Strychnos	mitis				J. Linn. Soc., Bot. 40: 146 1911	Accepted			2012-03-23	2012-03-23	http://www.theplantlist.org/tpl1.1/record/kew-2598301		FALSE
53626	Swartzia wurdackii	R.S.Cowan	Swartzia wurdackii	FALSE	FALSE	TRUE	TRUE	FALSE	FALSE	FALSE	FALSE	NA	0	877	1	wfo-0001052557	246845-2	Swartzia wurdackii	SPECIES	wfo-4000037127	R.S.Cowan	Fabaceae	Swartzia	wurdackii				Fl. Neotrop. 1: 148 1968	Unchecked			2012-04-18	2012-04-18	http://www.theplantlist.org/tpl1.1/record/tro-13013583		FALSE
53640	Swintonia pierrei	Hance	Swintonia pierrei	FALSE	FALSE	TRUE	TRUE	FALSE	FALSE	FALSE	FALSE	NA	0	878	1	wfo-0000435357	71535-1	Swintonia pierrei	SPECIES	wfo-4000037143	Hance	Anacardiaceae	Swintonia	pierrei				J. Bot. 14: 257 1876	Unchecked			2012-03-23	2012-03-23	http://www.theplantlist.org/tpl1.1/record/kew-2480524		FALSE
53707	Symplococarpon flavifolium	Lundell	Symplococarpon flavifolium	FALSE	FALSE	TRUE	TRUE	FALSE	FALSE	FALSE	FALSE	NA	0	879	1	wfo-0001142205	247125-2	Symplococarpon flavifolium	SPECIES	wfo-4000037236	Lundell	Pentaphylacaceae	Symplococarpon	flavifolium				Bull. Torrey Bot. Club 69(5): 393–394 1942	Accepted			2012-04-18	2012-04-18	http://www.theplantlist.org/tpl1.1/record/tro-31600339		FALSE
53721	Symplocos arborea	Brongn. & Gris	Symplocos arborea	FALSE	FALSE	TRUE	TRUE	FALSE	FALSE	FALSE	FALSE	NA	0	880	1	wfo-0000491320	827002-1	Symplocos arborea	SPECIES	wfo-4000037242	Brongn. & Gris	Symplocaceae	Symplocos	arborea				Bull. Soc. Bot. France 13: 429 1866	Unchecked			2012-03-26	2012-03-26	http://www.theplantlist.org/tpl1.1/record/kew-2579048		FALSE
53776	Symplocos dasyphylla	Brand	Symplocos dasyphylla	FALSE	FALSE	TRUE	TRUE	FALSE	FALSE	FALSE	FALSE	NA	0	881	1	wfo-0001141490		Symplocos dasyphylla	SPECIES	wfo-4000037242	Brand	Symplocaceae	Symplocos	dasyphylla					Accepted			2012-04-18	2012-04-18	http://www.theplantlist.org/tpl1.1/record/tro-30900021		FALSE
53902	Symplocos peruviana	(Szyszy?.) Brand	Symplocos peruviana	FALSE	FALSE	TRUE	TRUE	FALSE	FALSE	FALSE	FALSE	NA	1	884	1	wfo-0001141502	247995-2	Symplocos peruviana	SPECIES	wfo-4000037242	(Szyszyl.) Brand	Symplocaceae	Symplocos	peruviana				Pflanzenr. 4(242): 89 1901	Accepted			2012-04-18	2012-04-18	http://www.theplantlist.org/tpl1.1/record/tro-30900051		FALSE
53923	Symplocos quindiuensis	Brand	Symplocos quindiuensis	FALSE	FALSE	TRUE	TRUE	FALSE	FALSE	FALSE	FALSE	NA	0	885	1	wfo-0000491186	309357-2	Symplocos quindiuensis	SPECIES	wfo-4000037242	Brand	Symplocaceae	Symplocos	quindiuensis				Pflanzenr. IV, 242: 77 1901	Unchecked			2012-03-26	2012-03-26	http://www.theplantlist.org/tpl1.1/record/kew-2578828		FALSE
53959	Symplocos tacanensis	Lundell	Symplocos tacanensis	FALSE	FALSE	TRUE	TRUE	FALSE	FALSE	FALSE	FALSE	NA	0	886	1	wfo-0001141546	248035-2	Symplocos tacanensis	SPECIES	wfo-4000037242	Lundell	Symplocaceae	Symplocos	tacanensis				Bull. Torrey Bot. Club 66(9): 601 1939	Accepted			2012-04-18	2012-04-18	http://www.theplantlist.org/tpl1.1/record/tro-30900119		FALSE
54045	Syringa pinetorum	W.W.Sm.	Syringa pinetorum	FALSE	FALSE	TRUE	TRUE	FALSE	FALSE	FALSE	FALSE	NA	0	887	1	wfo-0000818526	611148-1	Syringa pinetorum	SPECIES	wfo-4000037351	W.W.Sm.	Oleaceae	Syringa	pinetorum				Notes Roy. Bot. Gard. Edinburgh 9: 132 1916	Accepted			2012-03-23	2012-03-23	http://www.theplantlist.org/tpl1.1/record/kew-356318		FALSE
54199	Syzygium calubcob	(C.B.Rob.) Merr.	Syzygium calubcob	FALSE	FALSE	TRUE	TRUE	FALSE	FALSE	FALSE	FALSE	NA	0	888	1	wfo-0000318383	601496-1	Syzygium calubcob	SPECIES	wfo-4000037381	(C.B.Rob.) Merr.	Myrtaceae	Syzygium	calubcob				Philipp. J. Sci. 79: 380 1951	Accepted			2012-03-23	2012-03-23	http://www.theplantlist.org/tpl1.1/record/kew-199347		FALSE
54336	Syzygium durum	(Merr.) Merr.	Syzygium durum	FALSE	FALSE	TRUE	TRUE	FALSE	FALSE	FALSE	FALSE	NA	0	889	1	wfo-0000318584	601648-1	Syzygium durum	SPECIES	wfo-4000037381	(Merr.) Merr.	Myrtaceae	Syzygium	durum				Philipp. J. Sci. 79: 387 1951	Accepted			2012-03-23	2012-03-23	http://www.theplantlist.org/tpl1.1/record/kew-199534		FALSE
54355	Syzygium eugenioides	(F.Muell.) Biffin & Craven	Syzygium eugenioides	FALSE	FALSE	TRUE	TRUE	FALSE	FALSE	FALSE	FALSE	NA	0	890	1	wfo-0000806578	77069575-1	Syzygium eugenioides	SPECIES	wfo-4000037381	(F.Muell.) Biffin & Craven	Myrtaceae	Syzygium	eugenioides				Blumea 50: 385 2005	Accepted			2012-03-23	2012-03-23	http://www.theplantlist.org/tpl1.1/record/kew-344841		FALSE
54450	Syzygium havilandii	(Merr.) Merr. & L.M.Perry	Syzygium havilandii	FALSE	FALSE	TRUE	TRUE	FALSE	FALSE	FALSE	FALSE	NA	0	891	1	wfo-0000318752	601760-1	Syzygium havilandii	SPECIES	wfo-4000037381	(Merr.) Merr. & L.M.Perry	Myrtaceae	Syzygium	havilandii				Mem. Amer. Acad. Arts 18: 193 1939	Accepted			2012-03-23	2012-03-23	http://www.theplantlist.org/tpl1.1/record/kew-199690		FALSE
54458	Syzygium hendersonii	Merr.	Syzygium hendersonii	FALSE	FALSE	TRUE	TRUE	FALSE	FALSE	FALSE	FALSE	NA	0	892	1	wfo-0000318759	601764-1	Syzygium hendersonii	SPECIES	wfo-4000037381	Merr.	Myrtaceae	Syzygium	hendersonii				Philipp. J. Sci. 79: 369 1951	Accepted			2012-03-23	2012-03-23	http://www.theplantlist.org/tpl1.1/record/kew-199698		FALSE
54633	Syzygium monetarium	(Ridl.) Merr. & L.M.Perry	Syzygium monetarium	FALSE	FALSE	TRUE	TRUE	FALSE	FALSE	FALSE	FALSE	NA	0	893	1	wfo-0000319025	601952-1	Syzygium monetarium	SPECIES	wfo-4000037381	(Ridl.) Merr. & L.M.Perry	Myrtaceae	Syzygium	monetarium				J. Arnold Arbor. 23: 249 1942	Accepted			2012-03-23	2012-03-23	http://www.theplantlist.org/tpl1.1/record/kew-199941		FALSE
54708	Syzygium pachyrrachis	Amshoff	Syzygium pachyrrachis	FALSE	FALSE	TRUE	TRUE	FALSE	FALSE	FALSE	FALSE	NA	0	894	1	wfo-0000319138	602037-1	Syzygium pachyrrachis	SPECIES	wfo-4000037381	Amshoff	Myrtaceae	Syzygium	pachyrrachis				Blumea 5: 497 1945	Accepted			2012-03-23	2012-03-23	http://www.theplantlist.org/tpl1.1/record/kew-200041		FALSE
54741	Syzygium peekelii	Diels	Syzygium peekelii	FALSE	FALSE	TRUE	TRUE	FALSE	FALSE	FALSE	FALSE	NA	0	895	1	wfo-0000319182	602068-1	Syzygium peekelii	SPECIES	wfo-4000037381	Diels	Myrtaceae	Syzygium	peekelii				Bot. Jahrb. Syst. 57: 414 1922	Accepted			2012-03-23	2012-03-23	http://www.theplantlist.org/tpl1.1/record/kew-200081		FALSE
54751	Syzygium pergamentaceum	(King) Chantar. & J.Parn.	Syzygium pergamentaceum	FALSE	FALSE	TRUE	TRUE	FALSE	FALSE	FALSE	FALSE	NA	2	896	1	wfo-0000319193	973182-1	Syzygium pergamentaceum	SPECIES	wfo-4000037381	(King) Chantaran. & J.Parn.	Myrtaceae	Syzygium	pergamentaceum				Kew Bull. 48: 607 1993	Accepted			2012-03-23	2012-03-23	http://www.theplantlist.org/tpl1.1/record/kew-200091		FALSE
54774	Syzygium polisense	Merr.	Syzygium polisense	FALSE	FALSE	TRUE	TRUE	FALSE	FALSE	FALSE	FALSE	NA	0	897	1	wfo-0000319222	602093-1	Syzygium polisense	SPECIES	wfo-4000037381	Merr.	Myrtaceae	Syzygium	polisense				Philipp. J. Sci. 79: 409 1951	Accepted			2012-03-23	2012-03-23	http://www.theplantlist.org/tpl1.1/record/kew-200117		FALSE
54780	Syzygium polypetalum	(Wall.) Merr. & L.M.Perry	Syzygium polypetalum	FALSE	FALSE	TRUE	TRUE	FALSE	FALSE	FALSE	FALSE	NA	0	898	1	wfo-0000319232	602103-1	Syzygium polypetalum	SPECIES	wfo-4000037381	(Wall.) Merr. & L.M.Perry	Myrtaceae	Syzygium	polypetalum				Brittonia 4: 125 1941	Accepted			2012-03-23	2012-03-23	http://www.theplantlist.org/tpl1.1/record/kew-200126		FALSE
54808	Syzygium puberulum	Merr. & L.M.Perry	Syzygium puberulum	FALSE	FALSE	TRUE	TRUE	FALSE	FALSE	FALSE	FALSE	NA	0	899	1	wfo-0000319266	602121-1	Syzygium puberulum	SPECIES	wfo-4000037381	Merr. & L.M.Perry	Myrtaceae	Syzygium	puberulum				J. Arnold Arbor. 23: 263 1942	Accepted			2012-03-23	2012-03-23	http://www.theplantlist.org/tpl1.1/record/kew-200158		FALSE
54809	Syzygium pulaiense	I.M.Turner	Syzygium pulaiense	FALSE	FALSE	TRUE	TRUE	FALSE	FALSE	FALSE	FALSE	NA	0	900	1	wfo-0000319267	1000226-1	Syzygium pulaiense	SPECIES	wfo-4000037381	I.M.Turner	Myrtaceae	Syzygium	pulaiense				J. Singapore Natl. Acad. Sci. 22-24: 23 1997	Accepted			2012-03-23	2012-03-23	http://www.theplantlist.org/tpl1.1/record/kew-200159		FALSE
54833	Syzygium ramiflorum	Airy Shaw	Syzygium ramiflorum	FALSE	FALSE	TRUE	TRUE	FALSE	FALSE	FALSE	FALSE	NA	0	901	1	wfo-0000319294	602141-1	Syzygium ramiflorum	SPECIES	wfo-4000037381	Airy Shaw	Myrtaceae	Syzygium	ramiflorum				Kew Bull. 4: 118 1949	Accepted			2012-03-23	2012-03-23	http://www.theplantlist.org/tpl1.1/record/kew-200183		FALSE
54841	Syzygium refertum	(Craib) Chantar. & J.Parn.	Syzygium refertum	FALSE	FALSE	TRUE	TRUE	FALSE	FALSE	FALSE	FALSE	NA	2	902	1	wfo-0000319304	973186-1	Syzygium refertum	SPECIES	wfo-4000037381	(Craib) Chantaran. & J.Parn.	Myrtaceae	Syzygium	refertum				Kew Bull. 48: 608 1993	Accepted			2012-03-23	2012-03-23	http://www.theplantlist.org/tpl1.1/record/kew-200192		FALSE
54915	Syzygium scortechinii	(King) Chantar. & J.Parn.	Syzygium scortechinii	FALSE	FALSE	TRUE	TRUE	FALSE	FALSE	FALSE	FALSE	NA	2	903	1	wfo-0000319411	973190-1	Syzygium scortechinii	SPECIES	wfo-4000037381	(King) Chantaran. & J.Parn.	Myrtaceae	Syzygium	scortechinii				Kew Bull. 48: 609 1993	Accepted			2012-03-23	2012-03-23	http://www.theplantlist.org/tpl1.1/record/kew-200289		FALSE
55015	Syzygium thomsenii	(Diels) Merr. & L.M.Perry	Syzygium thomsenii	FALSE	FALSE	TRUE	TRUE	FALSE	FALSE	FALSE	FALSE	NA	0	904	1	wfo-0000319542	602323-1	Syzygium thomsenii	SPECIES	wfo-4000037381	(Diels) Merr. & L.M.Perry	Myrtaceae	Syzygium	thomsenii				J. Arnold Arbor. 23: 249 1942	Accepted			2012-03-23	2012-03-23	http://www.theplantlist.org/tpl1.1/record/kew-200407		FALSE
55018	Syzygium thouvenotii	(Danguy) Byng	Syzygium thouvenotii	FALSE	FALSE	TRUE	TRUE	FALSE	FALSE	FALSE	FALSE	NA	0	905	1	wfo-0001315324		Syzygium thouvenotii	species	wfo-4000037381	(Danguy) Byng	Myrtaceae	Syzygium	thouvenotii				Candollea 70(1): 152. 2015. (Candollea)	Unchecked			2015-10-30	2015-10-30	http://www.tropicos.org/Name/100437640?projectid=17		FALSE
55046	Syzygium tsoongii	(Merr.) Merr. & L.M.Perry	Syzygium tsoongii	FALSE	FALSE	TRUE	TRUE	FALSE	FALSE	FALSE	FALSE	NA	0	906	1	wfo-0000319582	602351-1	Syzygium tsoongii	SPECIES	wfo-4000037381	(Merr.) Merr. & L.M.Perry	Myrtaceae	Syzygium	tsoongii				J. Arnold Arbor. 19: 112 1938	Accepted			2012-03-23	2012-03-23	http://www.theplantlist.org/tpl1.1/record/kew-200443		FALSE
55092	Syzygium vrieseanum	(Miq.) Amshoff	Syzygium vrieseanum	FALSE	FALSE	TRUE	TRUE	FALSE	FALSE	FALSE	FALSE	NA	0	907	1	wfo-0000319637	602398-1	Syzygium vrieseanum	SPECIES	wfo-4000037381	(Miq.) Amshoff	Myrtaceae	Syzygium	vrieseanum				Bekn. Fl. Java 4b(98): 27 1944	Accepted			2012-03-23	2012-03-23	http://www.theplantlist.org/tpl1.1/record/kew-200493		FALSE
55095	Syzygium waikaiunense	T.G.Hartley & L.M.Perry	Syzygium waikaiunense	FALSE	FALSE	TRUE	TRUE	FALSE	FALSE	FALSE	FALSE	NA	0	908	1	wfo-0000319640	602401-1	Syzygium waikaiunense	SPECIES	wfo-4000037381	T.G.Hartley & L.M.Perry	Myrtaceae	Syzygium	waikaiunense				J. Arnold Arbor. 54: 194 1973	Accepted			2012-03-23	2012-03-23	http://www.theplantlist.org/tpl1.1/record/kew-200496		FALSE
55269	Tabernaemontana pandacaqui	Poir.	Tabernaemontana pandacaqui	FALSE	FALSE	TRUE	TRUE	FALSE	FALSE	FALSE	FALSE	NA	4	909	1	wfo-0000320039		Tabernaemontana pandacaqui	SPECIES	wfo-4000037395	Lam.	Apocynaceae	Tabernaemontana	pandacaqui				Tabl. Encycl. 2: 229 1792	Accepted			2012-03-23	2012-03-23	http://www.theplantlist.org/tpl1.1/record/kew-200860		FALSE
55299	Tabernanthe iboga	Baill.	Tabernanthe iboga	FALSE	FALSE	TRUE	TRUE	FALSE	FALSE	FALSE	FALSE	NA	0	910	1	wfo-0000320183		Tabernanthe iboga	SPECIES	wfo-4000037398	Baill.	Apocynaceae	Tabernanthe	iboga				Bull. Mens. Soc. Linn. Paris 1: 783 1888	Accepted			2012-03-23	2012-03-23	http://www.theplantlist.org/tpl1.1/record/kew-200996		FALSE
55463	Tamarix indica	Willd.	Tamarix indica	FALSE	FALSE	TRUE	TRUE	FALSE	FALSE	FALSE	FALSE	NA	0	912	1	wfo-0001274364	828129-1	Tamarix indica	SPECIES	wfo-4000037507	Willd.	Tamaricaceae	Tamarix	indica				Ges. Naturf. Freunde Berlin Neue Schriften 4: 214 1803	Accepted			2012-04-18	2012-04-18	http://www.theplantlist.org/tpl1.1/record/tro-50271607		FALSE
55648	Tarenna gracilis	(Stapf) Keay	Tarenna gracilis	FALSE	FALSE	TRUE	TRUE	FALSE	FALSE	FALSE	FALSE	NA	0	913	1	wfo-0000320980	767478-1	Tarenna gracilis	SPECIES	wfo-4000037591	(Stapf) Keay	Rubiaceae	Tarenna	gracilis				Bull. Jard. Bot. État 27: 99 1957	Accepted			2012-03-23	2012-03-23	http://www.theplantlist.org/tpl1.1/record/kew-201777		FALSE
55651	Tarenna harmandiana	Pit.	Tarenna harmandiana	FALSE	FALSE	TRUE	TRUE	FALSE	FALSE	FALSE	FALSE	NA	0	914	1	wfo-0000320996	767485-1	Tarenna harmandiana	SPECIES	wfo-4000037591	Pit.	Rubiaceae	Tarenna	harmandiana				Fl. Indo-Chine 3: 213 1923	Accepted			2012-03-23	2012-03-23	http://www.theplantlist.org/tpl1.1/record/kew-201793		FALSE
55889	Terminalia kaiseriana	F. Hoffm.	Terminalia kaiseriana	FALSE	FALSE	TRUE	TRUE	FALSE	FALSE	FALSE	FALSE	NA	1	916	1	wfo-0001296433	171181-1	Terminalia kaiseriana	SPECIES	wfo-4000037799	F.Hoffm.	Combretaceae	Terminalia	kaiseriana				Beitr. Kenntn. Fl. Centr.-Ost-Afr. 26 1889	Accepted			2012-04-18	2012-04-18	http://www.theplantlist.org/tpl1.1/record/tro-8200553		FALSE
55891	Terminalia kilimandscharica	Engl.	Terminalia kilimandscharica	FALSE	FALSE	TRUE	TRUE	FALSE	FALSE	FALSE	FALSE	NA	0	917	1	wfo-0001296434	171187-1	Terminalia kilimandscharica	SPECIES	wfo-4000037799	Engl.	Combretaceae	Terminalia	kilimandscharica				Pflanzenw. Ost-Afrikas C: 294 1895	Accepted			2012-04-18	2012-04-18	http://www.theplantlist.org/tpl1.1/record/tro-8200555		FALSE
55918	Terminalia myanmarensis	W.J.Kress & DeFilipps	Terminalia myanmarensis	FALSE	FALSE	TRUE	TRUE	FALSE	FALSE	FALSE	FALSE	NA	0	919	1	wfo-0000408792	70028813-1	Terminalia myanmarensis	SPECIES	wfo-4000037799	W.J.Kress & DeFilipps	Combretaceae	Terminalia	myanmarensis				Contr. U. S. Natl. Herb. 45: 483 2003	Unchecked			2012-03-23	2012-03-23	http://www.theplantlist.org/tpl1.1/record/kew-2434367		FALSE
56050	Ternstroemia evenia	(King) A.C. Sm.	Ternstroemia evenia	FALSE	FALSE	TRUE	TRUE	FALSE	FALSE	FALSE	FALSE	NA	1	920	1	wfo-0001273323	830518-1	Ternstroemia evenia	SPECIES	wfo-4000037813	(King) A.C.Sm.	Pentaphylacaceae	Ternstroemia	evenia				Sargentia 7: 78 1947	Accepted			2012-04-18	2012-04-18	http://www.theplantlist.org/tpl1.1/record/tro-50263351		FALSE
56112	Ternstroemia toquian	Fern.-Vill.	Ternstroemia toquian	FALSE	FALSE	TRUE	TRUE	FALSE	FALSE	FALSE	FALSE	NA	0	921	1	wfo-0000459506	829672-1	Ternstroemia toquian	SPECIES	wfo-4000037813	Fern.-Vill.	Pentaphylacaceae	Ternstroemia	toquian				Fl. Filip., ed. 3 4(13A): 19 1880	Unchecked			2012-03-23	2012-03-23	http://www.theplantlist.org/tpl1.1/record/kew-2521342		FALSE
56161	Tetradenia urticifolia	(Baker) Phillipson	Tetradenia urticifolia	FALSE	FALSE	TRUE	TRUE	FALSE	FALSE	FALSE	FALSE	NA	0	922	1	wfo-0000837100	77090907-1	Tetradenia urticifolia	SPECIES	wfo-4000037883	(Baker) Phillipson	Lamiaceae	Tetradenia	urticifolia				Adansonia III, 30: 194 2008	Accepted			2012-03-23	2012-03-23	http://www.theplantlist.org/tpl1.1/record/kew-374417		FALSE
56205	Tetrastylidium peruvianum	Sleumer	Tetrastylidium peruvianum	FALSE	FALSE	TRUE	TRUE	FALSE	FALSE	FALSE	FALSE	NA	0	923	1	wfo-0001087319	251998-2	Tetrastylidium peruvianum	SPECIES	wfo-4000038000	Sleumer	Olacaceae	Tetrastylidium	peruvianum				Fl. Neotrop. 38: 105, f. 11 1984	Accepted			2012-04-18	2012-04-18	http://www.theplantlist.org/tpl1.1/record/tro-22900164		FALSE
56206	Tetrataxis salicifolia	(Thouars ex Tul.) Baker	Tetrataxis salicifolia	FALSE	FALSE	TRUE	TRUE	FALSE	FALSE	FALSE	FALSE	NA	0	924	1	wfo-0001249862	554283-1	Tetrataxis salicifolia	SPECIES	wfo-4000038004	(Thouars ex Tul.) Baker	Lythraceae	Tetrataxis	salicifolia				Fl. Mauritius 100	Accepted			2012-04-18	2012-04-18	http://www.theplantlist.org/tpl1.1/record/tro-50151523		FALSE
56229	Tetrorchidium bulbipilosum	Cuatrec.	Tetrorchidium bulbipilosum	FALSE	FALSE	TRUE	TRUE	FALSE	FALSE	FALSE	FALSE	NA	0	925	1	wfo-0000321778	252062-2	Tetrorchidium bulbipilosum	SPECIES	wfo-4000038026	Cuatrec.	Euphorbiaceae	Tetrorchidium	bulbipilosum				Brittonia 9: 81 1957	Accepted			2012-03-23	2012-03-23	http://www.theplantlist.org/tpl1.1/record/kew-202585		FALSE
56230	Tetrorchidium costaricense	Huft	Tetrorchidium costaricense	FALSE	FALSE	TRUE	TRUE	FALSE	FALSE	FALSE	FALSE	NA	0	926	1	wfo-0000321781	285975-2	Tetrorchidium costaricense	SPECIES	wfo-4000038026	Huft	Euphorbiaceae	Tetrorchidium	costaricense				Ann. Missouri Bot. Gard. 75: 1112 1988	Accepted			2012-03-23	2012-03-23	http://www.theplantlist.org/tpl1.1/record/kew-202588		FALSE
56231	Tetrorchidium didymostemon	(Baill.) Pax & K.Hoffm.	Tetrorchidium didymostemon	FALSE	FALSE	TRUE	TRUE	FALSE	FALSE	FALSE	FALSE	NA	0	927	1	wfo-0000321782		Tetrorchidium didymostemon	SPECIES	wfo-4000038026	(Baill.) Pax & K.Hoffm.	Euphorbiaceae	Tetrorchidium	didymostemon				Pflanzenr. IV, 147, XIV: 53 1919	Accepted			2012-03-23	2012-03-23	http://www.theplantlist.org/tpl1.1/record/kew-202589		FALSE
56270	Theobroma glaucum	H.Karst.	Theobroma glaucum	FALSE	FALSE	TRUE	TRUE	FALSE	FALSE	FALSE	FALSE	NA	0	928	1	wfo-0001140665		Theobroma glaucum	SPECIES	wfo-4000038157	H.Karst.	Malvaceae	Theobroma	glaucum				Linnaea 28: 447 1856	Accepted			2012-04-18	2012-04-18	http://www.theplantlist.org/tpl1.1/record/tro-30400581		FALSE
56273	Theobroma mammosum	Cuatrec. & J. Le¢n	Theobroma mammosum	FALSE	FALSE	TRUE	TRUE	FALSE	FALSE	FALSE	FALSE	NA	2	929	1	wfo-0001141139	825591-1	Theobroma mammosum	SPECIES	wfo-4000038157	Cuatrec. & J.León	Malvaceae	Theobroma	mammosum				Bol. Techn. Inst. Interamer. Ci. Agric. No. 2: 1–6, f. 1–7 1949	Accepted			2012-04-18	2012-04-18	http://www.theplantlist.org/tpl1.1/record/tro-30401512		FALSE
56336	Thuja occidentalis	L.	Thuja occidentalis	FALSE	FALSE	TRUE	TRUE	FALSE	FALSE	FALSE	FALSE	NA	0	930	1	wfo-0000407772	263956-1	Thuja occidentalis	SPECIES	wfo-4000038299	L.	Cupressaceae	Thuja	occidentalis				Sp. Pl. 1002 1753	Accepted			2012-03-23	2012-03-23	http://www.theplantlist.org/tpl1.1/record/kew-2432938		FALSE
56360	Tibouchina elegantula	Todzia & Almeda	Tibouchina elegantula	FALSE	FALSE	TRUE	TRUE	FALSE	FALSE	FALSE	FALSE	NA	0	931	1	wfo-0001244259	286062-2	Tibouchina elegantula	SPECIES	wfo-4000038391	Todzia & Almeda	Melastomataceae	Tibouchina	elegantula				Proc. Calif. Acad. Sci., ser. 4, 47(6): 187–189, f. 8–9 1991	Unchecked			2012-04-18	2012-04-18	http://www.theplantlist.org/tpl1.1/record/tro-50127835		FALSE
56457	Timonius heptamerus	Wernham	Timonius heptamerus	FALSE	FALSE	TRUE	TRUE	FALSE	FALSE	FALSE	FALSE	NA	0	933	1	wfo-0000325191	767761-1	Timonius heptamerus	SPECIES	wfo-4000038438	Wernham	Rubiaceae	Timonius	heptamerus				Trans. Linn. Soc. London, Bot. 9: 73 1916	Accepted			2012-03-23	2012-03-23	http://www.theplantlist.org/tpl1.1/record/kew-205881		FALSE
56504	Timonius rufus	Valeton	Timonius rufus	FALSE	FALSE	TRUE	TRUE	FALSE	FALSE	FALSE	FALSE	NA	0	934	1	wfo-0000325302	767853-1	Timonius rufus	SPECIES	wfo-4000038438	Valeton	Rubiaceae	Timonius	rufus				Bot. Jahrb. Syst. 61: 50 1927	Accepted			2012-03-23	2012-03-23	http://www.theplantlist.org/tpl1.1/record/kew-205985		FALSE
56639	Toulicia elliptica	Radlk.	Toulicia elliptica	FALSE	FALSE	TRUE	TRUE	FALSE	FALSE	FALSE	FALSE	NA	0	935	1	wfo-0001134864		Toulicia elliptica	SPECIES	wfo-4000038627	Radlk.	Sapindaceae	Toulicia	elliptica					Accepted			2012-04-18	2012-04-18	http://www.theplantlist.org/tpl1.1/record/tro-28600533		FALSE
56699	Tovomita fanshawei	Maguire	Tovomita fanshawei	FALSE	FALSE	TRUE	TRUE	FALSE	FALSE	FALSE	FALSE	NA	0	936	1	wfo-0000407121	255620-2	Tovomita fanshawei	SPECIES	wfo-4000038651	Maguire	Clusiaceae	Tovomita	fanshawei				Bull. Torrey Bot. Club 75: 436 1948	Accepted			2012-03-23	2012-03-23	http://www.theplantlist.org/tpl1.1/record/kew-2431753		FALSE
56733	Tovomitopsis paniculata	Planch. & Triana	Tovomitopsis paniculata	FALSE	FALSE	TRUE	TRUE	FALSE	FALSE	FALSE	FALSE	NA	0	937	1	wfo-0001296031	429430-1	Tovomitopsis paniculata	SPECIES	wfo-4000038653	Planch. & Triana	Clusiaceae	Tovomitopsis	paniculata				Ann. Sci. Nat., Bot., sér. 4, 14: 262 1860	Accepted			2012-04-18	2012-04-18	http://www.theplantlist.org/tpl1.1/record/tro-7801073		FALSE
56841	Tricalysia lejolyana	Sonk‚ & Cheek	Tricalysia lejolyana	FALSE	FALSE	TRUE	TRUE	FALSE	FALSE	FALSE	FALSE	NA	1	938	1	wfo-0000336464		Tricalysia lejolyana	SPECIES	wfo-4000038900	Sonké & Cheek	Rubiaceae	Tricalysia	lejolyana				Kew Bull. 56: 682 2002	Accepted			2012-03-23	2012-03-23	http://www.theplantlist.org/tpl1.1/record/kew-216823		FALSE
56956	Trichilia stipitata	T.D. Penn.	Trichilia stipitata	FALSE	FALSE	TRUE	TRUE	FALSE	FALSE	FALSE	FALSE	NA	1	939	1	wfo-0001083610	898957-1	Trichilia stipitata	SPECIES	wfo-4000038940	T.D.Penn.	Meliaceae	Trichilia	stipitata				Fl. Neotrop. 28: 117–120, f. 17, map 21 1981	Accepted			2012-04-18	2012-04-18	http://www.theplantlist.org/tpl1.1/record/tro-20400611		FALSE
56979	Trichocladus goetzei	Engl.	Trichocladus goetzei	FALSE	FALSE	TRUE	TRUE	FALSE	FALSE	FALSE	FALSE	NA	0	940	1	wfo-0001065275	430784-1	Trichocladus goetzei	SPECIES	wfo-4000038969	Engl.	Hamamelidaceae	Trichocladus	goetzei				Bot. Jahrb. Syst. 49: 455 1913	Accepted			2012-04-18	2012-04-18	http://www.theplantlist.org/tpl1.1/record/tro-15100090		FALSE
57051	Trigonopyren ovalifolius	Bremek.	Trigonopyren ovalifolius	FALSE	FALSE	TRUE	TRUE	FALSE	FALSE	FALSE	FALSE	NA	0	941	1	wfo-0000328233	768174-1	Trigonopyren ovalifolius	SPECIES	wfo-4000039165	Bremek.	Rubiaceae	Trigonopyren	ovalifolius				Verh. Kon. Ned. Akad. Wetensch., Afd. Natuurk., Sect. 2 54(5): 109 1963	Accepted			2012-03-23	2012-03-23	http://www.theplantlist.org/tpl1.1/record/kew-208788		FALSE
57063	Trigonostemon elegantissimus	Airy Shaw	Trigonostemon elegantissimus	FALSE	FALSE	TRUE	TRUE	FALSE	FALSE	FALSE	FALSE	NA	0	942	1	wfo-0000328273	358002-1	Trigonostemon elegantissimus	SPECIES	wfo-4000039169	Airy Shaw	Euphorbiaceae	Trigonostemon	elegantissimus				Kew Bull. 20: 48 1966	Accepted			2012-03-23	2012-03-23	http://www.theplantlist.org/tpl1.1/record/kew-208825		FALSE
57107	Trimenia nukuhivensis	W.L.Wagner & Lorence	Trimenia nukuhivensis	FALSE	FALSE	TRUE	TRUE	FALSE	FALSE	FALSE	FALSE	NA	0	943	1	wfo-0000458319	1011988-1	Trimenia nukuhivensis	SPECIES	wfo-4000039203	W.L.Wagner & Lorence	Trimeniaceae	Trimenia	nukuhivensis				Adansonia III, 21: 227 1999	Unchecked			2012-03-26	2012-03-26	http://www.theplantlist.org/tpl1.1/record/kew-2519588		FALSE
57126	Triplaris poeppigiana	Wedd.	Triplaris poeppigiana	FALSE	FALSE	TRUE	TRUE	FALSE	FALSE	FALSE	FALSE	NA	0	944	1	wfo-0001100941	286416-2	Triplaris poeppigiana	SPECIES	wfo-4000039274	Wedd.	Polygonaceae	Triplaris	poeppigiana				Ann. Sci. Nat., Bot., sér. 3, 13: 265 1849	Accepted			2012-04-18	2012-04-18	http://www.theplantlist.org/tpl1.1/record/tro-26000393		FALSE
57136	Tripterygium wilfordii	Hook. f.	Tripterygium wilfordii	FALSE	FALSE	TRUE	TRUE	FALSE	FALSE	FALSE	FALSE	NA	1	945	1	wfo-0001257492	162908-1	Tripterygium wilfordii	SPECIES	wfo-4000039324	Hook.f.	Celastraceae	Tripterygium	wilfordii				Gen. Pl. 1: 368 1862	Accepted			2012-04-18	2012-04-18	http://www.theplantlist.org/tpl1.1/record/tro-50184822		FALSE
57137	Trischidium alternum	(Benth.) H.E.Ireland	Trischidium alternum	FALSE	FALSE	TRUE	TRUE	FALSE	FALSE	FALSE	FALSE	NA	0	946	1	wfo-0001281099	77080290-1	Trischidium alternum	SPECIES	wfo-4000039341	(Benth.) H.E.Ireland	Fabaceae	Trischidium	alternum				Kew Bull. 62(2): 339 2007	Accepted			2012-04-18	2012-04-18	http://www.theplantlist.org/tpl1.1/record/tro-50312377		FALSE
57171	Tristaniopsis parvifolia	A.J.Scott	Tristaniopsis parvifolia	FALSE	FALSE	TRUE	TRUE	FALSE	FALSE	FALSE	FALSE	NA	0	947	1	wfo-0000328631	905497-1	Tristaniopsis parvifolia	SPECIES	wfo-4000039361	A.J.Scott	Myrtaceae	Tristaniopsis	parvifolia				Kew Bull. 39: 660 1984	Accepted			2012-03-23	2012-03-23	http://www.theplantlist.org/tpl1.1/record/kew-209176		FALSE
57245	Turnera odorata	Rich.	Turnera odorata	FALSE	FALSE	TRUE	TRUE	FALSE	FALSE	FALSE	FALSE	NA	0	948	1	wfo-0000458251	836639-1	Turnera odorata	SPECIES	wfo-4000039604	Rich.	Passifloraceae	Turnera	odorata				Actes Soc. Hist. Nat. Paris 1: 107 1792	Accepted			2012-03-26	2012-03-26	http://www.theplantlist.org/tpl1.1/record/kew-2519462		FALSE
57259	Turpinia nitida	Merr. & L.M.Perry	Turpinia nitida	FALSE	FALSE	TRUE	TRUE	FALSE	FALSE	FALSE	FALSE	NA	0	949	1	wfo-0000454737	821957-1	Turpinia nitida	SPECIES	wfo-4000039608	Merr. & L.M.Perry	Staphyleaceae	Turpinia	nitida				J. Arnold Arbor. 22: 549 1941	Unchecked			2012-03-26	2012-03-26	http://www.theplantlist.org/tpl1.1/record/kew-2513717		FALSE
57295	Turraea pellegriniana	Keay	Turraea pellegriniana	FALSE	FALSE	TRUE	TRUE	FALSE	FALSE	FALSE	FALSE	NA	0	950	1	wfo-0000455683	579816-1	Turraea pellegriniana	SPECIES	wfo-4000039610	Keay	Meliaceae	Turraea	pellegriniana				Bull. Jard. Bot. État 26: 189 1956	Accepted			2012-03-23	2012-03-23	http://www.theplantlist.org/tpl1.1/record/kew-2515377		FALSE
57417	Unonopsis megalophylla	Maas & Westra	Unonopsis megalophylla	FALSE	FALSE	TRUE	TRUE	FALSE	FALSE	FALSE	FALSE	NA	0	952	1	wfo-0001283785	77087212-1	Unonopsis megalophylla	SPECIES	wfo-4000039779	Maas & Westra	Annonaceae	Unonopsis	megalophylla				Blumea 52(3): 496–498, f. 23, map 14 2007	Accepted			2012-04-18	2012-04-18	http://www.theplantlist.org/tpl1.1/record/tro-50321031		FALSE
57419	Unonopsis pacifica	R.E.Fr.	Unonopsis pacifica	FALSE	FALSE	TRUE	TRUE	FALSE	FALSE	FALSE	FALSE	NA	0	953	1	wfo-0001065732	259516-2	Unonopsis pacifica	SPECIES	wfo-4000039779	R.E.Fr.	Annonaceae	Unonopsis	pacifica				Ark. Bot., n.s., 1(6): 340, pl. 5 1950	Accepted			2012-04-18	2012-04-18	http://www.theplantlist.org/tpl1.1/record/tro-1600473		FALSE
57533	Urophyllum polyneurum	Miq.	Urophyllum polyneurum	FALSE	FALSE	TRUE	TRUE	FALSE	FALSE	FALSE	FALSE	NA	0	954	1	wfo-0000330694	769546-1	Urophyllum polyneurum	SPECIES	wfo-4000039858	Miq.	Rubiaceae	Urophyllum	polyneurum				Ann. Mus. Bot. Lugduno-Batavi 4: 239 1869	Accepted			2012-03-23	2012-03-23	http://www.theplantlist.org/tpl1.1/record/kew-211147		FALSE
[truncated: 37 more rows]

## Sheet: WFO.one
SEQ	Taxon.name	Author	Taxon.name.ORIG	Brackets.detected	Number.detected	Unique	Matched	Fuzzy	Fuzzy.toomany	Fuzzy.two	Fuzzy.one	Fuzzy.dist	Auth.dist	OriSeq	Subseq	taxonID	scientificNameID	scientificName	taxonRank	parentNameUsageID	scientificNameAuthorship	family	genus	specificEpithet	infraspecificEpithet	verbatimTaxonRank	nomenclaturalStatus	namePublishedIn	taxonomicStatus	acceptedNameUsageID	nameAccordingToID	created	modified	references	Hybrid	New.accepted	Old.status	Old.ID	Old.name	Old.author	Old.author.dist	One.Reason	Issues	Exact.match	Acceptable.match	Acceptable.match.comment
[truncated: 1,000 more rows]
