# Supplementary material for: WorldFlora: An R package for exact and fuzzy matching of plant names against the World Flora Online taxonomic backbone data
Source: Appl Plant Sci. 2020 Sep 25;8(9):e11388. doi: 10.1002/aps3.11388 (PMC7526431; doi:10.1002/aps3.11388)
Supplement: Supplementary file 2 — APPENDIX S2. Details of the data, scripts, and WorldFlora results for the analysis of a working list of commercial timber tree species. [file APS3-8-e11388-s002.xlsx]

## Sheet: Overview
Kindt-Applications in Plant Sciences 2020 8(9)-Data Supplement S2
DOI 10.1002/aps3.11388
Appendix S2. Details of the data, scripts, and WorldFlora results for the analysis of a working list of commercial timber tree species.
Sheet
Species	This sheet contains the data set analyzed using WorldFlora::WFO.match.
	The data set was copied from the following document:
	Citation: Mark, J., A. C. Newton, S. Oldfield, and M. Rivers. 2014. The International Timber Trade: A working list of commercial timber tree species. Botanic Gardens Conservation International. Richmond, United Kingdom.
	The data set was partially (Appendix II) downloaded from https://globaltrees.org/wp-content/uploads/2014/11/WorkingList-Appendix2.xls [accessed 3 December 2019].
	The data were downloaded on 3 December 2019.
	For taxa with synonyms given between brackets, both species names were listed (see Column of 'brackets' and column of 'Scientific.name.2').
	Based on an analysis of the results obtained via functions WFO.match and WFO.one, taxa with direct and unique matches were removed afterwards, but synonym matches were retained.
	Note that the Rcmdr and BiodiversityR (using Rcmdr) R packages provide graphical user inferface menu options to import Excel files into R.
WFO.match	This sheet contains the data set created by function WFO.match via script (note that R is case-sensitive):
	Comm.checked1 <- WFO.match(CTTS.input, WFO.file=WFO.file.RK, spec.name="Scientific.name.2", counter=10, verbose=T)
	Note that the user first needs to download and unzip the taxonomic backbone data ('classification.txt') from http://www.worldfloraonline.org/downloadData.
	WFO Taxonomic Backbone
	The location of the file 'classification.txt' can be specified with the following script:
	WFO.file.RK <- file.choose()
	Columns 'end.character' and 'exact match without end space' were added afterwards.
WFO.one	This sheet contains the data set created by function WFO.one via script (note that R is case-sensitive):
	Comm.one <- WFO.one(Comm.checked1, spec.name="Scientific.name.2", counter=10, verbose=T)
	Columns 'Exact.match' and those to the right were added afterwards based on the analysis of the WFO.match and WFO.one results.

## Sheet: Species
SEQ	Appendix	Family	Scientific name	brackets	Scientific.name.2
1	1	Araucariaceae	Agathis alba		Agathis alba
24	1	Cupressaceae	Cupressus macrocarpa		Cupressus macrocarpa
27	1	Cupressaceae	Cupressus torulosa		Cupressus torulosa
30	1	Cupressaceae	Juniperus occidentalis		Juniperus occidentalis
37	1	Cupressaceae	Sequoiadendron gigantum		Sequoiadendron gigantum
43	1	Pinaceae	Abies alba		Abies alba
44	1	Pinaceae	Abies amabilis		Abies amabilis
48	1	Pinaceae	Abies grandis		Abies grandis
50	1	Pinaceae	Abies lasiocarpa		Abies lasiocarpa
53	1	Pinaceae	Abies sibirica		Abies sibirica
54	1	Pinaceae	Abies spectabilis		Abies spectabilis
78	1	Pinaceae	Pinus echinata		Pinus echinata
81	1	Pinaceae	Pinus englemannii		Pinus englemannii
91	1	Pinaceae	Pinus montezumae		Pinus montezumae
94	1	Pinaceae	Pinus nigra		Pinus nigra
101	1	Pinaceae	Pinus pseudostrobus		Pinus pseudostrobus
104	1	Pinaceae	Pinus resinosa		Pinus resinosa
105	1	Pinaceae	Pinus rigida		Pinus rigida
109	1	Pinaceae	Pinus taeda		Pinus taeda
119	1	Podocarpaceae	Dacrycarpus dacrydiodes		Dacrycarpus dacrydiodes
132	1	Taxaceae	Taxus baccata		Taxus baccata
139	2	Achariaceae	Scottellia coriacea		Scottellia coriacea
149	2	Anacardiaceae	Antrocaryon micraster		Antrocaryon micraster
154	2	Anacardiaceae	Buchanania arborescens		Buchanania arborescens
155	2	Anacardiaceae	Buchanania latifolia		Buchanania latifolia
172	2	Anacardiaceae	Lannea coromandelica (as Lannea grandis)	YES	Lannea grandis
173	2	Anacardiaceae	Lannea coromandelica (as Lannea grandis)	YES	Lannea coromandelica
175	2	Anacardiaceae	Loxopterygium sagotii		Loxopterygium sagotii
206	2	Annonaceae	Polyalthia oblongifolia		Polyalthia oblongifolia
229	2	Apocynaceae	Wrightia pubescens		Wrightia pubescens
233	2	Aquifoliaceae	Ilex aquifolium		Ilex aquifolium
238	2	Aquifoliaceae	Ilex petiolaris (as Ilex parviflora)	YES	Ilex parviflora
239	2	Aquifoliaceae	Ilex petiolaris (as Ilex parviflora)	YES	Ilex petiolaris
240	2	Araliaceae	Dendropanax arboreus		Dendropanax arboreus
250	2	Arecaceae	Dypsis decaryi (as Neodypsis decaryi)	YES	Neodypsis decaryi
251	2	Arecaceae	Dypsis decaryi (as Neodypsis decaryi)	YES	Dypsis decaryi
252	2	Arecaceae	Dypsis decipiens (as Chrysalidocarpus decipiens)	YES	Chrysalidocarpus decipiens
253	2	Arecaceae	Dypsis decipiens (as Chrysalidocarpus decipiens)	YES	Dypsis decipiens
270	2	Betulaceae	Alnus rubra		Alnus rubra
273	2	Betulaceae	Betula lenta		Betula lenta
278	2	Betulaceae	Betula populifolia		Betula populifolia
290	2	Bignoniaceae	Handroanthus capitatus (as Tabebuia capitata)	YES	Tabebuia capitata
291	2	Bignoniaceae	Handroanthus capitatus (as Tabebuia capitata)	YES	Handroanthus capitatus
300	2	Bignoniaceae	Jacaranda mimosifolia		Jacaranda mimosifolia
301	2	Bignoniaceae	Jacaranda obtusifolia subsp. rhombifolia (as Jacaranda rhombifolia)	YES	Jacaranda rhombifolia
302	2	Bignoniaceae	Jacaranda obtusifolia subsp. rhombifolia (as Jacaranda rhombifolia)	YES	Jacaranda obtusifolia subsp. rhombifolia
303	2	Bignoniaceae	Jacaranda obtusifolia		Jacaranda obtusifolia
304	2	Bignoniaceae	Jacaranda puberula (as Jacaranda semiserrata)	YES	Jacaranda semiserrata
305	2	Bignoniaceae	Jacaranda puberula (as Jacaranda semiserrata)	YES	Jacaranda puberula
306	2	Bignoniaceae	Kigelia africana (& as Kigelia pinnata)	YES	Kigelia pinnata
307	2	Bignoniaceae	Kigelia africana (& as Kigelia pinnata)	YES	Kigelia africana
321	2	Boraginaceae	Cordia dichotoma (also as Cordia suaveolens)	YES	Cordia suaveolens
322	2	Boraginaceae	Cordia dichotoma (also as Cordia suaveolens)	YES	Cordia dichotoma
330	2	Boraginaceae	Cordia platythyrsa		Cordia platythyrsa
331	2	Boraginaceae	Cordia sebestena		Cordia sebestena
338	2	Burseraceae	Canarium indicum		Canarium indicum
339	2	Burseraceae	Canarium littorale		Canarium littorale
360	2	Cannabaceae	Celtis laevigata		Celtis laevigata
371	2	Caryocaraceae	Caryocar villosum		Caryocar villosum
378	2	Celastraceae	Lophopetalum floribundum		Lophopetalum floribundum
381	2	Celastraceae	Lophopetalum pachyphyllum		Lophopetalum pachyphyllum
382	2	Celastraceae	Lophopetalum pallidum		Lophopetalum pallidum
383	2	Celastraceae	Lophopetalum rigidum		Lophopetalum rigidum
387	2	Cercidiphyllaceae	Cercidiphyllum japonicum		Cercidiphyllum japonicum
391	2	Chrysobalanaceae	Licania macrophylla		Licania macrophylla
396	2	Chrysobalanaceae	Parinari curatellifolia		Parinari curatellifolia
399	2	Clusiaceae	Calophyllum ferrugineum		Calophyllum ferrugineum
418	2	Combretaceae	Terminalia alata		Terminalia alata
426	2	Combretaceae	Terminalia celebica		Terminalia celebica
432	2	Combretaceae	Terminalia microcarpa		Terminalia microcarpa
441	2	Compositae	Brachylaena merana		Brachylaena merana
457	2	Dilleniaceae	Dillenia excelsa		Dillenia excelsa
468	2	Dipterocarpaceae	Anisoptera costata		Anisoptera costata
479	2	Dipterocarpaceae	Dipterocarpus alatus		Dipterocarpus alatus
481	2	Dipterocarpaceae	Dipterocarpus baudii		Dipterocarpus baudii
486	2	Dipterocarpaceae	Dipterocarpus kerrii		Dipterocarpus kerrii
488	2	Dipterocarpaceae	Dipterocarpus retusus (as Dipterocarpus tonkinensis)	YES	Dipterocarpus tonkinensis
489	2	Dipterocarpaceae	Dipterocarpus retusus (as Dipterocarpus tonkinensis)	YES	Dipterocarpus retusus
495	2	Dipterocarpaceae	Dryobalanops sumatrensis		Dryobalanops sumatrensis
499	2	Dipterocarpaceae	Hopea ferrea		Hopea ferrea
566	2	Dipterocarpaceae	Shorea ovaIis		Shorea ovaIis
583	2	Dipterocarpaceae	Upuna borneensis		Upuna borneensis
585	2	Dipterocarpaceae	Vatica scaphula		Vatica scaphula
588	2	Ebenaceae	Diospyros crassiflora		Diospyros crassiflora
595	2	Ebenaceae	Diospyros lotus		Diospyros lotus
597	2	Ebenaceae	Diospyros melanoxylon		Diospyros melanoxylon
600	2	Ebenaceae	Diospyros mollis		Diospyros mollis
606	2	Elaeagnaceae	Elaeagnus angustifolia		Elaeagnus angustifolia
619	2	Euphorbiaceae	Endospermum macrophyllum		Endospermum macrophyllum
621	2	Euphorbiaceae	Endospermum moluccanum		Endospermum moluccanum
624	2	Euphorbiaceae	Falconeria insignis (as Sapium insigne)	YES	Sapium insigne
625	2	Euphorbiaceae	Falconeria insignis (as Sapium insigne)	YES	Falconeria insignis
650	2	Fagaceae	Castanopsis cuspidata		Castanopsis cuspidata
656	2	Fagaceae	Lithocarpus amygdalifolius		Lithocarpus amygdalifolius
657	2	Fagaceae	Lithocarpus cyrtorhyncha		Lithocarpus cyrtorhyncha
658	2	Fagaceae	Lithocarpus daphnoideus		Lithocarpus daphnoideus
659	2	Fagaceae	Lithocarpus henryi		Lithocarpus henryi
660	2	Fagaceae	Lithocarpus solerianus		Lithocarpus solerianus
663	2	Fagaceae	Quercus acuta		Quercus acuta
667	2	Fagaceae	Quercus cerris		Quercus cerris
670	2	Fagaceae	Quercus dentata		Quercus dentata
675	2	Fagaceae	Quercus lyrata		Quercus lyrata
676	2	Fagaceae	Quercus macrocarpa		Quercus macrocarpa
683	2	Fagaceae	Quercus palustris		Quercus palustris
686	2	Fagaceae	Quercus robur		Quercus robur
690	2	Fagaceae	Quercus velutina		Quercus velutina
699	2	Hernandiaceae	Hazomalania voyronii (as Hernandia voyronii)	YES	Hernandia voyronii
700	2	Hernandiaceae	Hazomalania voyronii (as Hernandia voyronii)	YES	Hazomalania voyronii
707	2	Hypericaceae	Cratoxylum formosum (& misspelt as Cratoxylon)	YES	Cratoxylon formosum
708	2	Hypericaceae	Cratoxylum formosum (& misspelt as Cratoxylon)	YES	Cratoxylum formosum
709	2	Hypericaceae	Harungana madagascariensis		Harungana madagascariensis
714	2	Juglandaceae	Carya alba		Carya alba
715	2	Juglandaceae	Carya aquatica		Carya aquatica
720	2	Juglandaceae	Carya myristiciformis		Carya myristiciformis
724	2	Juglandaceae	Juglans boliviana		Juglans boliviana
727	2	Juglandaceae	Juglans jamaicensis		Juglans jamaicensis
732	2	Lamiaceae	Gmelina arborea		Gmelina arborea
741	2	Lamiaceae	Vitex glabrata		Vitex glabrata
757	2	Lauraceae	Beilschmiedia mannii		Beilschmiedia mannii
762	2	Lauraceae	Cinnamomum iners		Cinnamomum iners
770	2	Lauraceae	Litsea ferruginea		Litsea ferruginea
808	2	Lecythidaceae	Couroupita nicaraguarensis (& as Couroupita odoratissima)	YES	Couroupita odoratissima
809	2	Lecythidaceae	Couroupita nicaraguarensis (& as Couroupita odoratissima)	YES	Couroupita nicaraguarensis
828	2	Leguminosae	Afzelia africana		Afzelia africana
833	2	Leguminosae	Afzelia rhomboidea		Afzelia rhomboidea
844	2	Leguminosae	Albizia saman		Albizia saman
845	2	Leguminosae	Albizia versicolor		Albizia versicolor
858	2	Leguminosae	Archidendropsis xanthoxylon		Archidendropsis xanthoxylon
859	2	Leguminosae	Baikiaea insignis		Baikiaea insignis
881	2	Leguminosae	Caesalpinia ferrea		Caesalpinia ferrea
887	2	Leguminosae	Castanospermum australe		Castanospermum australe
889	2	Leguminosae	Centrolobium ochroxylon		Centrolobium ochroxylon
896	2	Leguminosae	Colophospermum mopane		Colophospermum mopane
904	2	Leguminosae	Cylicodiscus gabunensis		Cylicodiscus gabunensis
914	2	Leguminosae	Dalbergia brownei		Dalbergia brownei
937	2	Leguminosae	Dalbergia retusa		Dalbergia retusa
939	2	Leguminosae	Dalbergia sissoides		Dalbergia sissoides
946	2	Leguminosae	Desmodium oojeinense (& mispelt)	YES	Desmodium oojeinense
949	2	Leguminosae	Dialium cochinchinense		Dialium cochinchinense
951	2	Leguminosae	Dialium guianense		Dialium guianense
956	2	Leguminosae	Dialium procerum		Dialium procerum
968	2	Leguminosae	Dipteryx oleifera (as Dipteryx panamensis)	YES	Dipteryx panamensis
969	2	Leguminosae	Dipteryx oleifera (as Dipteryx panamensis)	YES	Dipteryx oleifera
995	2	Leguminosae	Guibourtia pellegriniana		Guibourtia pellegriniana
999	2	Leguminosae	Haematoxylum campechianum		Haematoxylum campechianum
1018	2	Leguminosae	Leucaena pulverulenta		Leucaena pulverulenta
1039	2	Leguminosae	Myrocarpus fastigiatus		Myrocarpus fastigiatus
1040	2	Leguminosae	Myrocarpus frondosus		Myrocarpus frondosus
1042	2	Leguminosae	Myroxylon peruiferum		Myroxylon peruiferum
1050	2	Leguminosae	Oxystigma buchholzii		Oxystigma buchholzii
1051	2	Leguminosae	Oxystigma gilbertii		Oxystigma gilbertii
1052	2	Leguminosae	Oxystigma mannii		Oxystigma mannii
1053	2	Leguminosae	Oxystigma oxyphyllum		Oxystigma oxyphyllum
1057	2	Leguminosae	Peltogyne maranhensis		Peltogyne maranhensis
1061	2	Leguminosae	Peltogyne venosa		Peltogyne venosa
1062	2	Leguminosae	Peltophorum dasyrhachis		Peltophorum dasyrhachis
1083	2	Leguminosae	Pterocarpus dalbergioides		Pterocarpus dalbergioides
1085	2	Leguminosae	Pterocarpus indicus		Pterocarpus indicus
1096	2	Leguminosae	Schizolobium parahyba		Schizolobium parahyba
1106	2	Leguminosae	Sindora wallichii		Sindora wallichii
1110	2	Leguminosae	Swartzia panacoco		Swartzia panacoco
1130	2	Lythraceae	Lagerstroemia angustifolia		Lagerstroemia angustifolia
1133	2	Lythraceae	Lagerstroemia cochinchinensis		Lagerstroemia cochinchinensis
1134	2	Lythraceae	Lagerstroemia duppereana		Lagerstroemia duppereana
1135	2	Lythraceae	Lagerstroemia floribunda		Lagerstroemia floribunda
1140	2	Lythraceae	Lagerstroemia tomentosa		Lagerstroemia tomentosa
1142	2	Magnoliaceae	Magnolia acuminata		Magnolia acuminata
1144	2	Magnoliaceae	Magnolia pubescens		Magnolia pubescens
1146	2	Magnoliaceae	Magnolia tsiampacca subsp. Mollis (as Elmerrillia mollis)	YES	Elmerrillia mollis
1147	2	Magnoliaceae	Magnolia tsiampacca subsp. Mollis (as Elmerrillia mollis)	YES	Magnolia tsiampacca subsp. Mollis
1148	2	Magnoliaceae	Magnolia tsiampacca		Magnolia tsiampacca
1150	2	Magnoliaceae	Magnolia vrieseana (as Elmerrillia ovalis)	YES	Elmerrillia ovalis
1151	2	Magnoliaceae	Magnolia vrieseana (as Elmerrillia ovalis)	YES	Magnolia vrieseana
1153	2	Malpighiaceae	Byrsonima crassifolia		Byrsonima crassifolia
1154	2	Malpighiaceae	Byrsonima spicata		Byrsonima spicata
1158	2	Malvaceae	Bombax ceiba		Bombax ceiba
1171	2	Malvaceae	Durio zibethinus		Durio zibethinus
1172	2	Malvaceae	Eriotheca globosa (& as Bombax globosum)	YES	Bombax globosum
1173	2	Malvaceae	Eriotheca globosa (& as Bombax globosum)	YES	Eriotheca globosa
1174	2	Malvaceae	Grewia eriocarpa (as Grewia elastica)	YES	Grewia elastica
1175	2	Malvaceae	Grewia eriocarpa (as Grewia elastica)	YES	Grewia eriocarpa
1178	2	Malvaceae	Heliocarpus popayanensis		Heliocarpus popayanensis
1194	2	Malvaceae	Pentace adenophora		Pentace adenophora
1203	2	Malvaceae	Pterospermum canescens		Pterospermum canescens
1247	2	Meliaceae	Cedrela odorata		Cedrela odorata
1251	2	Meliaceae	Dysoxylum alliaceum (as Dysoxylum euphlebium)	YES	Dysoxylum euphlebium
1252	2	Meliaceae	Dysoxylum alliaceum (as Dysoxylum euphlebium)	YES	Dysoxylum alliaceum
1253	2	Meliaceae	Dysoxylum fraserianum		Dysoxylum fraserianum
1262	2	Meliaceae	Guarea glabra (as Guarea excelsa)	YES	Guarea excelsa
1263	2	Meliaceae	Guarea glabra (as Guarea excelsa)	YES	Guarea glabra
1268	2	Meliaceae	Khaya grandifoliola		Khaya grandifoliola
1290	2	Moraceae	Antiaris toxicaria		Antiaris toxicaria
1298	2	Moraceae	Artocarpus rigidus		Artocarpus rigidus
1309	2	Moraceae	Ficus coerulescens (as Ficus killipii)	YES	Ficus killipii
1310	2	Moraceae	Ficus coerulescens (as Ficus killipii)	YES	Ficus coerulescens
1315	2	Moraceae	Ficus nymphaeifolia (as Ficus anguina)	YES	Ficus anguina
1316	2	Moraceae	Ficus nymphaeifolia (as Ficus anguina)	YES	Ficus nymphaeifolia
1317	2	Moraceae	Ficus obliqua (as Ficus eugenioides)	YES	Ficus eugenioides
1318	2	Moraceae	Ficus obliqua (as Ficus eugenioides)	YES	Ficus obliqua
1338	2	Myristicaceae	Horsfieldia amygdalina		Horsfieldia amygdalina
1339	2	Myristicaceae	Horsfieldia brachiata		Horsfieldia brachiata
1340	2	Myristicaceae	Horsfieldia bracteosa		Horsfieldia bracteosa
1341	2	Myristicaceae	Horsfieldia flocculosa		Horsfieldia flocculosa
1342	2	Myristicaceae	Horsfieldia glabra		Horsfieldia glabra
1344	2	Myristicaceae	Horsfieldia lauterbachii		Horsfieldia lauterbachii
1345	2	Myristicaceae	Horsfieldia pilifera		Horsfieldia pilifera
1346	2	Myristicaceae	Horsfieldia punctatifolia		Horsfieldia punctatifolia
1347	2	Myristicaceae	Horsfieldia ralunensis		Horsfieldia ralunensis
1348	2	Myristicaceae	Horsfieldia spicata		Horsfieldia spicata
1349	2	Myristicaceae	Horsfieldia sucosa		Horsfieldia sucosa
1350	2	Myristicaceae	Horsfieldia superba		Horsfieldia superba
1351	2	Myristicaceae	Horsfieldia trifida		Horsfieldia trifida
1356	2	Myristicaceae	Myristica elliptica		Myristica elliptica
1357	2	Myristicaceae	Myristica gigantea		Myristica gigantea
1359	2	Myristicaceae	Myristica iners		Myristica iners
1360	2	Myristicaceae	Myristica lowiana		Myristica lowiana
1362	2	Myristicaceae	Myristica maxima		Myristica maxima
1394	2	Myrtaceae	Eucalyptus globulus subsp. maidenii (as Eucalyptus maidenii)	YES	Eucalyptus maidenii
1395	2	Myrtaceae	Eucalyptus globulus subsp. maidenii (as Eucalyptus maidenii)	YES	Eucalyptus globulus subsp. maidenii
1396	2	Myrtaceae	Eucalyptus grandis		Eucalyptus grandis
1397	2	Myrtaceae	Eucalyptus longifolia		Eucalyptus longifolia
1402	2	Myrtaceae	Eucalyptus obliqua		Eucalyptus obliqua
1404	2	Myrtaceae	Eucalyptus papuana		Eucalyptus papuana
1431	2	Olacaceae	Coula edulis		Coula edulis
1471	2	Primulaceae	Rapanea melanophloeos		Rapanea melanophloeos
1475	2	Proteaceae	Roupala cordifolia		Roupala cordifolia
1482	2	Rhamnaceae	Frangula alnus (as Rhamnus frangula)	YES	Rhamnus frangula
1483	2	Rhamnaceae	Frangula alnus (as Rhamnus frangula)	YES	Frangula alnus
1485	2	Rhamnaceae	Krugiodendron ferreum		Krugiodendron ferreum
1494	2	Rosaceae	Crataegus azarolus		Crataegus azarolus
1495	2	Rosaceae	Crataegus coccinea		Crataegus coccinea
1497	2	Rosaceae	Crataegus monogyna		Crataegus monogyna
1498	2	Rosaceae	Crataegus pinnatifida		Crataegus pinnatifida
1499	2	Rosaceae	Malus domestica		Malus domestica
1500	2	Rosaceae	Malus pumila		Malus pumila
1503	2	Rosaceae	Prunus avium		Prunus avium
1504	2	Rosaceae	Prunus serotina		Prunus serotina
1506	2	Rosaceae	Pyrus communis		Pyrus communis
1507	2	Rosaceae	Sorbus aria		Sorbus aria
1508	2	Rosaceae	Sorbus aucuparia		Sorbus aucuparia
1509	2	Rosaceae	Sorbus intermedia		Sorbus intermedia
1510	2	Rosaceae	Sorbus torminalis		Sorbus torminalis
1511	2	Rubiaceae	Balmea stormiae		Balmea stormiae
1517	2	Rubiaceae	Exostema caribaeum		Exostema caribaeum
1535	2	Rutaceae	Flindersia ifflaiana		Flindersia ifflaiana
1542	2	Rutaceae	Zanthoxylum gilletii		Zanthoxylum gilletii
1551	2	Salicaceae	Homalium foetidum		Homalium foetidum
1556	2	Salicaceae	Populus canescens		Populus canescens
1568	2	Salicaceae	Salix cinerea		Salix cinerea
1575	2	Salicaceae	Salix x fragilis		Salix x fragilis
1580	2	Sapindaceae	Acer palmatum		Acer palmatum
1590	2	Sapindaceae	Aesculus glabra		Aesculus glabra
1603	2	Sapotaceae	Chrysophyllum beguei		Chrysophyllum beguei
1604	2	Sapotaceae	Chrysophyllum boivinianum (as Gambeya madagascariensis)	YES	Gambeya madagascariensis
1605	2	Sapotaceae	Chrysophyllum boivinianum (as Gambeya madagascariensis)	YES	Chrysophyllum boivinianum
1608	2	Sapotaceae	Chrysophyllum lacourtianum (& as Gambeya lacourtiana)	YES	Gambeya lacourtiana
1609	2	Sapotaceae	Chrysophyllum lacourtianum (& as Gambeya lacourtiana)	YES	Chrysophyllum lacourtianum
1617	2	Sapotaceae	Madhuca aspera		Madhuca aspera
1618	2	Sapotaceae	Madhuca bejaudii		Madhuca bejaudii
1622	2	Sapotaceae	Madhuca longifolia		Madhuca longifolia
1625	2	Sapotaceae	Madhuca neriifolia		Madhuca neriifolia
1626	2	Sapotaceae	Madhuca pasquieri		Madhuca pasquieri
1627	2	Sapotaceae	Madhuca philippinensis		Madhuca philippinensis
1629	2	Sapotaceae	Madhuca sericera		Madhuca sericera
1635	2	Sapotaceae	Manilkara huberi		Manilkara huberi
1643	2	Sapotaceae	Mimusops elengi		Mimusops elengi
1645	2	Sapotaceae	Palaquium fidjiense		Palaquium fidjiense
1649	2	Sapotaceae	Palaquium hornei		Palaquium hornei
1652	2	Sapotaceae	Palaquium obovatum		Palaquium obovatum
1661	2	Sapotaceae	Payena lucida		Payena lucida
1672	2	Sapotaceae	Tieghemella heckelii		Tieghemella heckelii
1685	2	Theaceae	Schima wallichii		Schima wallichii
1686	2	Thymelaeaceae	Aquilaria malaccensis		Aquilaria malaccensis
1692	2	Ulmaceae	Phyllostylon rhamnoides		Phyllostylon rhamnoides
1695	2	Ulmaceae	Ulmus campestris		Ulmus campestris
1697	2	Ulmaceae	Ulmus glabra		Ulmus glabra
1701	2	Ulmaceae	Ulmus pumila		Ulmus pumila
1704	2	Ulmaceae	Zelkova serrata		Zelkova serrata
1705	2	Urticaceae	Cecropia peltata		Cecropia peltata
1706	2	Urticaceae	Cecropia sciadophylla		Cecropia sciadophylla
1708	2	Vochysiaceae	Erisma calcaratum		Erisma calcaratum
1728	2	Vochysiaceae	Vochysia lehmannii		Vochysia lehmannii

## Sheet: WFO.match
SEQ	Appendix	Family	Scientific.name	brackets	Scientific.name.2	Scientific.name.2.ORIG	Brackets.detected	Number.detected	Unique	Matched	Fuzzy	Fuzzy.toomany	Fuzzy.two	Fuzzy.one	Fuzzy.dist	OriSeq	Subseq	taxonID	scientificNameID	scientificName	taxonRank	parentNameUsageID	scientificNameAuthorship	family	genus	specificEpithet	infraspecificEpithet	verbatimTaxonRank	nomenclaturalStatus	namePublishedIn	taxonomicStatus	acceptedNameUsageID	nameAccordingToID	created	modified	references	Hybrid	New.accepted	Old.status	Old.ID	Old.name	end.character	Exact match without end space
1	1	Araucariaceae	Agathis alba	NA	Agathis alba	Agathis alba	FALSE	FALSE	FALSE	TRUE	FALSE	FALSE	FALSE	FALSE	NA	1	1	wfo-0001231870	676633-1	Agathis alba	SPECIES	wfo-4000000913	(Lam.) Foxw.	Araucariaceae	Agathis	alba				Philipp. J. Sci. 1910: 173 1910	Accepted			2012-04-18	2012-04-18	http://www.theplantlist.org/tpl1.1/record/tro-50068748		FALSE
1	1	Araucariaceae	Agathis alba	NA	Agathis alba	Agathis alba	FALSE	FALSE	FALSE	TRUE	FALSE	FALSE	FALSE	FALSE	NA	1	2	wfo-0000908436		Agathis dammara	SPECIES	wfo-4000000913	(Lamb.) Rich. & A.Rich.	Araucariaceae	Agathis	dammara				Comm. Bot. Conif. Cycad. 83 1826	Accepted			2012-03-23	2012-03-23	http://www.theplantlist.org/tpl1.1/record/kew-4514		TRUE	Synonym	wfo-0001248023	Agathis alba
24	1	Cupressaceae	Cupressus macrocarpa	NA	Cupressus macrocarpa	Cupressus macrocarpa	FALSE	FALSE	FALSE	TRUE	FALSE	FALSE	FALSE	FALSE	NA	24	1	wfo-0000630740	30188753-2	Cupressus macrocarpa	SPECIES	wfo-4000010075	Hartw.	Cupressaceae	Cupressus	macrocarpa				J. Hort. Soc. London 2: 187 1847	Accepted			2012-03-23	2012-03-23	http://www.theplantlist.org/tpl1.1/record/kew-2748734		FALSE
24	1	Cupressaceae	Cupressus macrocarpa	NA	Cupressus macrocarpa	Cupressus macrocarpa	FALSE	FALSE	FALSE	TRUE	FALSE	FALSE	FALSE	FALSE	NA	24	2	wfo-0000630740	30188753-2	Cupressus macrocarpa	SPECIES	wfo-4000010075	Hartw.	Cupressaceae	Cupressus	macrocarpa				J. Hort. Soc. London 2: 187 1847	Accepted			2012-03-23	2012-03-23	http://www.theplantlist.org/tpl1.1/record/kew-2748734		TRUE	Synonym	wfo-0001301532	Cupressus macrocarpa
27	1	Cupressaceae	Cupressus torulosa	NA	Cupressus torulosa	Cupressus torulosa	FALSE	FALSE	FALSE	TRUE	FALSE	FALSE	FALSE	FALSE	NA	27	1	wfo-0000630822		Cupressus torulosa	SPECIES	wfo-4000010075	D.Don	Cupressaceae	Cupressus	torulosa				Prodr. Fl. Nepal. 55 1825	Accepted			2012-03-23	2012-03-23	http://www.theplantlist.org/tpl1.1/record/kew-2748810		FALSE
27	1	Cupressaceae	Cupressus torulosa	NA	Cupressus torulosa	Cupressus torulosa	FALSE	FALSE	FALSE	TRUE	FALSE	FALSE	FALSE	FALSE	NA	27	2	wfo-0001301527		Cupressus torulosa	SPECIES	wfo-4000010075	D.Don ex Lamb.	Cupressaceae	Cupressus	torulosa				Descr. Pinus 2: 18–18 1824	Unchecked			2012-04-18	2012-04-18	http://www.theplantlist.org/tpl1.1/record/tro-9400125		FALSE
30	1	Cupressaceae	Juniperus occidentalis	NA	Juniperus occidentalis	Juniperus occidentalis	FALSE	FALSE	FALSE	TRUE	FALSE	FALSE	FALSE	FALSE	NA	30	1	wfo-0000355532	30088655-2	Juniperus communis	SPECIES	wfo-4000019723	L.	Cupressaceae	Juniperus	communis				Sp. Pl. 1040 1753	Accepted			2012-03-23	2012-03-23	http://www.theplantlist.org/tpl1.1/record/kew-2332579		TRUE	Synonym	wfo-0000355667	Juniperus occidentalis
30	1	Cupressaceae	Juniperus occidentalis	NA	Juniperus occidentalis	Juniperus occidentalis	FALSE	FALSE	FALSE	TRUE	FALSE	FALSE	FALSE	FALSE	NA	30	2	wfo-0000355675	30028138-2	Juniperus occidentalis	SPECIES	wfo-4000019723	Hook.	Cupressaceae	Juniperus	occidentalis				Fl. Bor.-Amer. 2: 166 1838	Accepted			2012-03-23	2012-03-23	http://www.theplantlist.org/tpl1.1/record/kew-2332719		FALSE
37	1	Cupressaceae	Sequoiadendron gigantum	NA	Sequoiadendron gigantum	Sequoiadendron gigantum	FALSE	FALSE	TRUE	TRUE	TRUE	FALSE	FALSE	FALSE	1	37	1	wfo-0000496705	677175-1	Sequoiadendron giganteum	SPECIES	wfo-4000035101	(Lindl.) J.Buchholz	Cupressaceae	Sequoiadendron	giganteum				Amer. J. Bot. 26: 536 1939	Accepted			2012-03-23	2012-03-23	http://www.theplantlist.org/tpl1.1/record/kew-2587860		FALSE				m	NO
43	1	Pinaceae	Abies alba	NA	Abies alba	Abies alba	FALSE	FALSE	FALSE	TRUE	FALSE	FALSE	FALSE	FALSE	NA	43	1	wfo-0000510976		Abies alba	SPECIES	wfo-4000000038	Mill.	Pinaceae	Abies	alba				Gard. Dict. ed. 7 110, 2 1759	Accepted			2012-03-23	2012-03-23	http://www.theplantlist.org/tpl1.1/record/kew-2609691		FALSE
43	1	Pinaceae	Abies alba	NA	Abies alba	Abies alba	FALSE	FALSE	FALSE	TRUE	FALSE	FALSE	FALSE	FALSE	NA	43	2	wfo-0000482539	195874-2	Picea glauca	SPECIES	wfo-4000029600	(Moench) Voss	Pinaceae	Picea	glauca				Mitt. Deutsch. Dendrol. Ges. 16: 93 1907	Accepted			2012-03-23	2012-03-23	http://www.theplantlist.org/tpl1.1/record/kew-2563473		TRUE	Synonym	wfo-0000510977	Abies alba
44	1	Pinaceae	Abies amabilis	NA	Abies amabilis	Abies amabilis	FALSE	FALSE	FALSE	TRUE	FALSE	FALSE	FALSE	FALSE	NA	44	1	wfo-0000510989	325658-2	Abies amabilis	SPECIES	wfo-4000000038	(Douglas ex Loudon) J.Forbes	Pinaceae	Abies	amabilis				Pinet. Woburn. 125 1839	Accepted			2012-03-23	2012-03-23	http://www.theplantlist.org/tpl1.1/record/kew-2609703		FALSE
44	1	Pinaceae	Abies amabilis	NA	Abies amabilis	Abies amabilis	FALSE	FALSE	FALSE	TRUE	FALSE	FALSE	FALSE	FALSE	NA	44	2	wfo-0000511232	1081948-2	Abies lasiocarpa	SPECIES	wfo-4000000038	(Hook.) Nutt.	Pinaceae	Abies	lasiocarpa				N. Amer. Sylv. 3: 138 1849	Accepted			2012-03-23	2012-03-23	http://www.theplantlist.org/tpl1.1/record/kew-2609926		TRUE	Synonym	wfo-0000510990	Abies amabilis
48	1	Pinaceae	Abies grandis	NA	Abies grandis	Abies grandis	FALSE	FALSE	FALSE	TRUE	FALSE	FALSE	FALSE	FALSE	NA	48	1	wfo-0000511178	1033427-2	Abies grandis	SPECIES	wfo-4000000038	(Douglas ex D.Don) Lindl.	Pinaceae	Abies	grandis				Penny Cyclop. 1: 30 1833	Accepted			2012-03-23	2012-03-23	http://www.theplantlist.org/tpl1.1/record/kew-2609877		FALSE
48	1	Pinaceae	Abies grandis	NA	Abies grandis	Abies grandis	FALSE	FALSE	FALSE	TRUE	FALSE	FALSE	FALSE	FALSE	NA	48	2	wfo-0000510989	325658-2	Abies amabilis	SPECIES	wfo-4000000038	(Douglas ex Loudon) J.Forbes	Pinaceae	Abies	amabilis				Pinet. Woburn. 125 1839	Accepted			2012-03-23	2012-03-23	http://www.theplantlist.org/tpl1.1/record/kew-2609703		TRUE	Synonym	wfo-0000735864	Abies grandis
50	1	Pinaceae	Abies lasiocarpa	NA	Abies lasiocarpa	Abies lasiocarpa	FALSE	FALSE	FALSE	TRUE	FALSE	FALSE	FALSE	FALSE	NA	50	1	wfo-0000511178	1033427-2	Abies grandis	SPECIES	wfo-4000000038	(Douglas ex D.Don) Lindl.	Pinaceae	Abies	grandis				Penny Cyclop. 1: 30 1833	Accepted			2012-03-23	2012-03-23	http://www.theplantlist.org/tpl1.1/record/kew-2609877		TRUE	Synonym	wfo-0000511231	Abies lasiocarpa
50	1	Pinaceae	Abies lasiocarpa	NA	Abies lasiocarpa	Abies lasiocarpa	FALSE	FALSE	FALSE	TRUE	FALSE	FALSE	FALSE	FALSE	NA	50	2	wfo-0000511232	1081948-2	Abies lasiocarpa	SPECIES	wfo-4000000038	(Hook.) Nutt.	Pinaceae	Abies	lasiocarpa				N. Amer. Sylv. 3: 138 1849	Accepted			2012-03-23	2012-03-23	http://www.theplantlist.org/tpl1.1/record/kew-2609926		FALSE
53	1	Pinaceae	Abies sibirica	NA	Abies sibirica	Abies sibirica	FALSE	FALSE	FALSE	TRUE	FALSE	FALSE	FALSE	FALSE	NA	53	1	wfo-0000511396	261635-1	Abies sibirica	SPECIES	wfo-4000000038	Ledeb.	Pinaceae	Abies	sibirica				Fl. Altaic. 4: 202 1833	Accepted			2012-03-23	2012-03-23	http://www.theplantlist.org/tpl1.1/record/kew-2610076		FALSE
53	1	Pinaceae	Abies sibirica	NA	Abies sibirica	Abies sibirica	FALSE	FALSE	FALSE	TRUE	FALSE	FALSE	FALSE	FALSE	NA	53	2	wfo-0000511289	261594-1	Abies nephrolepis	SPECIES	wfo-4000000038	(Trautv. ex Maxim.) Maxim.	Pinaceae	Abies	nephrolepis				Bull. Acad. Imp. Sci. Saint-Pétersbourg III, 10: 486 1866	Accepted			2012-03-23	2012-03-23	http://www.theplantlist.org/tpl1.1/record/kew-2609978		TRUE	Synonym	wfo-0000511397	Abies sibirica
54	1	Pinaceae	Abies spectabilis	NA	Abies spectabilis	Abies spectabilis	FALSE	FALSE	FALSE	TRUE	FALSE	FALSE	FALSE	FALSE	NA	54	1	wfo-0000511410		Abies spectabilis	SPECIES	wfo-4000000038	(D.Don) Mirb.	Pinaceae	Abies	spectabilis				Mém. Mus. Hist. Nat. 13: 70 1825	Accepted			2012-03-23	2012-03-23	http://www.theplantlist.org/tpl1.1/record/kew-2610089		FALSE
54	1	Pinaceae	Abies spectabilis	NA	Abies spectabilis	Abies spectabilis	FALSE	FALSE	FALSE	TRUE	FALSE	FALSE	FALSE	FALSE	NA	54	2	wfo-0000511410		Abies spectabilis	SPECIES	wfo-4000000038	(D.Don) Mirb.	Pinaceae	Abies	spectabilis				Mém. Mus. Hist. Nat. 13: 70 1825	Accepted			2012-03-23	2012-03-23	http://www.theplantlist.org/tpl1.1/record/kew-2610089		TRUE	Synonym	wfo-0001091685	Abies spectabilis
78	1	Pinaceae	Pinus echinata	NA	Pinus echinata	Pinus echinata	FALSE	FALSE	FALSE	TRUE	FALSE	FALSE	FALSE	FALSE	NA	78	1	wfo-0000481789	677083-1	Pinus mugo	SPECIES	wfo-4000029794	Turra	Pinaceae	Pinus	mugo				Giorn. Italia Sci. Nat. 1: 152 1764	Accepted			2012-03-23	2012-03-23	http://www.theplantlist.org/tpl1.1/record/kew-2562441		TRUE	Synonym	wfo-0000481274	Pinus echinata
78	1	Pinaceae	Pinus echinata	NA	Pinus echinata	Pinus echinata	FALSE	FALSE	FALSE	TRUE	FALSE	FALSE	FALSE	FALSE	NA	78	2	wfo-0000481283	262913-1	Pinus echinata	SPECIES	wfo-4000029794	Mill.	Pinaceae	Pinus	echinata				Gard. Dict. ed. 8 12 1768	Accepted			2012-03-23	2012-03-23	http://www.theplantlist.org/tpl1.1/record/kew-2561909		FALSE
81	1	Pinaceae	Pinus englemannii	NA	Pinus englemannii	Pinus englemannii	FALSE	FALSE	FALSE	TRUE	TRUE	FALSE	FALSE	FALSE	2	81	1	wfo-0000481446	1190231-2	Pinus engelmannii	SPECIES	wfo-4000029794	Carrière	Pinaceae	Pinus	engelmannii				Rev. Hort. IV, 3: 227 1854	Accepted			2012-03-23	2012-03-23	http://www.theplantlist.org/tpl1.1/record/kew-2562081		FALSE				i	NO
81	1	Pinaceae	Pinus englemannii	NA	Pinus englemannii	Pinus englemannii	FALSE	FALSE	FALSE	TRUE	TRUE	FALSE	FALSE	FALSE	2	81	2	wfo-0000481903	307165-2	Pinus ponderosa	SPECIES	wfo-4000029794	Douglas ex C.Lawson	Pinaceae	Pinus	ponderosa				Agric. Man. 354 1836	Accepted			2012-03-23	2012-03-23	http://www.theplantlist.org/tpl1.1/record/kew-2562565		TRUE	Synonym	wfo-0000481447	Pinus engelmannii	i	NO
91	1	Pinaceae	Pinus montezumae	NA	Pinus montezumae	Pinus montezumae	FALSE	FALSE	FALSE	TRUE	FALSE	FALSE	FALSE	FALSE	NA	91	1	wfo-0000481750		Pinus montezumae	SPECIES	wfo-4000029794	Lamb.	Pinaceae	Pinus	montezumae				Descr. Pinus ed. 3, 1: 39 1832	Accepted			2012-03-23	2012-03-23	http://www.theplantlist.org/tpl1.1/record/kew-2562404		FALSE
91	1	Pinaceae	Pinus montezumae	NA	Pinus montezumae	Pinus montezumae	FALSE	FALSE	FALSE	TRUE	FALSE	FALSE	FALSE	FALSE	NA	91	2	wfo-0000481375	314865-2	Pinus hartwegii	SPECIES	wfo-4000029794	Lindl.	Pinaceae	Pinus	hartwegii				Edwards's Bot. Reg. 25(Misc.): 62 1839	Accepted			2012-03-23	2012-03-23	http://www.theplantlist.org/tpl1.1/record/kew-2562008		TRUE	Synonym	wfo-0000481751	Pinus montezumae
94	1	Pinaceae	Pinus nigra	NA	Pinus nigra	Pinus nigra	FALSE	FALSE	FALSE	TRUE	FALSE	FALSE	FALSE	FALSE	NA	94	1	wfo-0000482467	195883-2	Picea mariana	SPECIES	wfo-4000029600	(Mill.) Britton, Sterns & Poggenb.	Pinaceae	Picea	mariana				Prelim. Cat. 71 1888	Accepted			2012-03-23	2012-03-23	http://www.theplantlist.org/tpl1.1/record/kew-2563398		TRUE	Synonym	wfo-0000481695	Pinus nigra
94	1	Pinaceae	Pinus nigra	NA	Pinus nigra	Pinus nigra	FALSE	FALSE	FALSE	TRUE	FALSE	FALSE	FALSE	FALSE	NA	94	2	wfo-0000481696	677088-1	Pinus nigra	SPECIES	wfo-4000029794	J.F.Arnold	Pinaceae	Pinus	nigra				Reise Mariazell Steyerm. 8 1785	Accepted			2012-03-23	2012-03-23	http://www.theplantlist.org/tpl1.1/record/kew-2562349		FALSE
94	1	Pinaceae	Pinus nigra	NA	Pinus nigra	Pinus nigra	FALSE	FALSE	FALSE	TRUE	FALSE	FALSE	FALSE	FALSE	NA	94	3	wfo-0000481696	677088-1	Pinus nigra	SPECIES	wfo-4000029794	J.F.Arnold	Pinaceae	Pinus	nigra				Reise Mariazell Steyerm. 8 1785	Accepted			2012-03-23	2012-03-23	http://www.theplantlist.org/tpl1.1/record/kew-2562349		TRUE	Synonym	wfo-0000481698	Pinus nigra
101	1	Pinaceae	Pinus pseudostrobus	NA	Pinus pseudostrobus	Pinus pseudostrobus	FALSE	FALSE	FALSE	TRUE	FALSE	FALSE	FALSE	FALSE	NA	101	1	wfo-0000481750		Pinus montezumae	SPECIES	wfo-4000029794	Lamb.	Pinaceae	Pinus	montezumae				Descr. Pinus ed. 3, 1: 39 1832	Accepted			2012-03-23	2012-03-23	http://www.theplantlist.org/tpl1.1/record/kew-2562404		TRUE	Synonym	wfo-0000481825	Pinus pseudostrobus
101	1	Pinaceae	Pinus pseudostrobus	NA	Pinus pseudostrobus	Pinus pseudostrobus	FALSE	FALSE	FALSE	TRUE	FALSE	FALSE	FALSE	FALSE	NA	101	2	wfo-0000481826	314879-2	Pinus pseudostrobus	SPECIES	wfo-4000029794	Lindl.	Pinaceae	Pinus	pseudostrobus				Edwards's Bot. Reg. 25(Misc.): 63 1839	Accepted			2012-03-23	2012-03-23	http://www.theplantlist.org/tpl1.1/record/kew-2562483		FALSE
104	1	Pinaceae	Pinus resinosa	NA	Pinus resinosa	Pinus resinosa	FALSE	FALSE	FALSE	TRUE	FALSE	FALSE	FALSE	FALSE	NA	104	1	wfo-0000481843	263261-1	Pinus resinosa	SPECIES	wfo-4000029794	Aiton	Pinaceae	Pinus	resinosa				Hort. Kew. 3: 367 1789	Accepted			2012-03-23	2012-03-23	http://www.theplantlist.org/tpl1.1/record/kew-2562500		FALSE
104	1	Pinaceae	Pinus resinosa	NA	Pinus resinosa	Pinus resinosa	FALSE	FALSE	FALSE	TRUE	FALSE	FALSE	FALSE	FALSE	NA	104	2	wfo-0000481375	314865-2	Pinus hartwegii	SPECIES	wfo-4000029794	Lindl.	Pinaceae	Pinus	hartwegii				Edwards's Bot. Reg. 25(Misc.): 62 1839	Accepted			2012-03-23	2012-03-23	http://www.theplantlist.org/tpl1.1/record/kew-2562008		TRUE	Synonym	wfo-0000481853	Pinus resinosa
104	1	Pinaceae	Pinus resinosa	NA	Pinus resinosa	Pinus resinosa	FALSE	FALSE	FALSE	TRUE	FALSE	FALSE	FALSE	FALSE	NA	104	3	wfo-0000481648	263353-1	Pinus sylvestris	SPECIES	wfo-4000029794	L.	Pinaceae	Pinus	sylvestris				Sp. Pl. 1000 1753	Accepted			2012-03-23	2012-03-23	http://www.theplantlist.org/tpl1.1/record/kew-2562297		TRUE	Synonym	wfo-0000481854	Pinus resinosa
104	1	Pinaceae	Pinus resinosa	NA	Pinus resinosa	Pinus resinosa	FALSE	FALSE	FALSE	TRUE	FALSE	FALSE	FALSE	FALSE	NA	104	4	wfo-0000481903	307165-2	Pinus ponderosa	SPECIES	wfo-4000029794	Douglas ex C.Lawson	Pinaceae	Pinus	ponderosa				Agric. Man. 354 1836	Accepted			2012-03-23	2012-03-23	http://www.theplantlist.org/tpl1.1/record/kew-2562565		TRUE	Synonym	wfo-0000736807	Pinus resinosa
105	1	Pinaceae	Pinus rigida	NA	Pinus rigida	Pinus rigida	FALSE	FALSE	FALSE	TRUE	FALSE	FALSE	FALSE	FALSE	NA	105	1	wfo-0000481833	263270-1	Pinus rigida	SPECIES	wfo-4000029794	Mill.	Pinaceae	Pinus	rigida				Gard. Dict. ed. 8 10 1768	Accepted			2012-03-23	2012-03-23	http://www.theplantlist.org/tpl1.1/record/kew-2562491		FALSE
105	1	Pinaceae	Pinus rigida	NA	Pinus rigida	Pinus rigida	FALSE	FALSE	FALSE	TRUE	FALSE	FALSE	FALSE	FALSE	NA	105	2	wfo-0000481837		Pinus radiata	SPECIES	wfo-4000029794	D.Don	Pinaceae	Pinus	radiata				Trans. Linn. Soc. London 17: 442 1837	Accepted			2012-03-23	2012-03-23	http://www.theplantlist.org/tpl1.1/record/kew-2562495		TRUE	Synonym	wfo-0000481834	Pinus rigida
109	1	Pinaceae	Pinus taeda	NA	Pinus taeda	Pinus taeda	FALSE	FALSE	FALSE	TRUE	FALSE	FALSE	FALSE	FALSE	NA	109	1	wfo-0000736500		Pinus kesiya var. langbianensis	VARIETY	wfo-0000481052	(A.Chev.) Gaussen ex Bui	Pinaceae	Pinus	kesiya	langbianensis	var.		Adansonia n.s., 2: 338 1962	Accepted			2012-03-23	2012-03-23	http://www.theplantlist.org/tpl1.1/record/kew-2872097		TRUE	Synonym	wfo-0000481631	Pinus taeda
109	1	Pinaceae	Pinus taeda	NA	Pinus taeda	Pinus taeda	FALSE	FALSE	FALSE	TRUE	FALSE	FALSE	FALSE	FALSE	NA	109	2	wfo-0000481652	263357-1	Pinus taeda	SPECIES	wfo-4000029794	L.	Pinaceae	Pinus	taeda				Sp. Pl. 1000 1753	Accepted			2012-03-23	2012-03-23	http://www.theplantlist.org/tpl1.1/record/kew-2562300		FALSE
119	1	Podocarpaceae	Dacrycarpus dacrydiodes	NA	Dacrycarpus dacrydiodes	Dacrycarpus dacrydiodes	FALSE	FALSE	TRUE	TRUE	TRUE	FALSE	FALSE	FALSE	1	119	1	wfo-0000636634	687947-1	Dacrycarpus dacrydioides	SPECIES	wfo-4000010606	(A.Rich.) de Laub.	Podocarpaceae	Dacrycarpus	dacrydioides				J. Arnold Arbor. 50: 337 1969	Accepted			2012-03-23	2012-03-23	http://www.theplantlist.org/tpl1.1/record/kew-2755036		FALSE				s	NO
132	1	Taxaceae	Taxus baccata	NA	Taxus baccata	Taxus baccata	FALSE	FALSE	FALSE	TRUE	FALSE	FALSE	FALSE	FALSE	NA	132	1	wfo-0000594960		Cephalotaxus harringtonii	SPECIES	wfo-4000007287	(Knight ex J.Forbes) K.Koch	Taxaceae	Cephalotaxus	harringtonii				Dendrologie 2(2): 102 1873	Accepted			2012-03-26	2012-03-26	http://www.theplantlist.org/tpl1.1/record/kew-2709751		TRUE	Synonym	wfo-0000408628	Taxus baccata
132	1	Taxaceae	Taxus baccata	NA	Taxus baccata	Taxus baccata	FALSE	FALSE	FALSE	TRUE	FALSE	FALSE	FALSE	FALSE	NA	132	2	wfo-0000408637	306036-2	Taxus baccata	SPECIES	wfo-4000037650	L.	Taxaceae	Taxus	baccata				Sp. Pl. 1040 1753	Accepted			2012-03-26	2012-03-26	http://www.theplantlist.org/tpl1.1/record/kew-2434158		FALSE
139	2	Achariaceae	Scottellia coriacea	NA	Scottellia coriacea	Scottellia coriacea	FALSE	FALSE	FALSE	TRUE	FALSE	FALSE	FALSE	FALSE	NA	139	1	wfo-0000913932	365960-1	Scottellia coriacea	SPECIES	wfo-4000034835	A.Chev. ex Hutch. & Dalziel	Achariaceae	Scottellia	coriacea				Bull. Misc. Inform. Kew 1928: 31 1928	Unchecked			2012-03-23	2012-03-23	http://www.theplantlist.org/tpl1.1/record/kew-4589568		FALSE
139	2	Achariaceae	Scottellia coriacea	NA	Scottellia coriacea	Scottellia coriacea	FALSE	FALSE	FALSE	TRUE	FALSE	FALSE	FALSE	FALSE	NA	139	2	wfo-0000913938	365961-1	Scottellia coriacea	SPECIES	wfo-4000034835	A.Chev.	Achariaceae	Scottellia	coriacea				Fl. W. Trop. Afr. 1: 160 1927	Unchecked			2012-03-23	2012-03-23	http://www.theplantlist.org/tpl1.1/record/kew-4589578		FALSE
149	2	Anacardiaceae	Antrocaryon micraster	NA	Antrocaryon micraster	Antrocaryon micraster	FALSE	FALSE	TRUE	TRUE	TRUE	FALSE	FALSE	FALSE	1	149	1	wfo-0000539714	69226-1	Antrocaryon micraster	SPECIES	wfo-4000002535	A.Chev. & Guillaumin	Anacardiaceae	Antrocaryon	micraster				Bull. Soc. Bot. France 58(8): 152 1911 publ. 1912	Accepted			2012-03-23	2012-03-23	http://www.theplantlist.org/tpl1.1/record/kew-2643077		FALSE					YES
154	2	Anacardiaceae	Buchanania arborescens	NA	Buchanania arborescens	Buchanania arborescens	FALSE	FALSE	FALSE	TRUE	FALSE	FALSE	FALSE	FALSE	NA	154	1	wfo-0000573371	69275-1	Buchanania arborescens	SPECIES	wfo-4000005649	(Blume) Blume	Anacardiaceae	Buchanania	arborescens				Mus. Bot. 1: 183 1850	Accepted			2012-03-23	2012-03-23	http://www.theplantlist.org/tpl1.1/record/kew-2684757		FALSE
154	2	Anacardiaceae	Buchanania arborescens	NA	Buchanania arborescens	Buchanania arborescens	FALSE	FALSE	FALSE	TRUE	FALSE	FALSE	FALSE	FALSE	NA	154	2	wfo-0000573371	69275-1	Buchanania arborescens	SPECIES	wfo-4000005649	(Blume) Blume	Anacardiaceae	Buchanania	arborescens				Mus. Bot. 1: 183 1850	Accepted			2012-03-23	2012-03-23	http://www.theplantlist.org/tpl1.1/record/kew-2684757		TRUE	Synonym	wfo-0000573372	Buchanania arborescens
155	2	Anacardiaceae	Buchanania latifolia	NA	Buchanania latifolia	Buchanania latifolia	FALSE	FALSE	TRUE	TRUE	FALSE	FALSE	FALSE	FALSE	NA	155	1	wfo-0000573381	20008347-1	Buchanania cochinchinensis	SPECIES	wfo-4000005649	(Lour.) M.R.Almeida	Anacardiaceae	Buchanania	cochinchinensis				Fl. Maharashtra 1: 287 1996	Accepted			2012-03-23	2012-03-23	http://www.theplantlist.org/tpl1.1/record/kew-2684767		TRUE	Synonym	wfo-0000573409	Buchanania latifolia
172	2	Anacardiaceae	Lannea coromandelica (as Lannea grandis)	YES	Lannea grandis	Lannea grandis	FALSE	FALSE	TRUE	TRUE	FALSE	FALSE	FALSE	FALSE	NA	172	1	wfo-0001050697	69758-1	Lannea coromandelica	SPECIES	wfo-4000020561	(Houtt.) Merr.	Anacardiaceae	Lannea	coromandelica				J. Arnold Arbor. 19(4): 353 1938	Accepted			2012-04-18	2012-04-18	http://www.theplantlist.org/tpl1.1/record/tro-1300635		TRUE	Synonym	wfo-0001051905	Lannea grandis
173	2	Anacardiaceae	Lannea coromandelica (as Lannea grandis)	YES	Lannea coromandelica	Lannea coromandelica	FALSE	FALSE	TRUE	TRUE	FALSE	FALSE	FALSE	FALSE	NA	173	1	wfo-0001050697	69758-1	Lannea coromandelica	SPECIES	wfo-4000020561	(Houtt.) Merr.	Anacardiaceae	Lannea	coromandelica				J. Arnold Arbor. 19(4): 353 1938	Accepted			2012-04-18	2012-04-18	http://www.theplantlist.org/tpl1.1/record/tro-1300635		FALSE
175	2	Anacardiaceae	Loxopterygium sagotii	NA	Loxopterygium sagotii	Loxopterygium sagotii	FALSE	FALSE	TRUE	TRUE	TRUE	FALSE	FALSE	FALSE	1	175	1	wfo-0000360307	69869-1	Loxopterygium sagotii	SPECIES	wfo-4000022348	Hook.f.	Anacardiaceae	Loxopterygium	sagotii				Gen. Pl. 1: 420 1862	Accepted			2012-03-23	2012-03-23	http://www.theplantlist.org/tpl1.1/record/kew-2340866		FALSE					YES
206	2	Annonaceae	Polyalthia oblongifolia	NA	Polyalthia oblongifolia	Polyalthia oblongifolia	FALSE	FALSE	FALSE	TRUE	FALSE	FALSE	FALSE	FALSE	NA	206	1	wfo-0000394352	74676-1	Polyalthia oblongifolia	SPECIES	wfo-4000030676	Burck	Annonaceae	Polyalthia	oblongifolia				Nova Guinea 8: 429 1910	Unchecked			2012-03-23	2012-03-23	http://www.theplantlist.org/tpl1.1/record/kew-2407906		FALSE
206	2	Annonaceae	Polyalthia oblongifolia	NA	Polyalthia oblongifolia	Polyalthia oblongifolia	FALSE	FALSE	FALSE	TRUE	FALSE	FALSE	FALSE	FALSE	NA	206	2	wfo-0000394353	74675-1	Polyalthia oblongifolia	SPECIES	wfo-4000030676	C.B.Rob.	Annonaceae	Polyalthia	oblongifolia				Philipp. J. Sci., C 6: 202 1911	Unchecked			2012-03-23	2012-03-23	http://www.theplantlist.org/tpl1.1/record/kew-2407907		FALSE
229	2	Apocynaceae	Wrightia pubescens	NA	Wrightia pubescens	Wrightia pubescens	FALSE	FALSE	FALSE	TRUE	FALSE	FALSE	FALSE	FALSE	NA	229	1	wfo-0000334509	82831-1	Wrightia arborea	SPECIES	wfo-4000040832	(Dennst.) Mabb.	Apocynaceae	Wrightia	arborea				Taxon 26: 533 1977	Accepted			2012-03-23	2012-03-23	http://www.theplantlist.org/tpl1.1/record/kew-214888		TRUE	Synonym	wfo-0000334558	Wrightia pubescens
229	2	Apocynaceae	Wrightia pubescens	NA	Wrightia pubescens	Wrightia pubescens	FALSE	FALSE	FALSE	TRUE	FALSE	FALSE	FALSE	FALSE	NA	229	2	wfo-0000334559	150243-3	Wrightia pubescens	SPECIES	wfo-4000040832	R.Br.	Apocynaceae	Wrightia	pubescens				Asclepiadeae 59 1810	Accepted			2012-03-23	2012-03-23	http://www.theplantlist.org/tpl1.1/record/kew-214935		FALSE
233	2	Aquifoliaceae	Ilex aquifolium	NA	Ilex aquifolium	Ilex aquifolium	FALSE	FALSE	FALSE	TRUE	FALSE	FALSE	FALSE	FALSE	NA	233	1	wfo-0000729203	83051-1	Ilex aquifolium	SPECIES	wfo-4000018994	L.	Aquifoliaceae	Ilex	aquifolium				Sp. Pl. 125 1753	Accepted			2012-03-23	2012-03-23	http://www.theplantlist.org/tpl1.1/record/kew-2860379		FALSE
233	2	Aquifoliaceae	Ilex aquifolium	NA	Ilex aquifolium	Ilex aquifolium	FALSE	FALSE	FALSE	TRUE	FALSE	FALSE	FALSE	FALSE	NA	233	2	wfo-0000729205	83052-1	Ilex aquifolium	SPECIES		Lour.	Aquifoliaceae	Ilex	aquifolium				Fl. Cochinch. 91 1790	Unchecked			2012-03-23	2012-03-23	http://www.theplantlist.org/tpl1.1/record/kew-2860380		FALSE
238	2	Aquifoliaceae	Ilex petiolaris (as Ilex parviflora)	YES	Ilex parviflora	Ilex parviflora	FALSE	FALSE	TRUE	TRUE	FALSE	FALSE	FALSE	FALSE	NA	238	1	wfo-0001078459	306411-2	Ilex petiolaris	SPECIES	wfo-4000018994	Benth.	Aquifoliaceae	Ilex	petiolaris				Hooker's J. Bot. Kew Gard. Misc. 4: 11–12 1852	Accepted			2012-04-18	2012-04-18	http://www.theplantlist.org/tpl1.1/record/tro-2000151		TRUE	Synonym	wfo-0001078458	Ilex parviflora
239	2	Aquifoliaceae	Ilex petiolaris (as Ilex parviflora)	YES	Ilex petiolaris	Ilex petiolaris	FALSE	FALSE	TRUE	TRUE	FALSE	FALSE	FALSE	FALSE	NA	239	1	wfo-0001078459	306411-2	Ilex petiolaris	SPECIES	wfo-4000018994	Benth.	Aquifoliaceae	Ilex	petiolaris				Hooker's J. Bot. Kew Gard. Misc. 4: 11–12 1852	Accepted			2012-04-18	2012-04-18	http://www.theplantlist.org/tpl1.1/record/tro-2000151		FALSE
240	2	Araliaceae	Dendropanax arboreus	NA	Dendropanax arboreus	Dendropanax arboreus	FALSE	FALSE	TRUE	TRUE	TRUE	FALSE	FALSE	FALSE	1	240	1	wfo-0000941578	1133937-2	Dendropanax arboreus	SPECIES	wfo-4000011096	(L.) Decne. & Planch.	Araliaceae	Dendropanax	arboreus				Rev. Hort. IV, 3: 107 1854	Accepted			2012-03-23	2012-03-23	http://www.theplantlist.org/tpl1.1/record/kew-60019		FALSE					YES
250	2	Arecaceae	Dypsis decaryi (as Neodypsis decaryi)	YES	Neodypsis decaryi	Neodypsis decaryi	FALSE	FALSE	TRUE	TRUE	FALSE	FALSE	FALSE	FALSE	NA	250	1	wfo-0000947046	985350-1	Dypsis decaryi	SPECIES	wfo-4000012821	(Jum.) Beentje & J.Dransf.	Arecaceae	Dypsis	decaryi				Palms Madagascar 187 1995	Accepted			2012-03-23	2012-03-23	http://www.theplantlist.org/tpl1.1/record/kew-65432		TRUE	Synonym	wfo-0000250049	Neodypsis decaryi
251	2	Arecaceae	Dypsis decaryi (as Neodypsis decaryi)	YES	Dypsis decaryi	Dypsis decaryi	FALSE	FALSE	TRUE	TRUE	FALSE	FALSE	FALSE	FALSE	NA	251	1	wfo-0000947046	985350-1	Dypsis decaryi	SPECIES	wfo-4000012821	(Jum.) Beentje & J.Dransf.	Arecaceae	Dypsis	decaryi				Palms Madagascar 187 1995	Accepted			2012-03-23	2012-03-23	http://www.theplantlist.org/tpl1.1/record/kew-65432		FALSE
252	2	Arecaceae	Dypsis decipiens (as Chrysalidocarpus decipiens)	YES	Chrysalidocarpus decipiens	Chrysalidocarpus decipiens	FALSE	FALSE	TRUE	TRUE	FALSE	FALSE	FALSE	FALSE	NA	252	1	wfo-0000947047	985351-1	Dypsis decipiens	SPECIES	wfo-4000012821	(Becc.) Beentje & J.Dransf.	Arecaceae	Dypsis	decipiens				Palms Madagascar 191 1995	Accepted			2012-03-23	2012-03-23	http://www.theplantlist.org/tpl1.1/record/kew-65433		TRUE	Synonym	wfo-0000853013	Chrysalidocarpus decipiens
253	2	Arecaceae	Dypsis decipiens (as Chrysalidocarpus decipiens)	YES	Dypsis decipiens	Dypsis decipiens	FALSE	FALSE	TRUE	TRUE	FALSE	FALSE	FALSE	FALSE	NA	253	1	wfo-0000947047	985351-1	Dypsis decipiens	SPECIES	wfo-4000012821	(Becc.) Beentje & J.Dransf.	Arecaceae	Dypsis	decipiens				Palms Madagascar 191 1995	Accepted			2012-03-23	2012-03-23	http://www.theplantlist.org/tpl1.1/record/kew-65433		FALSE
270	2	Betulaceae	Alnus rubra	NA	Alnus rubra	Alnus rubra	FALSE	FALSE	FALSE	TRUE	FALSE	FALSE	FALSE	FALSE	NA	270	1	wfo-0000947467	294986-1	Alnus rubra	SPECIES	wfo-4000001331	Bong.	Betulaceae	Alnus	rubra				Mém. Acad. Imp. Sci. Saint Pétersbourg, Sér. 7 2: 162 1833	Accepted			2012-03-23	2012-03-23	http://www.theplantlist.org/tpl1.1/record/kew-6584		FALSE
270	2	Betulaceae	Alnus rubra	NA	Alnus rubra	Alnus rubra	FALSE	FALSE	FALSE	TRUE	FALSE	FALSE	FALSE	FALSE	NA	270	2	wfo-0000947620	294991-1	Alnus serrulata	SPECIES	wfo-4000001331	(Aiton) Willd.	Betulaceae	Alnus	serrulata				Sp. Pl. 4: 336 1805	Accepted			2012-03-23	2012-03-23	http://www.theplantlist.org/tpl1.1/record/kew-6598		TRUE	Synonym	wfo-0000947478	Alnus rubra
273	2	Betulaceae	Betula lenta	NA	Betula lenta	Betula lenta	FALSE	FALSE	FALSE	TRUE	FALSE	FALSE	FALSE	FALSE	NA	273	1	wfo-0000335985		Betula pubescens	SPECIES	wfo-4000004547	Ehrh.	Betulaceae	Betula	pubescens				Beitr. Naturk. 4: 160 1789	Accepted			2012-03-23	2012-03-23	http://www.theplantlist.org/tpl1.1/record/kew-21636		TRUE	Synonym	wfo-0000334080	Betula lenta
273	2	Betulaceae	Betula lenta	NA	Betula lenta	Betula lenta	FALSE	FALSE	FALSE	TRUE	FALSE	FALSE	FALSE	FALSE	NA	273	2	wfo-0000334091	295125-1	Betula lenta	SPECIES	wfo-4000004547	L.	Betulaceae	Betula	lenta				Sp. Pl. 983 1753	Accepted			2012-03-23	2012-03-23	http://www.theplantlist.org/tpl1.1/record/kew-21443		FALSE
278	2	Betulaceae	Betula populifolia	NA	Betula populifolia	Betula populifolia	FALSE	FALSE	FALSE	TRUE	FALSE	FALSE	FALSE	FALSE	NA	278	1	wfo-0000335985		Betula pubescens	SPECIES	wfo-4000004547	Ehrh.	Betulaceae	Betula	pubescens				Beitr. Naturk. 4: 160 1789	Accepted			2012-03-23	2012-03-23	http://www.theplantlist.org/tpl1.1/record/kew-21636		TRUE	Synonym	wfo-0000335819	Betula populifolia
278	2	Betulaceae	Betula populifolia	NA	Betula populifolia	Betula populifolia	FALSE	FALSE	FALSE	TRUE	FALSE	FALSE	FALSE	FALSE	NA	278	2	wfo-0000335831	107861-1	Betula populifolia	SPECIES	wfo-4000004547	Marshall	Betulaceae	Betula	populifolia				Arbust. Amer. 19 1785	Accepted			2012-03-23	2012-03-23	http://www.theplantlist.org/tpl1.1/record/kew-21620		FALSE
290	2	Bignoniaceae	Handroanthus capitatus (as Tabebuia capitata)	YES	Tabebuia capitata	Tabebuia capitata	FALSE	FALSE	TRUE	TRUE	FALSE	FALSE	FALSE	FALSE	NA	290	1	wfo-0000778584	109688-1	Handroanthus capitatus	SPECIES	wfo-4000016828	(Bureau & K.Schum.) Mattos	Bignoniaceae	Handroanthus	capitatus				Loefgrenia 50: 4 1970	Accepted			2012-03-23	2012-03-23	http://www.theplantlist.org/tpl1.1/record/kew-317136		TRUE	Synonym	wfo-0000780137	Tabebuia capitata
291	2	Bignoniaceae	Handroanthus capitatus (as Tabebuia capitata)	YES	Handroanthus capitatus	Handroanthus capitatus	FALSE	FALSE	TRUE	TRUE	FALSE	FALSE	FALSE	FALSE	NA	291	1	wfo-0000778584	109688-1	Handroanthus capitatus	SPECIES	wfo-4000016828	(Bureau & K.Schum.) Mattos	Bignoniaceae	Handroanthus	capitatus				Loefgrenia 50: 4 1970	Accepted			2012-03-23	2012-03-23	http://www.theplantlist.org/tpl1.1/record/kew-317136		FALSE
300	2	Bignoniaceae	Jacaranda mimosifolia	NA	Jacaranda mimosifolia	Jacaranda mimosifolia	FALSE	FALSE	TRUE	TRUE	TRUE	FALSE	FALSE	FALSE	1	300	1	wfo-0000778761	130936-2	Jacaranda mimosifolia	SPECIES	wfo-4000019423	D.Don	Bignoniaceae	Jacaranda	mimosifolia				Bot. Reg. 8: t. 631 1822	Accepted			2012-03-23	2012-03-23	http://www.theplantlist.org/tpl1.1/record/kew-317311		FALSE					YES
301	2	Bignoniaceae	Jacaranda obtusifolia subsp. rhombifolia (as Jacaranda rhombifolia)	YES	Jacaranda rhombifolia	Jacaranda rhombifolia	FALSE	FALSE	TRUE	TRUE	FALSE	FALSE	FALSE	FALSE	NA	301	1	wfo-0000778799	130942-2	Jacaranda obtusifolia subsp. rhombifolia	SUBSPECIES	wfo-0000778849	(G.Mey.) A.H.Gentry	Bignoniaceae	Jacaranda	obtusifolia	rhombifolia	subsp.		Mem. New York Bot. Gard. 29: 257 1978	Accepted			2012-03-23	2012-03-23	http://www.theplantlist.org/tpl1.1/record/kew-317349		TRUE	Synonym	wfo-0000778808	Jacaranda rhombifolia
302	2	Bignoniaceae	Jacaranda obtusifolia subsp. rhombifolia (as Jacaranda rhombifolia)	YES	Jacaranda obtusifolia subsp. rhombifolia	Jacaranda obtusifolia subsp. rhombifolia	FALSE	FALSE	TRUE	TRUE	FALSE	FALSE	FALSE	FALSE	NA	302	1	wfo-0000778799	130942-2	Jacaranda obtusifolia subsp. rhombifolia	SUBSPECIES	wfo-0000778849	(G.Mey.) A.H.Gentry	Bignoniaceae	Jacaranda	obtusifolia	rhombifolia	subsp.		Mem. New York Bot. Gard. 29: 257 1978	Accepted			2012-03-23	2012-03-23	http://www.theplantlist.org/tpl1.1/record/kew-317349		FALSE
303	2	Bignoniaceae	Jacaranda obtusifolia	NA	Jacaranda obtusifolia	Jacaranda obtusifolia	FALSE	FALSE	TRUE	TRUE	TRUE	FALSE	FALSE	FALSE	1	303	1	wfo-0000778849		Jacaranda obtusifolia	SPECIES	wfo-4000019423	Bonpl.	Bignoniaceae	Jacaranda	obtusifolia				Pl. Aequinoct. 1: 62 1805 publ. 1808	Accepted			2012-03-23	2012-03-23	http://www.theplantlist.org/tpl1.1/record/kew-317394		FALSE					YES
304	2	Bignoniaceae	Jacaranda puberula (as Jacaranda semiserrata)	YES	Jacaranda semiserrata	Jacaranda semiserrata	FALSE	FALSE	TRUE	TRUE	FALSE	FALSE	FALSE	FALSE	NA	304	1	wfo-0000778801	109844-1	Jacaranda puberula	SPECIES	wfo-4000019423	Cham.	Bignoniaceae	Jacaranda	puberula				Linnaea 7: 550 1832	Accepted			2012-03-23	2012-03-23	http://www.theplantlist.org/tpl1.1/record/kew-317350		TRUE	Synonym	wfo-0000778802	Jacaranda semiserrata
305	2	Bignoniaceae	Jacaranda puberula (as Jacaranda semiserrata)	YES	Jacaranda puberula	Jacaranda puberula	FALSE	FALSE	TRUE	TRUE	FALSE	FALSE	FALSE	FALSE	NA	305	1	wfo-0000778801	109844-1	Jacaranda puberula	SPECIES	wfo-4000019423	Cham.	Bignoniaceae	Jacaranda	puberula				Linnaea 7: 550 1832	Accepted			2012-03-23	2012-03-23	http://www.theplantlist.org/tpl1.1/record/kew-317350		FALSE
306	2	Bignoniaceae	Kigelia africana (& as Kigelia pinnata)	YES	Kigelia pinnata	Kigelia pinnata	FALSE	FALSE	TRUE	TRUE	FALSE	FALSE	FALSE	FALSE	NA	306	1	wfo-0000778884	109874-1	Kigelia africana	SPECIES	wfo-4000019993	(Lam.) Benth.	Bignoniaceae	Kigelia	africana				Niger Fl. 463 1849	Accepted			2012-03-23	2012-03-23	http://www.theplantlist.org/tpl1.1/record/kew-317427		TRUE	Synonym	wfo-0000778896	Kigelia pinnata
307	2	Bignoniaceae	Kigelia africana (& as Kigelia pinnata)	YES	Kigelia africana	Kigelia africana	FALSE	FALSE	TRUE	TRUE	FALSE	FALSE	FALSE	FALSE	NA	307	1	wfo-0000778884	109874-1	Kigelia africana	SPECIES	wfo-4000019993	(Lam.) Benth.	Bignoniaceae	Kigelia	africana				Niger Fl. 463 1849	Accepted			2012-03-23	2012-03-23	http://www.theplantlist.org/tpl1.1/record/kew-317427		FALSE
321	2	Boraginaceae	Cordia dichotoma (also as Cordia suaveolens)	YES	Cordia suaveolens	Cordia suaveolens	FALSE	FALSE	TRUE	TRUE	FALSE	FALSE	FALSE	FALSE	NA	321	1	wfo-0000620417	114098-1	Cordia dichotoma	SPECIES	wfo-4000009266	G.Forst.	Boraginaceae	Cordia	dichotoma				Fl. Ins. Austr. 18 1786	Accepted			2012-03-23	2012-03-23	http://www.theplantlist.org/tpl1.1/record/kew-2736712		TRUE	Synonym	wfo-0000621004	Cordia suaveolens
322	2	Boraginaceae	Cordia dichotoma (also as Cordia suaveolens)	YES	Cordia dichotoma	Cordia dichotoma	FALSE	FALSE	FALSE	TRUE	FALSE	FALSE	FALSE	FALSE	NA	322	1	wfo-0000620417	114098-1	Cordia dichotoma	SPECIES	wfo-4000009266	G.Forst.	Boraginaceae	Cordia	dichotoma				Fl. Ins. Austr. 18 1786	Accepted			2012-03-23	2012-03-23	http://www.theplantlist.org/tpl1.1/record/kew-2736712		FALSE
322	2	Boraginaceae	Cordia dichotoma (also as Cordia suaveolens)	YES	Cordia dichotoma	Cordia dichotoma	FALSE	FALSE	FALSE	TRUE	FALSE	FALSE	FALSE	FALSE	NA	322	2	wfo-0000620284	274897-2	Cordia bifurcata	SPECIES	wfo-4000009266	Roem. & Schult.	Boraginaceae	Cordia	bifurcata				Syst. Veg. 4: 466 1819	Accepted			2012-03-23	2012-03-23	http://www.theplantlist.org/tpl1.1/record/kew-2736581		TRUE	Synonym	wfo-0000620418	Cordia dichotoma
330	2	Boraginaceae	Cordia platythyrsa	NA	Cordia platythyrsa	Cordia platythyrsa	FALSE	FALSE	TRUE	TRUE	TRUE	FALSE	FALSE	FALSE	1	330	1	wfo-0000620858	114457-1	Cordia platythyrsa	SPECIES	wfo-4000009266	Baker	Boraginaceae	Cordia	platythyrsa				Bull. Misc. Inform. Kew 1894: 28 1894	Accepted			2012-03-23	2012-03-23	http://www.theplantlist.org/tpl1.1/record/kew-2737124		FALSE					YES
331	2	Boraginaceae	Cordia sebestena	NA	Cordia sebestena	Cordia sebestena	FALSE	FALSE	FALSE	TRUE	FALSE	FALSE	FALSE	FALSE	NA	331	1	wfo-0000620951	65551-2	Cordia sebestena	SPECIES	wfo-4000009266	L.	Boraginaceae	Cordia	sebestena				Sp. Pl. 190 1753	Accepted			2012-03-23	2012-03-23	http://www.theplantlist.org/tpl1.1/record/kew-2737208		FALSE
331	2	Boraginaceae	Cordia sebestena	NA	Cordia sebestena	Cordia sebestena	FALSE	FALSE	FALSE	TRUE	FALSE	FALSE	FALSE	FALSE	NA	331	2	wfo-0000620765	97109-3	Cordia myxa	SPECIES	wfo-4000009266	L.	Boraginaceae	Cordia	myxa				Sp. Pl. 199 1753	Accepted			2012-03-23	2012-03-23	http://www.theplantlist.org/tpl1.1/record/kew-2737033		TRUE	Synonym	wfo-0000620952	Cordia sebestena
331	2	Boraginaceae	Cordia sebestena	NA	Cordia sebestena	Cordia sebestena	FALSE	FALSE	FALSE	TRUE	FALSE	FALSE	FALSE	FALSE	NA	331	3	wfo-0000621005	114575-1	Cordia subcordata	SPECIES	wfo-4000009266	Lam.	Boraginaceae	Cordia	subcordata				Tabl. Encycl. n. 1899 1792	Accepted			2012-03-23	2012-03-23	http://www.theplantlist.org/tpl1.1/record/kew-2737258		TRUE	Synonym	wfo-0000620953	Cordia sebestena
331	2	Boraginaceae	Cordia sebestena	NA	Cordia sebestena	Cordia sebestena	FALSE	FALSE	FALSE	TRUE	FALSE	FALSE	FALSE	FALSE	NA	331	4	wfo-0000620940	114523-1	Cordia scabra	SPECIES	wfo-4000009266	Desf.	Boraginaceae	Cordia	scabra				Tabl. École Bot. 71 1804	Accepted			2012-03-23	2012-03-23	http://www.theplantlist.org/tpl1.1/record/kew-2737199		TRUE	Synonym	wfo-0000620954	Cordia sebestena
338	2	Burseraceae	Canarium indicum	NA	Canarium indicum	Canarium indicum	FALSE	FALSE	TRUE	TRUE	TRUE	FALSE	FALSE	FALSE	1	338	1	wfo-0000583554	127364-1	Canarium indicum	SPECIES	wfo-4000006516	L.	Burseraceae	Canarium	indicum				Amoen. Acad. 4: 143 1759	Accepted			2012-03-23	2012-03-23	http://www.theplantlist.org/tpl1.1/record/kew-2695906		FALSE					YES
339	2	Burseraceae	Canarium littorale	NA	Canarium littorale	Canarium littorale	FALSE	FALSE	TRUE	TRUE	TRUE	FALSE	FALSE	FALSE	1	339	1	wfo-0000583587	127395-1	Canarium littorale	SPECIES	wfo-4000006516	Blume	Burseraceae	Canarium	littorale				Bijdr. 1164 1826	Accepted			2012-03-23	2012-03-23	http://www.theplantlist.org/tpl1.1/record/kew-2695939		FALSE					YES
360	2	Cannabaceae	Celtis laevigata	NA	Celtis laevigata	Celtis laevigata	FALSE	FALSE	FALSE	TRUE	FALSE	FALSE	FALSE	FALSE	NA	360	1	wfo-0000593589	836997-1	Celtis laevigata	SPECIES	wfo-4000007143	Willd.	Cannabaceae	Celtis	laevigata				Berlin. Baumz. ed. 2: 81 1811	Accepted			2012-03-23	2012-03-23	http://www.theplantlist.org/tpl1.1/record/kew-2708323		FALSE
360	2	Cannabaceae	Celtis laevigata	NA	Celtis laevigata	Celtis laevigata	FALSE	FALSE	FALSE	TRUE	FALSE	FALSE	FALSE	FALSE	NA	360	2	wfo-0000593565	51171-2	Celtis iguanaea	SPECIES	wfo-4000007143	(Jacq.) Sarg.	Cannabaceae	Celtis	iguanaea				Silva 7: 64 1895	Accepted			2012-03-23	2012-03-23	http://www.theplantlist.org/tpl1.1/record/kew-2708300		TRUE	Synonym	wfo-0000593590	Celtis laevigata
371	2	Caryocaraceae	Caryocar villosum	NA	Caryocar villosum	Caryocar villosum	FALSE	FALSE	TRUE	TRUE	TRUE	FALSE	FALSE	FALSE	1	371	1	wfo-0000808353	828606-1	Caryocar villosum	SPECIES	wfo-4000006852	(Aubl.) Pers.	Caryocaraceae	Caryocar	villosum				Syn. Pl. 2: 84 1806	Accepted			2012-03-23	2012-03-23	http://www.theplantlist.org/tpl1.1/record/kew-34658		FALSE					YES
378	2	Celastraceae	Lophopetalum floribundum	NA	Lophopetalum floribundum	Lophopetalum floribundum	FALSE	FALSE	TRUE	TRUE	TRUE	FALSE	FALSE	FALSE	1	378	1	wfo-0000359005	161736-1	Lophopetalum floribundum	SPECIES	wfo-4000022224	Wight	Celastraceae	Lophopetalum	floribundum				Ill. Ind. Bot. 1: 178 1840	Unchecked			2012-03-23	2012-03-23	http://www.theplantlist.org/tpl1.1/record/kew-2339054		FALSE					YES
381	2	Celastraceae	Lophopetalum pachyphyllum	NA	Lophopetalum pachyphyllum	Lophopetalum pachyphyllum	FALSE	FALSE	TRUE	TRUE	TRUE	FALSE	FALSE	FALSE	1	381	1	wfo-0000358948	161754-1	Lophopetalum pachyphyllum	SPECIES	wfo-4000022224	King	Celastraceae	Lophopetalum	pachyphyllum				J. Asiat. Soc. Bengal, Pt. 2, Nat. Hist. 65: 348 1896	Unchecked			2012-03-23	2012-03-23	http://www.theplantlist.org/tpl1.1/record/kew-2338977		FALSE					YES
382	2	Celastraceae	Lophopetalum pallidum	NA	Lophopetalum pallidum	Lophopetalum pallidum	FALSE	FALSE	TRUE	TRUE	TRUE	FALSE	FALSE	FALSE	1	382	1	wfo-0000358926	161755-1	Lophopetalum pallidum	SPECIES	wfo-4000022224	M.A.Lawson	Celastraceae	Lophopetalum	pallidum				Fl. Brit. India 1: 615 1875	Unchecked			2012-03-23	2012-03-23	http://www.theplantlist.org/tpl1.1/record/kew-2338955		FALSE					YES
383	2	Celastraceae	Lophopetalum rigidum	NA	Lophopetalum rigidum	Lophopetalum rigidum	FALSE	FALSE	TRUE	TRUE	TRUE	FALSE	FALSE	FALSE	1	383	1	wfo-0000358919	161759-1	Lophopetalum rigidum	SPECIES	wfo-4000022224	Ridl.	Celastraceae	Lophopetalum	rigidum				Bull. Misc. Inform. Kew 1931: 38 1931	Unchecked			2012-03-23	2012-03-23	http://www.theplantlist.org/tpl1.1/record/kew-2338949		FALSE					YES
387	2	Cercidiphyllaceae	Cercidiphyllum japonicum	NA	Cercidiphyllum japonicum	Cercidiphyllum japonicum	FALSE	FALSE	FALSE	TRUE	FALSE	FALSE	FALSE	FALSE	NA	387	1	wfo-0000834990	77084481-1	Cercidiphyllum japonicum	SPECIES	wfo-4000007398	Siebold & Zucc. ex J.J.Hoffm. & J.H.Schult.bis	Cercidiphyllaceae	Cercidiphyllum	japonicum				Noms Indig. Pl. Japon ed. 2: 13 1864	Accepted			2012-03-23	2012-03-23	http://www.theplantlist.org/tpl1.1/record/kew-37218		FALSE
387	2	Cercidiphyllaceae	Cercidiphyllum japonicum	NA	Cercidiphyllum japonicum	Cercidiphyllum japonicum	FALSE	FALSE	FALSE	TRUE	FALSE	FALSE	FALSE	FALSE	NA	387	2	wfo-0001294587	554361-1	Cercidiphyllum japonicum	SPECIES	wfo-4000007398	Siebold & Zucc.	Cercidiphyllaceae	Cercidiphyllum	japonicum				Abh. Math.-Phys. Cl. Königl. Bayer. Akad. Wiss. 4(3): 238 1846	Unchecked			2012-04-18	2012-04-18	http://www.theplantlist.org/tpl1.1/record/tro-7100001		FALSE
391	2	Chrysobalanaceae	Licania macrophylla	NA	Licania macrophylla	Licania macrophylla	FALSE	FALSE	FALSE	TRUE	FALSE	FALSE	FALSE	FALSE	NA	391	1	wfo-0000815833	726084-1	Licania macrophylla	SPECIES	wfo-4000021674	Benth.	Chrysobalanaceae	Licania	macrophylla				Hooker's J. Bot. Kew Gard. Misc. 2: 240 1850	Accepted			2012-03-23	2012-03-23	http://www.theplantlist.org/tpl1.1/record/kew-353767		FALSE
391	2	Chrysobalanaceae	Licania macrophylla	NA	Licania macrophylla	Licania macrophylla	FALSE	FALSE	FALSE	TRUE	FALSE	FALSE	FALSE	FALSE	NA	391	2	wfo-0000815851	139815-2	Licania laxiflora	SPECIES	wfo-4000021674	Fritsch	Chrysobalanaceae	Licania	laxiflora				Ann. K. K. Naturhist. Hofmus. 4: 46 1889	Accepted			2012-03-23	2012-03-23	http://www.theplantlist.org/tpl1.1/record/kew-353783		TRUE	Synonym	wfo-0000815834	Licania macrophylla
396	2	Chrysobalanaceae	Parinari curatellifolia	NA	Parinari curatellifolia	Parinari curatellifolia	FALSE	FALSE	TRUE	TRUE	TRUE	FALSE	FALSE	FALSE	1	396	1	wfo-0000817683	727095-1	Parinari curatellifolia	SPECIES	wfo-4000028205	Planch. ex Benth.	Chrysobalanaceae	Parinari	curatellifolia				Niger Fl. 333 1849	Accepted			2012-03-23	2012-03-23	http://www.theplantlist.org/tpl1.1/record/kew-355496		FALSE					YES
399	2	Clusiaceae	Calophyllum ferrugineum	NA	Calophyllum ferrugineum	Calophyllum ferrugineum	FALSE	FALSE	FALSE	TRUE	FALSE	FALSE	FALSE	FALSE	NA	399	1	wfo-0000581141	427164-1	Calophyllum ferrugineum	SPECIES	wfo-4000006171	Ridl.	Calophyllaceae	Calophyllum	ferrugineum				J. Straits Branch Roy. Asiat. Soc. 54: 17 1910	Accepted			2012-03-23	2012-03-23	http://www.theplantlist.org/tpl1.1/record/kew-2693310		FALSE
399	2	Clusiaceae	Calophyllum ferrugineum	NA	Calophyllum ferrugineum	Calophyllum ferrugineum	FALSE	FALSE	FALSE	TRUE	FALSE	FALSE	FALSE	FALSE	NA	399	2	wfo-0000581050	427108-1	Calophyllum blancoi	SPECIES	wfo-4000006171	Planch. & Triana	Calophyllaceae	Calophyllum	blancoi				Ann. Sci. Nat., Bot. IV, 15: 272 1861	Accepted			2012-03-23	2012-03-23	http://www.theplantlist.org/tpl1.1/record/kew-2693223		TRUE	Synonym	wfo-0000581142	Calophyllum ferrugineum
418	2	Combretaceae	Terminalia alata	NA	Terminalia alata	Terminalia alata	FALSE	FALSE	FALSE	TRUE	FALSE	FALSE	FALSE	FALSE	NA	418	1	wfo-0000406785	170939-1	Terminalia alata	SPECIES	wfo-4000037799	Wall.	Combretaceae	Terminalia	alata				Numer. List 3980 B 1831	Unchecked			2012-03-23	2012-03-23	http://www.theplantlist.org/tpl1.1/record/kew-2431088		FALSE
418	2	Combretaceae	Terminalia alata	NA	Terminalia alata	Terminalia alata	FALSE	FALSE	FALSE	TRUE	FALSE	FALSE	FALSE	FALSE	NA	418	2	wfo-0000406786	170940-1	Terminalia alata	SPECIES	wfo-4000037799	D.Dietr.	Combretaceae	Terminalia	alata				Syn. Pl. 2: 1522 1840	Unchecked			2012-03-23	2012-03-23	http://www.theplantlist.org/tpl1.1/record/kew-2431089		FALSE
418	2	Combretaceae	Terminalia alata	NA	Terminalia alata	Terminalia alata	FALSE	FALSE	FALSE	TRUE	FALSE	FALSE	FALSE	FALSE	NA	418	3	wfo-0000406788	170941-1	Terminalia alata	SPECIES		Roth	Combretaceae	Terminalia	alata				Nov. Pl. Sp. 379 1821	Unchecked			2012-03-23	2012-03-23	http://www.theplantlist.org/tpl1.1/record/kew-2431090		FALSE
426	2	Combretaceae	Terminalia celebica	NA	Terminalia celebica	Terminalia celebica	FALSE	FALSE	TRUE	TRUE	TRUE	FALSE	FALSE	FALSE	1	426	1	wfo-0000406801	171036-1	Terminalia celebica	SPECIES	wfo-4000037799	Exell	Combretaceae	Terminalia	celebica				Blumea 7: 325 1953	Unchecked			2012-03-23	2012-03-23	http://www.theplantlist.org/tpl1.1/record/kew-2431104		FALSE					YES
432	2	Combretaceae	Terminalia microcarpa	NA	Terminalia microcarpa	Terminalia microcarpa	FALSE	FALSE	FALSE	TRUE	FALSE	FALSE	FALSE	FALSE	NA	432	1	wfo-0000408859	171239-1	Terminalia microcarpa	SPECIES	wfo-4000037799	F.Muell.	Combretaceae	Terminalia	microcarpa				Fragm. 3: 92 1862	Unchecked			2012-03-23	2012-03-23	http://www.theplantlist.org/tpl1.1/record/kew-2434459		FALSE
432	2	Combretaceae	Terminalia microcarpa	NA	Terminalia microcarpa	Terminalia microcarpa	FALSE	FALSE	FALSE	TRUE	FALSE	FALSE	FALSE	FALSE	NA	432	2	wfo-0000408867	171240-1	Terminalia microcarpa	SPECIES	wfo-4000037799	Decne.	Combretaceae	Terminalia	microcarpa				Nouv. Ann. Mus. Hist. Nat. 3: 457 1834	Unchecked			2012-03-23	2012-03-23	http://www.theplantlist.org/tpl1.1/record/kew-2434469		FALSE
432	2	Combretaceae	Terminalia microcarpa	NA	Terminalia microcarpa	Terminalia microcarpa	FALSE	FALSE	FALSE	TRUE	FALSE	FALSE	FALSE	FALSE	NA	432	3	wfo-0000408869	171242-1	Terminalia microcarpa	SPECIES	wfo-4000037799	Nadeaud	Combretaceae	Terminalia	microcarpa				J. Bot. (Morot) 13: 1 1899	Unchecked			2012-03-23	2012-03-23	http://www.theplantlist.org/tpl1.1/record/kew-2434471		FALSE
441	2	Compositae	Brachylaena merana	NA	Brachylaena merana	Brachylaena merana	FALSE	FALSE	FALSE	TRUE	FALSE	FALSE	FALSE	FALSE	NA	441	1	wfo-0000045314		Brachylaena merana	SPECIES	wfo-4000005215	(Baker) O.Hoffm.	Asteraceae	Brachylaena	merana				Bot. Jahrb. Syst. 32: 149 (1902)	Accepted			2012-02-11	2012-02-11	http://www.theplantlist.org/tpl1.1/record/gcc-143825		FALSE
441	2	Compositae	Brachylaena merana	NA	Brachylaena merana	Brachylaena merana	FALSE	FALSE	FALSE	TRUE	FALSE	FALSE	FALSE	FALSE	NA	441	2	wfo-0000045314		Brachylaena merana	SPECIES	wfo-4000005215	(Baker) O.Hoffm.	Asteraceae	Brachylaena	merana				Bot. Jahrb. Syst. 32: 149 (1902)	Accepted			2012-02-11	2012-02-11	http://www.theplantlist.org/tpl1.1/record/gcc-143825		TRUE	Synonym	wfo-0000103118	Brachylaena merana
457	2	Dilleniaceae	Dillenia excelsa	NA	Dillenia excelsa	Dillenia excelsa	FALSE	FALSE	FALSE	TRUE	FALSE	FALSE	FALSE	FALSE	NA	457	1	wfo-0000647544		Dillenia excelsa	SPECIES	wfo-4000011737	(Jack) Martelli ex Gilg.	Dilleniaceae	Dillenia	excelsa				Nat. Pflanzenfam. 3(6): 123 1893	Accepted			2012-03-23	2012-03-23	http://www.theplantlist.org/tpl1.1/record/kew-2768250		FALSE
457	2	Dilleniaceae	Dillenia excelsa	NA	Dillenia excelsa	Dillenia excelsa	FALSE	FALSE	FALSE	TRUE	FALSE	FALSE	FALSE	FALSE	NA	457	2	wfo-0001045833		Dillenia excelsa	SPECIES	wfo-4000011737	(Jack) Martelli	Dilleniaceae	Dillenia	excelsa				Malesia 3(3): 164 1887	Unchecked			2012-04-18	2012-04-18	http://www.theplantlist.org/tpl1.1/record/tro-10900114		FALSE
468	2	Dipterocarpaceae	Anisoptera costata	NA	Anisoptera costata	Anisoptera costata	FALSE	FALSE	TRUE	TRUE	TRUE	FALSE	FALSE	FALSE	1	468	1	wfo-0000537347		Anisoptera costata	SPECIES	wfo-4000002200	Korth.	Dipterocarpaceae	Anisoptera	costata				Verh. Nat. Gesch. Ned. Bezitt., Bot. 65 1839	Accepted			2012-03-23	2012-03-23	http://www.theplantlist.org/tpl1.1/record/kew-2640339		FALSE					YES
479	2	Dipterocarpaceae	Dipterocarpus alatus	NA	Dipterocarpus alatus	Dipterocarpus alatus	FALSE	FALSE	FALSE	TRUE	TRUE	FALSE	FALSE	FALSE	1	479	1	wfo-0000651281	320626-1	Dipterocarpus alatus	SPECIES	wfo-4000012080	Roxb. ex G.Don	Dipterocarpaceae	Dipterocarpus	alatus				Gen. Hist. 1: 813 1831	Accepted			2012-03-23	2012-03-23	http://www.theplantlist.org/tpl1.1/record/kew-2772115		FALSE					YES
479	2	Dipterocarpaceae	Dipterocarpus alatus	NA	Dipterocarpus alatus	Dipterocarpus alatus	FALSE	FALSE	FALSE	TRUE	TRUE	FALSE	FALSE	FALSE	1	479	2	wfo-0000651420	927788-1	Dipterocarpus scaber	SPECIES	wfo-4000012080	Buch.-Ham.	Dipterocarpaceae	Dipterocarpus	scaber				Mem. Wern. Nat. Hist. Soc. 6: 300 1826	Accepted			2012-03-23	2012-03-23	http://www.theplantlist.org/tpl1.1/record/kew-2772243		TRUE	Synonym	wfo-0000651282	Dipterocarpus alatus		YES
481	2	Dipterocarpaceae	Dipterocarpus baudii	NA	Dipterocarpus baudii	Dipterocarpus baudii	FALSE	FALSE	TRUE	TRUE	TRUE	FALSE	FALSE	FALSE	1	481	1	wfo-0000651295		Dipterocarpus baudii	SPECIES	wfo-4000012080	Korth.	Dipterocarpaceae	Dipterocarpus	baudii				Verh. Nat. Gesch. Ned. Bezitt., Bot. 59 1840	Accepted			2012-03-23	2012-03-23	http://www.theplantlist.org/tpl1.1/record/kew-2772128		FALSE					YES
486	2	Dipterocarpaceae	Dipterocarpus kerrii	NA	Dipterocarpus kerrii	Dipterocarpus kerrii	FALSE	FALSE	TRUE	TRUE	TRUE	FALSE	FALSE	FALSE	1	486	1	wfo-0000651356	320701-1	Dipterocarpus kerrii	SPECIES	wfo-4000012080	King	Dipterocarpaceae	Dipterocarpus	kerrii				J. Asiat. Soc. Bengal, Pt. 2, Nat. Hist. 62(2): 93 1893	Accepted			2012-03-23	2012-03-23	http://www.theplantlist.org/tpl1.1/record/kew-2772185		FALSE					YES
488	2	Dipterocarpaceae	Dipterocarpus retusus (as Dipterocarpus tonkinensis)	YES	Dipterocarpus tonkinensis	Dipterocarpus tonkinensis	FALSE	FALSE	TRUE	TRUE	FALSE	FALSE	FALSE	FALSE	NA	488	1	wfo-0000651415	320751-1	Dipterocarpus retusus	SPECIES	wfo-4000012080	Blume	Dipterocarpaceae	Dipterocarpus	retusus				Catalogus 77 1823	Accepted			2012-03-23	2012-03-23	http://www.theplantlist.org/tpl1.1/record/kew-2772239		TRUE	Synonym	wfo-0000651440	Dipterocarpus tonkinensis
489	2	Dipterocarpaceae	Dipterocarpus retusus (as Dipterocarpus tonkinensis)	YES	Dipterocarpus retusus	Dipterocarpus retusus	FALSE	FALSE	TRUE	TRUE	FALSE	FALSE	FALSE	FALSE	NA	489	1	wfo-0000651415	320751-1	Dipterocarpus retusus	SPECIES	wfo-4000012080	Blume	Dipterocarpaceae	Dipterocarpus	retusus				Catalogus 77 1823	Accepted			2012-03-23	2012-03-23	http://www.theplantlist.org/tpl1.1/record/kew-2772239		FALSE
495	2	Dipterocarpaceae	Dryobalanops sumatrensis	NA	Dryobalanops sumatrensis	Dryobalanops sumatrensis	FALSE	FALSE	TRUE	TRUE	TRUE	FALSE	FALSE	FALSE	1	495	1	wfo-0000657532	945807-1	Dryobalanops sumatrensis	SPECIES	wfo-4000012645	(J.F.Gmel.) Kosterm.	Dipterocarpaceae	Dryobalanops	sumatrensis				Blumea 33: 346 1988	Accepted			2012-03-23	2012-03-23	http://www.theplantlist.org/tpl1.1/record/kew-2778765		FALSE					YES
499	2	Dipterocarpaceae	Hopea ferrea	NA	Hopea ferrea	Hopea ferrea	FALSE	FALSE	FALSE	TRUE	FALSE	FALSE	FALSE	FALSE	NA	499	1	wfo-0000724531		Hopea ferrea	SPECIES	wfo-4000018247	Laness.	Dipterocarpaceae	Hopea	ferrea				Pl. Util. Col. Franç. 300 1886	Unchecked			2012-03-23	2012-03-23	http://www.theplantlist.org/tpl1.1/record/kew-2853154		FALSE
499	2	Dipterocarpaceae	Hopea ferrea	NA	Hopea ferrea	Hopea ferrea	FALSE	FALSE	FALSE	TRUE	FALSE	FALSE	FALSE	FALSE	NA	499	2	wfo-0000724532	320888-1	Hopea ferrea	SPECIES	wfo-4000018247	F.Heim	Dipterocarpaceae	Hopea	ferrea				Rech. Dipterocarp. 62 1892	Unchecked			2012-03-23	2012-03-23	http://www.theplantlist.org/tpl1.1/record/kew-2853155		FALSE
566	2	Dipterocarpaceae	Shorea ovaIis	NA	Shorea ovaIis	Shorea ovaIis	FALSE	FALSE	TRUE	TRUE	TRUE	FALSE	FALSE	FALSE	1	566	1	wfo-0000500547	321383-1	Shorea ovalis	SPECIES	wfo-4000035256	Blume	Dipterocarpaceae	Shorea	ovalis				Mus. Bot. 2: 33 1856	Unchecked			2012-03-23	2012-03-23	http://www.theplantlist.org/tpl1.1/record/kew-2593975		FALSE				s	NO
583	2	Dipterocarpaceae	Upuna borneensis	NA	Upuna borneensis	Upuna borneensis	FALSE	FALSE	TRUE	TRUE	TRUE	FALSE	FALSE	FALSE	1	583	1	wfo-0001038859	321540-1	Upuna boreensis	SPECIES	wfo-4000039783	Symington	Dipterocarpaceae	Upuna	boreensis				Bull. Jard. Bot. Buitenzorg, sér. 3, 17: 88 1941	Unchecked			2012-04-18	2012-04-18	http://www.theplantlist.org/tpl1.1/record/tro-100362606		FALSE				s	NO
585	2	Dipterocarpaceae	Vatica scaphula	NA	Vatica scaphula	Vatica scaphula	FALSE	FALSE	FALSE	TRUE	FALSE	FALSE	FALSE	FALSE	NA	585	1	wfo-0000423281	321714-1	Vatica scaphula	SPECIES	wfo-4000040062	Dyer	Dipterocarpaceae	Vatica	scaphula				Fl. Brit. India 1: 301 1874	Unchecked			2012-03-23	2012-03-23	http://www.theplantlist.org/tpl1.1/record/kew-2459204		FALSE
585	2	Dipterocarpaceae	Vatica scaphula	NA	Vatica scaphula	Vatica scaphula	FALSE	FALSE	FALSE	TRUE	FALSE	FALSE	FALSE	FALSE	NA	585	2	wfo-0000423301	321715-1	Vatica scaphula	SPECIES	wfo-4000040062	Fern.-Vill.	Dipterocarpaceae	Vatica	scaphula				Fl. Filip., ed. 3 4(13A): 21 1880	Unchecked			2012-03-23	2012-03-23	http://www.theplantlist.org/tpl1.1/record/kew-2459224		FALSE
588	2	Ebenaceae	Diospyros crassiflora	NA	Diospyros crassiflora	Diospyros crassiflora	FALSE	FALSE	FALSE	TRUE	FALSE	FALSE	FALSE	FALSE	NA	588	1	wfo-0000648727	322276-1	Diospyros crassiflora	SPECIES	wfo-4000011857	Hiern	Ebenaceae	Diospyros	crassiflora				Trans. Cambridge Philos. Soc. 12: 260 1873	Accepted			2012-03-23	2012-03-23	http://www.theplantlist.org/tpl1.1/record/kew-2769577		FALSE
588	2	Ebenaceae	Diospyros crassiflora	NA	Diospyros crassiflora	Diospyros crassiflora	FALSE	FALSE	FALSE	TRUE	FALSE	FALSE	FALSE	FALSE	NA	588	2	wfo-0000648728	322277-1	Diospyros crassiflora	SPECIES	wfo-4000011857	H.Perrier	Ebenaceae	Diospyros	crassiflora				Mém. Inst. Sci. Madagascar, Sér. B, Biol. Vég. 4: 150 1952	Unchecked			2012-03-23	2012-03-23	http://www.theplantlist.org/tpl1.1/record/kew-2769578		FALSE
595	2	Ebenaceae	Diospyros lotus	NA	Diospyros lotus	Diospyros lotus	FALSE	FALSE	FALSE	TRUE	FALSE	FALSE	FALSE	FALSE	NA	595	1	wfo-0000649239	322629-1	Diospyros lotus	SPECIES	wfo-4000011857	L.	Ebenaceae	Diospyros	lotus				Sp. Pl. 1057 1753	Accepted			2012-03-23	2012-03-23	http://www.theplantlist.org/tpl1.1/record/kew-2770056		FALSE
595	2	Ebenaceae	Diospyros lotus	NA	Diospyros lotus	Diospyros lotus	FALSE	FALSE	FALSE	TRUE	FALSE	FALSE	FALSE	FALSE	NA	595	2	wfo-0000649248	322632-1	Diospyros loureiroana	SPECIES	wfo-4000011857	G.Don	Ebenaceae	Diospyros	loureiroana				Gen. Hist. 4: 39 1837	Accepted			2012-03-23	2012-03-23	http://www.theplantlist.org/tpl1.1/record/kew-2770064		TRUE	Synonym	wfo-0000649240	Diospyros lotus
597	2	Ebenaceae	Diospyros melanoxylon	NA	Diospyros melanoxylon	Diospyros melanoxylon	FALSE	FALSE	FALSE	TRUE	FALSE	FALSE	FALSE	FALSE	NA	597	1	wfo-0000649324	322692-1	Diospyros melanoxylon	SPECIES	wfo-4000011857	Roxb.	Ebenaceae	Diospyros	melanoxylon				Pl. Coromandel 1: 36 1795	Accepted			2012-03-23	2012-03-23	http://www.theplantlist.org/tpl1.1/record/kew-2770136		FALSE
597	2	Ebenaceae	Diospyros melanoxylon	NA	Diospyros melanoxylon	Diospyros melanoxylon	FALSE	FALSE	FALSE	TRUE	FALSE	FALSE	FALSE	FALSE	NA	597	2	wfo-0000648800	322350-1	Diospyros ebenum	SPECIES	wfo-4000011857	J.Koenig ex Retz.	Ebenaceae	Diospyros	ebenum				Physiogr. Sälsk. Handl. 1: 176 1781	Accepted			2012-03-23	2012-03-23	http://www.theplantlist.org/tpl1.1/record/kew-2769646		TRUE	Synonym	wfo-0000649325	Diospyros melanoxylon
597	2	Ebenaceae	Diospyros melanoxylon	NA	Diospyros melanoxylon	Diospyros melanoxylon	FALSE	FALSE	FALSE	TRUE	FALSE	FALSE	FALSE	FALSE	NA	597	3	wfo-0000649889		Diospyros truncata	SPECIES	wfo-4000011857	Zoll. & Moritzi	Ebenaceae	Diospyros	truncata				Syst. Verz. 1: 43 1854	Accepted			2012-03-23	2012-03-23	http://www.theplantlist.org/tpl1.1/record/kew-2770661		TRUE	Synonym	wfo-0000649326	Diospyros melanoxylon
600	2	Ebenaceae	Diospyros mollis	NA	Diospyros mollis	Diospyros mollis	FALSE	FALSE	FALSE	TRUE	FALSE	FALSE	FALSE	FALSE	NA	600	1	wfo-0000649357	322726-1	Diospyros mollis	SPECIES	wfo-4000011857	Griff.	Ebenaceae	Diospyros	mollis				J. Agric. Soc. India 3: 145 1844	Accepted			2012-03-23	2012-03-23	http://www.theplantlist.org/tpl1.1/record/kew-2770166		FALSE
600	2	Ebenaceae	Diospyros mollis	NA	Diospyros mollis	Diospyros mollis	FALSE	FALSE	FALSE	TRUE	FALSE	FALSE	FALSE	FALSE	NA	600	2	wfo-0000649309	322673-1	Diospyros martabanica	SPECIES	wfo-4000011857	C.B.Clarke	Ebenaceae	Diospyros	martabanica				Fl. Brit. India 3: 554 1882	Accepted			2012-03-23	2012-03-23	http://www.theplantlist.org/tpl1.1/record/kew-2770121		TRUE	Synonym	wfo-0000649358	Diospyros mollis
606	2	Elaeagnaceae	Elaeagnus angustifolia	NA	Elaeagnus angustifolia	Elaeagnus angustifolia	FALSE	FALSE	FALSE	TRUE	FALSE	FALSE	FALSE	FALSE	NA	606	1	wfo-0000663664	323646-1	Elaeagnus angustifolia	SPECIES	wfo-4000013105	L.	Elaeagnaceae	Elaeagnus	angustifolia				Sp. Pl. 121 1753	Accepted			2012-03-23	2012-03-23	http://www.theplantlist.org/tpl1.1/record/kew-2784980		FALSE
606	2	Elaeagnaceae	Elaeagnus angustifolia	NA	Elaeagnus angustifolia	Elaeagnus angustifolia	FALSE	FALSE	FALSE	TRUE	FALSE	FALSE	FALSE	FALSE	NA	606	2	wfo-0000663951		Elaeagnus triflora	SPECIES	wfo-4000013105	Roxb.	Elaeagnaceae	Elaeagnus	triflora				Fl. Ind. 1: 459 1820	Accepted			2012-03-23	2012-03-23	http://www.theplantlist.org/tpl1.1/record/kew-2785243		TRUE	Synonym	wfo-0000663665	Elaeagnus angustifolia
619	2	Euphorbiaceae	Endospermum macrophyllum	NA	Endospermum macrophyllum	Endospermum macrophyllum	FALSE	FALSE	TRUE	TRUE	TRUE	FALSE	FALSE	FALSE	1	619	1	wfo-0000949023		Endospermum macrophyllum	SPECIES	wfo-4000013419	(Müll.Arg.) Pax & K.Hoffm.	Euphorbiaceae	Endospermum	macrophyllum				Pflanzenr. IV, 147, VII: 418 1914	Accepted			2012-03-23	2012-03-23	http://www.theplantlist.org/tpl1.1/record/kew-67351		FALSE					YES
621	2	Euphorbiaceae	Endospermum moluccanum	NA	Endospermum moluccanum	Endospermum moluccanum	FALSE	FALSE	TRUE	TRUE	TRUE	FALSE	FALSE	FALSE	1	621	1	wfo-0000949027		Endospermum moluccanum	SPECIES	wfo-4000013419	(Teijsm. & Binn.) Kurz	Euphorbiaceae	Endospermum	moluccanum				J. Bot. 5: 23 1867	Accepted			2012-03-23	2012-03-23	http://www.theplantlist.org/tpl1.1/record/kew-67355		FALSE					YES
624	2	Euphorbiaceae	Falconeria insignis (as Sapium insigne)	YES	Sapium insigne	Sapium insigne	FALSE	FALSE	FALSE	TRUE	FALSE	FALSE	FALSE	FALSE	NA	624	1	wfo-0000966545	348966-1	Falconeria insignis	SPECIES	wfo-4000014574	Royle	Euphorbiaceae	Falconeria	insignis				Ill. Bot. Himal. Mts. 354 1839	Accepted			2012-03-23	2012-03-23	http://www.theplantlist.org/tpl1.1/record/kew-83930		TRUE	Synonym	wfo-0000302830	Sapium insigne
624	2	Euphorbiaceae	Falconeria insignis (as Sapium insigne)	YES	Sapium insigne	Sapium insigne	FALSE	FALSE	FALSE	TRUE	FALSE	FALSE	FALSE	FALSE	NA	624	2	wfo-0000966545	348966-1	Falconeria insignis	SPECIES	wfo-4000014574	Royle	Euphorbiaceae	Falconeria	insignis				Ill. Bot. Himal. Mts. 354 1839	Accepted			2012-03-23	2012-03-23	http://www.theplantlist.org/tpl1.1/record/kew-83930		TRUE	Synonym	wfo-0001049288	Sapium insigne
625	2	Euphorbiaceae	Falconeria insignis (as Sapium insigne)	YES	Falconeria insignis	Falconeria insignis	FALSE	FALSE	TRUE	TRUE	FALSE	FALSE	FALSE	FALSE	NA	625	1	wfo-0000966545	348966-1	Falconeria insignis	SPECIES	wfo-4000014574	Royle	Euphorbiaceae	Falconeria	insignis				Ill. Bot. Himal. Mts. 354 1839	Accepted			2012-03-23	2012-03-23	http://www.theplantlist.org/tpl1.1/record/kew-83930		FALSE
650	2	Fagaceae	Castanopsis cuspidata	NA	Castanopsis cuspidata	Castanopsis cuspidata	FALSE	FALSE	TRUE	TRUE	TRUE	FALSE	FALSE	FALSE	1	650	1	wfo-0000813343	358351-1	Castanopsis cuspidata	SPECIES	wfo-4000006931	(Thunb.) Schottky	Fagaceae	Castanopsis	cuspidata				Bot. Jahrb. Syst. 47: 682 1912	Accepted			2012-03-23	2012-03-23	http://www.theplantlist.org/tpl1.1/record/kew-35146		FALSE					YES
656	2	Fagaceae	Lithocarpus amygdalifolius	NA	Lithocarpus amygdalifolius	Lithocarpus amygdalifolius	FALSE	FALSE	TRUE	TRUE	TRUE	FALSE	FALSE	FALSE	1	656	1	wfo-0000229716		Lithocarpus amygdalifolius	SPECIES	wfo-4000021973	(Skan) Hayata	Fagaceae	Lithocarpus	amygdalifolius				Gen. Ind. Fl. Formos. 72 1917	Accepted			2012-03-23	2012-03-23	http://www.theplantlist.org/tpl1.1/record/kew-114283		FALSE					YES
657	2	Fagaceae	Lithocarpus cyrtorhyncha	NA	Lithocarpus cyrtorhyncha	Lithocarpus cyrtorhyncha	FALSE	FALSE	TRUE	TRUE	TRUE	FALSE	FALSE	FALSE	2	657	1	wfo-0000229946	358772-1	Lithocarpus gracilis	SPECIES	wfo-4000021973	(Korth.) Soepadmo	Fagaceae	Lithocarpus	gracilis				Reinwardtia 8: 243 1970	Accepted			2012-03-23	2012-03-23	http://www.theplantlist.org/tpl1.1/record/kew-114500		TRUE	Synonym	wfo-0000229853	Lithocarpus cyrtorhynchus		NO
658	2	Fagaceae	Lithocarpus daphnoideus	NA	Lithocarpus daphnoideus	Lithocarpus daphnoideus	FALSE	FALSE	TRUE	TRUE	TRUE	FALSE	FALSE	FALSE	1	658	1	wfo-0000229857	358717-1	Lithocarpus daphnoideus	SPECIES	wfo-4000021973	(Blume) A.Camus	Fagaceae	Lithocarpus	daphnoideus				Rivièra Sci. 18: 40 1931	Accepted			2012-03-23	2012-03-23	http://www.theplantlist.org/tpl1.1/record/kew-114415		FALSE					YES
659	2	Fagaceae	Lithocarpus henryi	NA	Lithocarpus henryi	Lithocarpus henryi	FALSE	FALSE	TRUE	TRUE	TRUE	FALSE	FALSE	FALSE	1	659	1	wfo-0000229969	358790-1	Lithocarpus henryi	SPECIES	wfo-4000021973	(Seemen) Rehder & E.H.Wilson	Fagaceae	Lithocarpus	henryi				Pl. Wilson. 3: 209 1916	Accepted			2012-03-23	2012-03-23	http://www.theplantlist.org/tpl1.1/record/kew-114522		FALSE					YES
660	2	Fagaceae	Lithocarpus solerianus	NA	Lithocarpus solerianus	Lithocarpus solerianus	FALSE	FALSE	TRUE	TRUE	TRUE	FALSE	FALSE	FALSE	1	660	1	wfo-0000230246	359000-1	Lithocarpus solerianus	SPECIES	wfo-4000021973	(Vidal) Rehder	Fagaceae	Lithocarpus	solerianus				J. Arnold Arbor. 1: 131 1919	Accepted			2012-03-23	2012-03-23	http://www.theplantlist.org/tpl1.1/record/kew-114781		FALSE					YES
663	2	Fagaceae	Quercus acuta	NA	Quercus acuta	Quercus acuta	FALSE	FALSE	FALSE	TRUE	FALSE	FALSE	FALSE	FALSE	NA	663	1	wfo-0000815457	295413-1	Castanopsis tribuloides	SPECIES	wfo-4000006931	(Sm.) A.DC.	Fagaceae	Castanopsis	tribuloides				J. Bot. 1: 182 1863	Accepted			2012-03-23	2012-03-23	http://www.theplantlist.org/tpl1.1/record/kew-35342		TRUE	Synonym	wfo-0000289366	Quercus acuta
663	2	Fagaceae	Quercus acuta	NA	Quercus acuta	Quercus acuta	FALSE	FALSE	FALSE	TRUE	FALSE	FALSE	FALSE	FALSE	NA	663	2	wfo-0000290235		Quercus coccinea	SPECIES	wfo-4000032377	Münchh.	Fagaceae	Quercus	coccinea				Hausvater 5: 254 1770	Accepted			2012-03-23	2012-03-23	http://www.theplantlist.org/tpl1.1/record/kew-172244		TRUE	Synonym	wfo-0000289367	Quercus acuta
663	2	Fagaceae	Quercus acuta	NA	Quercus acuta	Quercus acuta	FALSE	FALSE	FALSE	TRUE	FALSE	FALSE	FALSE	FALSE	NA	663	3	wfo-0000289368	927476-1	Quercus acuta	SPECIES	wfo-4000032377	Thunb.	Fagaceae	Quercus	acuta				Syst. Veg. ed. 14 858 1784	Accepted			2012-03-23	2012-03-23	http://www.theplantlist.org/tpl1.1/record/kew-171413		FALSE
663	2	Fagaceae	Quercus acuta	NA	Quercus acuta	Quercus acuta	FALSE	FALSE	FALSE	TRUE	FALSE	FALSE	FALSE	FALSE	NA	663	4	wfo-0000229939		Lithocarpus glaber	SPECIES	wfo-4000021973	(Thunb.) Nakai	Fagaceae	Lithocarpus	glaber				Index Seminum (TI) 1916: 8 1916	Accepted			2012-03-23	2012-03-23	http://www.theplantlist.org/tpl1.1/record/kew-114494		TRUE	Synonym	wfo-0000289369	Quercus acuta
667	2	Fagaceae	Quercus cerris	NA	Quercus cerris	Quercus cerris	FALSE	FALSE	FALSE	TRUE	FALSE	FALSE	FALSE	FALSE	NA	667	1	wfo-0000290053	295941-1	Quercus cerris	SPECIES	wfo-4000032377	L.	Fagaceae	Quercus	cerris				Sp. Pl. 997 1753	Accepted			2012-03-23	2012-03-23	http://www.theplantlist.org/tpl1.1/record/kew-172055		FALSE
667	2	Fagaceae	Quercus cerris	NA	Quercus cerris	Quercus cerris	FALSE	FALSE	FALSE	TRUE	FALSE	FALSE	FALSE	FALSE	NA	667	2	wfo-0000292685	326376-2	Quercus pubescens	SPECIES	wfo-4000032377	Willd.	Fagaceae	Quercus	pubescens				Berlin. Baumz. 279 1796	Accepted			2012-03-23	2012-03-23	http://www.theplantlist.org/tpl1.1/record/kew-174591		TRUE	Synonym	wfo-0000290054	Quercus cerris
667	2	Fagaceae	Quercus cerris	NA	Quercus cerris	Quercus cerris	FALSE	FALSE	FALSE	TRUE	FALSE	FALSE	FALSE	FALSE	NA	667	3	wfo-0000814107	295399-1	Castanopsis javanica	SPECIES	wfo-4000006931	(Blume) A.DC.	Fagaceae	Castanopsis	javanica				J. Bot. 1: 182 1863	Accepted			2012-03-23	2012-03-23	http://www.theplantlist.org/tpl1.1/record/kew-35216		TRUE	Synonym	wfo-0000290055	Quercus cerris
670	2	Fagaceae	Quercus dentata	NA	Quercus dentata	Quercus dentata	FALSE	FALSE	FALSE	TRUE	FALSE	FALSE	FALSE	FALSE	NA	670	1	wfo-0000291114	296259-1	Quercus ×hispanica	SPECIES	wfo-4000032377	Lam.	Fagaceae	Quercus	hispanica				Encycl. 1: 723 1785	Accepted			2012-03-23	2012-03-23	http://www.theplantlist.org/tpl1.1/record/kew-173081	×	TRUE	Synonym	wfo-0000290068	Quercus dentata
670	2	Fagaceae	Quercus dentata	NA	Quercus dentata	Quercus dentata	FALSE	FALSE	FALSE	TRUE	FALSE	FALSE	FALSE	FALSE	NA	670	2	wfo-0000292146	324851-2	Quercus nigra	SPECIES	wfo-4000032377	L.	Fagaceae	Quercus	nigra				Sp. Pl. 995 1753	Accepted			2012-03-23	2012-03-23	http://www.theplantlist.org/tpl1.1/record/kew-174075		TRUE	Synonym	wfo-0000290460	Quercus dentata
670	2	Fagaceae	Quercus dentata	NA	Quercus dentata	Quercus dentata	FALSE	FALSE	FALSE	TRUE	FALSE	FALSE	FALSE	FALSE	NA	670	3	wfo-0000290462	927479-1	Quercus dentata	SPECIES	wfo-4000032377	Thunb.	Fagaceae	Quercus	dentata				Syst. Veg. ed. 14 858 1784	Accepted			2012-03-23	2012-03-23	http://www.theplantlist.org/tpl1.1/record/kew-172460		FALSE
675	2	Fagaceae	Quercus lyrata	NA	Quercus lyrata	Quercus lyrata	FALSE	FALSE	FALSE	TRUE	FALSE	FALSE	FALSE	FALSE	NA	675	1	wfo-0000291850	324855-2	Quercus lyrata	SPECIES	wfo-4000032377	Walter	Fagaceae	Quercus	lyrata				Fl. Carol. 235 1788	Accepted			2012-03-23	2012-03-23	http://www.theplantlist.org/tpl1.1/record/kew-173795		FALSE
675	2	Fagaceae	Quercus lyrata	NA	Quercus lyrata	Quercus lyrata	FALSE	FALSE	FALSE	TRUE	FALSE	FALSE	FALSE	FALSE	NA	675	2	wfo-0000291724	296396-1	Quercus lobata	SPECIES	wfo-4000032377	Née	Fagaceae	Quercus	lobata				Anales Ci. Nat. 3: 277 1801	Accepted			2012-03-23	2012-03-23	http://www.theplantlist.org/tpl1.1/record/kew-173674		TRUE	Synonym	wfo-0000291851	Quercus lyrata
676	2	Fagaceae	Quercus macrocarpa	NA	Quercus macrocarpa	Quercus macrocarpa	FALSE	FALSE	FALSE	TRUE	FALSE	FALSE	FALSE	FALSE	NA	676	1	wfo-0000292004	296456-1	Quercus microphylla	SPECIES	wfo-4000032377	Née	Fagaceae	Quercus	microphylla				Anales Ci. Nat. 3: 264 1801	Accepted			2012-03-23	2012-03-23	http://www.theplantlist.org/tpl1.1/record/kew-173940		TRUE	Synonym	wfo-0000291872	Quercus macrocarpa
676	2	Fagaceae	Quercus macrocarpa	NA	Quercus macrocarpa	Quercus macrocarpa	FALSE	FALSE	FALSE	TRUE	FALSE	FALSE	FALSE	FALSE	NA	676	2	wfo-0000291873	296423-1	Quercus macrocarpa	SPECIES	wfo-4000032377	Michx.	Fagaceae	Quercus	macrocarpa				Hist. Chênes Amér. 2 1801	Accepted			2012-03-23	2012-03-23	http://www.theplantlist.org/tpl1.1/record/kew-173817		FALSE
683	2	Fagaceae	Quercus palustris	NA	Quercus palustris	Quercus palustris	FALSE	FALSE	FALSE	TRUE	FALSE	FALSE	FALSE	FALSE	NA	683	1	wfo-0000290235		Quercus coccinea	SPECIES	wfo-4000032377	Münchh.	Fagaceae	Quercus	coccinea				Hausvater 5: 254 1770	Accepted			2012-03-23	2012-03-23	http://www.theplantlist.org/tpl1.1/record/kew-172244		TRUE	Synonym	wfo-0000292322	Quercus palustris
683	2	Fagaceae	Quercus palustris	NA	Quercus palustris	Quercus palustris	FALSE	FALSE	FALSE	TRUE	FALSE	FALSE	FALSE	FALSE	NA	683	2	wfo-0000292323		Quercus palustris	SPECIES	wfo-4000032377	Münchh.	Fagaceae	Quercus	palustris				Hausvater 5: 253 1770	Accepted			2012-03-23	2012-03-23	http://www.theplantlist.org/tpl1.1/record/kew-174242		FALSE
686	2	Fagaceae	Quercus robur	NA	Quercus robur	Quercus robur	FALSE	FALSE	FALSE	TRUE	FALSE	FALSE	FALSE	FALSE	NA	686	1	wfo-0000292858	304293-2	Quercus robur	SPECIES	wfo-4000032377	L.	Fagaceae	Quercus	robur				Sp. Pl. 996 1753	Accepted			2012-03-23	2012-03-23	http://www.theplantlist.org/tpl1.1/record/kew-174750		FALSE
686	2	Fagaceae	Quercus robur	NA	Quercus robur	Quercus robur	FALSE	FALSE	FALSE	TRUE	FALSE	FALSE	FALSE	FALSE	NA	686	2	wfo-0000292879		Quercus robur subsp. brutia	SUBSPECIES	wfo-0000292858	(Ten.) O.Schwarz	Fagaceae	Quercus	robur	brutia	subsp.		Notizbl. Bot. Gart. Berlin-Dahlem 13(116): 13 1936	Accepted			2012-03-23	2012-03-23	http://www.theplantlist.org/tpl1.1/record/kew-174771		TRUE	Synonym	wfo-0001275587	Quercus robur
690	2	Fagaceae	Quercus velutina	NA	Quercus velutina	Quercus velutina	FALSE	FALSE	FALSE	TRUE	FALSE	FALSE	FALSE	FALSE	NA	690	1	wfo-0000289757	295855-1	Quercus bicolor	SPECIES	wfo-4000032377	Willd.	Fagaceae	Quercus	bicolor				Neue Schriften Ges. Naturf. Freunde Berlin 3: 396 1801	Accepted			2012-03-23	2012-03-23	http://www.theplantlist.org/tpl1.1/record/kew-171779		TRUE	Synonym	wfo-0000293828	Quercus velutina
690	2	Fagaceae	Quercus velutina	NA	Quercus velutina	Quercus velutina	FALSE	FALSE	FALSE	TRUE	FALSE	FALSE	FALSE	FALSE	NA	690	2	wfo-0000290985	359665-1	Quercus gomeziana	SPECIES	wfo-4000032377	A.Camus	Fagaceae	Quercus	gomeziana				Bull. Mus. Natl. Hist. Nat. II, 3: 338 1931	Accepted			2012-03-23	2012-03-23	http://www.theplantlist.org/tpl1.1/record/kew-172960		TRUE	Synonym	wfo-0000293829	Quercus velutina
690	2	Fagaceae	Quercus velutina	NA	Quercus velutina	Quercus velutina	FALSE	FALSE	FALSE	TRUE	FALSE	FALSE	FALSE	FALSE	NA	690	3	wfo-0000293830	296899-1	Quercus velutina	SPECIES	wfo-4000032377	Lam.	Fagaceae	Quercus	velutina				Encycl. 1: 721 1785	Accepted			2012-03-23	2012-03-23	http://www.theplantlist.org/tpl1.1/record/kew-175672		FALSE
699	2	Hernandiaceae	Hazomalania voyronii (as Hernandia voyronii)	YES	Hernandia voyronii	Hernandia voyronii	FALSE	FALSE	TRUE	TRUE	FALSE	FALSE	FALSE	FALSE	NA	699	1	wfo-0000716224	430804-1	Hazomalania voyronii	SPECIES	wfo-4000017051	(Jum.) Capuron	Hernandiaceae	Hazomalania	voyronii				Adansonia n.s., 6: 377 1966	Unchecked			2012-03-23	2012-03-23	http://www.theplantlist.org/tpl1.1/record/kew-2840343		TRUE	Synonym	wfo-0001065323	Hernandia voyronii
700	2	Hernandiaceae	Hazomalania voyronii (as Hernandia voyronii)	YES	Hazomalania voyronii	Hazomalania voyronii	FALSE	FALSE	TRUE	TRUE	FALSE	FALSE	FALSE	FALSE	NA	700	1	wfo-0000716224	430804-1	Hazomalania voyronii	SPECIES	wfo-4000017051	(Jum.) Capuron	Hernandiaceae	Hazomalania	voyronii				Adansonia n.s., 6: 377 1966	Unchecked			2012-03-23	2012-03-23	http://www.theplantlist.org/tpl1.1/record/kew-2840343		FALSE
707	2	Hypericaceae	Cratoxylum formosum (& misspelt as Cratoxylon)	YES	Cratoxylon formosum	Cratoxylon formosum	FALSE	FALSE	TRUE	TRUE	TRUE	FALSE	FALSE	FALSE	2	707	1	wfo-0000625758	433057-1	Cratoxylum formosum	SPECIES	wfo-4000009617	(Jacq.) Benth. & Hook.f. ex Dyer	Hypericaceae	Cratoxylum	formosum				Fl. Brit. India 1: 258 1874	Accepted			2012-03-23	2012-03-23	http://www.theplantlist.org/tpl1.1/record/kew-2742416		FALSE				)	NO
708	2	Hypericaceae	Cratoxylum formosum (& misspelt as Cratoxylon)	YES	Cratoxylum formosum	Cratoxylum formosum	FALSE	FALSE	TRUE	TRUE	FALSE	FALSE	FALSE	FALSE	NA	708	1	wfo-0000625758	433057-1	Cratoxylum formosum	SPECIES	wfo-4000009617	(Jacq.) Benth. & Hook.f. ex Dyer	Hypericaceae	Cratoxylum	formosum				Fl. Brit. India 1: 258 1874	Accepted			2012-03-23	2012-03-23	http://www.theplantlist.org/tpl1.1/record/kew-2742416		FALSE
709	2	Hypericaceae	Harungana madagascariensis	NA	Harungana madagascariensis	Harungana madagascariensis	FALSE	FALSE	TRUE	TRUE	TRUE	FALSE	FALSE	FALSE	1	709	1	wfo-0000716096		Harungana madagascariensis	SPECIES	wfo-4000016998	Lam. ex Poir.	Hypericaceae	Harungana	madagascariensis				Encycl. 6: 314 1804	Accepted			2012-03-23	2012-03-23	http://www.theplantlist.org/tpl1.1/record/kew-2840115		FALSE					YES
714	2	Juglandaceae	Carya alba	NA	Carya alba	Carya alba	FALSE	FALSE	FALSE	TRUE	FALSE	FALSE	FALSE	FALSE	NA	714	1	wfo-0000588714		Carya alba	SPECIES	wfo-4000006851	(L.) Nutt. ex Elliott	Juglandaceae	Carya	alba				Gen. N. Amer. Pl. 2: 221 1818	Accepted			2012-03-23	2012-03-23	http://www.theplantlist.org/tpl1.1/record/kew-2701739		FALSE
714	2	Juglandaceae	Carya alba	NA	Carya alba	Carya alba	FALSE	FALSE	FALSE	TRUE	FALSE	FALSE	FALSE	FALSE	NA	714	2	wfo-0001067498		Carya alba	SPECIES	wfo-4000006851	K.Koch	Juglandaceae	Carya	alba				Dendrologie 1: 596 1869	Unchecked			2012-04-18	2012-04-18	http://www.theplantlist.org/tpl1.1/record/tro-16700138		FALSE
715	2	Juglandaceae	Carya aquatica	NA	Carya aquatica	Carya aquatica	FALSE	FALSE	FALSE	TRUE	FALSE	FALSE	FALSE	FALSE	NA	715	1	wfo-0000588724	442147-1	Carya aquatica	SPECIES	wfo-4000006851	(F.Michx.) Nutt. ex Elliott	Juglandaceae	Carya	aquatica				Sketch Bot. S. Carolina 2: 627 1824	Accepted			2012-03-23	2012-03-23	http://www.theplantlist.org/tpl1.1/record/kew-2701748		FALSE
715	2	Juglandaceae	Carya aquatica	NA	Carya aquatica	Carya aquatica	FALSE	FALSE	FALSE	TRUE	FALSE	FALSE	FALSE	FALSE	NA	715	2	wfo-0001067442	442146-1	Carya aquatica	SPECIES	wfo-4000006851	(F.Michx.) Nutt.	Juglandaceae	Carya	aquatica				Gen. N. Amer. Pl. 2: 222 1818	Unchecked			2012-04-18	2012-04-18	http://www.theplantlist.org/tpl1.1/record/tro-16700015		FALSE
720	2	Juglandaceae	Carya myristiciformis	NA	Carya myristiciformis	Carya myristiciformis	FALSE	FALSE	FALSE	TRUE	FALSE	FALSE	FALSE	FALSE	NA	720	1	wfo-0000588785	442183-1	Carya myristiciformis	SPECIES	wfo-4000006851	(F.Michx.) Nutt. ex Elliott	Juglandaceae	Carya	myristiciformis				Sketch Bot. S. Carolina 2: 628 1824	Accepted			2012-03-23	2012-03-23	http://www.theplantlist.org/tpl1.1/record/kew-2701803		FALSE
720	2	Juglandaceae	Carya myristiciformis	NA	Carya myristiciformis	Carya myristiciformis	FALSE	FALSE	FALSE	TRUE	FALSE	FALSE	FALSE	FALSE	NA	720	2	wfo-0001067444	442182-1	Carya myristiciformis	SPECIES	wfo-4000006851	(F.Michx.) Nutt.	Juglandaceae	Carya	myristiciformis				Gen. N. Amer. Pl. 2: 222 1818	Unchecked			2012-04-18	2012-04-18	http://www.theplantlist.org/tpl1.1/record/tro-16700029		FALSE
724	2	Juglandaceae	Juglans boliviana	NA	Juglans boliviana	Juglans boliviana	FALSE	FALSE	TRUE	TRUE	TRUE	FALSE	FALSE	FALSE	1	724	1	wfo-0001067441	131749-2	Juglans boliviana	SPECIES	wfo-4000019653	(C.DC.) Dode	Juglandaceae	Juglans	boliviana				Bull. Soc. Dendrol. France 13: 211 1909	Accepted			2012-04-18	2012-04-18	http://www.theplantlist.org/tpl1.1/record/tro-16700013		FALSE					YES
727	2	Juglandaceae	Juglans jamaicensis	NA	Juglans jamaicensis	Juglans jamaicensis	FALSE	FALSE	TRUE	TRUE	TRUE	FALSE	FALSE	FALSE	1	727	1	wfo-0000354935	442376-1	Juglans jamaicensis	SPECIES	wfo-4000019653	C.DC.	Juglandaceae	Juglans	jamaicensis				Prodr. 16(2): 138 1864	Unchecked			2012-03-23	2012-03-23	http://www.theplantlist.org/tpl1.1/record/kew-2331612		FALSE					YES
732	2	Lamiaceae	Gmelina arborea	NA	Gmelina arborea	Gmelina arborea	FALSE	FALSE	FALSE	TRUE	FALSE	FALSE	FALSE	FALSE	NA	732	1	wfo-0000974016	862926-1	Gmelina arborea	SPECIES	wfo-4000015877	Roxb.	Lamiaceae	Gmelina	arborea				Hort. Bengal. 46 1814	Accepted			2012-03-23	2012-03-23	http://www.theplantlist.org/tpl1.1/record/kew-91180		FALSE
732	2	Lamiaceae	Gmelina arborea	NA	Gmelina arborea	Gmelina arborea	FALSE	FALSE	FALSE	TRUE	FALSE	FALSE	FALSE	FALSE	NA	732	2	wfo-0001144396		Gmelina arborea	SPECIES	wfo-4000015877	Roxb. ex Sm.	Lamiaceae	Gmelina	arborea				Cycl. 16: Gmelina 4 1810	Unchecked			2012-04-18	2012-04-18	http://www.theplantlist.org/tpl1.1/record/tro-33703046		FALSE
741	2	Lamiaceae	Vitex glabrata	NA	Vitex glabrata	Vitex glabrata	FALSE	FALSE	FALSE	TRUE	FALSE	FALSE	FALSE	FALSE	NA	741	1	wfo-0000333234	865843-1	Vitex lucens	SPECIES	wfo-4000040364	Kirk	Lamiaceae	Vitex	lucens				Trans. & Proc. New Zealand Inst. 29: 525 1897	Accepted			2012-03-23	2012-03-23	http://www.theplantlist.org/tpl1.1/record/kew-213588		TRUE	Synonym	wfo-0000333109	Vitex glabrata
741	2	Lamiaceae	Vitex glabrata	NA	Vitex glabrata	Vitex glabrata	FALSE	FALSE	FALSE	TRUE	FALSE	FALSE	FALSE	FALSE	NA	741	2	wfo-0000333110	865735-1	Vitex glabrata	SPECIES	wfo-4000040364	R.Br.	Lamiaceae	Vitex	glabrata				Prodr. Fl. Nov. Holl. 512 1810	Accepted			2012-03-23	2012-03-23	http://www.theplantlist.org/tpl1.1/record/kew-213474		FALSE
757	2	Lauraceae	Beilschmiedia mannii	NA	Beilschmiedia mannii	Beilschmiedia mannii	FALSE	FALSE	FALSE	TRUE	FALSE	FALSE	FALSE	FALSE	NA	757	1	wfo-0000561984		Beilschmiedia mannii	SPECIES	wfo-4000004320	(Meisn.) Benth. & Hook.f. ex B.D.Jacks.	Lauraceae	Beilschmiedia	mannii				Index Kew. 2: 1269 1895	Accepted			2012-03-23	2012-03-23	http://www.theplantlist.org/tpl1.1/record/kew-2672545		FALSE
757	2	Lauraceae	Beilschmiedia mannii	NA	Beilschmiedia mannii	Beilschmiedia mannii	FALSE	FALSE	FALSE	TRUE	FALSE	FALSE	FALSE	FALSE	NA	757	2	wfo-0001071030	462856-1	Beilschmiedia mannii	SPECIES	wfo-4000004320	Robyns & R.Wilczek	Lauraceae	Beilschmiedia	mannii				Bull. Jard. Bot. État Brux. 19: 463 1949	Unchecked			2012-04-18	2012-04-18	http://www.theplantlist.org/tpl1.1/record/tro-17803196		FALSE
762	2	Lauraceae	Cinnamomum iners	NA	Cinnamomum iners	Cinnamomum iners	FALSE	FALSE	FALSE	TRUE	FALSE	FALSE	FALSE	FALSE	NA	762	1	wfo-0000605131	463467-1	Cinnamomum iners	SPECIES	wfo-4000008342	Reinw. ex Blume	Lauraceae	Cinnamomum	iners				Bijdr. 570 1826	Accepted			2012-03-23	2012-03-23	http://www.theplantlist.org/tpl1.1/record/kew-2721345		FALSE
762	2	Lauraceae	Cinnamomum iners	NA	Cinnamomum iners	Cinnamomum iners	FALSE	FALSE	FALSE	TRUE	FALSE	FALSE	FALSE	FALSE	NA	762	2	wfo-0000605512		Cinnamomum verum	SPECIES	wfo-4000008342	J.Presl	Lauraceae	Cinnamomum	verum				Prir. Rostlin 2: 36 1823	Accepted			2012-03-23	2012-03-23	http://www.theplantlist.org/tpl1.1/record/kew-2721692		TRUE	Synonym	wfo-0000605132	Cinnamomum iners
770	2	Lauraceae	Litsea ferruginea	NA	Litsea ferruginea	Litsea ferruginea	FALSE	FALSE	FALSE	TRUE	FALSE	FALSE	FALSE	FALSE	NA	770	1	wfo-0000365324	465663-1	Litsea ferruginea	SPECIES	wfo-4000022005	Blume	Lauraceae	Litsea	ferruginea				Bijdr. 561 1826	Unchecked			2012-03-23	2012-03-23	http://www.theplantlist.org/tpl1.1/record/kew-2351722		FALSE
770	2	Lauraceae	Litsea ferruginea	NA	Litsea ferruginea	Litsea ferruginea	FALSE	FALSE	FALSE	TRUE	FALSE	FALSE	FALSE	FALSE	NA	770	2	wfo-0000365325	465664-1	Litsea ferruginea	SPECIES		(R.Br.) F.M.Bailey	Lauraceae	Litsea	ferruginea				Syn. Queensl. Fl. 426 1883	Unchecked			2012-03-23	2012-03-23	http://www.theplantlist.org/tpl1.1/record/kew-2351723		FALSE
808	2	Lecythidaceae	Couroupita nicaraguarensis (& as Couroupita odoratissima)	YES	Couroupita odoratissima	Couroupita odoratissima	FALSE	FALSE	TRUE	TRUE	FALSE	FALSE	FALSE	FALSE	NA	808	1	wfo-0000775153	592389-1	Couroupita nicaraguarensis	SPECIES	wfo-4000009512	DC.	Lecythidaceae	Couroupita	nicaraguarensis				Prodr. 3: 294 1828	Accepted			2012-03-23	2012-03-23	http://www.theplantlist.org/tpl1.1/record/kew-313717		TRUE	Synonym	wfo-0000775154	Couroupita odoratissima
809	2	Lecythidaceae	Couroupita nicaraguarensis (& as Couroupita odoratissima)	YES	Couroupita nicaraguarensis	Couroupita nicaraguarensis	FALSE	FALSE	TRUE	TRUE	FALSE	FALSE	FALSE	FALSE	NA	809	1	wfo-0000775153	592389-1	Couroupita nicaraguarensis	SPECIES	wfo-4000009512	DC.	Lecythidaceae	Couroupita	nicaraguarensis				Prodr. 3: 294 1828	Accepted			2012-03-23	2012-03-23	http://www.theplantlist.org/tpl1.1/record/kew-313717		FALSE
828	2	Leguminosae	Afzelia africana	NA	Afzelia africana	Afzelia africana	FALSE	FALSE	FALSE	TRUE	FALSE	FALSE	FALSE	FALSE	NA	828	1	wfo-0000213207		Afzelia africana	SPECIES	wfo-4000000874	Pers.	Fabaceae	Afzelia	africana					Accepted			2010-07-14	2010-07-14	http://www.theplantlist.org/tpl1.1/record/ild-828		FALSE
828	2	Leguminosae	Afzelia africana	NA	Afzelia africana	Afzelia africana	FALSE	FALSE	FALSE	TRUE	FALSE	FALSE	FALSE	FALSE	NA	828	2	wfo-0001057746	500950-1	Intsia africana	SPECIES	wfo-4000019102	(Sm.) Kuntze	Fabaceae	Intsia	africana				Revis. Gen. Pl. 1: 192 1891	Accepted			2012-04-18	2012-04-18	http://www.theplantlist.org/tpl1.1/record/tro-13051962		TRUE	Synonym	wfo-0001056867	Afzelia africana
833	2	Leguminosae	Afzelia rhomboidea	NA	Afzelia rhomboidea	Afzelia rhomboidea	FALSE	FALSE	FALSE	TRUE	FALSE	FALSE	FALSE	FALSE	NA	833	1	wfo-0000206081		Afzelia rhomboidea	SPECIES	wfo-4000000874	(Blanco) S.Vidal	Fabaceae	Afzelia	rhomboidea					Accepted			2010-07-14	2010-07-14	http://www.theplantlist.org/tpl1.1/record/ild-52324		FALSE
833	2	Leguminosae	Afzelia rhomboidea	NA	Afzelia rhomboidea	Afzelia rhomboidea	FALSE	FALSE	FALSE	TRUE	FALSE	FALSE	FALSE	FALSE	NA	833	2	wfo-0001056873	473079-1	Afzelia rhomboidea	SPECIES	wfo-4000000874	Vidal	Fabaceae	Afzelia	rhomboidea				Phanerog. Cuming. Philipp. 26, 110	Unchecked			2012-04-18	2012-04-18	http://www.theplantlist.org/tpl1.1/record/tro-13046506		FALSE
844	2	Leguminosae	Albizia saman	NA	Albizia saman	Albizia saman	FALSE	FALSE	FALSE	TRUE	FALSE	FALSE	FALSE	FALSE	NA	844	1	wfo-0000185958		Albizia saman	SPECIES	wfo-4000001104	(Jacq.) Merr.	Fabaceae	Albizia	saman					Accepted			2010-07-14	2010-07-14	http://www.theplantlist.org/tpl1.1/record/ild-32292		FALSE
844	2	Leguminosae	Albizia saman	NA	Albizia saman	Albizia saman	FALSE	FALSE	FALSE	TRUE	FALSE	FALSE	FALSE	FALSE	NA	844	2	wfo-0000185958		Albizia saman	SPECIES	wfo-4000001104	(Jacq.) Merr.	Fabaceae	Albizia	saman					Accepted			2010-07-14	2010-07-14	http://www.theplantlist.org/tpl1.1/record/ild-32292		TRUE	Synonym	wfo-0001054150	Albizia saman
845	2	Leguminosae	Albizia versicolor	NA	Albizia versicolor	Albizia versicolor	FALSE	FALSE	TRUE	TRUE	TRUE	FALSE	FALSE	FALSE	1	845	1	wfo-0000187086		Albizia versicolor	SPECIES	wfo-4000001104	Oliv.	Fabaceae	Albizia	versicolor					Accepted			2010-07-14	2010-07-14	http://www.theplantlist.org/tpl1.1/record/ild-336		FALSE					YES
858	2	Leguminosae	Archidendropsis xanthoxylon	NA	Archidendropsis xanthoxylon	Archidendropsis xanthoxylon	FALSE	FALSE	FALSE	TRUE	FALSE	FALSE	FALSE	FALSE	NA	858	1	wfo-0000187764		Archidendropsis xanthoxylon	SPECIES	wfo-4000002896	(C.T.White & W.D.Francis) I.C.N	Fabaceae	Archidendropsis	xanthoxylon					Accepted			2010-07-14	2010-07-14	http://www.theplantlist.org/tpl1.1/record/ild-34299		FALSE
858	2	Leguminosae	Archidendropsis xanthoxylon	NA	Archidendropsis xanthoxylon	Archidendropsis xanthoxylon	FALSE	FALSE	FALSE	TRUE	FALSE	FALSE	FALSE	FALSE	NA	858	2	wfo-0001061660	911905-1	Archidendropsis xanthoxylon	SPECIES	wfo-4000002896	(C.White & Francis) I.C.Nielsen	Fabaceae	Archidendropsis	xanthoxylon				Bull. Mus. Natl. Hist. Nat., B, Adansonia 5(3): 326 1983	Unchecked			2012-04-18	2012-04-18	http://www.theplantlist.org/tpl1.1/record/tro-13072679		FALSE
859	2	Leguminosae	Baikiaea insignis	NA	Baikiaea insignis	Baikiaea insignis	FALSE	FALSE	FALSE	TRUE	TRUE	FALSE	FALSE	FALSE	1	859	1	wfo-0000212767		Baikiaea insignis	SPECIES	wfo-4000003894	Benth.	Fabaceae	Baikiaea	insignis					Accepted			2010-07-14	2010-07-14	http://www.theplantlist.org/tpl1.1/record/ild-784		FALSE					YES
859	2	Leguminosae	Baikiaea insignis	NA	Baikiaea insignis	Baikiaea insignis	FALSE	FALSE	FALSE	TRUE	TRUE	FALSE	FALSE	FALSE	1	859	2	wfo-0001057033		Baikiaea insignis	SPECIES	wfo-4000003894	Benth.	Fabaceae	Baikiaea	insignis				Trans. Linn. Soc. London 25: 314, pl. 41 1866	Unchecked			2012-04-18	2012-04-18	http://www.theplantlist.org/tpl1.1/record/tro-13047592		FALSE					YES
881	2	Leguminosae	Caesalpinia ferrea	NA	Caesalpinia ferrea	Caesalpinia ferrea	FALSE	FALSE	FALSE	TRUE	FALSE	FALSE	FALSE	FALSE	NA	881	1	wfo-0000186521		Caesalpinia ferrea	SPECIES	wfo-4000005909	C.Mart.	Fabaceae	Caesalpinia	ferrea					Accepted			2010-07-14	2010-07-14	http://www.theplantlist.org/tpl1.1/record/ild-32991		FALSE
881	2	Leguminosae	Caesalpinia ferrea	NA	Caesalpinia ferrea	Caesalpinia ferrea	FALSE	FALSE	FALSE	TRUE	FALSE	FALSE	FALSE	FALSE	NA	881	2	wfo-0001054427	482716-1	Caesalpinia ferrea	SPECIES	wfo-4000005909	Mart.	Fabaceae	Caesalpinia	ferrea				Reise Bras. 2: 611	Unchecked			2012-04-18	2012-04-18	http://www.theplantlist.org/tpl1.1/record/tro-13027577		FALSE
887	2	Leguminosae	Castanospermum australe	NA	Castanospermum australe	Castanospermum australe	FALSE	FALSE	FALSE	TRUE	FALSE	FALSE	FALSE	FALSE	NA	887	1	wfo-0000212067		Castanospermum australe	SPECIES	wfo-4000006933	A.Cunn. & C.Fraser	Fabaceae	Castanospermum	australe					Accepted			2010-07-14	2010-07-14	http://www.theplantlist.org/tpl1.1/record/ild-7146		FALSE
887	2	Leguminosae	Castanospermum australe	NA	Castanospermum australe	Castanospermum australe	FALSE	FALSE	FALSE	TRUE	FALSE	FALSE	FALSE	FALSE	NA	887	2	wfo-0001034136	960752-1	Castanospermum australe	SPECIES	wfo-4000006933	A.Cunn. ex Mudie	Fabaceae	Castanospermum	australe				Pict. Australia 149 1829	Unchecked			2012-04-18	2012-04-18	http://www.theplantlist.org/tpl1.1/record/tro-100307293		FALSE
889	2	Leguminosae	Centrolobium ochroxylon	NA	Centrolobium ochroxylon	Centrolobium ochroxylon	FALSE	FALSE	TRUE	TRUE	TRUE	FALSE	FALSE	FALSE	2	889	1	wfo-0000165542		Centrolobium ochroxylum	SPECIES	wfo-4000007204	Rudd	Fabaceae	Centrolobium	ochroxylum					Accepted			2010-07-14	2010-07-14	http://www.theplantlist.org/tpl1.1/record/ild-11974		FALSE				n	NO
896	2	Leguminosae	Colophospermum mopane	NA	Colophospermum mopane	Colophospermum mopane	FALSE	FALSE	FALSE	TRUE	FALSE	FALSE	FALSE	FALSE	NA	896	1	wfo-0000165169		Colophospermum mopane	SPECIES	wfo-4000008972	(Benth.) Leonard	Fabaceae	Colophospermum	mopane					Accepted			2010-07-14	2010-07-14	http://www.theplantlist.org/tpl1.1/record/ild-1160		FALSE
896	2	Leguminosae	Colophospermum mopane	NA	Colophospermum mopane	Colophospermum mopane	FALSE	FALSE	FALSE	TRUE	FALSE	FALSE	FALSE	FALSE	NA	896	2	wfo-0001056635	486961-1	Copaiba mopane	SPECIES	wfo-4000009217	(J.Kirk ex Benth.) Kuntze	Fabaceae	Copaiba	mopane				Revis. Gen. Pl. 1: 172 1891	Accepted			2012-04-18	2012-04-18	http://www.theplantlist.org/tpl1.1/record/tro-13045882		TRUE	Synonym	wfo-0001057638	Colophospermum mopane
904	2	Leguminosae	Cylicodiscus gabunensis	NA	Cylicodiscus gabunensis	Cylicodiscus gabunensis	FALSE	FALSE	TRUE	TRUE	TRUE	FALSE	FALSE	FALSE	1	904	1	wfo-0000174888		Cylicodiscus gabunensis	SPECIES	wfo-4000010319	Harms	Fabaceae	Cylicodiscus	gabunensis					Accepted			2010-07-14	2010-07-14	http://www.theplantlist.org/tpl1.1/record/ild-21		FALSE					YES
914	2	Leguminosae	Dalbergia brownei	NA	Dalbergia brownei	Dalbergia brownei	FALSE	FALSE	FALSE	TRUE	FALSE	FALSE	FALSE	FALSE	NA	914	1	wfo-0000173749		Dalbergia brownei	SPECIES	wfo-4000010678	(Jacq.) Urb.	Fabaceae	Dalbergia	brownei					Accepted			2010-07-14	2010-07-14	http://www.theplantlist.org/tpl1.1/record/ild-19888		FALSE
914	2	Leguminosae	Dalbergia brownei	NA	Dalbergia brownei	Dalbergia brownei	FALSE	FALSE	FALSE	TRUE	FALSE	FALSE	FALSE	FALSE	NA	914	2	wfo-0000173749		Dalbergia brownei	SPECIES	wfo-4000010678	(Jacq.) Urb.	Fabaceae	Dalbergia	brownei					Accepted			2010-07-14	2010-07-14	http://www.theplantlist.org/tpl1.1/record/ild-19888		TRUE	Synonym	wfo-0000210401	Dalbergia brownei
937	2	Leguminosae	Dalbergia retusa	NA	Dalbergia retusa	Dalbergia retusa	FALSE	FALSE	FALSE	TRUE	FALSE	FALSE	FALSE	FALSE	NA	937	1	wfo-0000169025	75972-2	Dalbergia retusa	SPECIES	wfo-4000010678	Hemsl.	Fabaceae	Dalbergia	retusa					Accepted			2010-07-14	2010-07-14	http://www.theplantlist.org/tpl1.1/record/ild-15359		FALSE
937	2	Leguminosae	Dalbergia retusa	NA	Dalbergia retusa	Dalbergia retusa	FALSE	FALSE	FALSE	TRUE	FALSE	FALSE	FALSE	FALSE	NA	937	2	wfo-0000196202		Dalbergia pervillei	SPECIES	wfo-4000010678	Vatke	Fabaceae	Dalbergia	pervillei					Accepted			2010-07-14	2010-07-14	http://www.theplantlist.org/tpl1.1/record/ild-42780		TRUE	Synonym	wfo-0000196203	Dalbergia retusa
939	2	Leguminosae	Dalbergia sissoides	NA	Dalbergia sissoides	Dalbergia sissoides	FALSE	FALSE	FALSE	TRUE	FALSE	FALSE	FALSE	FALSE	NA	939	1	wfo-0000194811		Dalbergia sissoides	SPECIES	wfo-4000010678	Wight & Arn.	Fabaceae	Dalbergia	sissoides					Accepted			2010-07-14	2010-07-14	http://www.theplantlist.org/tpl1.1/record/ild-41444		FALSE
939	2	Leguminosae	Dalbergia sissoides	NA	Dalbergia sissoides	Dalbergia sissoides	FALSE	FALSE	FALSE	TRUE	FALSE	FALSE	FALSE	FALSE	NA	939	2	wfo-0000194811		Dalbergia sissoides	SPECIES	wfo-4000010678	Wight & Arn.	Fabaceae	Dalbergia	sissoides					Accepted			2010-07-14	2010-07-14	http://www.theplantlist.org/tpl1.1/record/ild-41444		TRUE	Synonym	wfo-0001053386	Dalbergia sissoides
946	2	Leguminosae	Desmodium oojeinense (& mispelt)	YES	Desmodium oojeinense	Desmodium oojeinense	FALSE	FALSE	TRUE	TRUE	FALSE	FALSE	FALSE	FALSE	NA	946	1	wfo-0000186601		Desmodium oojeinense	SPECIES	wfo-4000011206	(Roxb.) H.Ohashi	Fabaceae	Desmodium	oojeinense					Accepted			2010-07-14	2010-07-14	http://www.theplantlist.org/tpl1.1/record/ild-33085		FALSE
949	2	Leguminosae	Dialium cochinchinense	NA	Dialium cochinchinense	Dialium cochinchinense	FALSE	FALSE	TRUE	TRUE	TRUE	FALSE	FALSE	FALSE	1	949	1	wfo-0000199436	492297-1	Dialium cochinchinense	SPECIES	wfo-4000011286	Pierre	Fabaceae	Dialium	cochinchinense					Accepted			2010-07-14	2010-07-14	http://www.theplantlist.org/tpl1.1/record/ild-45935		FALSE					YES
951	2	Leguminosae	Dialium guianense	NA	Dialium guianense	Dialium guianense	FALSE	FALSE	FALSE	TRUE	FALSE	FALSE	FALSE	FALSE	NA	951	1	wfo-0000170401		Dialium guianense	SPECIES	wfo-4000011286	(Aubl.) Sandwith	Fabaceae	Dialium	guianense					Accepted			2010-07-14	2010-07-14	http://www.theplantlist.org/tpl1.1/record/ild-16679		FALSE
951	2	Leguminosae	Dialium guianense	NA	Dialium guianense	Dialium guianense	FALSE	FALSE	FALSE	TRUE	FALSE	FALSE	FALSE	FALSE	NA	951	2	wfo-0000166689		Dialium guineense	SPECIES	wfo-4000011286	Willd.	Fabaceae	Dialium	guineense					Accepted			2010-07-14	2010-07-14	http://www.theplantlist.org/tpl1.1/record/ild-1307		TRUE	Synonym	wfo-0000203432	Dialium guianense
956	2	Leguminosae	Dialium procerum	NA	Dialium procerum	Dialium procerum	FALSE	FALSE	TRUE	TRUE	TRUE	FALSE	FALSE	FALSE	1	956	1	wfo-0000205635		Dialium procerum	SPECIES	wfo-4000011286	(Steenis) Steyaert	Fabaceae	Dialium	procerum					Accepted			2010-07-14	2010-07-14	http://www.theplantlist.org/tpl1.1/record/ild-51892		FALSE					YES
968	2	Leguminosae	Dipteryx oleifera (as Dipteryx panamensis)	YES	Dipteryx panamensis	Dipteryx panamensis	FALSE	FALSE	TRUE	TRUE	FALSE	FALSE	FALSE	FALSE	NA	968	1	wfo-0000163870	82088-2	Dipteryx oleifera	SPECIES	wfo-4000012093	Benth.	Fabaceae	Dipteryx	oleifera					Accepted			2010-07-14	2010-07-14	http://www.theplantlist.org/tpl1.1/record/ild-10283		TRUE	Synonym	wfo-0000193642	Dipteryx panamensis
969	2	Leguminosae	Dipteryx oleifera (as Dipteryx panamensis)	YES	Dipteryx oleifera	Dipteryx oleifera	FALSE	FALSE	TRUE	TRUE	FALSE	FALSE	FALSE	FALSE	NA	969	1	wfo-0000163870	82088-2	Dipteryx oleifera	SPECIES	wfo-4000012093	Benth.	Fabaceae	Dipteryx	oleifera					Accepted			2010-07-14	2010-07-14	http://www.theplantlist.org/tpl1.1/record/ild-10283		FALSE
995	2	Leguminosae	Guibourtia pellegriniana	NA	Guibourtia pellegriniana	Guibourtia pellegriniana	FALSE	FALSE	FALSE	TRUE	FALSE	FALSE	FALSE	FALSE	NA	995	1	wfo-0000186921		Guibourtia pellegriniana	SPECIES	wfo-4000016341	Leonard	Fabaceae	Guibourtia	pellegriniana					Accepted			2010-07-14	2010-07-14	http://www.theplantlist.org/tpl1.1/record/ild-33429		FALSE
995	2	Leguminosae	Guibourtia pellegriniana	NA	Guibourtia pellegriniana	Guibourtia pellegriniana	FALSE	FALSE	FALSE	TRUE	FALSE	FALSE	FALSE	FALSE	NA	995	2	wfo-0001057635	497160-1	Guibourtia pellegriniana	SPECIES	wfo-4000016341	J.Léonard	Fabaceae	Guibourtia	pellegriniana				Bull. Jard. Bot. État Brux. 19: 405, f. 38 1949	Unchecked			2012-04-18	2012-04-18	http://www.theplantlist.org/tpl1.1/record/tro-13051049		FALSE
999	2	Leguminosae	Haematoxylum campechianum	NA	Haematoxylum campechianum	Haematoxylum campechianum	FALSE	FALSE	TRUE	TRUE	TRUE	FALSE	FALSE	FALSE	1	999	1	wfo-0000168536		Haematoxylum campechianum	SPECIES	wfo-4000016684	L.	Fabaceae	Haematoxylum	campechianum					Accepted			2010-07-14	2010-07-14	http://www.theplantlist.org/tpl1.1/record/ild-1485		FALSE					YES
1018	2	Leguminosae	Leucaena pulverulenta	NA	Leucaena pulverulenta	Leucaena pulverulenta	FALSE	FALSE	TRUE	TRUE	TRUE	FALSE	FALSE	FALSE	1	1018	1	wfo-0000164277		Leucaena pulverulenta	SPECIES	wfo-4000021482	(Schltdl.) Benth.	Fabaceae	Leucaena	pulverulenta					Accepted			2010-07-14	2010-07-14	http://www.theplantlist.org/tpl1.1/record/ild-107		FALSE					YES
1039	2	Leguminosae	Myrocarpus fastigiatus	NA	Myrocarpus fastigiatus	Myrocarpus fastigiatus	FALSE	FALSE	FALSE	TRUE	FALSE	FALSE	FALSE	FALSE	NA	1039	1	wfo-0000174445		Myrocarpus fastigiatus	SPECIES	wfo-4000025178	Allemao	Fabaceae	Myrocarpus	fastigiatus					Accepted			2010-07-14	2010-07-14	http://www.theplantlist.org/tpl1.1/record/ild-20569		FALSE
1039	2	Leguminosae	Myrocarpus fastigiatus	NA	Myrocarpus fastigiatus	Myrocarpus fastigiatus	FALSE	FALSE	FALSE	TRUE	FALSE	FALSE	FALSE	FALSE	NA	1039	2	wfo-0001055406		Myrocarpus fastigiatus	SPECIES	wfo-4000025178	Allemão	Fabaceae	Myrocarpus	fastigiatus				Diss. Leg. 26 1847	Unchecked			2012-04-18	2012-04-18	http://www.theplantlist.org/tpl1.1/record/tro-13036056		FALSE
1040	2	Leguminosae	Myrocarpus frondosus	NA	Myrocarpus frondosus	Myrocarpus frondosus	FALSE	FALSE	FALSE	TRUE	FALSE	FALSE	FALSE	FALSE	NA	1040	1	wfo-0000174446		Myrocarpus frondosus	SPECIES	wfo-4000025178	Allemao	Fabaceae	Myrocarpus	frondosus					Accepted			2010-07-14	2010-07-14	http://www.theplantlist.org/tpl1.1/record/ild-20570		FALSE
1040	2	Leguminosae	Myrocarpus frondosus	NA	Myrocarpus frondosus	Myrocarpus frondosus	FALSE	FALSE	FALSE	TRUE	FALSE	FALSE	FALSE	FALSE	NA	1040	2	wfo-0001055407		Myrocarpus frondosus	SPECIES	wfo-4000025178	Allemão	Fabaceae	Myrocarpus	frondosus				Diss. Leg. 22 1848	Unchecked			2012-04-18	2012-04-18	http://www.theplantlist.org/tpl1.1/record/tro-13036057		FALSE
1042	2	Leguminosae	Myroxylon peruiferum	NA	Myroxylon peruiferum	Myroxylon peruiferum	FALSE	FALSE	TRUE	TRUE	TRUE	FALSE	FALSE	FALSE	1	1042	1	wfo-0000174448		Myroxylon peruiferum	SPECIES	wfo-4000025186	L.f.	Fabaceae	Myroxylon	peruiferum					Accepted			2010-07-14	2010-07-14	http://www.theplantlist.org/tpl1.1/record/ild-20572		FALSE				m	NO
1050	2	Leguminosae	Oxystigma buchholzii	NA	Oxystigma buchholzii	Oxystigma buchholzii	FALSE	FALSE	TRUE	TRUE	TRUE	FALSE	FALSE	FALSE	1	1050	1	wfo-0000170013		Oxystigma buchholzii	SPECIES	wfo-4000027597	Harms	Fabaceae	Oxystigma	buchholzii					Accepted			2010-07-14	2010-07-14	http://www.theplantlist.org/tpl1.1/record/ild-1631		FALSE					YES
1051	2	Leguminosae	Oxystigma gilbertii	NA	Oxystigma gilbertii	Oxystigma gilbertii	FALSE	FALSE	TRUE	TRUE	TRUE	FALSE	FALSE	FALSE	1	1051	1	wfo-0000170045		Oxystigma gilbertii	SPECIES	wfo-4000027597	J.Leonard	Fabaceae	Oxystigma	gilbertii					Accepted			2010-07-14	2010-07-14	http://www.theplantlist.org/tpl1.1/record/ild-1634		FALSE					YES
1052	2	Leguminosae	Oxystigma mannii	NA	Oxystigma mannii	Oxystigma mannii	FALSE	FALSE	TRUE	TRUE	TRUE	FALSE	FALSE	FALSE	1	1052	1	wfo-0000170056		Oxystigma mannii	SPECIES	wfo-4000027597	(Baill.) Harms	Fabaceae	Oxystigma	mannii					Accepted			2010-07-14	2010-07-14	http://www.theplantlist.org/tpl1.1/record/ild-1635		FALSE					YES
1053	2	Leguminosae	Oxystigma oxyphyllum	NA	Oxystigma oxyphyllum	Oxystigma oxyphyllum	FALSE	FALSE	FALSE	TRUE	FALSE	FALSE	FALSE	FALSE	NA	1053	1	wfo-0000186977		Oxystigma oxyphyllum	SPECIES	wfo-4000027597	(Harms) Leonard	Fabaceae	Oxystigma	oxyphyllum					Accepted			2010-07-14	2010-07-14	http://www.theplantlist.org/tpl1.1/record/ild-33489		FALSE
1053	2	Leguminosae	Oxystigma oxyphyllum	NA	Oxystigma oxyphyllum	Oxystigma oxyphyllum	FALSE	FALSE	FALSE	TRUE	FALSE	FALSE	FALSE	FALSE	NA	1053	2	wfo-0001252475	1011107-1	Prioria oxyphylla	SPECIES	wfo-4000031174	(Harms) Breteler	Fabaceae	Prioria	oxyphylla				Wageningen Agric. Univ. Pap. 99–3: 37 1999	Accepted			2012-04-18	2012-04-18	http://www.theplantlist.org/tpl1.1/record/tro-50165617		TRUE	Synonym	wfo-0001062369	Oxystigma oxyphyllum
1057	2	Leguminosae	Peltogyne maranhensis	NA	Peltogyne maranhensis	Peltogyne maranhensis	FALSE	FALSE	TRUE	TRUE	TRUE	FALSE	FALSE	FALSE	1	1057	1	wfo-0000168363		Peltogyne maranhensis	SPECIES	wfo-4000028510	Ducke	Fabaceae	Peltogyne	maranhensis					Accepted			2010-07-14	2010-07-14	http://www.theplantlist.org/tpl1.1/record/ild-14681		FALSE					YES
1061	2	Leguminosae	Peltogyne venosa	NA	Peltogyne venosa	Peltogyne venosa	FALSE	FALSE	TRUE	TRUE	TRUE	FALSE	FALSE	FALSE	1	1061	1	wfo-0000186735		Peltogyne venosa	SPECIES	wfo-4000028510	(M.Vahl) Benth.	Fabaceae	Peltogyne	venosa					Accepted			2010-07-14	2010-07-14	http://www.theplantlist.org/tpl1.1/record/ild-33225		FALSE					YES
1062	2	Leguminosae	Peltophorum dasyrhachis	NA	Peltophorum dasyrhachis	Peltophorum dasyrhachis	FALSE	FALSE	TRUE	TRUE	FALSE	FALSE	FALSE	FALSE	NA	1062	1	wfo-0000199417		Peltophorum dasyrrhachis	SPECIES	wfo-4000028515	(Miq.) Kurz	Fabaceae	Peltophorum	dasyrrhachis					Accepted			2010-07-14	2010-07-14	http://www.theplantlist.org/tpl1.1/record/ild-45917		TRUE	Synonym	wfo-0000194866	Peltophorum dasyrhachis
1083	2	Leguminosae	Pterocarpus dalbergioides	NA	Pterocarpus dalbergioides	Pterocarpus dalbergioides	FALSE	FALSE	FALSE	TRUE	FALSE	FALSE	FALSE	FALSE	NA	1083	1	wfo-0000185090		Pterocarpus dalbergioides	SPECIES	wfo-4000031932	DC.	Fabaceae	Pterocarpus	dalbergioides					Accepted			2010-07-14	2010-07-14	http://www.theplantlist.org/tpl1.1/record/ild-31231		FALSE
1083	2	Leguminosae	Pterocarpus dalbergioides	NA	Pterocarpus dalbergioides	Pterocarpus dalbergioides	FALSE	FALSE	FALSE	TRUE	FALSE	FALSE	FALSE	FALSE	NA	1083	2	wfo-0001054998	516437-1	Pterocarpus dalbergioides	SPECIES	wfo-4000031932	Roxb.	Fabaceae	Pterocarpus	dalbergioides				Hort. Bengal. 53 1814	Unchecked			2012-04-18	2012-04-18	http://www.theplantlist.org/tpl1.1/record/tro-13032369		FALSE
1083	2	Leguminosae	Pterocarpus dalbergioides	NA	Pterocarpus dalbergioides	Pterocarpus dalbergioides	FALSE	FALSE	FALSE	TRUE	FALSE	FALSE	FALSE	FALSE	NA	1083	3	wfo-0000198894		Derris microphylla	SPECIES	wfo-4000011178	(Miq.) Backer	Fabaceae	Derris	microphylla					Accepted			2010-07-14	2010-07-14	http://www.theplantlist.org/tpl1.1/record/ild-4540		TRUE	Synonym	wfo-0001060877	Pterocarpus dalbergioides
1085	2	Leguminosae	Pterocarpus indicus	NA	Pterocarpus indicus	Pterocarpus indicus	FALSE	FALSE	FALSE	TRUE	FALSE	FALSE	FALSE	FALSE	NA	1085	1	wfo-0000172738		Pterocarpus indicus	SPECIES	wfo-4000031932	Willd.	Fabaceae	Pterocarpus	indicus					Accepted			2010-07-14	2010-07-14	http://www.theplantlist.org/tpl1.1/record/ild-1893		FALSE
1085	2	Leguminosae	Pterocarpus indicus	NA	Pterocarpus indicus	Pterocarpus indicus	FALSE	FALSE	FALSE	TRUE	FALSE	FALSE	FALSE	FALSE	NA	1085	2	wfo-0001054998	516437-1	Pterocarpus dalbergioides	SPECIES	wfo-4000031932	Roxb.	Fabaceae	Pterocarpus	dalbergioides				Hort. Bengal. 53 1814	Unchecked			2012-04-18	2012-04-18	http://www.theplantlist.org/tpl1.1/record/tro-13032369		TRUE	Synonym	wfo-0001058720	Pterocarpus indicus
1096	2	Leguminosae	Schizolobium parahyba	NA	Schizolobium parahyba	Schizolobium parahyba	FALSE	FALSE	TRUE	TRUE	TRUE	FALSE	FALSE	FALSE	1	1096	1	wfo-0000186738		Schizolobium parahyba	SPECIES	wfo-4000034429	(Vell.) S.F.Blake	Fabaceae	Schizolobium	parahyba					Accepted			2010-07-14	2010-07-14	http://www.theplantlist.org/tpl1.1/record/ild-33228		FALSE					YES
1106	2	Leguminosae	Sindora wallichii	NA	Sindora wallichii	Sindora wallichii	FALSE	FALSE	FALSE	TRUE	FALSE	FALSE	FALSE	FALSE	NA	1106	1	wfo-0000186226		Sindora wallichii	SPECIES	wfo-4000035428	Benth.	Fabaceae	Sindora	wallichii					Accepted			2010-07-14	2010-07-14	http://www.theplantlist.org/tpl1.1/record/ild-32650		FALSE
1106	2	Leguminosae	Sindora wallichii	NA	Sindora wallichii	Sindora wallichii	FALSE	FALSE	FALSE	TRUE	FALSE	FALSE	FALSE	FALSE	NA	1106	2	wfo-0000187916		Sindora supa	SPECIES	wfo-4000035428	Merr.	Fabaceae	Sindora	supa					Accepted			2010-07-14	2010-07-14	http://www.theplantlist.org/tpl1.1/record/ild-34456		TRUE	Synonym	wfo-0000206256	Sindora wallichii
1110	2	Leguminosae	Swartzia panacoco	NA	Swartzia panacoco	Swartzia panacoco	FALSE	FALSE	FALSE	TRUE	FALSE	FALSE	FALSE	FALSE	NA	1110	1	wfo-0000168830		Swartzia panacoco	SPECIES	wfo-4000037127	(Aubl.) Cowan	Fabaceae	Swartzia	panacoco					Accepted			2010-07-14	2010-07-14	http://www.theplantlist.org/tpl1.1/record/ild-15164		FALSE
1110	2	Leguminosae	Swartzia panacoco	NA	Swartzia panacoco	Swartzia panacoco	FALSE	FALSE	FALSE	TRUE	FALSE	FALSE	FALSE	FALSE	NA	1110	2	wfo-0001052537	246729-2	Swartzia panacoco	SPECIES	wfo-4000037127	(Aubl.) R.S.Cowan	Fabaceae	Swartzia	panacoco				Fl. Neotrop. 1: 32 1968	Unchecked			2012-04-18	2012-04-18	http://www.theplantlist.org/tpl1.1/record/tro-13013543		FALSE
1130	2	Lythraceae	Lagerstroemia angustifolia	NA	Lagerstroemia angustifolia	Lagerstroemia angustifolia	FALSE	FALSE	FALSE	TRUE	FALSE	FALSE	FALSE	FALSE	NA	1130	1	wfo-0000366825	553529-1	Lagerstroemia angustifolia	SPECIES	wfo-4000020441	Pierre ex Laness.	Lythraceae	Lagerstroemia	angustifolia				Pl. Util. Col. Franç. 323 1886	Unchecked			2012-03-23	2012-03-23	http://www.theplantlist.org/tpl1.1/record/kew-2354070		FALSE
1130	2	Lythraceae	Lagerstroemia angustifolia	NA	Lagerstroemia angustifolia	Lagerstroemia angustifolia	FALSE	FALSE	FALSE	TRUE	FALSE	FALSE	FALSE	FALSE	NA	1130	2	wfo-0000366847	553530-1	Lagerstroemia angustifolia	SPECIES	wfo-4000020441	Pierre ex Gagnep.	Lythraceae	Lagerstroemia	angustifolia				Notul. Syst. (Paris) 3: 355 1918	Unchecked			2012-03-23	2012-03-23	http://www.theplantlist.org/tpl1.1/record/kew-2354102		FALSE
1133	2	Lythraceae	Lagerstroemia cochinchinensis	NA	Lagerstroemia cochinchinensis	Lagerstroemia cochinchinensis	FALSE	FALSE	FALSE	TRUE	FALSE	FALSE	FALSE	FALSE	NA	1133	1	wfo-0000366814	553547-1	Lagerstroemia cochinchinensis	SPECIES	wfo-4000020441	Pierre ex Gagnep.	Lythraceae	Lagerstroemia	cochinchinensis				Notul. Syst. (Paris) 3: 356 1918	Unchecked			2012-03-23	2012-03-23	http://www.theplantlist.org/tpl1.1/record/kew-2354056		FALSE
1133	2	Lythraceae	Lagerstroemia cochinchinensis	NA	Lagerstroemia cochinchinensis	Lagerstroemia cochinchinensis	FALSE	FALSE	FALSE	TRUE	FALSE	FALSE	FALSE	FALSE	NA	1133	2	wfo-0000366833	553546-1	Lagerstroemia cochinchinensis	SPECIES	wfo-4000020441	Pierre ex Laness.	Lythraceae	Lagerstroemia	cochinchinensis				Pl. Util. Col. Franç. 321 1886	Unchecked			2012-03-23	2012-03-23	http://www.theplantlist.org/tpl1.1/record/kew-2354083		FALSE
1134	2	Lythraceae	Lagerstroemia duppereana	NA	Lagerstroemia duppereana	Lagerstroemia duppereana	FALSE	FALSE	TRUE	TRUE	TRUE	FALSE	FALSE	FALSE	2	1134	1	wfo-0000366791	553558-1	Lagerstroemia duperreana	SPECIES	wfo-4000020441	Pierre ex Gagnep.	Lythraceae	Lagerstroemia	duperreana				Notul. Syst. (Paris) 3: 358 1918	Unchecked			2012-03-23	2012-03-23	http://www.theplantlist.org/tpl1.1/record/kew-2354026		FALSE				a	NO
1135	2	Lythraceae	Lagerstroemia floribunda	NA	Lagerstroemia floribunda	Lagerstroemia floribunda	FALSE	FALSE	FALSE	TRUE	FALSE	FALSE	FALSE	FALSE	NA	1135	1	wfo-0000366785	553564-1	Lagerstroemia floribunda	SPECIES	wfo-4000020441	Jack	Lythraceae	Lagerstroemia	floribunda				Malayan Misc. 1(5): 38 1820	Unchecked			2012-03-23	2012-03-23	http://www.theplantlist.org/tpl1.1/record/kew-2354019		FALSE
1135	2	Lythraceae	Lagerstroemia floribunda	NA	Lagerstroemia floribunda	Lagerstroemia floribunda	FALSE	FALSE	FALSE	TRUE	FALSE	FALSE	FALSE	FALSE	NA	1135	2	wfo-0000366787	553563-1	Lagerstroemia floribunda	SPECIES	wfo-4000020441	Wall.	Lythraceae	Lagerstroemia	floribunda				Numer. List 2115 A 1829	Unchecked			2012-03-23	2012-03-23	http://www.theplantlist.org/tpl1.1/record/kew-2354020		FALSE
1140	2	Lythraceae	Lagerstroemia tomentosa	NA	Lagerstroemia tomentosa	Lagerstroemia tomentosa	FALSE	FALSE	TRUE	TRUE	TRUE	FALSE	FALSE	FALSE	1	1140	1	wfo-0001075940		Lagerstroemia tomentosa	SPECIES	wfo-4000020441	C.Presl	Lythraceae	Lagerstroemia	tomentosa				Abh. Königl. Böhm. Ges. Wiss., ser. 5 142 1844	Accepted			2012-04-18	2012-04-18	http://www.theplantlist.org/tpl1.1/record/tro-19200388		FALSE					YES
1142	2	Magnoliaceae	Magnolia acuminata	NA	Magnolia acuminata	Magnolia acuminata	FALSE	FALSE	FALSE	TRUE	FALSE	FALSE	FALSE	FALSE	NA	1142	1	wfo-0000232970	554627-1	Magnolia acuminata	SPECIES	wfo-4000022860	(L.) L.	Magnoliaceae	Magnolia	acuminata				Syst. Nat. ed. 10 2: 1082 1759	Accepted			2012-03-23	2012-03-23	http://www.theplantlist.org/tpl1.1/record/kew-117423		FALSE
1142	2	Magnoliaceae	Magnolia acuminata	NA	Magnolia acuminata	Magnolia acuminata	FALSE	FALSE	FALSE	TRUE	FALSE	FALSE	FALSE	FALSE	NA	1142	2	wfo-0000232970	554627-1	Magnolia acuminata	SPECIES	wfo-4000022860	(L.) L.	Magnoliaceae	Magnolia	acuminata				Syst. Nat. ed. 10 2: 1082 1759	Accepted			2012-03-23	2012-03-23	http://www.theplantlist.org/tpl1.1/record/kew-117423		TRUE	Synonym	wfo-0001076104	Magnolia acuminata
1144	2	Magnoliaceae	Magnolia pubescens	NA	Magnolia pubescens	Magnolia pubescens	FALSE	FALSE	TRUE	TRUE	TRUE	FALSE	FALSE	FALSE	1	1144	1	wfo-0000465055	60433401-2	Magnolia pubescens	SPECIES	wfo-4000022860	(Merr.) Figlar & Noot.	Magnoliaceae	Magnolia	pubescens				Blumea 49: 98 2004	Accepted			2012-03-23	2012-03-23	http://www.theplantlist.org/tpl1.1/record/kew-252964		FALSE					YES
1146	2	Magnoliaceae	Magnolia tsiampacca subsp. Mollis (as Elmerrillia mollis)	YES	Elmerrillia mollis	Elmerrillia mollis	FALSE	FALSE	TRUE	TRUE	FALSE	FALSE	FALSE	FALSE	NA	1146	1	wfo-0000465131	60433157-2	Magnolia tsiampacca subsp. mollis	SUBSPECIES	wfo-0000465119	(Dandy) Figlar & Noot.	Magnoliaceae	Magnolia	tsiampacca	mollis	subsp.		Blumea 49: 98 2004	Accepted			2012-03-23	2012-03-23	http://www.theplantlist.org/tpl1.1/record/kew-252977		TRUE	Synonym	wfo-0000948328	Elmerrillia mollis
1147	2	Magnoliaceae	Magnolia tsiampacca subsp. Mollis (as Elmerrillia mollis)	YES	Magnolia tsiampacca subsp. Mollis	Magnolia tsiampacca subsp. Mollis	FALSE	FALSE	TRUE	TRUE	TRUE	FALSE	FALSE	FALSE	1	1147	1	wfo-0000465131	60433157-2	Magnolia tsiampacca subsp. mollis	SUBSPECIES	wfo-0000465119	(Dandy) Figlar & Noot.	Magnoliaceae	Magnolia	tsiampacca	mollis	subsp.		Blumea 49: 98 2004	Accepted			2012-03-23	2012-03-23	http://www.theplantlist.org/tpl1.1/record/kew-252977		FALSE				)	NO
1148	2	Magnoliaceae	Magnolia tsiampacca	NA	Magnolia tsiampacca	Magnolia tsiampacca	FALSE	FALSE	TRUE	TRUE	TRUE	FALSE	FALSE	FALSE	1	1148	1	wfo-0000465119	60433399-2	Magnolia tsiampacca	SPECIES	wfo-4000022860	(L.) Figlar & Noot.	Magnoliaceae	Magnolia	tsiampacca				Blumea 49: 98 2004	Accepted			2012-03-23	2012-03-23	http://www.theplantlist.org/tpl1.1/record/kew-252975		FALSE					YES
1150	2	Magnoliaceae	Magnolia vrieseana (as Elmerrillia ovalis)	YES	Elmerrillia ovalis	Elmerrillia ovalis	FALSE	FALSE	TRUE	TRUE	FALSE	FALSE	FALSE	FALSE	NA	1150	1	wfo-0000233468	554878-1	Magnolia vrieseana	SPECIES	wfo-4000022860	(Miq.) Baill. ex Pierre	Magnoliaceae	Magnolia	vrieseana				Fl. Forest. Cochinch. 2 1880	Accepted			2012-03-23	2012-03-23	http://www.theplantlist.org/tpl1.1/record/kew-117895		TRUE	Synonym	wfo-0000948330	Elmerrillia ovalis
1151	2	Magnoliaceae	Magnolia vrieseana (as Elmerrillia ovalis)	YES	Magnolia vrieseana	Magnolia vrieseana	FALSE	FALSE	TRUE	TRUE	FALSE	FALSE	FALSE	FALSE	NA	1151	1	wfo-0000233468	554878-1	Magnolia vrieseana	SPECIES	wfo-4000022860	(Miq.) Baill. ex Pierre	Magnoliaceae	Magnolia	vrieseana				Fl. Forest. Cochinch. 2 1880	Accepted			2012-03-23	2012-03-23	http://www.theplantlist.org/tpl1.1/record/kew-117895		FALSE
1153	2	Malpighiaceae	Byrsonima crassifolia	NA	Byrsonima crassifolia	Byrsonima crassifolia	FALSE	FALSE	FALSE	TRUE	FALSE	FALSE	FALSE	FALSE	NA	1153	1	wfo-0000576794	556033-1	Byrsonima crassifolia	SPECIES	wfo-4000005855	(L.) Kunth	Malpighiaceae	Byrsonima	crassifolia				Nov. Gen. Sp. 5: 149 1822	Accepted			2012-03-23	2012-03-23	http://www.theplantlist.org/tpl1.1/record/kew-2688172		FALSE
1153	2	Malpighiaceae	Byrsonima crassifolia	NA	Byrsonima crassifolia	Byrsonima crassifolia	FALSE	FALSE	FALSE	TRUE	FALSE	FALSE	FALSE	FALSE	NA	1153	2	wfo-0000577076		Byrsonima verbascifolia	SPECIES	wfo-4000005855	(L.) DC.	Malpighiaceae	Byrsonima	verbascifolia				Prodr. 1: 579 1824	Accepted			2012-03-23	2012-03-23	http://www.theplantlist.org/tpl1.1/record/kew-2688434		TRUE	Synonym	wfo-0000576795	Byrsonima crassifolia
1153	2	Malpighiaceae	Byrsonima crassifolia	NA	Byrsonima crassifolia	Byrsonima crassifolia	FALSE	FALSE	FALSE	TRUE	FALSE	FALSE	FALSE	FALSE	NA	1153	3	wfo-0000576765	556017-1	Byrsonima cinerea	SPECIES	wfo-4000005855	(Poir.) DC.	Malpighiaceae	Byrsonima	cinerea				Prodr. 1: 580 1824	Accepted			2012-03-23	2012-03-23	http://www.theplantlist.org/tpl1.1/record/kew-2688142		TRUE	Synonym	wfo-0000576796	Byrsonima crassifolia
1154	2	Malpighiaceae	Byrsonima spicata	NA	Byrsonima spicata	Byrsonima spicata	FALSE	FALSE	FALSE	TRUE	FALSE	FALSE	FALSE	FALSE	NA	1154	1	wfo-0000577036		Byrsonima spicata	SPECIES	wfo-4000005855	(Cav.) Rich. ex Kunth	Malpighiaceae	Byrsonima	spicata				Nov. Gen. Sp. 5: 114 1821	Accepted			2012-03-23	2012-03-23	http://www.theplantlist.org/tpl1.1/record/kew-2688397		FALSE
1154	2	Malpighiaceae	Byrsonima spicata	NA	Byrsonima spicata	Byrsonima spicata	FALSE	FALSE	FALSE	TRUE	FALSE	FALSE	FALSE	FALSE	NA	1154	2	wfo-0000721512	321987-2	Heteropterys platyptera	SPECIES	wfo-4000017763	DC.	Malpighiaceae	Heteropterys	platyptera				Prodr. 1: 592 1824	Accepted			2012-03-23	2012-03-23	http://www.theplantlist.org/tpl1.1/record/kew-2848377		TRUE	Synonym	wfo-0000577037	Byrsonima spicata
1154	2	Malpighiaceae	Byrsonima spicata	NA	Byrsonima spicata	Byrsonima spicata	FALSE	FALSE	FALSE	TRUE	FALSE	FALSE	FALSE	FALSE	NA	1154	3	wfo-0000577036		Byrsonima spicata	SPECIES	wfo-4000005855	(Cav.) Rich. ex Kunth	Malpighiaceae	Byrsonima	spicata				Nov. Gen. Sp. 5: 114 1821	Accepted			2012-03-23	2012-03-23	http://www.theplantlist.org/tpl1.1/record/kew-2688397		TRUE	Synonym	wfo-0001076393	Byrsonima spicata
1158	2	Malvaceae	Bombax ceiba	NA	Bombax ceiba	Bombax ceiba	FALSE	FALSE	FALSE	TRUE	FALSE	FALSE	FALSE	FALSE	NA	1158	1	wfo-0000568369	559120-1	Bombax ceiba	SPECIES	wfo-4000004941	L.	Malvaceae	Bombax	ceiba				Sp. Pl. 511 1753	Accepted			2012-03-23	2012-03-23	http://www.theplantlist.org/tpl1.1/record/kew-2679086		FALSE
1158	2	Malvaceae	Bombax ceiba	NA	Bombax ceiba	Bombax ceiba	FALSE	FALSE	FALSE	TRUE	FALSE	FALSE	FALSE	FALSE	NA	1158	2	wfo-0000568369	559120-1	Bombax ceiba	SPECIES	wfo-4000004941	L.	Malvaceae	Bombax	ceiba				Sp. Pl. 511 1753	Accepted			2012-03-23	2012-03-23	http://www.theplantlist.org/tpl1.1/record/kew-2679086		TRUE	Synonym	wfo-0000568370	Bombax ceiba
1171	2	Malvaceae	Durio zibethinus	NA	Durio zibethinus	Durio zibethinus	FALSE	FALSE	FALSE	TRUE	FALSE	FALSE	FALSE	FALSE	NA	1171	1	wfo-0000658098		Durio zibethinus	SPECIES	wfo-4000012777	L.	Malvaceae	Durio	zibethinus				Syst. Veg. ed. 13 581 1774	Accepted			2012-03-23	2012-03-23	http://www.theplantlist.org/tpl1.1/record/kew-2779470		FALSE
1171	2	Malvaceae	Durio zibethinus	NA	Durio zibethinus	Durio zibethinus	FALSE	FALSE	FALSE	TRUE	FALSE	FALSE	FALSE	FALSE	NA	1171	2	wfo-0000658062	559513-1	Durio ceylanicus	SPECIES	wfo-4000012777	Gardner	Malvaceae	Durio	ceylanicus				Calcutta J. Nat. Hist. 8: 1 1847	Accepted			2012-03-23	2012-03-23	http://www.theplantlist.org/tpl1.1/record/kew-2779435		TRUE	Synonym	wfo-0000658099	Durio zibethinus
1172	2	Malvaceae	Eriotheca globosa (& as Bombax globosum)	YES	Bombax globosum	Bombax globosum	FALSE	FALSE	TRUE	TRUE	FALSE	FALSE	FALSE	FALSE	NA	1172	1	wfo-0000676171	95971-2	Eriotheca globosa	SPECIES	wfo-4000013894	(Aubl.) A.Robyns	Malvaceae	Eriotheca	globosa				Bull. Jard. Bot. État 33: 142 1963	Accepted			2012-03-23	2012-03-23	http://www.theplantlist.org/tpl1.1/record/kew-2797574		TRUE	Synonym	wfo-0000568416	Bombax globosum
1173	2	Malvaceae	Eriotheca globosa (& as Bombax globosum)	YES	Eriotheca globosa	Eriotheca globosa	FALSE	FALSE	TRUE	TRUE	FALSE	FALSE	FALSE	FALSE	NA	1173	1	wfo-0000676171	95971-2	Eriotheca globosa	SPECIES	wfo-4000013894	(Aubl.) A.Robyns	Malvaceae	Eriotheca	globosa				Bull. Jard. Bot. État 33: 142 1963	Accepted			2012-03-23	2012-03-23	http://www.theplantlist.org/tpl1.1/record/kew-2797574		FALSE
1174	2	Malvaceae	Grewia eriocarpa (as Grewia elastica)	YES	Grewia elastica	Grewia elastica	FALSE	FALSE	TRUE	TRUE	FALSE	FALSE	FALSE	FALSE	NA	1174	1	wfo-0000709910	834215-1	Grewia eriocarpa	SPECIES	wfo-4000016210	Juss.	Malvaceae	Grewia	eriocarpa				Ann. Mus. Natl. Hist. Nat. 4: 93 1804	Accepted			2012-03-23	2012-03-23	http://www.theplantlist.org/tpl1.1/record/kew-2833049		TRUE	Synonym	wfo-0000709905	Grewia elastica
1175	2	Malvaceae	Grewia eriocarpa (as Grewia elastica)	YES	Grewia eriocarpa	Grewia eriocarpa	FALSE	FALSE	TRUE	TRUE	FALSE	FALSE	FALSE	FALSE	NA	1175	1	wfo-0000709910	834215-1	Grewia eriocarpa	SPECIES	wfo-4000016210	Juss.	Malvaceae	Grewia	eriocarpa				Ann. Mus. Natl. Hist. Nat. 4: 93 1804	Accepted			2012-03-23	2012-03-23	http://www.theplantlist.org/tpl1.1/record/kew-2833049		FALSE
1178	2	Malvaceae	Heliocarpus popayanensis	NA	Heliocarpus popayanensis	Heliocarpus popayanensis	FALSE	FALSE	TRUE	TRUE	TRUE	FALSE	FALSE	FALSE	1	1178	1	wfo-0000718217	834694-1	Heliocarpus popayanensis	SPECIES	wfo-4000017249	Kunth	Malvaceae	Heliocarpus	popayanensis				Nov. Gen. Sp. 5: 341 1823	Accepted			2012-03-23	2012-03-23	http://www.theplantlist.org/tpl1.1/record/kew-2843369		FALSE					YES
1194	2	Malvaceae	Pentace adenophora	NA	Pentace adenophora	Pentace adenophora	FALSE	FALSE	TRUE	TRUE	TRUE	FALSE	FALSE	FALSE	1	1194	1	wfo-0000475664	834980-1	Pentace adenophora	SPECIES	wfo-4000028555	Kosterm.	Malvaceae	Pentace	adenophora				Reinwardtia 5: 238 1960	Unchecked			2012-03-23	2012-03-23	http://www.theplantlist.org/tpl1.1/record/kew-2551359		FALSE					YES
1203	2	Malvaceae	Pterospermum canescens	NA	Pterospermum canescens	Pterospermum canescens	FALSE	FALSE	TRUE	TRUE	TRUE	FALSE	FALSE	FALSE	1	1203	1	wfo-0000476032	824749-1	Pterospermum canescens	SPECIES	wfo-4000032030	Roxb.	Malvaceae	Pterospermum	canescens				Fl. Ind. ed. 1832 3: 162 1832	Unchecked			2012-03-26	2012-03-26	http://www.theplantlist.org/tpl1.1/record/kew-2552075		FALSE					YES
1247	2	Meliaceae	Cedrela odorata	NA	Cedrela odorata	Cedrela odorata	FALSE	FALSE	FALSE	TRUE	FALSE	FALSE	FALSE	FALSE	NA	1247	1	wfo-0000592446	51010-2	Cedrela odorata	SPECIES	wfo-4000007110	L.	Meliaceae	Cedrela	odorata				Syst. Nat. ed. 10 2: 940 1759	Accepted			2012-03-23	2012-03-23	http://www.theplantlist.org/tpl1.1/record/kew-2707234		FALSE
1247	2	Meliaceae	Cedrela odorata	NA	Cedrela odorata	Cedrela odorata	FALSE	FALSE	FALSE	TRUE	FALSE	FALSE	FALSE	FALSE	NA	1247	2	wfo-0000592446	51010-2	Cedrela odorata	SPECIES	wfo-4000007110	L.	Meliaceae	Cedrela	odorata				Syst. Nat. ed. 10 2: 940 1759	Accepted			2012-03-23	2012-03-23	http://www.theplantlist.org/tpl1.1/record/kew-2707234		TRUE	Synonym	wfo-0000592447	Cedrela odorata
1251	2	Meliaceae	Dysoxylum alliaceum (as Dysoxylum euphlebium)	YES	Dysoxylum euphlebium	Dysoxylum euphlebium	FALSE	FALSE	TRUE	TRUE	FALSE	FALSE	FALSE	FALSE	NA	1251	1	wfo-0000658468	578046-1	Dysoxylum alliaceum	SPECIES	wfo-4000012837	(Blume) Blume	Meliaceae	Dysoxylum	alliaceum				Bijdr. 172 1825	Accepted			2012-03-23	2012-03-23	http://www.theplantlist.org/tpl1.1/record/kew-2779857		TRUE	Synonym	wfo-0000658567	Dysoxylum euphlebium
1252	2	Meliaceae	Dysoxylum alliaceum (as Dysoxylum euphlebium)	YES	Dysoxylum alliaceum	Dysoxylum alliaceum	FALSE	FALSE	FALSE	TRUE	FALSE	FALSE	FALSE	FALSE	NA	1252	1	wfo-0000658468	578046-1	Dysoxylum alliaceum	SPECIES	wfo-4000012837	(Blume) Blume	Meliaceae	Dysoxylum	alliaceum				Bijdr. 172 1825	Accepted			2012-03-23	2012-03-23	http://www.theplantlist.org/tpl1.1/record/kew-2779857		FALSE
1252	2	Meliaceae	Dysoxylum alliaceum (as Dysoxylum euphlebium)	YES	Dysoxylum alliaceum	Dysoxylum alliaceum	FALSE	FALSE	FALSE	TRUE	FALSE	FALSE	FALSE	FALSE	NA	1252	2	wfo-0000658704	977532-1	Dysoxylum mollissimum subsp. molle	SUBSPECIES	wfo-0000658700	(Miq.) Mabb.	Meliaceae	Dysoxylum	mollissimum	molle	subsp.		Blumea 38: 309 1994	Accepted			2012-03-23	2012-03-23	http://www.theplantlist.org/tpl1.1/record/kew-2780070		TRUE	Synonym	wfo-0000658469	Dysoxylum alliaceum
1253	2	Meliaceae	Dysoxylum fraserianum	NA	Dysoxylum fraserianum	Dysoxylum fraserianum	FALSE	FALSE	TRUE	TRUE	TRUE	FALSE	FALSE	FALSE	1	1253	1	wfo-0000658585	578135-1	Dysoxylum fraserianum	SPECIES	wfo-4000012837	(A.Juss.) Benth.	Meliaceae	Dysoxylum	fraserianum				Fl. Austral. 1: 381 1863	Accepted			2012-03-23	2012-03-23	http://www.theplantlist.org/tpl1.1/record/kew-2779963		FALSE					YES
1262	2	Meliaceae	Guarea glabra (as Guarea excelsa)	YES	Guarea excelsa	Guarea excelsa	FALSE	FALSE	TRUE	TRUE	FALSE	FALSE	FALSE	FALSE	NA	1262	1	wfo-0000710891	578602-1	Guarea glabra	SPECIES	wfo-4000016309	Vahl	Meliaceae	Guarea	glabra				Eclog. Amer. 3: 8 1807	Accepted			2012-03-23	2012-03-23	http://www.theplantlist.org/tpl1.1/record/kew-2834009		TRUE	Synonym	wfo-0000710874	Guarea excelsa
1263	2	Meliaceae	Guarea glabra (as Guarea excelsa)	YES	Guarea glabra	Guarea glabra	FALSE	FALSE	TRUE	TRUE	FALSE	FALSE	FALSE	FALSE	NA	1263	1	wfo-0000710891	578602-1	Guarea glabra	SPECIES	wfo-4000016309	Vahl	Meliaceae	Guarea	glabra				Eclog. Amer. 3: 8 1807	Accepted			2012-03-23	2012-03-23	http://www.theplantlist.org/tpl1.1/record/kew-2834009		FALSE
1268	2	Meliaceae	Khaya grandifoliola	NA	Khaya grandifoliola	Khaya grandifoliola	FALSE	FALSE	FALSE	TRUE	FALSE	FALSE	FALSE	FALSE	NA	1268	1	wfo-0000357001	578853-1	Khaya grandifoliola	SPECIES	wfo-4000019975	C.DC.	Meliaceae	Khaya	grandifoliola				Bull. Soc. Bot. France 54(8): 10 1907	Accepted			2012-03-23	2012-03-23	http://www.theplantlist.org/tpl1.1/record/kew-2334999		FALSE
1268	2	Meliaceae	Khaya grandifoliola	NA	Khaya grandifoliola	Khaya grandifoliola	FALSE	FALSE	FALSE	TRUE	FALSE	FALSE	FALSE	FALSE	NA	1268	2	wfo-0001083716		Khaya grandifoliola	SPECIES	wfo-4000019975	A.Juss.	Meliaceae	Khaya	grandifoliola				Bull. Soc. Bot. France Mem. 8: 10 1907	Unchecked			2012-04-18	2012-04-18	http://www.theplantlist.org/tpl1.1/record/tro-20400889		FALSE
1290	2	Moraceae	Antiaris toxicaria	NA	Antiaris toxicaria	Antiaris toxicaria	FALSE	FALSE	TRUE	TRUE	TRUE	FALSE	FALSE	FALSE	1	1290	1	wfo-0000538857	850341-1	Antiaris toxicaria	SPECIES	wfo-4000002471	Lesch.	Moraceae	Antiaris	toxicaria				Ann. Mus. Hist. Nat. 16: 478 1810	Accepted			2012-03-23	2012-03-23	http://www.theplantlist.org/tpl1.1/record/kew-2642230		FALSE					YES
1298	2	Moraceae	Artocarpus rigidus	NA	Artocarpus rigidus	Artocarpus rigidus	FALSE	FALSE	FALSE	TRUE	FALSE	FALSE	FALSE	FALSE	NA	1298	1	wfo-0000550589	850443-1	Artocarpus rigidus	SPECIES	wfo-4000003191	Blume	Moraceae	Artocarpus	rigidus				Bijdr. 482 1825	Accepted			2012-03-23	2012-03-23	http://www.theplantlist.org/tpl1.1/record/kew-2654073		FALSE
1298	2	Moraceae	Artocarpus rigidus	NA	Artocarpus rigidus	Artocarpus rigidus	FALSE	FALSE	FALSE	TRUE	FALSE	FALSE	FALSE	FALSE	NA	1298	2	wfo-0000550486	850388-1	Artocarpus gomezianus	SPECIES	wfo-4000003191	Wall. ex Trécul	Moraceae	Artocarpus	gomezianus				Ann. Sci. Nat., Bot. III, 8: 118 1847	Accepted			2012-03-23	2012-03-23	http://www.theplantlist.org/tpl1.1/record/kew-2653977		TRUE	Synonym	wfo-0000550590	Artocarpus rigidus
1309	2	Moraceae	Ficus coerulescens (as Ficus killipii)	YES	Ficus killipii	Ficus killipii	FALSE	FALSE	TRUE	TRUE	FALSE	FALSE	FALSE	FALSE	NA	1309	1	wfo-0000687854	104488-2	Ficus coerulescens	SPECIES	wfo-4000014727	(Rusby) Rossberg	Moraceae	Ficus	coerulescens				Repert. Spec. Nov. Regni Veg. 42: 61 1937	Accepted			2012-03-23	2012-03-23	http://www.theplantlist.org/tpl1.1/record/kew-2809978		TRUE	Synonym	wfo-0000688907	Ficus killipii
1310	2	Moraceae	Ficus coerulescens (as Ficus killipii)	YES	Ficus coerulescens	Ficus coerulescens	FALSE	FALSE	TRUE	TRUE	FALSE	FALSE	FALSE	FALSE	NA	1310	1	wfo-0000687854	104488-2	Ficus coerulescens	SPECIES	wfo-4000014727	(Rusby) Rossberg	Moraceae	Ficus	coerulescens				Repert. Spec. Nov. Regni Veg. 42: 61 1937	Accepted			2012-03-23	2012-03-23	http://www.theplantlist.org/tpl1.1/record/kew-2809978		FALSE
1315	2	Moraceae	Ficus nymphaeifolia (as Ficus anguina)	YES	Ficus anguina	Ficus anguina	FALSE	FALSE	TRUE	TRUE	FALSE	FALSE	FALSE	FALSE	NA	1315	1	wfo-0000689484	853301-1	Ficus nymphaeifolia	SPECIES	wfo-4000014727	Mill.	Moraceae	Ficus	nymphaeifolia				Gard. Dict. ed. 8 9 1768	Accepted			2012-03-23	2012-03-23	http://www.theplantlist.org/tpl1.1/record/kew-2811495		TRUE	Synonym	wfo-0000687311	Ficus anguina
1316	2	Moraceae	Ficus nymphaeifolia (as Ficus anguina)	YES	Ficus nymphaeifolia	Ficus nymphaeifolia	FALSE	FALSE	TRUE	TRUE	FALSE	FALSE	FALSE	FALSE	NA	1316	1	wfo-0000689484	853301-1	Ficus nymphaeifolia	SPECIES	wfo-4000014727	Mill.	Moraceae	Ficus	nymphaeifolia				Gard. Dict. ed. 8 9 1768	Accepted			2012-03-23	2012-03-23	http://www.theplantlist.org/tpl1.1/record/kew-2811495		FALSE
1317	2	Moraceae	Ficus obliqua (as Ficus eugenioides)	YES	Ficus eugenioides	Ficus eugenioides	FALSE	FALSE	TRUE	TRUE	FALSE	FALSE	FALSE	FALSE	NA	1317	1	wfo-0000689487	853304-1	Ficus obliqua	SPECIES	wfo-4000014727	G.Forst.	Moraceae	Ficus	obliqua				Fl. Ins. Austr. 77 1786	Accepted			2012-03-23	2012-03-23	http://www.theplantlist.org/tpl1.1/record/kew-2811499		TRUE	Synonym	wfo-0000688277	Ficus eugenioides
1318	2	Moraceae	Ficus obliqua (as Ficus eugenioides)	YES	Ficus obliqua	Ficus obliqua	FALSE	FALSE	FALSE	TRUE	FALSE	FALSE	FALSE	FALSE	NA	1318	1	wfo-0000689487	853304-1	Ficus obliqua	SPECIES	wfo-4000014727	G.Forst.	Moraceae	Ficus	obliqua				Fl. Ins. Austr. 77 1786	Accepted			2012-03-23	2012-03-23	http://www.theplantlist.org/tpl1.1/record/kew-2811499		FALSE
1318	2	Moraceae	Ficus obliqua (as Ficus eugenioides)	YES	Ficus obliqua	Ficus obliqua	FALSE	FALSE	FALSE	TRUE	FALSE	FALSE	FALSE	FALSE	NA	1318	2	wfo-0000689277	853207-1	Ficus melinocarpa	SPECIES	wfo-4000014727	Blume	Moraceae	Ficus	melinocarpa				Bijdr. 460 1825	Accepted			2012-03-23	2012-03-23	http://www.theplantlist.org/tpl1.1/record/kew-2811302		TRUE	Synonym	wfo-0000689489	Ficus obliqua
1338	2	Myristicaceae	Horsfieldia amygdalina	NA	Horsfieldia amygdalina	Horsfieldia amygdalina	FALSE	FALSE	TRUE	TRUE	TRUE	FALSE	FALSE	FALSE	1	1338	1	wfo-0000724810	585696-1	Horsfieldia amygdalina	SPECIES	wfo-4000018304	(Wall.) Warb.	Myristicaceae	Horsfieldia	amygdalina				Nova Acta Acad. Caes. Leop.-Carol. German. Nat. Cur. 68: 310 1897	Accepted			2012-03-23	2012-03-23	http://www.theplantlist.org/tpl1.1/record/kew-2853460		FALSE					YES
1339	2	Myristicaceae	Horsfieldia brachiata	NA	Horsfieldia brachiata	Horsfieldia brachiata	FALSE	FALSE	TRUE	TRUE	TRUE	FALSE	FALSE	FALSE	1	1339	1	wfo-0000724823	585703-1	Horsfieldia brachiata	SPECIES	wfo-4000018304	(King) Warb.	Myristicaceae	Horsfieldia	brachiata				Nova Acta Acad. Caes. Leop.-Carol. German. Nat. Cur. 68: 325 1897	Accepted			2012-03-23	2012-03-23	http://www.theplantlist.org/tpl1.1/record/kew-2853475		FALSE					YES
1340	2	Myristicaceae	Horsfieldia bracteosa	NA	Horsfieldia bracteosa	Horsfieldia bracteosa	FALSE	FALSE	TRUE	TRUE	TRUE	FALSE	FALSE	FALSE	1	1340	1	wfo-0000724825	585704-1	Horsfieldia bracteosa	SPECIES	wfo-4000018304	M.R.Hend.	Myristicaceae	Horsfieldia	bracteosa				Gard. Bull. Straits Settlem. 7: 120 1933	Unchecked			2012-03-23	2012-03-23	http://www.theplantlist.org/tpl1.1/record/kew-2853478		FALSE					YES
1341	2	Myristicaceae	Horsfieldia flocculosa	NA	Horsfieldia flocculosa	Horsfieldia flocculosa	FALSE	FALSE	TRUE	TRUE	TRUE	FALSE	FALSE	FALSE	1	1341	1	wfo-0000724846	585715-1	Horsfieldia flocculosa	SPECIES		Warb.	Myristicaceae	Horsfieldia	flocculosa				Nova Acta Acad. Caes. Leop.-Carol. German. Nat. Cur. 68: 297 1897	Unchecked			2012-03-23	2012-03-23	http://www.theplantlist.org/tpl1.1/record/kew-2853498		FALSE					YES
1342	2	Myristicaceae	Horsfieldia glabra	NA	Horsfieldia glabra	Horsfieldia glabra	FALSE	FALSE	TRUE	TRUE	TRUE	FALSE	FALSE	FALSE	1	1342	1	wfo-0001085281		Horsfieldia glabra	SPECIES	wfo-4000018304	(Reinw. ex Blume) Warb.	Myristicaceae	Horsfieldia	glabra				Monogr. Myristic. 1897	Accepted			2012-04-18	2012-04-18	http://www.theplantlist.org/tpl1.1/record/tro-21800299		FALSE					YES
1344	2	Myristicaceae	Horsfieldia lauterbachii	NA	Horsfieldia lauterbachii	Horsfieldia lauterbachii	FALSE	FALSE	TRUE	TRUE	TRUE	FALSE	FALSE	FALSE	1	1344	1	wfo-0000724870	585731-1	Horsfieldia lauterbachii	SPECIES	wfo-4000018304	Warb.	Myristicaceae	Horsfieldia	lauterbachii				Nova Acta Acad. Caes. Leop.-Carol. German. Nat. Cur. 68: 285 1897	Unchecked			2012-03-23	2012-03-23	http://www.theplantlist.org/tpl1.1/record/kew-2853527		FALSE					YES
1345	2	Myristicaceae	Horsfieldia pilifera	NA	Horsfieldia pilifera	Horsfieldia pilifera	FALSE	FALSE	TRUE	TRUE	TRUE	FALSE	FALSE	FALSE	1	1345	1	wfo-0000724918	585762-1	Horsfieldia pilifera	SPECIES	wfo-4000018304	Markgr.	Myristicaceae	Horsfieldia	pilifera				Bot. Jahrb. Syst. 67: 154 1935	Unchecked			2012-03-23	2012-03-23	http://www.theplantlist.org/tpl1.1/record/kew-2853576		FALSE					YES
1346	2	Myristicaceae	Horsfieldia punctatifolia	NA	Horsfieldia punctatifolia	Horsfieldia punctatifolia	FALSE	FALSE	TRUE	TRUE	TRUE	FALSE	FALSE	FALSE	1	1346	1	wfo-0000724929	585767-1	Horsfieldia punctatifolia	SPECIES	wfo-4000018304	J.Sinclair	Myristicaceae	Horsfieldia	punctatifolia				Gard. Bull. Singapore 16: 413 1958	Accepted			2012-03-23	2012-03-23	http://www.theplantlist.org/tpl1.1/record/kew-2853589		FALSE					YES
1347	2	Myristicaceae	Horsfieldia ralunensis	NA	Horsfieldia ralunensis	Horsfieldia ralunensis	FALSE	FALSE	TRUE	TRUE	TRUE	FALSE	FALSE	FALSE	1	1347	1	wfo-0000724932	585769-1	Horsfieldia ralunensis	SPECIES	wfo-4000018304	Warb.	Myristicaceae	Horsfieldia	ralunensis				Nova Acta Acad. Caes. Leop.-Carol. German. Nat. Cur. 68: 336 1897	Unchecked			2012-03-23	2012-03-23	http://www.theplantlist.org/tpl1.1/record/kew-2853591		FALSE					YES
1348	2	Myristicaceae	Horsfieldia spicata	NA	Horsfieldia spicata	Horsfieldia spicata	FALSE	FALSE	TRUE	TRUE	TRUE	FALSE	FALSE	FALSE	1	1348	1	wfo-0000724951	585782-1	Horsfieldia spicata	SPECIES		(Roxb.) J.Sinclair	Myristicaceae	Horsfieldia	spicata				Gard. Bull. Singapore 28: 112 1975	Unchecked			2012-03-23	2012-03-23	http://www.theplantlist.org/tpl1.1/record/kew-2853609		FALSE					YES
1349	2	Myristicaceae	Horsfieldia sucosa	NA	Horsfieldia sucosa	Horsfieldia sucosa	FALSE	FALSE	TRUE	TRUE	TRUE	FALSE	FALSE	FALSE	1	1349	1	wfo-0000724961	585786-1	Horsfieldia sucosa	SPECIES	wfo-4000018304	Warb.	Myristicaceae	Horsfieldia	sucosa				Nova Acta Acad. Caes. Leop.-Carol. German. Nat. Cur. 68: 322 1897	Unchecked			2012-03-23	2012-03-23	http://www.theplantlist.org/tpl1.1/record/kew-2853624		FALSE					YES
1350	2	Myristicaceae	Horsfieldia superba	NA	Horsfieldia superba	Horsfieldia superba	FALSE	FALSE	TRUE	TRUE	TRUE	FALSE	FALSE	FALSE	1	1350	1	wfo-0000724962	585787-1	Horsfieldia superba	SPECIES		Warb.	Myristicaceae	Horsfieldia	superba				Nova Acta Acad. Caes. Leop.-Carol. German. Nat. Cur. 68: 295 1897	Unchecked			2012-03-23	2012-03-23	http://www.theplantlist.org/tpl1.1/record/kew-2853626		FALSE					YES
1351	2	Myristicaceae	Horsfieldia trifida	NA	Horsfieldia trifida	Horsfieldia trifida	FALSE	FALSE	TRUE	TRUE	TRUE	FALSE	FALSE	FALSE	1	1351	1	wfo-0000724973	585793-1	Horsfieldia trifida	SPECIES	wfo-4000018304	A.C.Sm.	Myristicaceae	Horsfieldia	trifida				J. Arnold Arbor. 22: 60 1941	Unchecked			2012-03-23	2012-03-23	http://www.theplantlist.org/tpl1.1/record/kew-2853636		FALSE					YES
1356	2	Myristicaceae	Myristica elliptica	NA	Myristica elliptica	Myristica elliptica	FALSE	FALSE	FALSE	TRUE	FALSE	FALSE	FALSE	FALSE	NA	1356	1	wfo-0000447410	586055-1	Myristica elliptica	SPECIES	wfo-4000025155	Wall.	Myristicaceae	Myristica	elliptica				Numer. List 6798 1832	Unchecked			2012-03-23	2012-03-23	http://www.theplantlist.org/tpl1.1/record/kew-2500756		FALSE
1356	2	Myristicaceae	Myristica elliptica	NA	Myristica elliptica	Myristica elliptica	FALSE	FALSE	FALSE	TRUE	FALSE	FALSE	FALSE	FALSE	NA	1356	2	wfo-0000447412	586056-1	Myristica elliptica	SPECIES	wfo-4000025155	Wall. ex Hook.f. & Thomson	Myristicaceae	Myristica	elliptica				Fl. Ind. 1: 162 1855	Unchecked			2012-03-23	2012-03-23	http://www.theplantlist.org/tpl1.1/record/kew-2500758		FALSE
1357	2	Myristicaceae	Myristica gigantea	NA	Myristica gigantea	Myristica gigantea	FALSE	FALSE	TRUE	TRUE	TRUE	FALSE	FALSE	FALSE	1	1357	1	wfo-0000447305	586086-1	Myristica gigantea	SPECIES	wfo-4000025155	King	Myristicaceae	Myristica	gigantea				Ann. Roy. Bot. Gard. (Calcutta) 3(3): 288 1891	Unchecked			2012-03-23	2012-03-23	http://www.theplantlist.org/tpl1.1/record/kew-2500614		FALSE					YES
1359	2	Myristicaceae	Myristica iners	NA	Myristica iners	Myristica iners	FALSE	FALSE	TRUE	TRUE	TRUE	FALSE	FALSE	FALSE	1	1359	1	wfo-0000447724	586130-1	Myristica iners	SPECIES	wfo-4000025155	Blume	Myristicaceae	Myristica	iners				Bijdr. 575 1826	Accepted			2012-03-23	2012-03-23	http://www.theplantlist.org/tpl1.1/record/kew-2501141		FALSE					YES
1360	2	Myristicaceae	Myristica lowiana	NA	Myristica lowiana	Myristica lowiana	FALSE	FALSE	TRUE	TRUE	TRUE	FALSE	FALSE	FALSE	1	1360	1	wfo-0000447790	586172-1	Myristica lowiana	SPECIES	wfo-4000025155	King	Myristicaceae	Myristica	lowiana				Ann. Roy. Bot. Gard. (Calcutta) 3(3): 293 1891	Unchecked			2012-03-23	2012-03-23	http://www.theplantlist.org/tpl1.1/record/kew-2501209		FALSE					YES
1362	2	Myristicaceae	Myristica maxima	NA	Myristica maxima	Myristica maxima	FALSE	FALSE	TRUE	TRUE	TRUE	FALSE	FALSE	FALSE	1	1362	1	wfo-0000447809	586196-1	Myristica maxima	SPECIES	wfo-4000025155	Warb.	Myristicaceae	Myristica	maxima				Nova Acta Acad. Caes. Leop.-Carol. German. Nat. Cur. 68: 385 1897	Unchecked			2012-03-23	2012-03-23	http://www.theplantlist.org/tpl1.1/record/kew-2501230		FALSE					YES
1394	2	Myrtaceae	Eucalyptus globulus subsp. maidenii (as Eucalyptus maidenii)	YES	Eucalyptus maidenii	Eucalyptus maidenii	FALSE	FALSE	TRUE	TRUE	FALSE	FALSE	FALSE	FALSE	NA	1394	1	wfo-0000955003		Eucalyptus globulus subsp. maidenii	SUBSPECIES	wfo-0000954998	(F.Muell.) J.B.Kirkp.	Myrtaceae	Eucalyptus	globulus	maidenii	subsp.		Bot. J. Linn. Soc. 69: 101 1974	Accepted			2012-03-23	2012-03-23	http://www.theplantlist.org/tpl1.1/record/kew-73013		TRUE	Synonym	wfo-0000955315	Eucalyptus maidenii
1395	2	Myrtaceae	Eucalyptus globulus subsp. maidenii (as Eucalyptus maidenii)	YES	Eucalyptus globulus subsp. maidenii	Eucalyptus globulus subsp. maidenii	FALSE	FALSE	TRUE	TRUE	FALSE	FALSE	FALSE	FALSE	NA	1395	1	wfo-0000955003		Eucalyptus globulus subsp. maidenii	SUBSPECIES	wfo-0000954998	(F.Muell.) J.B.Kirkp.	Myrtaceae	Eucalyptus	globulus	maidenii	subsp.		Bot. J. Linn. Soc. 69: 101 1974	Accepted			2012-03-23	2012-03-23	http://www.theplantlist.org/tpl1.1/record/kew-73013		FALSE
1396	2	Myrtaceae	Eucalyptus grandis	NA	Eucalyptus grandis	Eucalyptus grandis	FALSE	FALSE	FALSE	TRUE	FALSE	FALSE	FALSE	FALSE	NA	1396	1	wfo-0000955035	592976-1	Eucalyptus grandis	SPECIES	wfo-4000014088	W.Hill	Myrtaceae	Eucalyptus	grandis				Cat. Nat. Indust. Prod. Queensland 25 1862	Accepted			2012-03-23	2012-03-23	http://www.theplantlist.org/tpl1.1/record/kew-73044		FALSE
1396	2	Myrtaceae	Eucalyptus grandis	NA	Eucalyptus grandis	Eucalyptus grandis	FALSE	FALSE	FALSE	TRUE	FALSE	FALSE	FALSE	FALSE	NA	1396	2	wfo-0001086255		Eucalyptus grandis	SPECIES	wfo-4000014088	W.Mill ex Maiden	Myrtaceae	Eucalyptus	grandis				Forest Fl. N.S.W. 1: 79 1903	Unchecked			2012-04-18	2012-04-18	http://www.theplantlist.org/tpl1.1/record/tro-22103178		FALSE
1397	2	Myrtaceae	Eucalyptus longifolia	NA	Eucalyptus longifolia	Eucalyptus longifolia	FALSE	FALSE	FALSE	TRUE	FALSE	FALSE	FALSE	FALSE	NA	1397	1	wfo-0000954868	592904-1	Eucalyptus elata	SPECIES	wfo-4000014088	Dehnh.	Myrtaceae	Eucalyptus	elata				Cat. Horti Camald. 26 1829	Accepted			2012-03-23	2012-03-23	http://www.theplantlist.org/tpl1.1/record/kew-72881		TRUE	Synonym	wfo-0000955275	Eucalyptus longifolia
1397	2	Myrtaceae	Eucalyptus longifolia	NA	Eucalyptus longifolia	Eucalyptus longifolia	FALSE	FALSE	FALSE	TRUE	FALSE	FALSE	FALSE	FALSE	NA	1397	2	wfo-0000955276	593079-1	Eucalyptus longifolia	SPECIES	wfo-4000014088	Link	Myrtaceae	Eucalyptus	longifolia				Enum. Hort. Berol. Alt. 2: 29 1822	Accepted			2012-03-23	2012-03-23	http://www.theplantlist.org/tpl1.1/record/kew-73281		FALSE
1402	2	Myrtaceae	Eucalyptus obliqua	NA	Eucalyptus obliqua	Eucalyptus obliqua	FALSE	FALSE	FALSE	TRUE	FALSE	FALSE	FALSE	FALSE	NA	1402	1	wfo-0000955448		Eucalyptus obliqua	SPECIES	wfo-4000014088	L'Hér.	Myrtaceae	Eucalyptus	obliqua				Sert. Angl. 18 1789	Accepted			2012-03-23	2012-03-23	http://www.theplantlist.org/tpl1.1/record/kew-73453		TRUE	Synonym	wfo-0000955447	Eucalyptus obliqua
1402	2	Myrtaceae	Eucalyptus obliqua	NA	Eucalyptus obliqua	Eucalyptus obliqua	FALSE	FALSE	FALSE	TRUE	FALSE	FALSE	FALSE	FALSE	NA	1402	2	wfo-0000955448		Eucalyptus obliqua	SPECIES	wfo-4000014088	L'Hér.	Myrtaceae	Eucalyptus	obliqua				Sert. Angl. 18 1789	Accepted			2012-03-23	2012-03-23	http://www.theplantlist.org/tpl1.1/record/kew-73453		FALSE
1404	2	Myrtaceae	Eucalyptus papuana	NA	Eucalyptus papuana	Eucalyptus papuana	FALSE	FALSE	TRUE	TRUE	FALSE	FALSE	FALSE	FALSE	NA	1404	1	wfo-0000925562	986341-1	Corymbia papuana	SPECIES	wfo-4000009391	(F.Muell.) K.D.Hill & L.A.S.Johnson	Myrtaceae	Corymbia	papuana				Telopea 6: 405 1995	Accepted			2012-03-23	2012-03-23	http://www.theplantlist.org/tpl1.1/record/kew-48073		TRUE	Synonym	wfo-0000955561	Eucalyptus papuana
1431	2	Olacaceae	Coula edulis	NA	Coula edulis	Coula edulis	FALSE	FALSE	TRUE	TRUE	TRUE	FALSE	FALSE	FALSE	1	1431	1	wfo-0000624101	607746-1	Coula edulis	SPECIES	wfo-4000009496	Baill.	Olacaceae	Coula	edulis				Adansonia 3: 61 1862	Accepted			2012-03-23	2012-03-23	http://www.theplantlist.org/tpl1.1/record/kew-2740459		FALSE					YES
1471	2	Primulaceae	Rapanea melanophloeos	NA	Rapanea melanophloeos	Rapanea melanophloeos	FALSE	FALSE	TRUE	TRUE	TRUE	FALSE	FALSE	FALSE	1	1471	1	wfo-0000404193		Rapanea melanophloeos	SPECIES	wfo-4000032547	(L.) Mez	Primulaceae	Rapanea	melanophloeos				Pflanzenr. IV, 236: 375 1902	Accepted			2012-03-23	2012-03-23	http://www.theplantlist.org/tpl1.1/record/kew-2425098		FALSE					YES
1475	2	Proteaceae	Roupala cordifolia	NA	Roupala cordifolia	Roupala cordifolia	FALSE	FALSE	TRUE	TRUE	TRUE	FALSE	FALSE	FALSE	1	1475	1	wfo-0000403823	706285-1	Roupala cordifolia	SPECIES	wfo-4000033541	Kunth	Proteaceae	Roupala	cordifolia				Nov. Gen. Sp. 2: 152 1817	Accepted			2012-03-23	2012-03-23	http://www.theplantlist.org/tpl1.1/record/kew-2424513		FALSE					YES
1482	2	Rhamnaceae	Frangula alnus (as Rhamnus frangula)	YES	Rhamnus frangula	Rhamnus frangula	FALSE	FALSE	TRUE	TRUE	FALSE	FALSE	FALSE	FALSE	NA	1482	1	wfo-0000691852	717344-1	Frangula alnus	SPECIES	wfo-4000015013	Mill.	Rhamnaceae	Frangula	alnus				Gard. Dict. ed. 8 1 1768	Accepted			2012-03-23	2012-03-23	http://www.theplantlist.org/tpl1.1/record/kew-2814031		TRUE	Synonym	wfo-0000460212	Rhamnus frangula
1483	2	Rhamnaceae	Frangula alnus (as Rhamnus frangula)	YES	Frangula alnus	Frangula alnus	FALSE	FALSE	TRUE	TRUE	FALSE	FALSE	FALSE	FALSE	NA	1483	1	wfo-0000691852	717344-1	Frangula alnus	SPECIES	wfo-4000015013	Mill.	Rhamnaceae	Frangula	alnus				Gard. Dict. ed. 8 1 1768	Accepted			2012-03-23	2012-03-23	http://www.theplantlist.org/tpl1.1/record/kew-2814031		FALSE
1485	2	Rhamnaceae	Krugiodendron ferreum	NA	Krugiodendron ferreum	Krugiodendron ferreum	FALSE	FALSE	TRUE	TRUE	TRUE	FALSE	FALSE	FALSE	1	1485	1	wfo-0000356032	133956-2	Krugiodendron ferreum	SPECIES	wfo-4000020240	(Vahl) Urb.	Rhamnaceae	Krugiodendron	ferreum				Symb. Antill. 3: 314 1902	Accepted			2012-03-23	2012-03-23	http://www.theplantlist.org/tpl1.1/record/kew-2333395		FALSE					YES
1494	2	Rosaceae	Crataegus azarolus	NA	Crataegus azarolus	Crataegus azarolus	FALSE	FALSE	FALSE	TRUE	FALSE	FALSE	FALSE	FALSE	NA	1494	1	wfo-0000988173	324722-2	Crataegus azarolus	SPECIES	wfo-4000009592	L.	Rosaceae	Crataegus	azarolus				Species plantarum, edition 1 ; 1753 477 1753	Accepted			2011-10-18	2011-10-18	http://www.theplantlist.org/tpl1.1/record/rjp-1605		FALSE
1494	2	Rosaceae	Crataegus azarolus	NA	Crataegus azarolus	Crataegus azarolus	FALSE	FALSE	FALSE	TRUE	FALSE	FALSE	FALSE	FALSE	NA	1494	2	wfo-0001006899		Crataegus azarolus	SPECIES	wfo-4000009592	O.Fedtsch. & B.Fedtsch.	Rosaceae	Crataegus	azarolus				Conspectus florae Turkestanica ; 1906 18 1909	Unchecked			2011-10-18	2011-10-18	http://www.theplantlist.org/tpl1.1/record/rjp-41667		FALSE
1494	2	Rosaceae	Crataegus azarolus	NA	Crataegus azarolus	Crataegus azarolus	FALSE	FALSE	FALSE	TRUE	FALSE	FALSE	FALSE	FALSE	NA	1494	3	wfo-0001006900		Crataegus azarolus	SPECIES	wfo-4000009592	Hohen.	Rosaceae	Crataegus	azarolus				Enumeratio plantarum quas in itinere per provinciam Talysch ; 1838 130 1838	Unchecked			2011-10-18	2011-10-18	http://www.theplantlist.org/tpl1.1/record/rjp-41668		FALSE
1495	2	Rosaceae	Crataegus coccinea	NA	Crataegus coccinea	Crataegus coccinea	FALSE	FALSE	FALSE	TRUE	FALSE	FALSE	FALSE	FALSE	NA	1495	1	wfo-0000988750	723799-1	Crataegus microphylla	SPECIES	wfo-4000009592	K.Koch	Rosaceae	Crataegus	microphylla				; 1853 288 1853	Accepted			2011-10-18	2011-10-18	http://www.theplantlist.org/tpl1.1/record/rjp-1681		TRUE	Synonym	wfo-0000983712	Crataegus coccinea
1495	2	Rosaceae	Crataegus coccinea	NA	Crataegus coccinea	Crataegus coccinea	FALSE	FALSE	FALSE	TRUE	FALSE	FALSE	FALSE	FALSE	NA	1495	2	wfo-0000986696		Crataegus coccinea	SPECIES	wfo-4000009592	Sarg.	Rosaceae	Crataegus	coccinea				; 1901 11 1901	Unchecked			2011-10-18	2011-10-18	http://www.theplantlist.org/tpl1.1/record/rjp-14404		FALSE
1495	2	Rosaceae	Crataegus coccinea	NA	Crataegus coccinea	Crataegus coccinea	FALSE	FALSE	FALSE	TRUE	FALSE	FALSE	FALSE	FALSE	NA	1495	3	wfo-0000987432		Crataegus coccinea	SPECIES	wfo-4000009592	Lindl.	Rosaceae	Crataegus	coccinea				Edwards's botanical register; or, ornamental flower-garden and shrubbery ; 1829 t.1957 1837	Unchecked			2011-10-18	2011-10-18	http://www.theplantlist.org/tpl1.1/record/rjp-15269		FALSE
1495	2	Rosaceae	Crataegus coccinea	NA	Crataegus coccinea	Crataegus coccinea	FALSE	FALSE	FALSE	TRUE	FALSE	FALSE	FALSE	FALSE	NA	1495	4	wfo-0000988148		Crataegus coccinea	SPECIES	wfo-4000009592	Eggl.	Rosaceae	Crataegus	coccinea				A manual of the botany of the Northern United States ; 1908 466 1908	Unchecked			2011-10-18	2011-10-18	http://www.theplantlist.org/tpl1.1/record/rjp-16020		FALSE
1495	2	Rosaceae	Crataegus coccinea	NA	Crataegus coccinea	Crataegus coccinea	FALSE	FALSE	FALSE	TRUE	FALSE	FALSE	FALSE	FALSE	NA	1495	5	wfo-0001011218	327922-2	Crataegus coccinea	SPECIES	wfo-4000009592	L.	Rosaceae	Crataegus	coccinea				Species plantarum, edition 1 ; 1753 476 1753	Accepted			2011-10-18	2011-10-18	http://www.theplantlist.org/tpl1.1/record/rjp-5174		FALSE
1497	2	Rosaceae	Crataegus monogyna	NA	Crataegus monogyna	Crataegus monogyna	FALSE	FALSE	FALSE	TRUE	FALSE	FALSE	FALSE	FALSE	NA	1497	1	wfo-0001007633		Crataegus monogyna	SPECIES	wfo-4000009592	Ledeb.	Rosaceae	Crataegus	monogyna				Flora rossica ; 1841 91 1843	Unchecked			2011-10-18	2011-10-18	http://www.theplantlist.org/tpl1.1/record/rjp-43377		FALSE
1497	2	Rosaceae	Crataegus monogyna	NA	Crataegus monogyna	Crataegus monogyna	FALSE	FALSE	FALSE	TRUE	FALSE	FALSE	FALSE	FALSE	NA	1497	2	wfo-0001009785		Crataegus monogyna	SPECIES	wfo-4000009592	Jacq.	Rosaceae	Crataegus	monogyna				Flora austriacae sive Plantarum selectarum in Austriae Archiducatu sponte crescentium Icones ; 1773 50, t.292,f.l 1775	Accepted			2011-10-18	2011-10-18	http://www.theplantlist.org/tpl1.1/record/rjp-49		FALSE
1497	2	Rosaceae	Crataegus monogyna	NA	Crataegus monogyna	Crataegus monogyna	FALSE	FALSE	FALSE	TRUE	FALSE	FALSE	FALSE	FALSE	NA	1497	3	wfo-0001013474		Crataegus monogyna	SPECIES	wfo-4000009592	Hayek	Rosaceae	Crataegus	monogyna				Schedae ad floram stiriacum exsiccatam ; 1904 18, no.448 1906	Unchecked			2011-10-18	2011-10-18	http://www.theplantlist.org/tpl1.1/record/rjp-57294		FALSE
1498	2	Rosaceae	Crataegus pinnatifida	NA	Crataegus pinnatifida	Crataegus pinnatifida	FALSE	FALSE	FALSE	TRUE	FALSE	FALSE	FALSE	FALSE	NA	1498	1	wfo-0000988959		Crataegus pinnatifida	SPECIES	wfo-4000009592	Bunge	Rosaceae	Crataegus	pinnatifida				Enumeratio plantarum, quas in China boreali collegit anno 1831 ; 1833 26 1833	Accepted			2011-10-18	2011-10-18	http://www.theplantlist.org/tpl1.1/record/rjp-1703		FALSE
1498	2	Rosaceae	Crataegus pinnatifida	NA	Crataegus pinnatifida	Crataegus pinnatifida	FALSE	FALSE	FALSE	TRUE	FALSE	FALSE	FALSE	FALSE	NA	1498	2	wfo-0000990141		Crataegus pinnatifida	SPECIES	wfo-4000009592	Franch.	Rosaceae	Crataegus	pinnatifida				; 1883 288 1883	Unchecked			2011-10-18	2011-10-18	http://www.theplantlist.org/tpl1.1/record/rjp-18535		FALSE
1499	2	Rosaceae	Malus domestica	NA	Malus domestica	Malus domestica	FALSE	FALSE	FALSE	TRUE	FALSE	FALSE	FALSE	FALSE	NA	1499	1	wfo-0000995164		Malus domestica	SPECIES	wfo-4000022982	Baumg.	Rosaceae	Malus	domestica				Enumeratio stirpium magno Transsilvaniae ; 1816 43 1816	Unchecked			2011-10-18	2011-10-18	http://www.theplantlist.org/tpl1.1/record/rjp-24608		FALSE
1499	2	Rosaceae	Malus domestica	NA	Malus domestica	Malus domestica	FALSE	FALSE	FALSE	TRUE	FALSE	FALSE	FALSE	FALSE	NA	1499	2	wfo-0001008355		Malus domestica	SPECIES	wfo-4000022982	Borkh.	Rosaceae	Malus	domestica				Theoretisches-praktisches Handbuch der Forstbotanik und Forsttechnologie ; 1800 1272 1803	Accepted			2011-10-18	2011-10-18	http://www.theplantlist.org/tpl1.1/record/rjp-454		FALSE
1500	2	Rosaceae	Malus pumila	NA	Malus pumila	Malus pumila	FALSE	FALSE	FALSE	TRUE	FALSE	FALSE	FALSE	FALSE	NA	1500	1	wfo-0000991521		Malus pumila	SPECIES	wfo-4000022982	Kitam.	Rosaceae	Malus	pumila				Flora Afghanistan. Results of the Kyoto university scientific expedition to the Karakoram and Hindukush, 1955 ; 1960 175 1960	Unchecked			2011-10-18	2011-10-18	http://www.theplantlist.org/tpl1.1/record/rjp-20279		FALSE
1500	2	Rosaceae	Malus pumila	NA	Malus pumila	Malus pumila	FALSE	FALSE	FALSE	TRUE	FALSE	FALSE	FALSE	FALSE	NA	1500	2	wfo-0000995107		Malus pumila	SPECIES	wfo-4000022982	Poit. & Turpin	Rosaceae	Malus	pumila				Pomologie fran‡aise. Receuil des plus beaux fruits cultiv‚s en France. Ouvrage orn‚ de magnifique gravures avec un texte descriptif et usuel. ; 1846 Pommier no.33, t.322 1846	Unchecked			2011-10-18	2011-10-18	http://www.theplantlist.org/tpl1.1/record/rjp-24547		FALSE
1500	2	Rosaceae	Malus pumila	NA	Malus pumila	Malus pumila	FALSE	FALSE	FALSE	TRUE	FALSE	FALSE	FALSE	FALSE	NA	1500	3	wfo-0001002644		Malus pumila	SPECIES	wfo-4000022982	Grossh.	Rosaceae	Malus	pumila				Flora Kavkaza ; 1928 287 1934	Unchecked			2011-10-18	2011-10-18	http://www.theplantlist.org/tpl1.1/record/rjp-33240		FALSE
1500	2	Rosaceae	Malus pumila	NA	Malus pumila	Malus pumila	FALSE	FALSE	FALSE	TRUE	FALSE	FALSE	FALSE	FALSE	NA	1500	4	wfo-0001013584	726372-1	Malus pumila	SPECIES	wfo-4000022982	Mill.	Rosaceae	Malus	pumila				The gardeners dictionary: eighth edition ; 1768 Malus no.3 1768	Accepted			2011-10-18	2011-10-18	http://www.theplantlist.org/tpl1.1/record/rjp-5777		FALSE
1503	2	Rosaceae	Prunus avium	NA	Prunus avium	Prunus avium	FALSE	FALSE	FALSE	TRUE	FALSE	FALSE	FALSE	FALSE	NA	1503	1	wfo-0001005630	160672-3	Prunus avium	SPECIES	wfo-4000031284	(L.) L.	Rosaceae	Prunus	avium				Flora svecica ; 1755 165 1755	Accepted			2011-10-18	2011-10-18	http://www.theplantlist.org/tpl1.1/record/rjp-383		FALSE
1503	2	Rosaceae	Prunus avium	NA	Prunus avium	Prunus avium	FALSE	FALSE	FALSE	TRUE	FALSE	FALSE	FALSE	FALSE	NA	1503	2	wfo-0001006607		Prunus avium	SPECIES	wfo-4000031284	Franch.	Rosaceae	Prunus	avium				Plantae delavayanae ; 1889 197 1890	Unchecked			2011-10-18	2011-10-18	http://www.theplantlist.org/tpl1.1/record/rjp-40630		FALSE
1504	2	Rosaceae	Prunus serotina	NA	Prunus serotina	Prunus serotina	FALSE	FALSE	FALSE	TRUE	FALSE	FALSE	FALSE	FALSE	NA	1504	1	wfo-0000995988	30010850-2	Prunus serotina	SPECIES	wfo-4000031284	Ehrh.	Rosaceae	Prunus	serotina				; 1784 285 1784	Accepted			2011-10-18	2011-10-18	http://www.theplantlist.org/tpl1.1/record/rjp-256		FALSE
1504	2	Rosaceae	Prunus serotina	NA	Prunus serotina	Prunus serotina	FALSE	FALSE	FALSE	TRUE	FALSE	FALSE	FALSE	FALSE	NA	1504	2	wfo-0000996021	730264-1	Prunus serotina	SPECIES		Roth	Rosaceae	Prunus	serotina				Catalecta botanica ; 1797 58 1797	Unchecked			2011-10-18	2011-10-18	http://www.theplantlist.org/tpl1.1/record/rjp-25632		FALSE
1504	2	Rosaceae	Prunus serotina	NA	Prunus serotina	Prunus serotina	FALSE	FALSE	FALSE	TRUE	FALSE	FALSE	FALSE	FALSE	NA	1504	3	wfo-0001016575	30003056-2	Prunus virginiana	SPECIES	wfo-4000031284	L.	Rosaceae	Prunus	virginiana				Species plantarum, edition 1 ; 1753 473 1753	Accepted			2011-10-18	2011-10-18	http://www.theplantlist.org/tpl1.1/record/rjp-72		TRUE	Synonym	wfo-0000996051	Prunus serotina
1504	2	Rosaceae	Prunus serotina	NA	Prunus serotina	Prunus serotina	FALSE	FALSE	FALSE	TRUE	FALSE	FALSE	FALSE	FALSE	NA	1504	4	wfo-0000996059	730261-1	Prunus serotina	SPECIES	wfo-4000031284	Schur	Rosaceae	Prunus	serotina				Enumeratio plantarum Transsilvaniae ; 1866 178 1866	Unchecked			2011-10-18	2011-10-18	http://www.theplantlist.org/tpl1.1/record/rjp-25673		FALSE
1504	2	Rosaceae	Prunus serotina	NA	Prunus serotina	Prunus serotina	FALSE	FALSE	FALSE	TRUE	FALSE	FALSE	FALSE	FALSE	NA	1504	5	wfo-0000996261		Prunus serotina	SPECIES	wfo-4000031284	Poit. & Turpin	Rosaceae	Prunus	serotina				Trait‚ des arbres fruitiers ; 1807 P. no.43, t.7 1807	Unchecked			2011-10-18	2011-10-18	http://www.theplantlist.org/tpl1.1/record/rjp-25885		FALSE
1506	2	Rosaceae	Pyrus communis	NA	Pyrus communis	Pyrus communis	FALSE	FALSE	FALSE	TRUE	FALSE	FALSE	FALSE	FALSE	NA	1506	1	wfo-0000999078	730775-1	Pyrus communis	SPECIES	wfo-4000032328	Thunb.	Rosaceae	Pyrus	communis				Flora japonica ; 1784 207 1784	Unchecked			2011-10-18	2011-10-18	http://www.theplantlist.org/tpl1.1/record/rjp-29067		FALSE
1506	2	Rosaceae	Pyrus communis	NA	Pyrus communis	Pyrus communis	FALSE	FALSE	FALSE	TRUE	FALSE	FALSE	FALSE	FALSE	NA	1506	2	wfo-0000999108		Pyrus communis	SPECIES	wfo-4000032328	Gouan	Rosaceae	Pyrus	communis				Hortus regius monspeliensis ; 1762 242 1762	Unchecked			2011-10-18	2011-10-18	http://www.theplantlist.org/tpl1.1/record/rjp-29096		FALSE
1506	2	Rosaceae	Pyrus communis	NA	Pyrus communis	Pyrus communis	FALSE	FALSE	FALSE	TRUE	FALSE	FALSE	FALSE	FALSE	NA	1506	3	wfo-0001004232		Pyrus communis	SPECIES	wfo-4000032328	Bunge	Rosaceae	Pyrus	communis				Enumeratio plantarum, quas in China boreali collegit anno 1831 ; 1833 27 1833	Unchecked			2011-10-18	2011-10-18	http://www.theplantlist.org/tpl1.1/record/rjp-35841		FALSE
1506	2	Rosaceae	Pyrus communis	NA	Pyrus communis	Pyrus communis	FALSE	FALSE	FALSE	TRUE	FALSE	FALSE	FALSE	FALSE	NA	1506	4	wfo-0001009369		Pyrus communis	SPECIES	wfo-4000032328	Morog.	Rosaceae	Pyrus	communis				?tude sur la pomologie naturelle ; 1881 67, t.2,f.11 1881	Unchecked			2011-10-18	2011-10-18	http://www.theplantlist.org/tpl1.1/record/rjp-48235		FALSE
1506	2	Rosaceae	Pyrus communis	NA	Pyrus communis	Pyrus communis	FALSE	FALSE	FALSE	TRUE	FALSE	FALSE	FALSE	FALSE	NA	1506	5	wfo-0001013487		Pyrus communis	SPECIES	wfo-4000032328	Strobl	Rosaceae	Pyrus	communis				Flora von Admont ; 1881 53 1882	Unchecked			2011-10-18	2011-10-18	http://www.theplantlist.org/tpl1.1/record/rjp-57363		FALSE
1506	2	Rosaceae	Pyrus communis	NA	Pyrus communis	Pyrus communis	FALSE	FALSE	FALSE	TRUE	FALSE	FALSE	FALSE	FALSE	NA	1506	6	wfo-0001015799	30065762-2	Pyrus communis	SPECIES	wfo-4000032328	L.	Rosaceae	Pyrus	communis				Species plantarum, edition 1 ; 1753 479 1753	Accepted			2011-10-18	2011-10-18	http://www.theplantlist.org/tpl1.1/record/rjp-63		FALSE
1507	2	Rosaceae	Sorbus aria	NA	Sorbus aria	Sorbus aria	FALSE	FALSE	FALSE	TRUE	FALSE	FALSE	FALSE	FALSE	NA	1507	1	wfo-0000986294		Sorbus aria	SPECIES	wfo-4000035797	Hedl.	Rosaceae	Sorbus	aria				; 1901 80, f.21e 1901	Unchecked			2011-10-18	2011-10-18	http://www.theplantlist.org/tpl1.1/record/rjp-13905		FALSE
1507	2	Rosaceae	Sorbus aria	NA	Sorbus aria	Sorbus aria	FALSE	FALSE	FALSE	TRUE	FALSE	FALSE	FALSE	FALSE	NA	1507	2	wfo-0000996176	741629-1	Sorbus aria	SPECIES	wfo-4000035797	(L.) Crantz	Rosaceae	Sorbus	aria				Stirpium austriarum fasciculus ; 1762 46, t.2,f.2 1763	Accepted			2011-10-18	2011-10-18	http://www.theplantlist.org/tpl1.1/record/rjp-258		FALSE
1507	2	Rosaceae	Sorbus aria	NA	Sorbus aria	Sorbus aria	FALSE	FALSE	FALSE	TRUE	FALSE	FALSE	FALSE	FALSE	NA	1507	3	wfo-0000996977		Sorbus aria	SPECIES	wfo-4000035797	Wimm. ex Nyman	Rosaceae	Sorbus	aria				Conspectus florae europaeae ; 1878 242 1879	Unchecked			2011-10-18	2011-10-18	http://www.theplantlist.org/tpl1.1/record/rjp-26725		FALSE
1507	2	Rosaceae	Sorbus aria	NA	Sorbus aria	Sorbus aria	FALSE	FALSE	FALSE	TRUE	FALSE	FALSE	FALSE	FALSE	NA	1507	4	wfo-0001012233		Sorbus aria	SPECIES		(L.) Garsault	Rosaceae	Sorbus	aria				Description, vertus et usages de sept cents dix-neuf plantes, tant ‚trangŠres que de nos climats ; 1764 t.567 1767	Unchecked			2011-10-18	2011-10-18	http://www.theplantlist.org/tpl1.1/record/rjp-53638		FALSE
1508	2	Rosaceae	Sorbus aucuparia	NA	Sorbus aucuparia	Sorbus aucuparia	FALSE	FALSE	FALSE	TRUE	FALSE	FALSE	FALSE	FALSE	NA	1508	1	wfo-0000998709		Sorbus aucuparia	SPECIES	wfo-4000035797	Poir.	Rosaceae	Sorbus	aucuparia				Encyclop‚die m‚thodique. Botanique ; 1783 234 1806	Unchecked			2011-10-18	2011-10-18	http://www.theplantlist.org/tpl1.1/record/rjp-28707		FALSE
1508	2	Rosaceae	Sorbus aucuparia	NA	Sorbus aucuparia	Sorbus aucuparia	FALSE	FALSE	FALSE	TRUE	FALSE	FALSE	FALSE	FALSE	NA	1508	2	wfo-0001006105		Sorbus aucuparia	SPECIES	wfo-4000035797	Steller	Rosaceae	Sorbus	aucuparia				; 1781 300 1781	Unchecked			2011-10-18	2011-10-18	http://www.theplantlist.org/tpl1.1/record/rjp-39194		FALSE
1508	2	Rosaceae	Sorbus aucuparia	NA	Sorbus aucuparia	Sorbus aucuparia	FALSE	FALSE	FALSE	TRUE	FALSE	FALSE	FALSE	FALSE	NA	1508	3	wfo-0001011367		Sorbus aucuparia	SPECIES	wfo-4000035797	Kom.	Rosaceae	Sorbus	aucuparia				Flora Manshuriae ; 1901 472 1904	Unchecked			2011-10-18	2011-10-18	http://www.theplantlist.org/tpl1.1/record/rjp-51995		FALSE
1508	2	Rosaceae	Sorbus aucuparia	NA	Sorbus aucuparia	Sorbus aucuparia	FALSE	FALSE	FALSE	TRUE	FALSE	FALSE	FALSE	FALSE	NA	1508	4	wfo-0001011368		Sorbus aucuparia	SPECIES	wfo-4000035797	Maxim.	Rosaceae	Sorbus	aucuparia				; 1873 173 1873	Unchecked			2011-10-18	2011-10-18	http://www.theplantlist.org/tpl1.1/record/rjp-51996		FALSE
1508	2	Rosaceae	Sorbus aucuparia	NA	Sorbus aucuparia	Sorbus aucuparia	FALSE	FALSE	FALSE	TRUE	FALSE	FALSE	FALSE	FALSE	NA	1508	5	wfo-0001015070	240773-2	Sorbus americana	SPECIES	wfo-4000035797	Marshall	Rosaceae	Sorbus	americana				Arbustrum americanum: the american grove ; 1785 145 1785	Accepted			2011-10-18	2011-10-18	http://www.theplantlist.org/tpl1.1/record/rjp-6184		TRUE	Synonym	wfo-0001012548	Sorbus aucuparia
1508	2	Rosaceae	Sorbus aucuparia	NA	Sorbus aucuparia	Sorbus aucuparia	FALSE	FALSE	FALSE	TRUE	FALSE	FALSE	FALSE	FALSE	NA	1508	6	wfo-0001016186	741641-1	Sorbus aucuparia	SPECIES	wfo-4000035797	L.	Rosaceae	Sorbus	aucuparia				Species plantarum, edition 1 ; 1753 477 1753	Accepted			2011-10-18	2011-10-18	http://www.theplantlist.org/tpl1.1/record/rjp-68		FALSE
1509	2	Rosaceae	Sorbus intermedia	NA	Sorbus intermedia	Sorbus intermedia	FALSE	FALSE	FALSE	TRUE	FALSE	FALSE	FALSE	FALSE	NA	1509	1	wfo-0000989906		Sorbus intermedia	SPECIES	wfo-4000035797	Blytt	Rosaceae	Sorbus	intermedia				Norges flora ; 1861 1135 1876	Unchecked			2011-10-18	2011-10-18	http://www.theplantlist.org/tpl1.1/record/rjp-18197		FALSE
1509	2	Rosaceae	Sorbus intermedia	NA	Sorbus intermedia	Sorbus intermedia	FALSE	FALSE	FALSE	TRUE	FALSE	FALSE	FALSE	FALSE	NA	1509	2	wfo-0000998460		Sorbus intermedia	SPECIES	wfo-4000035797	(Schult.) Beck	Rosaceae	Sorbus	intermedia				Flora von Nieder-™sterreich ; 1890 713 1892	Unchecked			2011-10-18	2011-10-18	http://www.theplantlist.org/tpl1.1/record/rjp-28436		FALSE
1509	2	Rosaceae	Sorbus intermedia	NA	Sorbus intermedia	Sorbus intermedia	FALSE	FALSE	FALSE	TRUE	FALSE	FALSE	FALSE	FALSE	NA	1509	3	wfo-0001013489		Sorbus intermedia	SPECIES	wfo-4000035797	Maly	Rosaceae	Sorbus	intermedia				Flora von Steiermark ; 1868 43 1868	Unchecked			2011-10-18	2011-10-18	http://www.theplantlist.org/tpl1.1/record/rjp-57368		FALSE
1509	2	Rosaceae	Sorbus intermedia	NA	Sorbus intermedia	Sorbus intermedia	FALSE	FALSE	FALSE	TRUE	FALSE	FALSE	FALSE	FALSE	NA	1509	4	wfo-0001014957		Sorbus intermedia	SPECIES	wfo-4000035797	(Ehrh.) Pers.	Rosaceae	Sorbus	intermedia				Synopsis plantarum ; 1805 38 1806	Accepted			2011-10-18	2011-10-18	http://www.theplantlist.org/tpl1.1/record/rjp-616		FALSE
1510	2	Rosaceae	Sorbus torminalis	NA	Sorbus torminalis	Sorbus torminalis	FALSE	FALSE	FALSE	TRUE	FALSE	FALSE	FALSE	FALSE	NA	1510	1	wfo-0000998680		Sorbus torminalis	SPECIES	wfo-4000035797	Garsault	Rosaceae	Sorbus	torminalis				Les figures de plantes et animaux d'usage en m‚decine, d‚crit[es] dans la matiŠre m‚dicale de Mr. Geoffroy Les figures de plantes et animaux d'usage en m‚decine, d‚crit[es] dans la matiŠre m‚dicale de Mr. Geoffroy; 1764 332, pl.567 1764	Unchecked			2011-10-18	2011-10-18	http://www.theplantlist.org/tpl1.1/record/rjp-28672		FALSE
1510	2	Rosaceae	Sorbus torminalis	NA	Sorbus torminalis	Sorbus torminalis	FALSE	FALSE	FALSE	TRUE	FALSE	FALSE	FALSE	FALSE	NA	1510	2	wfo-0001014076		Sorbus torminalis	SPECIES	wfo-4000035797	(L.) Crantz	Rosaceae	Sorbus	torminalis				Stirpium austriarum fasciculus ; 1762 45 1763	Accepted			2011-10-18	2011-10-18	http://www.theplantlist.org/tpl1.1/record/rjp-595		FALSE
1511	2	Rubiaceae	Balmea stormiae	NA	Balmea stormiae	Balmea stormiae	FALSE	FALSE	TRUE	TRUE	TRUE	FALSE	FALSE	FALSE	1	1511	1	wfo-0000316026		Balmea stormae	SPECIES	wfo-4000003975	Martínez	Rubiaceae	Balmea	stormae				Bull. Torrey Bot. Club 69: 438 1942	Accepted			2012-03-23	2012-03-23	http://www.theplantlist.org/tpl1.1/record/kew-19698		FALSE				e	NO
1517	2	Rubiaceae	Exostema caribaeum	NA	Exostema caribaeum	Exostema caribaeum	FALSE	FALSE	TRUE	TRUE	TRUE	FALSE	FALSE	FALSE	1	1517	1	wfo-0000966139	1125915-2	Exostema caribaeum	SPECIES	wfo-4000014482	(Jacq.) Schult.	Rubiaceae	Exostema	caribaeum				Syst. Veg. 5: 19 1819	Accepted			2012-03-23	2012-03-23	http://www.theplantlist.org/tpl1.1/record/kew-83532		FALSE					YES
1535	2	Rutaceae	Flindersia ifflaiana	NA	Flindersia ifflaiana	Flindersia ifflaiana	FALSE	FALSE	TRUE	TRUE	TRUE	FALSE	FALSE	FALSE	1	1535	1	wfo-0000691384	578489-1	Flindersia ifflaiana	SPECIES	wfo-4000014860	F.Muell.	Rutaceae	Flindersia	ifflaiana				Fragm. 10: 94 1877	Accepted			2012-03-23	2012-03-23	http://www.theplantlist.org/tpl1.1/record/kew-2813499		FALSE					YES
1542	2	Rutaceae	Zanthoxylum gilletii	NA	Zanthoxylum gilletii	Zanthoxylum gilletii	FALSE	FALSE	TRUE	TRUE	TRUE	FALSE	FALSE	FALSE	1	1542	1	wfo-0000429498		Zanthoxylum gilletii	SPECIES	wfo-4000041155	(De Wild.) P.G.Waterman	Rutaceae	Zanthoxylum	gilletii				Taxon 23: 363 1975	Accepted			2012-03-23	2012-03-23	http://www.theplantlist.org/tpl1.1/record/kew-2469299		FALSE					YES
1551	2	Salicaceae	Homalium foetidum	NA	Homalium foetidum	Homalium foetidum	FALSE	FALSE	FALSE	TRUE	FALSE	FALSE	FALSE	FALSE	NA	1551	1	wfo-0000926250	779790-1	Homalium foetidum	SPECIES	wfo-4000018148	Benth.	Salicaceae	Homalium	foetidum				J. Proc. Linn. Soc., Bot. 4: 37 1860	Unchecked			2012-03-23	2012-03-23	http://www.theplantlist.org/tpl1.1/record/kew-4852664		FALSE
1551	2	Salicaceae	Homalium foetidum	NA	Homalium foetidum	Homalium foetidum	FALSE	FALSE	FALSE	TRUE	FALSE	FALSE	FALSE	FALSE	NA	1551	2	wfo-0000926251	779789-1	Homalium foetidum	SPECIES	wfo-4000018148	Kurz	Salicaceae	Homalium	foetidum				Forest Fl. Burma 1: 532 1877	Unchecked			2012-03-23	2012-03-23	http://www.theplantlist.org/tpl1.1/record/kew-4852665		FALSE
1556	2	Salicaceae	Populus canescens	NA	Populus canescens	Populus canescens	FALSE	FALSE	TRUE	TRUE	TRUE	FALSE	FALSE	FALSE	1	1556	1	wfo-0000928145	776626-1	Populus ×canescens	SPECIES	wfo-4000030925	(Aiton) Sm.	Salicaceae	Populus	canescens				Fl. Brit. 3: 1080 1804	Accepted			2012-03-26	2012-03-26	http://www.theplantlist.org/tpl1.1/record/kew-5000115	×	FALSE				s	NO
1568	2	Salicaceae	Salix cinerea	NA	Salix cinerea	Salix cinerea	FALSE	FALSE	FALSE	TRUE	FALSE	FALSE	FALSE	FALSE	NA	1568	1	wfo-0000929149	301107-2	Salix cinerea	SPECIES	wfo-4000033844	L.	Salicaceae	Salix	cinerea				Sp. Pl. 1021 1753	Accepted			2012-03-26	2012-03-26	http://www.theplantlist.org/tpl1.1/record/kew-5001635		FALSE
1568	2	Salicaceae	Salix cinerea	NA	Salix cinerea	Salix cinerea	FALSE	FALSE	FALSE	TRUE	FALSE	FALSE	FALSE	FALSE	NA	1568	2	wfo-0000929163	777425-1	Salix daphnoides	SPECIES	wfo-4000033844	Vill.	Salicaceae	Salix	daphnoides				Prosp. Hist. Pl. Dauphiné 51 1779	Accepted			2012-03-26	2012-03-26	http://www.theplantlist.org/tpl1.1/record/kew-5001653		TRUE	Synonym	wfo-0000930920	Salix cinerea
1575	2	Salicaceae	Salix x fragilis	NA	Salix ×fragilis	Salix x fragilis	FALSE	FALSE	FALSE	TRUE	FALSE	FALSE	FALSE	FALSE	NA	1575	1	wfo-0000928470	777611-1	Salix ×fragilis	SPECIES	wfo-4000033844	L.	Salicaceae	Salix	fragilis				Sp. Pl. 1017 1753	Accepted			2012-03-26	2012-03-26	http://www.theplantlist.org/tpl1.1/record/kew-5000691	×	TRUE	Synonym	wfo-0000928468	Salix ×fragilis
1575	2	Salicaceae	Salix x fragilis	NA	Salix ×fragilis	Salix x fragilis	FALSE	FALSE	FALSE	TRUE	FALSE	FALSE	FALSE	FALSE	NA	1575	2	wfo-0000928470	777611-1	Salix ×fragilis	SPECIES	wfo-4000033844	L.	Salicaceae	Salix	fragilis				Sp. Pl. 1017 1753	Accepted			2012-03-26	2012-03-26	http://www.theplantlist.org/tpl1.1/record/kew-5000691	×	FALSE
1580	2	Sapindaceae	Acer palmatum	NA	Acer palmatum	Acer palmatum	FALSE	FALSE	FALSE	TRUE	FALSE	FALSE	FALSE	FALSE	NA	1580	1	wfo-0000514777	927504-1	Acer palmatum	SPECIES	wfo-4000000188	Thunb.	Sapindaceae	Acer	palmatum				Syst. Veg. ed. 14 911 1784	Accepted			2012-03-26	2012-03-26	http://www.theplantlist.org/tpl1.1/record/kew-2616153		FALSE
1580	2	Sapindaceae	Acer palmatum	NA	Acer palmatum	Acer palmatum	FALSE	FALSE	FALSE	TRUE	FALSE	FALSE	FALSE	FALSE	NA	1580	2	wfo-0000514511	317376-2	Acer macrophyllum	SPECIES	wfo-4000000188	Pursh	Sapindaceae	Acer	macrophyllum				Fl. Amer. Sept. 1: 267 1813	Accepted			2012-03-26	2012-03-26	http://www.theplantlist.org/tpl1.1/record/kew-2615900		TRUE	Synonym	wfo-0000514778	Acer palmatum
1590	2	Sapindaceae	Aesculus glabra	NA	Aesculus glabra	Aesculus glabra	FALSE	FALSE	TRUE	TRUE	TRUE	FALSE	FALSE	FALSE	1	1590	1	wfo-0000522275	30124420-2	Aesculus glabra	SPECIES	wfo-4000000812	Willd.	Sapindaceae	Aesculus	glabra				Enum. Pl. 405 1809	Accepted			2012-03-26	2012-03-26	http://www.theplantlist.org/tpl1.1/record/kew-2624506		FALSE					YES
1603	2	Sapotaceae	Chrysophyllum beguei	NA	Chrysophyllum beguei	Chrysophyllum beguei	FALSE	FALSE	TRUE	TRUE	TRUE	FALSE	FALSE	FALSE	1	1603	1	wfo-0000854366	786304-1	Chrysophyllum beguei	SPECIES	wfo-4000008232	Aubrév. & Pellegr.	Sapotaceae	Chrysophyllum	beguei				Bull. Soc. Bot. France 81: 795 1934 publ. 1935	Accepted			2012-03-26	2012-03-26	http://www.theplantlist.org/tpl1.1/record/kew-39986		FALSE					YES
1604	2	Sapotaceae	Chrysophyllum boivinianum (as Gambeya madagascariensis)	YES	Gambeya madagascariensis	Gambeya madagascariensis	FALSE	FALSE	TRUE	TRUE	FALSE	FALSE	FALSE	FALSE	NA	1604	1	wfo-0000854394	786307-1	Chrysophyllum boivinianum	SPECIES	wfo-4000008232	(Pierre) Baehni	Sapotaceae	Chrysophyllum	boivinianum				Boissiera 11: 76 1965	Accepted			2012-03-26	2012-03-26	http://www.theplantlist.org/tpl1.1/record/kew-39989		TRUE	Synonym	wfo-0000970706	Gambeya madagascariensis
1605	2	Sapotaceae	Chrysophyllum boivinianum (as Gambeya madagascariensis)	YES	Chrysophyllum boivinianum	Chrysophyllum boivinianum	FALSE	FALSE	TRUE	TRUE	FALSE	FALSE	FALSE	FALSE	NA	1605	1	wfo-0000854394	786307-1	Chrysophyllum boivinianum	SPECIES	wfo-4000008232	(Pierre) Baehni	Sapotaceae	Chrysophyllum	boivinianum				Boissiera 11: 76 1965	Accepted			2012-03-26	2012-03-26	http://www.theplantlist.org/tpl1.1/record/kew-39989		FALSE
1608	2	Sapotaceae	Chrysophyllum lacourtianum (& as Gambeya lacourtiana)	YES	Gambeya lacourtiana	Gambeya lacourtiana	FALSE	FALSE	TRUE	TRUE	FALSE	FALSE	FALSE	FALSE	NA	1608	1	wfo-0000855810	786428-1	Chrysophyllum lacourtianum	SPECIES	wfo-4000008232	De Wild.	Sapotaceae	Chrysophyllum	lacourtianum				Miss. Ém. Laurent 1: 425 1907	Accepted			2012-03-26	2012-03-26	http://www.theplantlist.org/tpl1.1/record/kew-40126		TRUE	Synonym	wfo-0000970704	Gambeya lacourtiana
1609	2	Sapotaceae	Chrysophyllum lacourtianum (& as Gambeya lacourtiana)	YES	Chrysophyllum lacourtianum	Chrysophyllum lacourtianum	FALSE	FALSE	TRUE	TRUE	FALSE	FALSE	FALSE	FALSE	NA	1609	1	wfo-0000855810	786428-1	Chrysophyllum lacourtianum	SPECIES	wfo-4000008232	De Wild.	Sapotaceae	Chrysophyllum	lacourtianum				Miss. Ém. Laurent 1: 425 1907	Accepted			2012-03-26	2012-03-26	http://www.theplantlist.org/tpl1.1/record/kew-40126		FALSE
1617	2	Sapotaceae	Madhuca aspera	NA	Madhuca aspera	Madhuca aspera	FALSE	FALSE	TRUE	TRUE	TRUE	FALSE	FALSE	FALSE	1	1617	1	wfo-0000232697	787439-1	Madhuca aspera	SPECIES	wfo-4000022825	H.J.Lam	Sapotaceae	Madhuca	aspera				Bull. Jard. Bot. Buitenzorg III, 7: 174 1925	Accepted			2012-03-26	2012-03-26	http://www.theplantlist.org/tpl1.1/record/kew-117170		FALSE					YES
1618	2	Sapotaceae	Madhuca bejaudii	NA	Madhuca bejaudii	Madhuca bejaudii	FALSE	FALSE	TRUE	TRUE	TRUE	FALSE	FALSE	FALSE	1	1618	1	wfo-0000232701	787442-1	Madhuca bejaudii	SPECIES	wfo-4000022825	Aubrév.	Sapotaceae	Madhuca	bejaudii				in Fl. Camb., Laos & Vietn. 3: 38 1963	Accepted			2012-03-26	2012-03-26	http://www.theplantlist.org/tpl1.1/record/kew-117174		FALSE					YES
1622	2	Sapotaceae	Madhuca longifolia	NA	Madhuca longifolia	Madhuca longifolia	FALSE	FALSE	TRUE	TRUE	TRUE	FALSE	FALSE	FALSE	1	1622	1	wfo-0000232785	787505-1	Madhuca longifolia	SPECIES	wfo-4000022825	(J.Koenig ex L.) J.F.Macbr.	Sapotaceae	Madhuca	longifolia				Contr. Gray Herb. n.s., 53: 17 1918	Accepted			2012-03-26	2012-03-26	http://www.theplantlist.org/tpl1.1/record/kew-117250		FALSE					YES
1625	2	Sapotaceae	Madhuca neriifolia	NA	Madhuca neriifolia	Madhuca neriifolia	FALSE	FALSE	TRUE	TRUE	TRUE	FALSE	FALSE	FALSE	1	1625	1	wfo-0000232808	787524-1	Madhuca neriifolia	SPECIES	wfo-4000022825	(Moon) H.J.Lam	Sapotaceae	Madhuca	neriifolia				Bull. Jard. Bot. Buitenzorg III, 7: 183 1925	Accepted			2012-03-26	2012-03-26	http://www.theplantlist.org/tpl1.1/record/kew-117271		FALSE					YES
1626	2	Sapotaceae	Madhuca pasquieri	NA	Madhuca pasquieri	Madhuca pasquieri	FALSE	FALSE	TRUE	TRUE	TRUE	FALSE	FALSE	FALSE	1	1626	1	wfo-0000232822	787534-1	Madhuca pasquieri	SPECIES	wfo-4000022825	(Dubard) H.J.Lam	Sapotaceae	Madhuca	pasquieri				Bull. Jard. Bot. Buitenzorg III, 7: 182 1925	Accepted			2012-03-26	2012-03-26	http://www.theplantlist.org/tpl1.1/record/kew-117285		FALSE					YES
1627	2	Sapotaceae	Madhuca philippinensis	NA	Madhuca philippinensis	Madhuca philippinensis	FALSE	FALSE	TRUE	TRUE	TRUE	FALSE	FALSE	FALSE	1	1627	1	wfo-0000232702	787443-1	Madhuca betis	SPECIES	wfo-4000022825	(Blanco) J.F.Macbr.	Sapotaceae	Madhuca	betis				Contr. Gray Herb. n.s., 53: 18 1918	Accepted			2012-03-26	2012-03-26	http://www.theplantlist.org/tpl1.1/record/kew-117175		TRUE	Synonym	wfo-0000232828	Madhuca philippinensis		YES
1629	2	Sapotaceae	Madhuca sericera	NA	Madhuca sericera	Madhuca sericera	FALSE	FALSE	TRUE	TRUE	TRUE	FALSE	FALSE	FALSE	2	1629	1	wfo-0000232845	787553-1	Madhuca sericea	SPECIES	wfo-4000022825	(Miq.) S.Moore	Sapotaceae	Madhuca	sericea				J. Bot. 64(Suppl.): 147 1926	Accepted			2012-03-26	2012-03-26	http://www.theplantlist.org/tpl1.1/record/kew-117305		FALSE					NO
1635	2	Sapotaceae	Manilkara huberi	NA	Manilkara huberi	Manilkara huberi	FALSE	FALSE	FALSE	TRUE	FALSE	FALSE	FALSE	FALSE	NA	1635	1	wfo-0000235888	152609-2	Manilkara huberi	SPECIES	wfo-4000023042	(Ducke) Standl.	Sapotaceae	Manilkara	huberi				Trop. Woods 33: 19 1933	Accepted			2012-03-26	2012-03-26	http://www.theplantlist.org/tpl1.1/record/kew-120173		FALSE
1635	2	Sapotaceae	Manilkara huberi	NA	Manilkara huberi	Manilkara huberi	FALSE	FALSE	FALSE	TRUE	FALSE	FALSE	FALSE	FALSE	NA	1635	2	wfo-0000235888	152609-2	Manilkara huberi	SPECIES	wfo-4000023042	(Ducke) Standl.	Sapotaceae	Manilkara	huberi				Trop. Woods 33: 19 1933	Accepted			2012-03-26	2012-03-26	http://www.theplantlist.org/tpl1.1/record/kew-120173		TRUE	Synonym	wfo-0001135319	Manilkara huberi
1643	2	Sapotaceae	Mimusops elengi	NA	Mimusops elengi	Mimusops elengi	FALSE	FALSE	FALSE	TRUE	FALSE	FALSE	FALSE	FALSE	NA	1643	1	wfo-0000235898	787653-1	Manilkara kauki	SPECIES	wfo-4000023042	(L.) Dubard	Sapotaceae	Manilkara	kauki				Ann. Mus. Colon. Marseille III, 3: 9 1915	Accepted			2012-03-26	2012-03-26	http://www.theplantlist.org/tpl1.1/record/kew-120182		TRUE	Synonym	wfo-0000244576	Mimusops elengi
1643	2	Sapotaceae	Mimusops elengi	NA	Mimusops elengi	Mimusops elengi	FALSE	FALSE	FALSE	TRUE	FALSE	FALSE	FALSE	FALSE	NA	1643	2	wfo-0000244577	787918-1	Mimusops elengi	SPECIES	wfo-4000024338	L.	Sapotaceae	Mimusops	elengi				Sp. Pl. 349 1753	Accepted			2012-03-26	2012-03-26	http://www.theplantlist.org/tpl1.1/record/kew-128461		FALSE
1645	2	Sapotaceae	Palaquium fidjiense	NA	Palaquium fidjiense	Palaquium fidjiense	FALSE	FALSE	TRUE	TRUE	TRUE	FALSE	FALSE	FALSE	1	1645	1	wfo-0000262540	788299-1	Palaquium fidjiense	SPECIES	wfo-4000027771	Pierre ex Dubard	Sapotaceae	Palaquium	fidjiense				Bull. Soc. Bot. France 56(16): 10 1909	Accepted			2012-03-26	2012-03-26	http://www.theplantlist.org/tpl1.1/record/kew-145697		FALSE					YES
1649	2	Sapotaceae	Palaquium hornei	NA	Palaquium hornei	Palaquium hornei	FALSE	FALSE	TRUE	TRUE	TRUE	FALSE	FALSE	FALSE	1	1649	1	wfo-0000262581	788322-1	Palaquium hornei	SPECIES	wfo-4000027771	(Hartog ex Baker) Dubard	Sapotaceae	Palaquium	hornei				Bull. Soc. Bot. France 56(16): 10 1909	Accepted			2012-03-26	2012-03-26	http://www.theplantlist.org/tpl1.1/record/kew-145733		FALSE					YES
1652	2	Sapotaceae	Palaquium obovatum	NA	Palaquium obovatum	Palaquium obovatum	FALSE	FALSE	FALSE	TRUE	FALSE	FALSE	FALSE	FALSE	NA	1652	1	wfo-0000262633	788369-1	Palaquium obovatum	SPECIES	wfo-4000027771	(Griff.) Engl.	Sapotaceae	Palaquium	obovatum				Bot. Jahrb. Syst. 12: 511 1890	Accepted			2012-03-26	2012-03-26	http://www.theplantlist.org/tpl1.1/record/kew-145781		FALSE
1652	2	Sapotaceae	Palaquium obovatum	NA	Palaquium obovatum	Palaquium obovatum	FALSE	FALSE	FALSE	TRUE	FALSE	FALSE	FALSE	FALSE	NA	1652	2	wfo-0000262633	788369-1	Palaquium obovatum	SPECIES	wfo-4000027771	(Griff.) Engl.	Sapotaceae	Palaquium	obovatum				Bot. Jahrb. Syst. 12: 511 1890	Accepted			2012-03-26	2012-03-26	http://www.theplantlist.org/tpl1.1/record/kew-145781		TRUE	Synonym	wfo-0000262634	Palaquium obovatum
1661	2	Sapotaceae	Payena lucida	NA	Payena lucida	Payena lucida	FALSE	FALSE	FALSE	TRUE	FALSE	FALSE	FALSE	FALSE	NA	1661	1	wfo-0000266083	788510-1	Payena lucida	SPECIES	wfo-4000028371	A.DC.	Sapotaceae	Payena	lucida				Prodr. 8: 197 1844	Accepted			2012-03-26	2012-03-26	http://www.theplantlist.org/tpl1.1/record/kew-149137		TRUE	Synonym	wfo-0000266082	Payena lucida
1661	2	Sapotaceae	Payena lucida	NA	Payena lucida	Payena lucida	FALSE	FALSE	FALSE	TRUE	FALSE	FALSE	FALSE	FALSE	NA	1661	2	wfo-0000266083	788510-1	Payena lucida	SPECIES	wfo-4000028371	A.DC.	Sapotaceae	Payena	lucida				Prodr. 8: 197 1844	Accepted			2012-03-26	2012-03-26	http://www.theplantlist.org/tpl1.1/record/kew-149137		FALSE
1672	2	Sapotaceae	Tieghemella heckelii	NA	Tieghemella heckelii	Tieghemella heckelii	FALSE	FALSE	FALSE	TRUE	FALSE	FALSE	FALSE	FALSE	NA	1672	1	wfo-0000325065		Tieghemella heckelii	SPECIES	wfo-4000038400	(A.Chev.) Pierre ex Dubard	Sapotaceae	Tieghemella	heckelii				Ann. Mus. Colon. Marseille III, 3: 33 1915	Accepted			2012-03-26	2012-03-26	http://www.theplantlist.org/tpl1.1/record/kew-205758		FALSE
1672	2	Sapotaceae	Tieghemella heckelii	NA	Tieghemella heckelii	Tieghemella heckelii	FALSE	FALSE	FALSE	TRUE	FALSE	FALSE	FALSE	FALSE	NA	1672	2	wfo-0001236488	789943-1	Tieghemella heckelii	SPECIES	wfo-4000038400	Pierre ex A.Chev.	Sapotaceae	Tieghemella	heckelii				Vég. Util. Afr. Trop. Franç. 2: 172 1907	Unchecked			2012-04-18	2012-04-18	http://www.theplantlist.org/tpl1.1/record/tro-50089901		FALSE
1685	2	Theaceae	Schima wallichii	NA	Schima wallichii	Schima wallichii	FALSE	FALSE	FALSE	TRUE	FALSE	FALSE	FALSE	FALSE	NA	1685	1	wfo-0001142186		Schima wallichii	SPECIES	wfo-4000034330	Choisy	Theaceae	Schima	wallichii				Syst. Verz. 144 1854	Accepted			2012-04-18	2012-04-18	http://www.theplantlist.org/tpl1.1/record/tro-31600254		FALSE
1685	2	Theaceae	Schima wallichii	NA	Schima wallichii	Schima wallichii	FALSE	FALSE	FALSE	TRUE	FALSE	FALSE	FALSE	FALSE	NA	1685	2	wfo-0001237310	60457200-2	Schima wallichii	SPECIES	wfo-4000034330	(DC.) Korth.	Theaceae	Schima	wallichii				Verh. Nat. Gesch. Ned. Bezitt., Bot. 143 1842	Unchecked			2012-04-18	2012-04-18	http://www.theplantlist.org/tpl1.1/record/tro-50093934		FALSE
1686	2	Thymelaeaceae	Aquilaria malaccensis	NA	Aquilaria malaccensis	Aquilaria malaccensis	FALSE	FALSE	FALSE	TRUE	FALSE	FALSE	FALSE	FALSE	NA	1686	1	wfo-0000541095		Aquilaria sinensis	SPECIES	wfo-4000002805	(Lour.) Spreng.	Thymelaeaceae	Aquilaria	sinensis				Syst. Veg. 2: 356 1825	Accepted			2012-03-26	2012-03-26	http://www.theplantlist.org/tpl1.1/record/kew-2644567		TRUE	Synonym	wfo-0000541082	Aquilaria malaccensis
1686	2	Thymelaeaceae	Aquilaria malaccensis	NA	Aquilaria malaccensis	Aquilaria malaccensis	FALSE	FALSE	FALSE	TRUE	FALSE	FALSE	FALSE	FALSE	NA	1686	2	wfo-0001142510	830835-1	Aquilaria malaccensis	SPECIES	wfo-4000002805	Lam.	Thymelaeaceae	Aquilaria	malaccensis				Encycl. 1(1): 49 1783	Accepted			2012-04-18	2012-04-18	http://www.theplantlist.org/tpl1.1/record/tro-32000450		FALSE
1692	2	Ulmaceae	Phyllostylon rhamnoides	NA	Phyllostylon rhamnoides	Phyllostylon rhamnoides	FALSE	FALSE	TRUE	TRUE	TRUE	FALSE	FALSE	FALSE	1	1692	1	wfo-0000473111	855199-1	Phyllostylon rhamnoides	SPECIES	wfo-4000029472	(J.Poiss.) Taub.	Ulmaceae	Phyllostylon	rhamnoides				Oesterr. Bot. Z. 40: 409 1890	Accepted			2012-03-26	2012-03-26	http://www.theplantlist.org/tpl1.1/record/kew-2546267		FALSE				s	NO
1695	2	Ulmaceae	Ulmus campestris	NA	Ulmus campestris	Ulmus campestris	FALSE	FALSE	FALSE	TRUE	FALSE	FALSE	FALSE	FALSE	NA	1695	1	wfo-0000416717	856863-1	Ulmus glabra	SPECIES	wfo-4000039733	Huds.	Ulmaceae	Ulmus	glabra				Fl. Angl. 95 1762	Accepted			2012-03-26	2012-03-26	http://www.theplantlist.org/tpl1.1/record/kew-2448690		TRUE	Synonym	wfo-0000417542	Ulmus campestris
1695	2	Ulmaceae	Ulmus campestris	NA	Ulmus campestris	Ulmus campestris	FALSE	FALSE	FALSE	TRUE	FALSE	FALSE	FALSE	FALSE	NA	1695	2	wfo-0000475766	305500-2	Planera aquatica	SPECIES	wfo-4000030035	J.F.Gmel.	Ulmaceae	Planera	aquatica				Syst. Nat. 150 1791	Accepted			2012-03-26	2012-03-26	http://www.theplantlist.org/tpl1.1/record/kew-2551587		TRUE	Synonym	wfo-0000417549	Ulmus campestris
1697	2	Ulmaceae	Ulmus glabra	NA	Ulmus glabra	Ulmus glabra	FALSE	FALSE	FALSE	TRUE	FALSE	FALSE	FALSE	FALSE	NA	1697	1	wfo-0000416717	856863-1	Ulmus glabra	SPECIES	wfo-4000039733	Huds.	Ulmaceae	Ulmus	glabra				Fl. Angl. 95 1762	Accepted			2012-03-26	2012-03-26	http://www.theplantlist.org/tpl1.1/record/kew-2448690		FALSE
1697	2	Ulmaceae	Ulmus glabra	NA	Ulmus glabra	Ulmus glabra	FALSE	FALSE	FALSE	TRUE	FALSE	FALSE	FALSE	FALSE	NA	1697	2	wfo-0000416674	856890-1	Ulmus minor	SPECIES	wfo-4000039733	Mill.	Ulmaceae	Ulmus	minor				Gard. Dict. ed. 8 6 1768	Accepted			2012-03-26	2012-03-26	http://www.theplantlist.org/tpl1.1/record/kew-2448634		TRUE	Synonym	wfo-0000416718	Ulmus glabra
1701	2	Ulmaceae	Ulmus pumila	NA	Ulmus pumila	Ulmus pumila	FALSE	FALSE	FALSE	TRUE	FALSE	FALSE	FALSE	FALSE	NA	1701	1	wfo-0000416815	303333-2	Ulmus pumila	SPECIES	wfo-4000039733	L.	Ulmaceae	Ulmus	pumila				Sp. Pl. 226 1753	Accepted			2012-03-26	2012-03-26	http://www.theplantlist.org/tpl1.1/record/kew-2448824		FALSE
1701	2	Ulmaceae	Ulmus pumila	NA	Ulmus pumila	Ulmus pumila	FALSE	FALSE	FALSE	TRUE	FALSE	FALSE	FALSE	FALSE	NA	1701	2	wfo-0000416819	856919-1	Ulmus pumila	SPECIES	wfo-4000039733	Walter	Ulmaceae	Ulmus	pumila				Fl. Carol. 111 1788	Unchecked			2012-03-26	2012-03-26	http://www.theplantlist.org/tpl1.1/record/kew-2448830		FALSE
1704	2	Ulmaceae	Zelkova serrata	NA	Zelkova serrata	Zelkova serrata	FALSE	FALSE	FALSE	TRUE	FALSE	FALSE	FALSE	FALSE	NA	1704	1	wfo-0001143208	858079-1	Zelkova serrata	SPECIES	wfo-4000041177	(Thunb.) Makino	Ulmaceae	Zelkova	serrata				Bot. Mag. (Tokyo) 17: 13 1903	Accepted			2012-04-18	2012-04-18	http://www.theplantlist.org/tpl1.1/record/tro-33300215		FALSE
1704	2	Ulmaceae	Zelkova serrata	NA	Zelkova serrata	Zelkova serrata	FALSE	FALSE	FALSE	TRUE	FALSE	FALSE	FALSE	FALSE	NA	1704	2	wfo-0001251809		Zelkova serrata	SPECIES	wfo-4000041177	Makino	Ulmaceae	Zelkova	serrata				Bot. Mag. (Tokyo) 17: 13	Unchecked			2012-04-18	2012-04-18	http://www.theplantlist.org/tpl1.1/record/tro-50162711		FALSE
1705	2	Urticaceae	Cecropia peltata	NA	Cecropia peltata	Cecropia peltata	FALSE	FALSE	FALSE	TRUE	FALSE	FALSE	FALSE	FALSE	NA	1705	1	wfo-0000592298		Cecropia peltata	SPECIES	wfo-4000007108	L.	Urticaceae	Cecropia	peltata				Pl. Jamaic. Pug. 28 1759	Accepted			2012-03-26	2012-03-26	http://www.theplantlist.org/tpl1.1/record/kew-2707099		FALSE
1705	2	Urticaceae	Cecropia peltata	NA	Cecropia peltata	Cecropia peltata	FALSE	FALSE	FALSE	TRUE	FALSE	FALSE	FALSE	FALSE	NA	1705	2	wfo-0000592291	50908-2	Cecropia pachystachya	SPECIES	wfo-4000007108	Trécul	Urticaceae	Cecropia	pachystachya				Ann. Sci. Nat., Bot. III, 8: 80 1847	Accepted			2012-03-26	2012-03-26	http://www.theplantlist.org/tpl1.1/record/kew-2707092		TRUE	Synonym	wfo-0000592301	Cecropia peltata
1706	2	Urticaceae	Cecropia sciadophylla	NA	Cecropia sciadophylla	Cecropia sciadophylla	FALSE	FALSE	TRUE	TRUE	TRUE	FALSE	FALSE	FALSE	1	1706	1	wfo-0000592336	850970-1	Cecropia sciadophylla	SPECIES	wfo-4000007108	Mart.	Urticaceae	Cecropia	sciadophylla				Flora 24(2 Beibl.): 93 1841	Accepted			2012-03-26	2012-03-26	http://www.theplantlist.org/tpl1.1/record/kew-2707133		FALSE					YES
1708	2	Vochysiaceae	Erisma calcaratum	NA	Erisma calcaratum	Erisma calcaratum	FALSE	FALSE	TRUE	TRUE	TRUE	FALSE	FALSE	FALSE	1	1708	1	wfo-0000676209	870864-1	Erisma calcaratum	SPECIES	wfo-4000013900	(Link) Warm.	Vochysiaceae	Erisma	calcaratum				Fl. Bras. 13(2): 111 1875	Accepted			2012-03-26	2012-03-26	http://www.theplantlist.org/tpl1.1/record/kew-2797610		FALSE					YES
1728	2	Vochysiaceae	Vochysia lehmannii	NA	Vochysia lehmannii	Vochysia lehmannii	FALSE	FALSE	TRUE	TRUE	TRUE	FALSE	FALSE	FALSE	1	1728	1	wfo-0000424549	266331-2	Vochysia lehmannii	SPECIES	wfo-4000040405	Hieron.	Vochysiaceae	Vochysia	lehmannii				Bot. Jahrb. Syst. 20(49): 38 1895	Accepted			2012-03-26	2012-03-26	http://www.theplantlist.org/tpl1.1/record/kew-2461051		FALSE					YES

## Sheet: WFO.one
SEQ	Appendix	Family	Scientific.name	brackets	Scientific.name.2	Scientific.name.2.ORIG	Brackets.detected	Number.detected	Unique	Matched	Fuzzy	Fuzzy.toomany	Fuzzy.two	Fuzzy.one	Fuzzy.dist	OriSeq	Subseq	taxonID	scientificNameID	scientificName	taxonRank	parentNameUsageID	scientificNameAuthorship	family	genus	specificEpithet	infraspecificEpithet	verbatimTaxonRank	nomenclaturalStatus	namePublishedIn	taxonomicStatus	acceptedNameUsageID	nameAccordingToID	created	modified	references	Hybrid	New.accepted	Old.status	Old.ID	Old.name	One.Reason	Exact.match1	No.end	Exact.match.no.end	Exact.match2	Acceptable.match	Acceptable.match.comment
1	1	Araucariaceae	Agathis alba	NA	Agathis alba	Agathis alba	FALSE	FALSE	FALSE	TRUE	FALSE	FALSE	FALSE	FALSE	NA	1	1	wfo-0001231870	676633-1	Agathis alba	SPECIES	wfo-4000000913	(Lam.) Foxw.	Araucariaceae	Agathis	alba				Philipp. J. Sci. 1910: 173 1910	Accepted			2012-04-18	2012-04-18	http://www.theplantlist.org/tpl1.1/record/tro-50068748		FALSE				Not a synonym	YES	Agathis alb	NO	YES
24	1	Cupressaceae	Cupressus macrocarpa	NA	Cupressus macrocarpa	Cupressus macrocarpa	FALSE	FALSE	FALSE	TRUE	FALSE	FALSE	FALSE	FALSE	NA	24	1	wfo-0000630740	30188753-2	Cupressus macrocarpa	SPECIES	wfo-4000010075	Hartw.	Cupressaceae	Cupressus	macrocarpa				J. Hort. Soc. London 2: 187 1847	Accepted			2012-03-23	2012-03-23	http://www.theplantlist.org/tpl1.1/record/kew-2748734		FALSE				Not a synonym	YES	Cupressus macrocarp	NO	YES
27	1	Cupressaceae	Cupressus torulosa	NA	Cupressus torulosa	Cupressus torulosa	FALSE	FALSE	FALSE	TRUE	FALSE	FALSE	FALSE	FALSE	NA	27	1	wfo-0000630822		Cupressus torulosa	SPECIES	wfo-4000010075	D.Don	Cupressaceae	Cupressus	torulosa				Prodr. Fl. Nepal. 55 1825	Accepted			2012-03-23	2012-03-23	http://www.theplantlist.org/tpl1.1/record/kew-2748810		FALSE				Accepted	YES	Cupressus torulos	NO	YES
30	1	Cupressaceae	Juniperus occidentalis	NA	Juniperus occidentalis	Juniperus occidentalis	FALSE	FALSE	FALSE	TRUE	FALSE	FALSE	FALSE	FALSE	NA	30	2	wfo-0000355675	30028138-2	Juniperus occidentalis	SPECIES	wfo-4000019723	Hook.	Cupressaceae	Juniperus	occidentalis				Fl. Bor.-Amer. 2: 166 1838	Accepted			2012-03-23	2012-03-23	http://www.theplantlist.org/tpl1.1/record/kew-2332719		FALSE				Not a synonym	YES	Juniperus occidentali	NO	YES
37	1	Cupressaceae	Sequoiadendron gigantum	NA	Sequoiadendron gigantum	Sequoiadendron gigantum	FALSE	FALSE	TRUE	TRUE	TRUE	FALSE	FALSE	FALSE	1	37	1	wfo-0000496705	677175-1	Sequoiadendron giganteum	SPECIES	wfo-4000035101	(Lindl.) J.Buchholz	Cupressaceae	Sequoiadendron	giganteum				Amer. J. Bot. 26: 536 1939	Accepted			2012-03-23	2012-03-23	http://www.theplantlist.org/tpl1.1/record/kew-2587860		FALSE					NO	Sequoiadendron gigantu	NO	NO	YES	spelling variant
43	1	Pinaceae	Abies alba	NA	Abies alba	Abies alba	FALSE	FALSE	FALSE	TRUE	FALSE	FALSE	FALSE	FALSE	NA	43	1	wfo-0000510976		Abies alba	SPECIES	wfo-4000000038	Mill.	Pinaceae	Abies	alba				Gard. Dict. ed. 7 110, 2 1759	Accepted			2012-03-23	2012-03-23	http://www.theplantlist.org/tpl1.1/record/kew-2609691		FALSE				Not a synonym	YES	Abies alb	NO	YES
44	1	Pinaceae	Abies amabilis	NA	Abies amabilis	Abies amabilis	FALSE	FALSE	FALSE	TRUE	FALSE	FALSE	FALSE	FALSE	NA	44	1	wfo-0000510989	325658-2	Abies amabilis	SPECIES	wfo-4000000038	(Douglas ex Loudon) J.Forbes	Pinaceae	Abies	amabilis				Pinet. Woburn. 125 1839	Accepted			2012-03-23	2012-03-23	http://www.theplantlist.org/tpl1.1/record/kew-2609703		FALSE				Not a synonym	YES	Abies amabili	NO	YES
48	1	Pinaceae	Abies grandis	NA	Abies grandis	Abies grandis	FALSE	FALSE	FALSE	TRUE	FALSE	FALSE	FALSE	FALSE	NA	48	1	wfo-0000511178	1033427-2	Abies grandis	SPECIES	wfo-4000000038	(Douglas ex D.Don) Lindl.	Pinaceae	Abies	grandis				Penny Cyclop. 1: 30 1833	Accepted			2012-03-23	2012-03-23	http://www.theplantlist.org/tpl1.1/record/kew-2609877		FALSE				Not a synonym	YES	Abies grandi	NO	YES
50	1	Pinaceae	Abies lasiocarpa	NA	Abies lasiocarpa	Abies lasiocarpa	FALSE	FALSE	FALSE	TRUE	FALSE	FALSE	FALSE	FALSE	NA	50	2	wfo-0000511232	1081948-2	Abies lasiocarpa	SPECIES	wfo-4000000038	(Hook.) Nutt.	Pinaceae	Abies	lasiocarpa				N. Amer. Sylv. 3: 138 1849	Accepted			2012-03-23	2012-03-23	http://www.theplantlist.org/tpl1.1/record/kew-2609926		FALSE				Not a synonym	YES	Abies lasiocarp	NO	YES
53	1	Pinaceae	Abies sibirica	NA	Abies sibirica	Abies sibirica	FALSE	FALSE	FALSE	TRUE	FALSE	FALSE	FALSE	FALSE	NA	53	1	wfo-0000511396	261635-1	Abies sibirica	SPECIES	wfo-4000000038	Ledeb.	Pinaceae	Abies	sibirica				Fl. Altaic. 4: 202 1833	Accepted			2012-03-23	2012-03-23	http://www.theplantlist.org/tpl1.1/record/kew-2610076		FALSE				Not a synonym	YES	Abies sibiric	NO	YES
54	1	Pinaceae	Abies spectabilis	NA	Abies spectabilis	Abies spectabilis	FALSE	FALSE	FALSE	TRUE	FALSE	FALSE	FALSE	FALSE	NA	54	1	wfo-0000511410		Abies spectabilis	SPECIES	wfo-4000000038	(D.Don) Mirb.	Pinaceae	Abies	spectabilis				Mém. Mus. Hist. Nat. 13: 70 1825	Accepted			2012-03-23	2012-03-23	http://www.theplantlist.org/tpl1.1/record/kew-2610089		FALSE				Not a synonym	YES	Abies spectabili	NO	YES
78	1	Pinaceae	Pinus echinata	NA	Pinus echinata	Pinus echinata	FALSE	FALSE	FALSE	TRUE	FALSE	FALSE	FALSE	FALSE	NA	78	2	wfo-0000481283	262913-1	Pinus echinata	SPECIES	wfo-4000029794	Mill.	Pinaceae	Pinus	echinata				Gard. Dict. ed. 8 12 1768	Accepted			2012-03-23	2012-03-23	http://www.theplantlist.org/tpl1.1/record/kew-2561909		FALSE				Not a synonym	YES	Pinus echinat	NO	YES
81	1	Pinaceae	Pinus englemannii	NA	Pinus englemannii	Pinus englemannii	FALSE	FALSE	FALSE	TRUE	TRUE	FALSE	FALSE	FALSE	2	81	1	wfo-0000481446	1190231-2	Pinus engelmannii	SPECIES	wfo-4000029794	Carrière	Pinaceae	Pinus	engelmannii				Rev. Hort. IV, 3: 227 1854	Accepted			2012-03-23	2012-03-23	http://www.theplantlist.org/tpl1.1/record/kew-2562081		FALSE				Not a synonym	NO	Pinus englemanni	NO	NO	YES	spelling variant
91	1	Pinaceae	Pinus montezumae	NA	Pinus montezumae	Pinus montezumae	FALSE	FALSE	FALSE	TRUE	FALSE	FALSE	FALSE	FALSE	NA	91	1	wfo-0000481750		Pinus montezumae	SPECIES	wfo-4000029794	Lamb.	Pinaceae	Pinus	montezumae				Descr. Pinus ed. 3, 1: 39 1832	Accepted			2012-03-23	2012-03-23	http://www.theplantlist.org/tpl1.1/record/kew-2562404		FALSE				Not a synonym	YES	Pinus montezuma	NO	YES
94	1	Pinaceae	Pinus nigra	NA	Pinus nigra	Pinus nigra	FALSE	FALSE	FALSE	TRUE	FALSE	FALSE	FALSE	FALSE	NA	94	2	wfo-0000481696	677088-1	Pinus nigra	SPECIES	wfo-4000029794	J.F.Arnold	Pinaceae	Pinus	nigra				Reise Mariazell Steyerm. 8 1785	Accepted			2012-03-23	2012-03-23	http://www.theplantlist.org/tpl1.1/record/kew-2562349		FALSE				Not a synonym	YES	Pinus nigr	NO	YES
101	1	Pinaceae	Pinus pseudostrobus	NA	Pinus pseudostrobus	Pinus pseudostrobus	FALSE	FALSE	FALSE	TRUE	FALSE	FALSE	FALSE	FALSE	NA	101	2	wfo-0000481826	314879-2	Pinus pseudostrobus	SPECIES	wfo-4000029794	Lindl.	Pinaceae	Pinus	pseudostrobus				Edwards's Bot. Reg. 25(Misc.): 63 1839	Accepted			2012-03-23	2012-03-23	http://www.theplantlist.org/tpl1.1/record/kew-2562483		FALSE				Not a synonym	YES	Pinus pseudostrobu	NO	YES
104	1	Pinaceae	Pinus resinosa	NA	Pinus resinosa	Pinus resinosa	FALSE	FALSE	FALSE	TRUE	FALSE	FALSE	FALSE	FALSE	NA	104	1	wfo-0000481843	263261-1	Pinus resinosa	SPECIES	wfo-4000029794	Aiton	Pinaceae	Pinus	resinosa				Hort. Kew. 3: 367 1789	Accepted			2012-03-23	2012-03-23	http://www.theplantlist.org/tpl1.1/record/kew-2562500		FALSE				Not a synonym	YES	Pinus resinos	NO	YES
105	1	Pinaceae	Pinus rigida	NA	Pinus rigida	Pinus rigida	FALSE	FALSE	FALSE	TRUE	FALSE	FALSE	FALSE	FALSE	NA	105	1	wfo-0000481833	263270-1	Pinus rigida	SPECIES	wfo-4000029794	Mill.	Pinaceae	Pinus	rigida				Gard. Dict. ed. 8 10 1768	Accepted			2012-03-23	2012-03-23	http://www.theplantlist.org/tpl1.1/record/kew-2562491		FALSE				Not a synonym	YES	Pinus rigid	NO	YES
109	1	Pinaceae	Pinus taeda	NA	Pinus taeda	Pinus taeda	FALSE	FALSE	FALSE	TRUE	FALSE	FALSE	FALSE	FALSE	NA	109	2	wfo-0000481652	263357-1	Pinus taeda	SPECIES	wfo-4000029794	L.	Pinaceae	Pinus	taeda				Sp. Pl. 1000 1753	Accepted			2012-03-23	2012-03-23	http://www.theplantlist.org/tpl1.1/record/kew-2562300		FALSE				Not a synonym	YES	Pinus taed	NO	YES
119	1	Podocarpaceae	Dacrycarpus dacrydiodes	NA	Dacrycarpus dacrydiodes	Dacrycarpus dacrydiodes	FALSE	FALSE	TRUE	TRUE	TRUE	FALSE	FALSE	FALSE	1	119	1	wfo-0000636634	687947-1	Dacrycarpus dacrydioides	SPECIES	wfo-4000010606	(A.Rich.) de Laub.	Podocarpaceae	Dacrycarpus	dacrydioides				J. Arnold Arbor. 50: 337 1969	Accepted			2012-03-23	2012-03-23	http://www.theplantlist.org/tpl1.1/record/kew-2755036		FALSE					NO	Dacrycarpus dacrydiode	NO	NO	YES	spelling variant
132	1	Taxaceae	Taxus baccata	NA	Taxus baccata	Taxus baccata	FALSE	FALSE	FALSE	TRUE	FALSE	FALSE	FALSE	FALSE	NA	132	2	wfo-0000408637	306036-2	Taxus baccata	SPECIES	wfo-4000037650	L.	Taxaceae	Taxus	baccata				Sp. Pl. 1040 1753	Accepted			2012-03-26	2012-03-26	http://www.theplantlist.org/tpl1.1/record/kew-2434158		FALSE				Not a synonym	YES	Taxus baccat	NO	YES
139	2	Achariaceae	Scottellia coriacea	NA	Scottellia coriacea	Scottellia coriacea	FALSE	FALSE	FALSE	TRUE	FALSE	FALSE	FALSE	FALSE	NA	139	1	wfo-0000913932	365960-1	Scottellia coriacea	SPECIES	wfo-4000034835	A.Chev. ex Hutch. & Dalziel	Achariaceae	Scottellia	coriacea				Bull. Misc. Inform. Kew 1928: 31 1928	Unchecked			2012-03-23	2012-03-23	http://www.theplantlist.org/tpl1.1/record/kew-4589568		FALSE				smallest ID	YES	Scottellia coriace	NO	YES
149	2	Anacardiaceae	Antrocaryon micraster	NA	Antrocaryon micraster	Antrocaryon micraster	FALSE	FALSE	TRUE	TRUE	TRUE	FALSE	FALSE	FALSE	1	149	1	wfo-0000539714	69226-1	Antrocaryon micraster	SPECIES	wfo-4000002535	A.Chev. & Guillaumin	Anacardiaceae	Antrocaryon	micraster				Bull. Soc. Bot. France 58(8): 152 1911 publ. 1912	Accepted			2012-03-23	2012-03-23	http://www.theplantlist.org/tpl1.1/record/kew-2643077		FALSE					NO	Antrocaryon micraster	YES	YES
154	2	Anacardiaceae	Buchanania arborescens	NA	Buchanania arborescens	Buchanania arborescens	FALSE	FALSE	FALSE	TRUE	FALSE	FALSE	FALSE	FALSE	NA	154	1	wfo-0000573371	69275-1	Buchanania arborescens	SPECIES	wfo-4000005649	(Blume) Blume	Anacardiaceae	Buchanania	arborescens				Mus. Bot. 1: 183 1850	Accepted			2012-03-23	2012-03-23	http://www.theplantlist.org/tpl1.1/record/kew-2684757		FALSE				Not a synonym	YES	Buchanania arborescen	NO	YES
155	2	Anacardiaceae	Buchanania latifolia	NA	Buchanania latifolia	Buchanania latifolia	FALSE	FALSE	TRUE	TRUE	FALSE	FALSE	FALSE	FALSE	NA	155	1	wfo-0000573381	20008347-1	Buchanania cochinchinensis	SPECIES	wfo-4000005649	(Lour.) M.R.Almeida	Anacardiaceae	Buchanania	cochinchinensis				Fl. Maharashtra 1: 287 1996	Accepted			2012-03-23	2012-03-23	http://www.theplantlist.org/tpl1.1/record/kew-2684767		TRUE	Synonym	wfo-0000573409	Buchanania latifolia		YES	Buchanania latifoli	NO	YES
172	2	Anacardiaceae	Lannea coromandelica (as Lannea grandis)	YES	Lannea grandis	Lannea grandis	FALSE	FALSE	TRUE	TRUE	FALSE	FALSE	FALSE	FALSE	NA	172	1	wfo-0001050697	69758-1	Lannea coromandelica	SPECIES	wfo-4000020561	(Houtt.) Merr.	Anacardiaceae	Lannea	coromandelica				J. Arnold Arbor. 19(4): 353 1938	Accepted			2012-04-18	2012-04-18	http://www.theplantlist.org/tpl1.1/record/tro-1300635		TRUE	Synonym	wfo-0001051905	Lannea grandis		YES	Lannea grandi	NO	YES
173	2	Anacardiaceae	Lannea coromandelica (as Lannea grandis)	YES	Lannea coromandelica	Lannea coromandelica	FALSE	FALSE	TRUE	TRUE	FALSE	FALSE	FALSE	FALSE	NA	173	1	wfo-0001050697	69758-1	Lannea coromandelica	SPECIES	wfo-4000020561	(Houtt.) Merr.	Anacardiaceae	Lannea	coromandelica				J. Arnold Arbor. 19(4): 353 1938	Accepted			2012-04-18	2012-04-18	http://www.theplantlist.org/tpl1.1/record/tro-1300635		FALSE					YES	Lannea coromandelic	NO	YES
175	2	Anacardiaceae	Loxopterygium sagotii	NA	Loxopterygium sagotii	Loxopterygium sagotii	FALSE	FALSE	TRUE	TRUE	TRUE	FALSE	FALSE	FALSE	1	175	1	wfo-0000360307	69869-1	Loxopterygium sagotii	SPECIES	wfo-4000022348	Hook.f.	Anacardiaceae	Loxopterygium	sagotii				Gen. Pl. 1: 420 1862	Accepted			2012-03-23	2012-03-23	http://www.theplantlist.org/tpl1.1/record/kew-2340866		FALSE					NO	Loxopterygium sagotii	YES	YES
206	2	Annonaceae	Polyalthia oblongifolia	NA	Polyalthia oblongifolia	Polyalthia oblongifolia	FALSE	FALSE	FALSE	TRUE	FALSE	FALSE	FALSE	FALSE	NA	206	1	wfo-0000394352	74676-1	Polyalthia oblongifolia	SPECIES	wfo-4000030676	Burck	Annonaceae	Polyalthia	oblongifolia				Nova Guinea 8: 429 1910	Unchecked			2012-03-23	2012-03-23	http://www.theplantlist.org/tpl1.1/record/kew-2407906		FALSE				smallest ID	YES	Polyalthia oblongifoli	NO	YES
229	2	Apocynaceae	Wrightia pubescens	NA	Wrightia pubescens	Wrightia pubescens	FALSE	FALSE	FALSE	TRUE	FALSE	FALSE	FALSE	FALSE	NA	229	2	wfo-0000334559	150243-3	Wrightia pubescens	SPECIES	wfo-4000040832	R.Br.	Apocynaceae	Wrightia	pubescens				Asclepiadeae 59 1810	Accepted			2012-03-23	2012-03-23	http://www.theplantlist.org/tpl1.1/record/kew-214935		FALSE				Not a synonym	YES	Wrightia pubescen	NO	YES
233	2	Aquifoliaceae	Ilex aquifolium	NA	Ilex aquifolium	Ilex aquifolium	FALSE	FALSE	FALSE	TRUE	FALSE	FALSE	FALSE	FALSE	NA	233	1	wfo-0000729203	83051-1	Ilex aquifolium	SPECIES	wfo-4000018994	L.	Aquifoliaceae	Ilex	aquifolium				Sp. Pl. 125 1753	Accepted			2012-03-23	2012-03-23	http://www.theplantlist.org/tpl1.1/record/kew-2860379		FALSE				Accepted	YES	Ilex aquifoliu	NO	YES
238	2	Aquifoliaceae	Ilex petiolaris (as Ilex parviflora)	YES	Ilex parviflora	Ilex parviflora	FALSE	FALSE	TRUE	TRUE	FALSE	FALSE	FALSE	FALSE	NA	238	1	wfo-0001078459	306411-2	Ilex petiolaris	SPECIES	wfo-4000018994	Benth.	Aquifoliaceae	Ilex	petiolaris				Hooker's J. Bot. Kew Gard. Misc. 4: 11–12 1852	Accepted			2012-04-18	2012-04-18	http://www.theplantlist.org/tpl1.1/record/tro-2000151		TRUE	Synonym	wfo-0001078458	Ilex parviflora		YES	Ilex parviflor	NO	YES
239	2	Aquifoliaceae	Ilex petiolaris (as Ilex parviflora)	YES	Ilex petiolaris	Ilex petiolaris	FALSE	FALSE	TRUE	TRUE	FALSE	FALSE	FALSE	FALSE	NA	239	1	wfo-0001078459	306411-2	Ilex petiolaris	SPECIES	wfo-4000018994	Benth.	Aquifoliaceae	Ilex	petiolaris				Hooker's J. Bot. Kew Gard. Misc. 4: 11–12 1852	Accepted			2012-04-18	2012-04-18	http://www.theplantlist.org/tpl1.1/record/tro-2000151		FALSE					YES	Ilex petiolari	NO	YES
240	2	Araliaceae	Dendropanax arboreus	NA	Dendropanax arboreus	Dendropanax arboreus	FALSE	FALSE	TRUE	TRUE	TRUE	FALSE	FALSE	FALSE	1	240	1	wfo-0000941578	1133937-2	Dendropanax arboreus	SPECIES	wfo-4000011096	(L.) Decne. & Planch.	Araliaceae	Dendropanax	arboreus				Rev. Hort. IV, 3: 107 1854	Accepted			2012-03-23	2012-03-23	http://www.theplantlist.org/tpl1.1/record/kew-60019		FALSE					NO	Dendropanax arboreus	YES	YES
250	2	Arecaceae	Dypsis decaryi (as Neodypsis decaryi)	YES	Neodypsis decaryi	Neodypsis decaryi	FALSE	FALSE	TRUE	TRUE	FALSE	FALSE	FALSE	FALSE	NA	250	1	wfo-0000947046	985350-1	Dypsis decaryi	SPECIES	wfo-4000012821	(Jum.) Beentje & J.Dransf.	Arecaceae	Dypsis	decaryi				Palms Madagascar 187 1995	Accepted			2012-03-23	2012-03-23	http://www.theplantlist.org/tpl1.1/record/kew-65432		TRUE	Synonym	wfo-0000250049	Neodypsis decaryi		YES	Neodypsis decary	NO	YES
251	2	Arecaceae	Dypsis decaryi (as Neodypsis decaryi)	YES	Dypsis decaryi	Dypsis decaryi	FALSE	FALSE	TRUE	TRUE	FALSE	FALSE	FALSE	FALSE	NA	251	1	wfo-0000947046	985350-1	Dypsis decaryi	SPECIES	wfo-4000012821	(Jum.) Beentje & J.Dransf.	Arecaceae	Dypsis	decaryi				Palms Madagascar 187 1995	Accepted			2012-03-23	2012-03-23	http://www.theplantlist.org/tpl1.1/record/kew-65432		FALSE					YES	Dypsis decary	NO	YES
252	2	Arecaceae	Dypsis decipiens (as Chrysalidocarpus decipiens)	YES	Chrysalidocarpus decipiens	Chrysalidocarpus decipiens	FALSE	FALSE	TRUE	TRUE	FALSE	FALSE	FALSE	FALSE	NA	252	1	wfo-0000947047	985351-1	Dypsis decipiens	SPECIES	wfo-4000012821	(Becc.) Beentje & J.Dransf.	Arecaceae	Dypsis	decipiens				Palms Madagascar 191 1995	Accepted			2012-03-23	2012-03-23	http://www.theplantlist.org/tpl1.1/record/kew-65433		TRUE	Synonym	wfo-0000853013	Chrysalidocarpus decipiens		YES	Chrysalidocarpus decipien	NO	YES
253	2	Arecaceae	Dypsis decipiens (as Chrysalidocarpus decipiens)	YES	Dypsis decipiens	Dypsis decipiens	FALSE	FALSE	TRUE	TRUE	FALSE	FALSE	FALSE	FALSE	NA	253	1	wfo-0000947047	985351-1	Dypsis decipiens	SPECIES	wfo-4000012821	(Becc.) Beentje & J.Dransf.	Arecaceae	Dypsis	decipiens				Palms Madagascar 191 1995	Accepted			2012-03-23	2012-03-23	http://www.theplantlist.org/tpl1.1/record/kew-65433		FALSE					YES	Dypsis decipien	NO	YES
270	2	Betulaceae	Alnus rubra	NA	Alnus rubra	Alnus rubra	FALSE	FALSE	FALSE	TRUE	FALSE	FALSE	FALSE	FALSE	NA	270	1	wfo-0000947467	294986-1	Alnus rubra	SPECIES	wfo-4000001331	Bong.	Betulaceae	Alnus	rubra				Mém. Acad. Imp. Sci. Saint Pétersbourg, Sér. 7 2: 162 1833	Accepted			2012-03-23	2012-03-23	http://www.theplantlist.org/tpl1.1/record/kew-6584		FALSE				Not a synonym	YES	Alnus rubr	NO	YES
273	2	Betulaceae	Betula lenta	NA	Betula lenta	Betula lenta	FALSE	FALSE	FALSE	TRUE	FALSE	FALSE	FALSE	FALSE	NA	273	2	wfo-0000334091	295125-1	Betula lenta	SPECIES	wfo-4000004547	L.	Betulaceae	Betula	lenta				Sp. Pl. 983 1753	Accepted			2012-03-23	2012-03-23	http://www.theplantlist.org/tpl1.1/record/kew-21443		FALSE				Not a synonym	YES	Betula lent	NO	YES
278	2	Betulaceae	Betula populifolia	NA	Betula populifolia	Betula populifolia	FALSE	FALSE	FALSE	TRUE	FALSE	FALSE	FALSE	FALSE	NA	278	2	wfo-0000335831	107861-1	Betula populifolia	SPECIES	wfo-4000004547	Marshall	Betulaceae	Betula	populifolia				Arbust. Amer. 19 1785	Accepted			2012-03-23	2012-03-23	http://www.theplantlist.org/tpl1.1/record/kew-21620		FALSE				Not a synonym	YES	Betula populifoli	NO	YES
290	2	Bignoniaceae	Handroanthus capitatus (as Tabebuia capitata)	YES	Tabebuia capitata	Tabebuia capitata	FALSE	FALSE	TRUE	TRUE	FALSE	FALSE	FALSE	FALSE	NA	290	1	wfo-0000778584	109688-1	Handroanthus capitatus	SPECIES	wfo-4000016828	(Bureau & K.Schum.) Mattos	Bignoniaceae	Handroanthus	capitatus				Loefgrenia 50: 4 1970	Accepted			2012-03-23	2012-03-23	http://www.theplantlist.org/tpl1.1/record/kew-317136		TRUE	Synonym	wfo-0000780137	Tabebuia capitata		YES	Tabebuia capitat	NO	YES
291	2	Bignoniaceae	Handroanthus capitatus (as Tabebuia capitata)	YES	Handroanthus capitatus	Handroanthus capitatus	FALSE	FALSE	TRUE	TRUE	FALSE	FALSE	FALSE	FALSE	NA	291	1	wfo-0000778584	109688-1	Handroanthus capitatus	SPECIES	wfo-4000016828	(Bureau & K.Schum.) Mattos	Bignoniaceae	Handroanthus	capitatus				Loefgrenia 50: 4 1970	Accepted			2012-03-23	2012-03-23	http://www.theplantlist.org/tpl1.1/record/kew-317136		FALSE					YES	Handroanthus capitatu	NO	YES
300	2	Bignoniaceae	Jacaranda mimosifolia	NA	Jacaranda mimosifolia	Jacaranda mimosifolia	FALSE	FALSE	TRUE	TRUE	TRUE	FALSE	FALSE	FALSE	1	300	1	wfo-0000778761	130936-2	Jacaranda mimosifolia	SPECIES	wfo-4000019423	D.Don	Bignoniaceae	Jacaranda	mimosifolia				Bot. Reg. 8: t. 631 1822	Accepted			2012-03-23	2012-03-23	http://www.theplantlist.org/tpl1.1/record/kew-317311		FALSE					NO	Jacaranda mimosifolia	YES	YES
301	2	Bignoniaceae	Jacaranda obtusifolia subsp. rhombifolia (as Jacaranda rhombifolia)	YES	Jacaranda rhombifolia	Jacaranda rhombifolia	FALSE	FALSE	TRUE	TRUE	FALSE	FALSE	FALSE	FALSE	NA	301	1	wfo-0000778799	130942-2	Jacaranda obtusifolia subsp. rhombifolia	SUBSPECIES	wfo-0000778849	(G.Mey.) A.H.Gentry	Bignoniaceae	Jacaranda	obtusifolia	rhombifolia	subsp.		Mem. New York Bot. Gard. 29: 257 1978	Accepted			2012-03-23	2012-03-23	http://www.theplantlist.org/tpl1.1/record/kew-317349		TRUE	Synonym	wfo-0000778808	Jacaranda rhombifolia		YES	Jacaranda rhombifoli	NO	YES
302	2	Bignoniaceae	Jacaranda obtusifolia subsp. rhombifolia (as Jacaranda rhombifolia)	YES	Jacaranda obtusifolia subsp. rhombifolia	Jacaranda obtusifolia subsp. rhombifolia	FALSE	FALSE	TRUE	TRUE	FALSE	FALSE	FALSE	FALSE	NA	302	1	wfo-0000778799	130942-2	Jacaranda obtusifolia subsp. rhombifolia	SUBSPECIES	wfo-0000778849	(G.Mey.) A.H.Gentry	Bignoniaceae	Jacaranda	obtusifolia	rhombifolia	subsp.		Mem. New York Bot. Gard. 29: 257 1978	Accepted			2012-03-23	2012-03-23	http://www.theplantlist.org/tpl1.1/record/kew-317349		FALSE					YES	Jacaranda obtusifolia subsp. rhombifoli	NO	YES
303	2	Bignoniaceae	Jacaranda obtusifolia	NA	Jacaranda obtusifolia	Jacaranda obtusifolia	FALSE	FALSE	TRUE	TRUE	TRUE	FALSE	FALSE	FALSE	1	303	1	wfo-0000778849		Jacaranda obtusifolia	SPECIES	wfo-4000019423	Bonpl.	Bignoniaceae	Jacaranda	obtusifolia				Pl. Aequinoct. 1: 62 1805 publ. 1808	Accepted			2012-03-23	2012-03-23	http://www.theplantlist.org/tpl1.1/record/kew-317394		FALSE					NO	Jacaranda obtusifolia	YES	YES
304	2	Bignoniaceae	Jacaranda puberula (as Jacaranda semiserrata)	YES	Jacaranda semiserrata	Jacaranda semiserrata	FALSE	FALSE	TRUE	TRUE	FALSE	FALSE	FALSE	FALSE	NA	304	1	wfo-0000778801	109844-1	Jacaranda puberula	SPECIES	wfo-4000019423	Cham.	Bignoniaceae	Jacaranda	puberula				Linnaea 7: 550 1832	Accepted			2012-03-23	2012-03-23	http://www.theplantlist.org/tpl1.1/record/kew-317350		TRUE	Synonym	wfo-0000778802	Jacaranda semiserrata		YES	Jacaranda semiserrat	NO	YES
305	2	Bignoniaceae	Jacaranda puberula (as Jacaranda semiserrata)	YES	Jacaranda puberula	Jacaranda puberula	FALSE	FALSE	TRUE	TRUE	FALSE	FALSE	FALSE	FALSE	NA	305	1	wfo-0000778801	109844-1	Jacaranda puberula	SPECIES	wfo-4000019423	Cham.	Bignoniaceae	Jacaranda	puberula				Linnaea 7: 550 1832	Accepted			2012-03-23	2012-03-23	http://www.theplantlist.org/tpl1.1/record/kew-317350		FALSE					YES	Jacaranda puberul	NO	YES
306	2	Bignoniaceae	Kigelia africana (& as Kigelia pinnata)	YES	Kigelia pinnata	Kigelia pinnata	FALSE	FALSE	TRUE	TRUE	FALSE	FALSE	FALSE	FALSE	NA	306	1	wfo-0000778884	109874-1	Kigelia africana	SPECIES	wfo-4000019993	(Lam.) Benth.	Bignoniaceae	Kigelia	africana				Niger Fl. 463 1849	Accepted			2012-03-23	2012-03-23	http://www.theplantlist.org/tpl1.1/record/kew-317427		TRUE	Synonym	wfo-0000778896	Kigelia pinnata		YES	Kigelia pinnat	NO	YES
307	2	Bignoniaceae	Kigelia africana (& as Kigelia pinnata)	YES	Kigelia africana	Kigelia africana	FALSE	FALSE	TRUE	TRUE	FALSE	FALSE	FALSE	FALSE	NA	307	1	wfo-0000778884	109874-1	Kigelia africana	SPECIES	wfo-4000019993	(Lam.) Benth.	Bignoniaceae	Kigelia	africana				Niger Fl. 463 1849	Accepted			2012-03-23	2012-03-23	http://www.theplantlist.org/tpl1.1/record/kew-317427		FALSE					YES	Kigelia african	NO	YES
321	2	Boraginaceae	Cordia dichotoma (also as Cordia suaveolens)	YES	Cordia suaveolens	Cordia suaveolens	FALSE	FALSE	TRUE	TRUE	FALSE	FALSE	FALSE	FALSE	NA	321	1	wfo-0000620417	114098-1	Cordia dichotoma	SPECIES	wfo-4000009266	G.Forst.	Boraginaceae	Cordia	dichotoma				Fl. Ins. Austr. 18 1786	Accepted			2012-03-23	2012-03-23	http://www.theplantlist.org/tpl1.1/record/kew-2736712		TRUE	Synonym	wfo-0000621004	Cordia suaveolens		YES	Cordia suaveolen	NO	YES
322	2	Boraginaceae	Cordia dichotoma (also as Cordia suaveolens)	YES	Cordia dichotoma	Cordia dichotoma	FALSE	FALSE	FALSE	TRUE	FALSE	FALSE	FALSE	FALSE	NA	322	1	wfo-0000620417	114098-1	Cordia dichotoma	SPECIES	wfo-4000009266	G.Forst.	Boraginaceae	Cordia	dichotoma				Fl. Ins. Austr. 18 1786	Accepted			2012-03-23	2012-03-23	http://www.theplantlist.org/tpl1.1/record/kew-2736712		FALSE				Not a synonym	YES	Cordia dichotom	NO	YES
330	2	Boraginaceae	Cordia platythyrsa	NA	Cordia platythyrsa	Cordia platythyrsa	FALSE	FALSE	TRUE	TRUE	TRUE	FALSE	FALSE	FALSE	1	330	1	wfo-0000620858	114457-1	Cordia platythyrsa	SPECIES	wfo-4000009266	Baker	Boraginaceae	Cordia	platythyrsa				Bull. Misc. Inform. Kew 1894: 28 1894	Accepted			2012-03-23	2012-03-23	http://www.theplantlist.org/tpl1.1/record/kew-2737124		FALSE					NO	Cordia platythyrsa	YES	YES
331	2	Boraginaceae	Cordia sebestena	NA	Cordia sebestena	Cordia sebestena	FALSE	FALSE	FALSE	TRUE	FALSE	FALSE	FALSE	FALSE	NA	331	1	wfo-0000620951	65551-2	Cordia sebestena	SPECIES	wfo-4000009266	L.	Boraginaceae	Cordia	sebestena				Sp. Pl. 190 1753	Accepted			2012-03-23	2012-03-23	http://www.theplantlist.org/tpl1.1/record/kew-2737208		FALSE				Not a synonym	YES	Cordia sebesten	NO	YES
338	2	Burseraceae	Canarium indicum	NA	Canarium indicum	Canarium indicum	FALSE	FALSE	TRUE	TRUE	TRUE	FALSE	FALSE	FALSE	1	338	1	wfo-0000583554	127364-1	Canarium indicum	SPECIES	wfo-4000006516	L.	Burseraceae	Canarium	indicum				Amoen. Acad. 4: 143 1759	Accepted			2012-03-23	2012-03-23	http://www.theplantlist.org/tpl1.1/record/kew-2695906		FALSE					NO	Canarium indicum	YES	YES
339	2	Burseraceae	Canarium littorale	NA	Canarium littorale	Canarium littorale	FALSE	FALSE	TRUE	TRUE	TRUE	FALSE	FALSE	FALSE	1	339	1	wfo-0000583587	127395-1	Canarium littorale	SPECIES	wfo-4000006516	Blume	Burseraceae	Canarium	littorale				Bijdr. 1164 1826	Accepted			2012-03-23	2012-03-23	http://www.theplantlist.org/tpl1.1/record/kew-2695939		FALSE					NO	Canarium littorale	YES	YES
360	2	Cannabaceae	Celtis laevigata	NA	Celtis laevigata	Celtis laevigata	FALSE	FALSE	FALSE	TRUE	FALSE	FALSE	FALSE	FALSE	NA	360	1	wfo-0000593589	836997-1	Celtis laevigata	SPECIES	wfo-4000007143	Willd.	Cannabaceae	Celtis	laevigata				Berlin. Baumz. ed. 2: 81 1811	Accepted			2012-03-23	2012-03-23	http://www.theplantlist.org/tpl1.1/record/kew-2708323		FALSE				Not a synonym	YES	Celtis laevigat	NO	YES
371	2	Caryocaraceae	Caryocar villosum	NA	Caryocar villosum	Caryocar villosum	FALSE	FALSE	TRUE	TRUE	TRUE	FALSE	FALSE	FALSE	1	371	1	wfo-0000808353	828606-1	Caryocar villosum	SPECIES	wfo-4000006852	(Aubl.) Pers.	Caryocaraceae	Caryocar	villosum				Syn. Pl. 2: 84 1806	Accepted			2012-03-23	2012-03-23	http://www.theplantlist.org/tpl1.1/record/kew-34658		FALSE					NO	Caryocar villosum	YES	YES
378	2	Celastraceae	Lophopetalum floribundum	NA	Lophopetalum floribundum	Lophopetalum floribundum	FALSE	FALSE	TRUE	TRUE	TRUE	FALSE	FALSE	FALSE	1	378	1	wfo-0000359005	161736-1	Lophopetalum floribundum	SPECIES	wfo-4000022224	Wight	Celastraceae	Lophopetalum	floribundum				Ill. Ind. Bot. 1: 178 1840	Unchecked			2012-03-23	2012-03-23	http://www.theplantlist.org/tpl1.1/record/kew-2339054		FALSE					NO	Lophopetalum floribundum	YES	YES
381	2	Celastraceae	Lophopetalum pachyphyllum	NA	Lophopetalum pachyphyllum	Lophopetalum pachyphyllum	FALSE	FALSE	TRUE	TRUE	TRUE	FALSE	FALSE	FALSE	1	381	1	wfo-0000358948	161754-1	Lophopetalum pachyphyllum	SPECIES	wfo-4000022224	King	Celastraceae	Lophopetalum	pachyphyllum				J. Asiat. Soc. Bengal, Pt. 2, Nat. Hist. 65: 348 1896	Unchecked			2012-03-23	2012-03-23	http://www.theplantlist.org/tpl1.1/record/kew-2338977		FALSE					NO	Lophopetalum pachyphyllum	YES	YES
382	2	Celastraceae	Lophopetalum pallidum	NA	Lophopetalum pallidum	Lophopetalum pallidum	FALSE	FALSE	TRUE	TRUE	TRUE	FALSE	FALSE	FALSE	1	382	1	wfo-0000358926	161755-1	Lophopetalum pallidum	SPECIES	wfo-4000022224	M.A.Lawson	Celastraceae	Lophopetalum	pallidum				Fl. Brit. India 1: 615 1875	Unchecked			2012-03-23	2012-03-23	http://www.theplantlist.org/tpl1.1/record/kew-2338955		FALSE					NO	Lophopetalum pallidum	YES	YES
383	2	Celastraceae	Lophopetalum rigidum	NA	Lophopetalum rigidum	Lophopetalum rigidum	FALSE	FALSE	TRUE	TRUE	TRUE	FALSE	FALSE	FALSE	1	383	1	wfo-0000358919	161759-1	Lophopetalum rigidum	SPECIES	wfo-4000022224	Ridl.	Celastraceae	Lophopetalum	rigidum				Bull. Misc. Inform. Kew 1931: 38 1931	Unchecked			2012-03-23	2012-03-23	http://www.theplantlist.org/tpl1.1/record/kew-2338949		FALSE					NO	Lophopetalum rigidum	YES	YES
387	2	Cercidiphyllaceae	Cercidiphyllum japonicum	NA	Cercidiphyllum japonicum	Cercidiphyllum japonicum	FALSE	FALSE	FALSE	TRUE	FALSE	FALSE	FALSE	FALSE	NA	387	1	wfo-0000834990	77084481-1	Cercidiphyllum japonicum	SPECIES	wfo-4000007398	Siebold & Zucc. ex J.J.Hoffm. & J.H.Schult.bis	Cercidiphyllaceae	Cercidiphyllum	japonicum				Noms Indig. Pl. Japon ed. 2: 13 1864	Accepted			2012-03-23	2012-03-23	http://www.theplantlist.org/tpl1.1/record/kew-37218		FALSE				Accepted	YES	Cercidiphyllum japonicu	NO	YES
391	2	Chrysobalanaceae	Licania macrophylla	NA	Licania macrophylla	Licania macrophylla	FALSE	FALSE	FALSE	TRUE	FALSE	FALSE	FALSE	FALSE	NA	391	1	wfo-0000815833	726084-1	Licania macrophylla	SPECIES	wfo-4000021674	Benth.	Chrysobalanaceae	Licania	macrophylla				Hooker's J. Bot. Kew Gard. Misc. 2: 240 1850	Accepted			2012-03-23	2012-03-23	http://www.theplantlist.org/tpl1.1/record/kew-353767		FALSE				Not a synonym	YES	Licania macrophyll	NO	YES
396	2	Chrysobalanaceae	Parinari curatellifolia	NA	Parinari curatellifolia	Parinari curatellifolia	FALSE	FALSE	TRUE	TRUE	TRUE	FALSE	FALSE	FALSE	1	396	1	wfo-0000817683	727095-1	Parinari curatellifolia	SPECIES	wfo-4000028205	Planch. ex Benth.	Chrysobalanaceae	Parinari	curatellifolia				Niger Fl. 333 1849	Accepted			2012-03-23	2012-03-23	http://www.theplantlist.org/tpl1.1/record/kew-355496		FALSE					NO	Parinari curatellifolia	YES	YES
399	2	Clusiaceae	Calophyllum ferrugineum	NA	Calophyllum ferrugineum	Calophyllum ferrugineum	FALSE	FALSE	FALSE	TRUE	FALSE	FALSE	FALSE	FALSE	NA	399	1	wfo-0000581141	427164-1	Calophyllum ferrugineum	SPECIES	wfo-4000006171	Ridl.	Calophyllaceae	Calophyllum	ferrugineum				J. Straits Branch Roy. Asiat. Soc. 54: 17 1910	Accepted			2012-03-23	2012-03-23	http://www.theplantlist.org/tpl1.1/record/kew-2693310		FALSE				Not a synonym	YES	Calophyllum ferrugineu	NO	YES
418	2	Combretaceae	Terminalia alata	NA	Terminalia alata	Terminalia alata	FALSE	FALSE	FALSE	TRUE	FALSE	FALSE	FALSE	FALSE	NA	418	1	wfo-0000406785	170939-1	Terminalia alata	SPECIES	wfo-4000037799	Wall.	Combretaceae	Terminalia	alata				Numer. List 3980 B 1831	Unchecked			2012-03-23	2012-03-23	http://www.theplantlist.org/tpl1.1/record/kew-2431088		FALSE				smallest ID	YES	Terminalia alat	NO	YES
426	2	Combretaceae	Terminalia celebica	NA	Terminalia celebica	Terminalia celebica	FALSE	FALSE	TRUE	TRUE	TRUE	FALSE	FALSE	FALSE	1	426	1	wfo-0000406801	171036-1	Terminalia celebica	SPECIES	wfo-4000037799	Exell	Combretaceae	Terminalia	celebica				Blumea 7: 325 1953	Unchecked			2012-03-23	2012-03-23	http://www.theplantlist.org/tpl1.1/record/kew-2431104		FALSE					NO	Terminalia celebica	YES	YES
432	2	Combretaceae	Terminalia microcarpa	NA	Terminalia microcarpa	Terminalia microcarpa	FALSE	FALSE	FALSE	TRUE	FALSE	FALSE	FALSE	FALSE	NA	432	1	wfo-0000408859	171239-1	Terminalia microcarpa	SPECIES	wfo-4000037799	F.Muell.	Combretaceae	Terminalia	microcarpa				Fragm. 3: 92 1862	Unchecked			2012-03-23	2012-03-23	http://www.theplantlist.org/tpl1.1/record/kew-2434459		FALSE				smallest ID	YES	Terminalia microcarp	NO	YES
441	2	Compositae	Brachylaena merana	NA	Brachylaena merana	Brachylaena merana	FALSE	FALSE	FALSE	TRUE	FALSE	FALSE	FALSE	FALSE	NA	441	1	wfo-0000045314		Brachylaena merana	SPECIES	wfo-4000005215	(Baker) O.Hoffm.	Asteraceae	Brachylaena	merana				Bot. Jahrb. Syst. 32: 149 (1902)	Accepted			2012-02-11	2012-02-11	http://www.theplantlist.org/tpl1.1/record/gcc-143825		FALSE				Not a synonym	YES	Brachylaena meran	NO	YES
457	2	Dilleniaceae	Dillenia excelsa	NA	Dillenia excelsa	Dillenia excelsa	FALSE	FALSE	FALSE	TRUE	FALSE	FALSE	FALSE	FALSE	NA	457	1	wfo-0000647544		Dillenia excelsa	SPECIES	wfo-4000011737	(Jack) Martelli ex Gilg.	Dilleniaceae	Dillenia	excelsa				Nat. Pflanzenfam. 3(6): 123 1893	Accepted			2012-03-23	2012-03-23	http://www.theplantlist.org/tpl1.1/record/kew-2768250		FALSE				Accepted	YES	Dillenia excels	NO	YES
468	2	Dipterocarpaceae	Anisoptera costata	NA	Anisoptera costata	Anisoptera costata	FALSE	FALSE	TRUE	TRUE	TRUE	FALSE	FALSE	FALSE	1	468	1	wfo-0000537347		Anisoptera costata	SPECIES	wfo-4000002200	Korth.	Dipterocarpaceae	Anisoptera	costata				Verh. Nat. Gesch. Ned. Bezitt., Bot. 65 1839	Accepted			2012-03-23	2012-03-23	http://www.theplantlist.org/tpl1.1/record/kew-2640339		FALSE					NO	Anisoptera costata	YES	YES
479	2	Dipterocarpaceae	Dipterocarpus alatus	NA	Dipterocarpus alatus	Dipterocarpus alatus	FALSE	FALSE	FALSE	TRUE	TRUE	FALSE	FALSE	FALSE	1	479	1	wfo-0000651281	320626-1	Dipterocarpus alatus	SPECIES	wfo-4000012080	Roxb. ex G.Don	Dipterocarpaceae	Dipterocarpus	alatus				Gen. Hist. 1: 813 1831	Accepted			2012-03-23	2012-03-23	http://www.theplantlist.org/tpl1.1/record/kew-2772115		FALSE				Not a synonym	NO	Dipterocarpus alatus	YES	YES
481	2	Dipterocarpaceae	Dipterocarpus baudii	NA	Dipterocarpus baudii	Dipterocarpus baudii	FALSE	FALSE	TRUE	TRUE	TRUE	FALSE	FALSE	FALSE	1	481	1	wfo-0000651295		Dipterocarpus baudii	SPECIES	wfo-4000012080	Korth.	Dipterocarpaceae	Dipterocarpus	baudii				Verh. Nat. Gesch. Ned. Bezitt., Bot. 59 1840	Accepted			2012-03-23	2012-03-23	http://www.theplantlist.org/tpl1.1/record/kew-2772128		FALSE					NO	Dipterocarpus baudii	YES	YES
486	2	Dipterocarpaceae	Dipterocarpus kerrii	NA	Dipterocarpus kerrii	Dipterocarpus kerrii	FALSE	FALSE	TRUE	TRUE	TRUE	FALSE	FALSE	FALSE	1	486	1	wfo-0000651356	320701-1	Dipterocarpus kerrii	SPECIES	wfo-4000012080	King	Dipterocarpaceae	Dipterocarpus	kerrii				J. Asiat. Soc. Bengal, Pt. 2, Nat. Hist. 62(2): 93 1893	Accepted			2012-03-23	2012-03-23	http://www.theplantlist.org/tpl1.1/record/kew-2772185		FALSE					NO	Dipterocarpus kerrii	YES	YES
488	2	Dipterocarpaceae	Dipterocarpus retusus (as Dipterocarpus tonkinensis)	YES	Dipterocarpus tonkinensis	Dipterocarpus tonkinensis	FALSE	FALSE	TRUE	TRUE	FALSE	FALSE	FALSE	FALSE	NA	488	1	wfo-0000651415	320751-1	Dipterocarpus retusus	SPECIES	wfo-4000012080	Blume	Dipterocarpaceae	Dipterocarpus	retusus				Catalogus 77 1823	Accepted			2012-03-23	2012-03-23	http://www.theplantlist.org/tpl1.1/record/kew-2772239		TRUE	Synonym	wfo-0000651440	Dipterocarpus tonkinensis		YES	Dipterocarpus tonkinensi	NO	YES
489	2	Dipterocarpaceae	Dipterocarpus retusus (as Dipterocarpus tonkinensis)	YES	Dipterocarpus retusus	Dipterocarpus retusus	FALSE	FALSE	TRUE	TRUE	FALSE	FALSE	FALSE	FALSE	NA	489	1	wfo-0000651415	320751-1	Dipterocarpus retusus	SPECIES	wfo-4000012080	Blume	Dipterocarpaceae	Dipterocarpus	retusus				Catalogus 77 1823	Accepted			2012-03-23	2012-03-23	http://www.theplantlist.org/tpl1.1/record/kew-2772239		FALSE					YES	Dipterocarpus retusu	NO	YES
495	2	Dipterocarpaceae	Dryobalanops sumatrensis	NA	Dryobalanops sumatrensis	Dryobalanops sumatrensis	FALSE	FALSE	TRUE	TRUE	TRUE	FALSE	FALSE	FALSE	1	495	1	wfo-0000657532	945807-1	Dryobalanops sumatrensis	SPECIES	wfo-4000012645	(J.F.Gmel.) Kosterm.	Dipterocarpaceae	Dryobalanops	sumatrensis				Blumea 33: 346 1988	Accepted			2012-03-23	2012-03-23	http://www.theplantlist.org/tpl1.1/record/kew-2778765		FALSE					NO	Dryobalanops sumatrensis	YES	YES
499	2	Dipterocarpaceae	Hopea ferrea	NA	Hopea ferrea	Hopea ferrea	FALSE	FALSE	FALSE	TRUE	FALSE	FALSE	FALSE	FALSE	NA	499	1	wfo-0000724531		Hopea ferrea	SPECIES	wfo-4000018247	Laness.	Dipterocarpaceae	Hopea	ferrea				Pl. Util. Col. Franç. 300 1886	Unchecked			2012-03-23	2012-03-23	http://www.theplantlist.org/tpl1.1/record/kew-2853154		FALSE				smallest ID	YES	Hopea ferre	NO	YES
566	2	Dipterocarpaceae	Shorea ovaIis	NA	Shorea ovaIis	Shorea ovaIis	FALSE	FALSE	TRUE	TRUE	TRUE	FALSE	FALSE	FALSE	1	566	1	wfo-0000500547	321383-1	Shorea ovalis	SPECIES	wfo-4000035256	Blume	Dipterocarpaceae	Shorea	ovalis				Mus. Bot. 2: 33 1856	Unchecked			2012-03-23	2012-03-23	http://www.theplantlist.org/tpl1.1/record/kew-2593975		FALSE					NO	Shorea ovaIi	NO	NO	YES	spelling variant
583	2	Dipterocarpaceae	Upuna borneensis	NA	Upuna borneensis	Upuna borneensis	FALSE	FALSE	TRUE	TRUE	TRUE	FALSE	FALSE	FALSE	1	583	1	wfo-0001038859	321540-1	Upuna boreensis	SPECIES	wfo-4000039783	Symington	Dipterocarpaceae	Upuna	boreensis				Bull. Jard. Bot. Buitenzorg, sér. 3, 17: 88 1941	Unchecked			2012-04-18	2012-04-18	http://www.theplantlist.org/tpl1.1/record/tro-100362606		FALSE					NO	Upuna borneensi	NO	NO	NO	https://www.iucnredlist.org/species/33148/68075816
585	2	Dipterocarpaceae	Vatica scaphula	NA	Vatica scaphula	Vatica scaphula	FALSE	FALSE	FALSE	TRUE	FALSE	FALSE	FALSE	FALSE	NA	585	1	wfo-0000423281	321714-1	Vatica scaphula	SPECIES	wfo-4000040062	Dyer	Dipterocarpaceae	Vatica	scaphula				Fl. Brit. India 1: 301 1874	Unchecked			2012-03-23	2012-03-23	http://www.theplantlist.org/tpl1.1/record/kew-2459204		FALSE				smallest ID	YES	Vatica scaphul	NO	YES
588	2	Ebenaceae	Diospyros crassiflora	NA	Diospyros crassiflora	Diospyros crassiflora	FALSE	FALSE	FALSE	TRUE	FALSE	FALSE	FALSE	FALSE	NA	588	1	wfo-0000648727	322276-1	Diospyros crassiflora	SPECIES	wfo-4000011857	Hiern	Ebenaceae	Diospyros	crassiflora				Trans. Cambridge Philos. Soc. 12: 260 1873	Accepted			2012-03-23	2012-03-23	http://www.theplantlist.org/tpl1.1/record/kew-2769577		FALSE				Accepted	YES	Diospyros crassiflor	NO	YES
595	2	Ebenaceae	Diospyros lotus	NA	Diospyros lotus	Diospyros lotus	FALSE	FALSE	FALSE	TRUE	FALSE	FALSE	FALSE	FALSE	NA	595	1	wfo-0000649239	322629-1	Diospyros lotus	SPECIES	wfo-4000011857	L.	Ebenaceae	Diospyros	lotus				Sp. Pl. 1057 1753	Accepted			2012-03-23	2012-03-23	http://www.theplantlist.org/tpl1.1/record/kew-2770056		FALSE				Not a synonym	YES	Diospyros lotu	NO	YES
597	2	Ebenaceae	Diospyros melanoxylon	NA	Diospyros melanoxylon	Diospyros melanoxylon	FALSE	FALSE	FALSE	TRUE	FALSE	FALSE	FALSE	FALSE	NA	597	1	wfo-0000649324	322692-1	Diospyros melanoxylon	SPECIES	wfo-4000011857	Roxb.	Ebenaceae	Diospyros	melanoxylon				Pl. Coromandel 1: 36 1795	Accepted			2012-03-23	2012-03-23	http://www.theplantlist.org/tpl1.1/record/kew-2770136		FALSE				Not a synonym	YES	Diospyros melanoxylo	NO	YES
600	2	Ebenaceae	Diospyros mollis	NA	Diospyros mollis	Diospyros mollis	FALSE	FALSE	FALSE	TRUE	FALSE	FALSE	FALSE	FALSE	NA	600	1	wfo-0000649357	322726-1	Diospyros mollis	SPECIES	wfo-4000011857	Griff.	Ebenaceae	Diospyros	mollis				J. Agric. Soc. India 3: 145 1844	Accepted			2012-03-23	2012-03-23	http://www.theplantlist.org/tpl1.1/record/kew-2770166		FALSE				Not a synonym	YES	Diospyros molli	NO	YES
606	2	Elaeagnaceae	Elaeagnus angustifolia	NA	Elaeagnus angustifolia	Elaeagnus angustifolia	FALSE	FALSE	FALSE	TRUE	FALSE	FALSE	FALSE	FALSE	NA	606	1	wfo-0000663664	323646-1	Elaeagnus angustifolia	SPECIES	wfo-4000013105	L.	Elaeagnaceae	Elaeagnus	angustifolia				Sp. Pl. 121 1753	Accepted			2012-03-23	2012-03-23	http://www.theplantlist.org/tpl1.1/record/kew-2784980		FALSE				Not a synonym	YES	Elaeagnus angustifoli	NO	YES
619	2	Euphorbiaceae	Endospermum macrophyllum	NA	Endospermum macrophyllum	Endospermum macrophyllum	FALSE	FALSE	TRUE	TRUE	TRUE	FALSE	FALSE	FALSE	1	619	1	wfo-0000949023		Endospermum macrophyllum	SPECIES	wfo-4000013419	(Müll.Arg.) Pax & K.Hoffm.	Euphorbiaceae	Endospermum	macrophyllum				Pflanzenr. IV, 147, VII: 418 1914	Accepted			2012-03-23	2012-03-23	http://www.theplantlist.org/tpl1.1/record/kew-67351		FALSE					NO	Endospermum macrophyllum	YES	YES
621	2	Euphorbiaceae	Endospermum moluccanum	NA	Endospermum moluccanum	Endospermum moluccanum	FALSE	FALSE	TRUE	TRUE	TRUE	FALSE	FALSE	FALSE	1	621	1	wfo-0000949027		Endospermum moluccanum	SPECIES	wfo-4000013419	(Teijsm. & Binn.) Kurz	Euphorbiaceae	Endospermum	moluccanum				J. Bot. 5: 23 1867	Accepted			2012-03-23	2012-03-23	http://www.theplantlist.org/tpl1.1/record/kew-67355		FALSE					NO	Endospermum moluccanum	YES	YES
624	2	Euphorbiaceae	Falconeria insignis (as Sapium insigne)	YES	Sapium insigne	Sapium insigne	FALSE	FALSE	FALSE	TRUE	FALSE	FALSE	FALSE	FALSE	NA	624	1	wfo-0000966545	348966-1	Falconeria insignis	SPECIES	wfo-4000014574	Royle	Euphorbiaceae	Falconeria	insignis				Ill. Bot. Himal. Mts. 354 1839	Accepted			2012-03-23	2012-03-23	http://www.theplantlist.org/tpl1.1/record/kew-83930		TRUE	Synonym	wfo-0000302830	Sapium insigne	smallest ID	YES	Sapium insign	NO	YES
625	2	Euphorbiaceae	Falconeria insignis (as Sapium insigne)	YES	Falconeria insignis	Falconeria insignis	FALSE	FALSE	TRUE	TRUE	FALSE	FALSE	FALSE	FALSE	NA	625	1	wfo-0000966545	348966-1	Falconeria insignis	SPECIES	wfo-4000014574	Royle	Euphorbiaceae	Falconeria	insignis				Ill. Bot. Himal. Mts. 354 1839	Accepted			2012-03-23	2012-03-23	http://www.theplantlist.org/tpl1.1/record/kew-83930		FALSE					YES	Falconeria insigni	NO	YES
650	2	Fagaceae	Castanopsis cuspidata	NA	Castanopsis cuspidata	Castanopsis cuspidata	FALSE	FALSE	TRUE	TRUE	TRUE	FALSE	FALSE	FALSE	1	650	1	wfo-0000813343	358351-1	Castanopsis cuspidata	SPECIES	wfo-4000006931	(Thunb.) Schottky	Fagaceae	Castanopsis	cuspidata				Bot. Jahrb. Syst. 47: 682 1912	Accepted			2012-03-23	2012-03-23	http://www.theplantlist.org/tpl1.1/record/kew-35146		FALSE					NO	Castanopsis cuspidata	YES	YES
656	2	Fagaceae	Lithocarpus amygdalifolius	NA	Lithocarpus amygdalifolius	Lithocarpus amygdalifolius	FALSE	FALSE	TRUE	TRUE	TRUE	FALSE	FALSE	FALSE	1	656	1	wfo-0000229716		Lithocarpus amygdalifolius	SPECIES	wfo-4000021973	(Skan) Hayata	Fagaceae	Lithocarpus	amygdalifolius				Gen. Ind. Fl. Formos. 72 1917	Accepted			2012-03-23	2012-03-23	http://www.theplantlist.org/tpl1.1/record/kew-114283		FALSE					NO	Lithocarpus amygdalifolius	YES	YES
657	2	Fagaceae	Lithocarpus cyrtorhyncha	NA	Lithocarpus cyrtorhyncha	Lithocarpus cyrtorhyncha	FALSE	FALSE	TRUE	TRUE	TRUE	FALSE	FALSE	FALSE	2	657	1	wfo-0000229946	358772-1	Lithocarpus gracilis	SPECIES	wfo-4000021973	(Korth.) Soepadmo	Fagaceae	Lithocarpus	gracilis				Reinwardtia 8: 243 1970	Accepted			2012-03-23	2012-03-23	http://www.theplantlist.org/tpl1.1/record/kew-114500		TRUE	Synonym	wfo-0000229853	Lithocarpus cyrtorhynchus		NO	Lithocarpus cyrtorhyncha	NO	NO	YES	spelling variant
658	2	Fagaceae	Lithocarpus daphnoideus	NA	Lithocarpus daphnoideus	Lithocarpus daphnoideus	FALSE	FALSE	TRUE	TRUE	TRUE	FALSE	FALSE	FALSE	1	658	1	wfo-0000229857	358717-1	Lithocarpus daphnoideus	SPECIES	wfo-4000021973	(Blume) A.Camus	Fagaceae	Lithocarpus	daphnoideus				Rivièra Sci. 18: 40 1931	Accepted			2012-03-23	2012-03-23	http://www.theplantlist.org/tpl1.1/record/kew-114415		FALSE					NO	Lithocarpus daphnoideus	YES	YES
659	2	Fagaceae	Lithocarpus henryi	NA	Lithocarpus henryi	Lithocarpus henryi	FALSE	FALSE	TRUE	TRUE	TRUE	FALSE	FALSE	FALSE	1	659	1	wfo-0000229969	358790-1	Lithocarpus henryi	SPECIES	wfo-4000021973	(Seemen) Rehder & E.H.Wilson	Fagaceae	Lithocarpus	henryi				Pl. Wilson. 3: 209 1916	Accepted			2012-03-23	2012-03-23	http://www.theplantlist.org/tpl1.1/record/kew-114522		FALSE					NO	Lithocarpus henryi	YES	YES
660	2	Fagaceae	Lithocarpus solerianus	NA	Lithocarpus solerianus	Lithocarpus solerianus	FALSE	FALSE	TRUE	TRUE	TRUE	FALSE	FALSE	FALSE	1	660	1	wfo-0000230246	359000-1	Lithocarpus solerianus	SPECIES	wfo-4000021973	(Vidal) Rehder	Fagaceae	Lithocarpus	solerianus				J. Arnold Arbor. 1: 131 1919	Accepted			2012-03-23	2012-03-23	http://www.theplantlist.org/tpl1.1/record/kew-114781		FALSE					NO	Lithocarpus solerianus	YES	YES
663	2	Fagaceae	Quercus acuta	NA	Quercus acuta	Quercus acuta	FALSE	FALSE	FALSE	TRUE	FALSE	FALSE	FALSE	FALSE	NA	663	3	wfo-0000289368	927476-1	Quercus acuta	SPECIES	wfo-4000032377	Thunb.	Fagaceae	Quercus	acuta				Syst. Veg. ed. 14 858 1784	Accepted			2012-03-23	2012-03-23	http://www.theplantlist.org/tpl1.1/record/kew-171413		FALSE				Not a synonym	YES	Quercus acut	NO	YES
667	2	Fagaceae	Quercus cerris	NA	Quercus cerris	Quercus cerris	FALSE	FALSE	FALSE	TRUE	FALSE	FALSE	FALSE	FALSE	NA	667	1	wfo-0000290053	295941-1	Quercus cerris	SPECIES	wfo-4000032377	L.	Fagaceae	Quercus	cerris				Sp. Pl. 997 1753	Accepted			2012-03-23	2012-03-23	http://www.theplantlist.org/tpl1.1/record/kew-172055		FALSE				Not a synonym	YES	Quercus cerri	NO	YES
670	2	Fagaceae	Quercus dentata	NA	Quercus dentata	Quercus dentata	FALSE	FALSE	FALSE	TRUE	FALSE	FALSE	FALSE	FALSE	NA	670	3	wfo-0000290462	927479-1	Quercus dentata	SPECIES	wfo-4000032377	Thunb.	Fagaceae	Quercus	dentata				Syst. Veg. ed. 14 858 1784	Accepted			2012-03-23	2012-03-23	http://www.theplantlist.org/tpl1.1/record/kew-172460		FALSE				Not a synonym	YES	Quercus dentat	NO	YES
675	2	Fagaceae	Quercus lyrata	NA	Quercus lyrata	Quercus lyrata	FALSE	FALSE	FALSE	TRUE	FALSE	FALSE	FALSE	FALSE	NA	675	1	wfo-0000291850	324855-2	Quercus lyrata	SPECIES	wfo-4000032377	Walter	Fagaceae	Quercus	lyrata				Fl. Carol. 235 1788	Accepted			2012-03-23	2012-03-23	http://www.theplantlist.org/tpl1.1/record/kew-173795		FALSE				Not a synonym	YES	Quercus lyrat	NO	YES
676	2	Fagaceae	Quercus macrocarpa	NA	Quercus macrocarpa	Quercus macrocarpa	FALSE	FALSE	FALSE	TRUE	FALSE	FALSE	FALSE	FALSE	NA	676	2	wfo-0000291873	296423-1	Quercus macrocarpa	SPECIES	wfo-4000032377	Michx.	Fagaceae	Quercus	macrocarpa				Hist. Chênes Amér. 2 1801	Accepted			2012-03-23	2012-03-23	http://www.theplantlist.org/tpl1.1/record/kew-173817		FALSE				Not a synonym	YES	Quercus macrocarp	NO	YES
683	2	Fagaceae	Quercus palustris	NA	Quercus palustris	Quercus palustris	FALSE	FALSE	FALSE	TRUE	FALSE	FALSE	FALSE	FALSE	NA	683	2	wfo-0000292323		Quercus palustris	SPECIES	wfo-4000032377	Münchh.	Fagaceae	Quercus	palustris				Hausvater 5: 253 1770	Accepted			2012-03-23	2012-03-23	http://www.theplantlist.org/tpl1.1/record/kew-174242		FALSE				Not a synonym	YES	Quercus palustri	NO	YES
686	2	Fagaceae	Quercus robur	NA	Quercus robur	Quercus robur	FALSE	FALSE	FALSE	TRUE	FALSE	FALSE	FALSE	FALSE	NA	686	1	wfo-0000292858	304293-2	Quercus robur	SPECIES	wfo-4000032377	L.	Fagaceae	Quercus	robur				Sp. Pl. 996 1753	Accepted			2012-03-23	2012-03-23	http://www.theplantlist.org/tpl1.1/record/kew-174750		FALSE				Not a synonym	YES	Quercus robu	NO	YES
690	2	Fagaceae	Quercus velutina	NA	Quercus velutina	Quercus velutina	FALSE	FALSE	FALSE	TRUE	FALSE	FALSE	FALSE	FALSE	NA	690	3	wfo-0000293830	296899-1	Quercus velutina	SPECIES	wfo-4000032377	Lam.	Fagaceae	Quercus	velutina				Encycl. 1: 721 1785	Accepted			2012-03-23	2012-03-23	http://www.theplantlist.org/tpl1.1/record/kew-175672		FALSE				Not a synonym	YES	Quercus velutin	NO	YES
699	2	Hernandiaceae	Hazomalania voyronii (as Hernandia voyronii)	YES	Hernandia voyronii	Hernandia voyronii	FALSE	FALSE	TRUE	TRUE	FALSE	FALSE	FALSE	FALSE	NA	699	1	wfo-0000716224	430804-1	Hazomalania voyronii	SPECIES	wfo-4000017051	(Jum.) Capuron	Hernandiaceae	Hazomalania	voyronii				Adansonia n.s., 6: 377 1966	Unchecked			2012-03-23	2012-03-23	http://www.theplantlist.org/tpl1.1/record/kew-2840343		TRUE	Synonym	wfo-0001065323	Hernandia voyronii		YES	Hernandia voyroni	NO	YES
700	2	Hernandiaceae	Hazomalania voyronii (as Hernandia voyronii)	YES	Hazomalania voyronii	Hazomalania voyronii	FALSE	FALSE	TRUE	TRUE	FALSE	FALSE	FALSE	FALSE	NA	700	1	wfo-0000716224	430804-1	Hazomalania voyronii	SPECIES	wfo-4000017051	(Jum.) Capuron	Hernandiaceae	Hazomalania	voyronii				Adansonia n.s., 6: 377 1966	Unchecked			2012-03-23	2012-03-23	http://www.theplantlist.org/tpl1.1/record/kew-2840343		FALSE					YES	Hazomalania voyroni	NO	YES
707	2	Hypericaceae	Cratoxylum formosum (& misspelt as Cratoxylon)	YES	Cratoxylon formosum	Cratoxylon formosum	FALSE	FALSE	TRUE	TRUE	TRUE	FALSE	FALSE	FALSE	2	707	1	wfo-0000625758	433057-1	Cratoxylum formosum	SPECIES	wfo-4000009617	(Jacq.) Benth. & Hook.f. ex Dyer	Hypericaceae	Cratoxylum	formosum				Fl. Brit. India 1: 258 1874	Accepted			2012-03-23	2012-03-23	http://www.theplantlist.org/tpl1.1/record/kew-2742416		FALSE					NO	Cratoxylon formosu	NO	YES	YES	misspelt
708	2	Hypericaceae	Cratoxylum formosum (& misspelt as Cratoxylon)	YES	Cratoxylum formosum	Cratoxylum formosum	FALSE	FALSE	TRUE	TRUE	FALSE	FALSE	FALSE	FALSE	NA	708	1	wfo-0000625758	433057-1	Cratoxylum formosum	SPECIES	wfo-4000009617	(Jacq.) Benth. & Hook.f. ex Dyer	Hypericaceae	Cratoxylum	formosum				Fl. Brit. India 1: 258 1874	Accepted			2012-03-23	2012-03-23	http://www.theplantlist.org/tpl1.1/record/kew-2742416		FALSE					YES	Cratoxylum formosu	NO	YES
709	2	Hypericaceae	Harungana madagascariensis	NA	Harungana madagascariensis	Harungana madagascariensis	FALSE	FALSE	TRUE	TRUE	TRUE	FALSE	FALSE	FALSE	1	709	1	wfo-0000716096		Harungana madagascariensis	SPECIES	wfo-4000016998	Lam. ex Poir.	Hypericaceae	Harungana	madagascariensis				Encycl. 6: 314 1804	Accepted			2012-03-23	2012-03-23	http://www.theplantlist.org/tpl1.1/record/kew-2840115		FALSE					NO	Harungana madagascariensis	YES	YES
714	2	Juglandaceae	Carya alba	NA	Carya alba	Carya alba	FALSE	FALSE	FALSE	TRUE	FALSE	FALSE	FALSE	FALSE	NA	714	1	wfo-0000588714		Carya alba	SPECIES	wfo-4000006851	(L.) Nutt. ex Elliott	Juglandaceae	Carya	alba				Gen. N. Amer. Pl. 2: 221 1818	Accepted			2012-03-23	2012-03-23	http://www.theplantlist.org/tpl1.1/record/kew-2701739		FALSE				Accepted	YES	Carya alb	NO	YES
715	2	Juglandaceae	Carya aquatica	NA	Carya aquatica	Carya aquatica	FALSE	FALSE	FALSE	TRUE	FALSE	FALSE	FALSE	FALSE	NA	715	1	wfo-0000588724	442147-1	Carya aquatica	SPECIES	wfo-4000006851	(F.Michx.) Nutt. ex Elliott	Juglandaceae	Carya	aquatica				Sketch Bot. S. Carolina 2: 627 1824	Accepted			2012-03-23	2012-03-23	http://www.theplantlist.org/tpl1.1/record/kew-2701748		FALSE				Accepted	YES	Carya aquatic	NO	YES
720	2	Juglandaceae	Carya myristiciformis	NA	Carya myristiciformis	Carya myristiciformis	FALSE	FALSE	FALSE	TRUE	FALSE	FALSE	FALSE	FALSE	NA	720	1	wfo-0000588785	442183-1	Carya myristiciformis	SPECIES	wfo-4000006851	(F.Michx.) Nutt. ex Elliott	Juglandaceae	Carya	myristiciformis				Sketch Bot. S. Carolina 2: 628 1824	Accepted			2012-03-23	2012-03-23	http://www.theplantlist.org/tpl1.1/record/kew-2701803		FALSE				Accepted	YES	Carya myristiciformi	NO	YES
724	2	Juglandaceae	Juglans boliviana	NA	Juglans boliviana	Juglans boliviana	FALSE	FALSE	TRUE	TRUE	TRUE	FALSE	FALSE	FALSE	1	724	1	wfo-0001067441	131749-2	Juglans boliviana	SPECIES	wfo-4000019653	(C.DC.) Dode	Juglandaceae	Juglans	boliviana				Bull. Soc. Dendrol. France 13: 211 1909	Accepted			2012-04-18	2012-04-18	http://www.theplantlist.org/tpl1.1/record/tro-16700013		FALSE					NO	Juglans boliviana	YES	YES
727	2	Juglandaceae	Juglans jamaicensis	NA	Juglans jamaicensis	Juglans jamaicensis	FALSE	FALSE	TRUE	TRUE	TRUE	FALSE	FALSE	FALSE	1	727	1	wfo-0000354935	442376-1	Juglans jamaicensis	SPECIES	wfo-4000019653	C.DC.	Juglandaceae	Juglans	jamaicensis				Prodr. 16(2): 138 1864	Unchecked			2012-03-23	2012-03-23	http://www.theplantlist.org/tpl1.1/record/kew-2331612		FALSE					NO	Juglans jamaicensis	YES	YES
732	2	Lamiaceae	Gmelina arborea	NA	Gmelina arborea	Gmelina arborea	FALSE	FALSE	FALSE	TRUE	FALSE	FALSE	FALSE	FALSE	NA	732	1	wfo-0000974016	862926-1	Gmelina arborea	SPECIES	wfo-4000015877	Roxb.	Lamiaceae	Gmelina	arborea				Hort. Bengal. 46 1814	Accepted			2012-03-23	2012-03-23	http://www.theplantlist.org/tpl1.1/record/kew-91180		FALSE				Accepted	YES	Gmelina arbore	NO	YES
741	2	Lamiaceae	Vitex glabrata	NA	Vitex glabrata	Vitex glabrata	FALSE	FALSE	FALSE	TRUE	FALSE	FALSE	FALSE	FALSE	NA	741	2	wfo-0000333110	865735-1	Vitex glabrata	SPECIES	wfo-4000040364	R.Br.	Lamiaceae	Vitex	glabrata				Prodr. Fl. Nov. Holl. 512 1810	Accepted			2012-03-23	2012-03-23	http://www.theplantlist.org/tpl1.1/record/kew-213474		FALSE				Not a synonym	YES	Vitex glabrat	NO	YES
757	2	Lauraceae	Beilschmiedia mannii	NA	Beilschmiedia mannii	Beilschmiedia mannii	FALSE	FALSE	FALSE	TRUE	FALSE	FALSE	FALSE	FALSE	NA	757	1	wfo-0000561984		Beilschmiedia mannii	SPECIES	wfo-4000004320	(Meisn.) Benth. & Hook.f. ex B.D.Jacks.	Lauraceae	Beilschmiedia	mannii				Index Kew. 2: 1269 1895	Accepted			2012-03-23	2012-03-23	http://www.theplantlist.org/tpl1.1/record/kew-2672545		FALSE				Accepted	YES	Beilschmiedia manni	NO	YES
762	2	Lauraceae	Cinnamomum iners	NA	Cinnamomum iners	Cinnamomum iners	FALSE	FALSE	FALSE	TRUE	FALSE	FALSE	FALSE	FALSE	NA	762	1	wfo-0000605131	463467-1	Cinnamomum iners	SPECIES	wfo-4000008342	Reinw. ex Blume	Lauraceae	Cinnamomum	iners				Bijdr. 570 1826	Accepted			2012-03-23	2012-03-23	http://www.theplantlist.org/tpl1.1/record/kew-2721345		FALSE				Not a synonym	YES	Cinnamomum iner	NO	YES
770	2	Lauraceae	Litsea ferruginea	NA	Litsea ferruginea	Litsea ferruginea	FALSE	FALSE	FALSE	TRUE	FALSE	FALSE	FALSE	FALSE	NA	770	1	wfo-0000365324	465663-1	Litsea ferruginea	SPECIES	wfo-4000022005	Blume	Lauraceae	Litsea	ferruginea				Bijdr. 561 1826	Unchecked			2012-03-23	2012-03-23	http://www.theplantlist.org/tpl1.1/record/kew-2351722		FALSE				smallest ID	YES	Litsea ferrugine	NO	YES
808	2	Lecythidaceae	Couroupita nicaraguarensis (& as Couroupita odoratissima)	YES	Couroupita odoratissima	Couroupita odoratissima	FALSE	FALSE	TRUE	TRUE	FALSE	FALSE	FALSE	FALSE	NA	808	1	wfo-0000775153	592389-1	Couroupita nicaraguarensis	SPECIES	wfo-4000009512	DC.	Lecythidaceae	Couroupita	nicaraguarensis				Prodr. 3: 294 1828	Accepted			2012-03-23	2012-03-23	http://www.theplantlist.org/tpl1.1/record/kew-313717		TRUE	Synonym	wfo-0000775154	Couroupita odoratissima		YES	Couroupita odoratissim	NO	YES
809	2	Lecythidaceae	Couroupita nicaraguarensis (& as Couroupita odoratissima)	YES	Couroupita nicaraguarensis	Couroupita nicaraguarensis	FALSE	FALSE	TRUE	TRUE	FALSE	FALSE	FALSE	FALSE	NA	809	1	wfo-0000775153	592389-1	Couroupita nicaraguarensis	SPECIES	wfo-4000009512	DC.	Lecythidaceae	Couroupita	nicaraguarensis				Prodr. 3: 294 1828	Accepted			2012-03-23	2012-03-23	http://www.theplantlist.org/tpl1.1/record/kew-313717		FALSE					YES	Couroupita nicaraguarensi	NO	YES
828	2	Leguminosae	Afzelia africana	NA	Afzelia africana	Afzelia africana	FALSE	FALSE	FALSE	TRUE	FALSE	FALSE	FALSE	FALSE	NA	828	1	wfo-0000213207		Afzelia africana	SPECIES	wfo-4000000874	Pers.	Fabaceae	Afzelia	africana					Accepted			2010-07-14	2010-07-14	http://www.theplantlist.org/tpl1.1/record/ild-828		FALSE				Not a synonym	YES	Afzelia african	NO	YES
833	2	Leguminosae	Afzelia rhomboidea	NA	Afzelia rhomboidea	Afzelia rhomboidea	FALSE	FALSE	FALSE	TRUE	FALSE	FALSE	FALSE	FALSE	NA	833	1	wfo-0000206081		Afzelia rhomboidea	SPECIES	wfo-4000000874	(Blanco) S.Vidal	Fabaceae	Afzelia	rhomboidea					Accepted			2010-07-14	2010-07-14	http://www.theplantlist.org/tpl1.1/record/ild-52324		FALSE				Accepted	YES	Afzelia rhomboide	NO	YES
844	2	Leguminosae	Albizia saman	NA	Albizia saman	Albizia saman	FALSE	FALSE	FALSE	TRUE	FALSE	FALSE	FALSE	FALSE	NA	844	1	wfo-0000185958		Albizia saman	SPECIES	wfo-4000001104	(Jacq.) Merr.	Fabaceae	Albizia	saman					Accepted			2010-07-14	2010-07-14	http://www.theplantlist.org/tpl1.1/record/ild-32292		FALSE				Not a synonym	YES	Albizia sama	NO	YES
845	2	Leguminosae	Albizia versicolor	NA	Albizia versicolor	Albizia versicolor	FALSE	FALSE	TRUE	TRUE	TRUE	FALSE	FALSE	FALSE	1	845	1	wfo-0000187086		Albizia versicolor	SPECIES	wfo-4000001104	Oliv.	Fabaceae	Albizia	versicolor					Accepted			2010-07-14	2010-07-14	http://www.theplantlist.org/tpl1.1/record/ild-336		FALSE					NO	Albizia versicolor	YES	YES
858	2	Leguminosae	Archidendropsis xanthoxylon	NA	Archidendropsis xanthoxylon	Archidendropsis xanthoxylon	FALSE	FALSE	FALSE	TRUE	FALSE	FALSE	FALSE	FALSE	NA	858	1	wfo-0000187764		Archidendropsis xanthoxylon	SPECIES	wfo-4000002896	(C.T.White & W.D.Francis) I.C.N	Fabaceae	Archidendropsis	xanthoxylon					Accepted			2010-07-14	2010-07-14	http://www.theplantlist.org/tpl1.1/record/ild-34299		FALSE				Accepted	YES	Archidendropsis xanthoxylo	NO	YES
859	2	Leguminosae	Baikiaea insignis	NA	Baikiaea insignis	Baikiaea insignis	FALSE	FALSE	FALSE	TRUE	TRUE	FALSE	FALSE	FALSE	1	859	1	wfo-0000212767		Baikiaea insignis	SPECIES	wfo-4000003894	Benth.	Fabaceae	Baikiaea	insignis					Accepted			2010-07-14	2010-07-14	http://www.theplantlist.org/tpl1.1/record/ild-784		FALSE				Accepted	NO	Baikiaea insignis	YES	YES
881	2	Leguminosae	Caesalpinia ferrea	NA	Caesalpinia ferrea	Caesalpinia ferrea	FALSE	FALSE	FALSE	TRUE	FALSE	FALSE	FALSE	FALSE	NA	881	1	wfo-0000186521		Caesalpinia ferrea	SPECIES	wfo-4000005909	C.Mart.	Fabaceae	Caesalpinia	ferrea					Accepted			2010-07-14	2010-07-14	http://www.theplantlist.org/tpl1.1/record/ild-32991		FALSE				Accepted	YES	Caesalpinia ferre	NO	YES
887	2	Leguminosae	Castanospermum australe	NA	Castanospermum australe	Castanospermum australe	FALSE	FALSE	FALSE	TRUE	FALSE	FALSE	FALSE	FALSE	NA	887	1	wfo-0000212067		Castanospermum australe	SPECIES	wfo-4000006933	A.Cunn. & C.Fraser	Fabaceae	Castanospermum	australe					Accepted			2010-07-14	2010-07-14	http://www.theplantlist.org/tpl1.1/record/ild-7146		FALSE				Accepted	YES	Castanospermum austral	NO	YES
889	2	Leguminosae	Centrolobium ochroxylon	NA	Centrolobium ochroxylon	Centrolobium ochroxylon	FALSE	FALSE	TRUE	TRUE	TRUE	FALSE	FALSE	FALSE	2	889	1	wfo-0000165542		Centrolobium ochroxylum	SPECIES	wfo-4000007204	Rudd	Fabaceae	Centrolobium	ochroxylum					Accepted			2010-07-14	2010-07-14	http://www.theplantlist.org/tpl1.1/record/ild-11974		FALSE					NO	Centrolobium ochroxylo	NO	NO	YES	spelling variant
896	2	Leguminosae	Colophospermum mopane	NA	Colophospermum mopane	Colophospermum mopane	FALSE	FALSE	FALSE	TRUE	FALSE	FALSE	FALSE	FALSE	NA	896	1	wfo-0000165169		Colophospermum mopane	SPECIES	wfo-4000008972	(Benth.) Leonard	Fabaceae	Colophospermum	mopane					Accepted			2010-07-14	2010-07-14	http://www.theplantlist.org/tpl1.1/record/ild-1160		FALSE				Not a synonym	YES	Colophospermum mopan	NO	YES
904	2	Leguminosae	Cylicodiscus gabunensis	NA	Cylicodiscus gabunensis	Cylicodiscus gabunensis	FALSE	FALSE	TRUE	TRUE	TRUE	FALSE	FALSE	FALSE	1	904	1	wfo-0000174888		Cylicodiscus gabunensis	SPECIES	wfo-4000010319	Harms	Fabaceae	Cylicodiscus	gabunensis					Accepted			2010-07-14	2010-07-14	http://www.theplantlist.org/tpl1.1/record/ild-21		FALSE					NO	Cylicodiscus gabunensis	YES	YES
914	2	Leguminosae	Dalbergia brownei	NA	Dalbergia brownei	Dalbergia brownei	FALSE	FALSE	FALSE	TRUE	FALSE	FALSE	FALSE	FALSE	NA	914	1	wfo-0000173749		Dalbergia brownei	SPECIES	wfo-4000010678	(Jacq.) Urb.	Fabaceae	Dalbergia	brownei					Accepted			2010-07-14	2010-07-14	http://www.theplantlist.org/tpl1.1/record/ild-19888		FALSE				Not a synonym	YES	Dalbergia browne	NO	YES
937	2	Leguminosae	Dalbergia retusa	NA	Dalbergia retusa	Dalbergia retusa	FALSE	FALSE	FALSE	TRUE	FALSE	FALSE	FALSE	FALSE	NA	937	1	wfo-0000169025	75972-2	Dalbergia retusa	SPECIES	wfo-4000010678	Hemsl.	Fabaceae	Dalbergia	retusa					Accepted			2010-07-14	2010-07-14	http://www.theplantlist.org/tpl1.1/record/ild-15359		FALSE				Not a synonym	YES	Dalbergia retus	NO	YES
939	2	Leguminosae	Dalbergia sissoides	NA	Dalbergia sissoides	Dalbergia sissoides	FALSE	FALSE	FALSE	TRUE	FALSE	FALSE	FALSE	FALSE	NA	939	1	wfo-0000194811		Dalbergia sissoides	SPECIES	wfo-4000010678	Wight & Arn.	Fabaceae	Dalbergia	sissoides					Accepted			2010-07-14	2010-07-14	http://www.theplantlist.org/tpl1.1/record/ild-41444		FALSE				Not a synonym	YES	Dalbergia sissoide	NO	YES
946	2	Leguminosae	Desmodium oojeinense (& mispelt)	YES	Desmodium oojeinense	Desmodium oojeinense	FALSE	FALSE	TRUE	TRUE	FALSE	FALSE	FALSE	FALSE	NA	946	1	wfo-0000186601		Desmodium oojeinense	SPECIES	wfo-4000011206	(Roxb.) H.Ohashi	Fabaceae	Desmodium	oojeinense					Accepted			2010-07-14	2010-07-14	http://www.theplantlist.org/tpl1.1/record/ild-33085		FALSE					YES	Desmodium oojeinens	NO	YES
949	2	Leguminosae	Dialium cochinchinense	NA	Dialium cochinchinense	Dialium cochinchinense	FALSE	FALSE	TRUE	TRUE	TRUE	FALSE	FALSE	FALSE	1	949	1	wfo-0000199436	492297-1	Dialium cochinchinense	SPECIES	wfo-4000011286	Pierre	Fabaceae	Dialium	cochinchinense					Accepted			2010-07-14	2010-07-14	http://www.theplantlist.org/tpl1.1/record/ild-45935		FALSE					NO	Dialium cochinchinense	YES	YES
951	2	Leguminosae	Dialium guianense	NA	Dialium guianense	Dialium guianense	FALSE	FALSE	FALSE	TRUE	FALSE	FALSE	FALSE	FALSE	NA	951	1	wfo-0000170401		Dialium guianense	SPECIES	wfo-4000011286	(Aubl.) Sandwith	Fabaceae	Dialium	guianense					Accepted			2010-07-14	2010-07-14	http://www.theplantlist.org/tpl1.1/record/ild-16679		FALSE				Not a synonym	YES	Dialium guianens	NO	YES
956	2	Leguminosae	Dialium procerum	NA	Dialium procerum	Dialium procerum	FALSE	FALSE	TRUE	TRUE	TRUE	FALSE	FALSE	FALSE	1	956	1	wfo-0000205635		Dialium procerum	SPECIES	wfo-4000011286	(Steenis) Steyaert	Fabaceae	Dialium	procerum					Accepted			2010-07-14	2010-07-14	http://www.theplantlist.org/tpl1.1/record/ild-51892		FALSE					NO	Dialium procerum	YES	YES
968	2	Leguminosae	Dipteryx oleifera (as Dipteryx panamensis)	YES	Dipteryx panamensis	Dipteryx panamensis	FALSE	FALSE	TRUE	TRUE	FALSE	FALSE	FALSE	FALSE	NA	968	1	wfo-0000163870	82088-2	Dipteryx oleifera	SPECIES	wfo-4000012093	Benth.	Fabaceae	Dipteryx	oleifera					Accepted			2010-07-14	2010-07-14	http://www.theplantlist.org/tpl1.1/record/ild-10283		TRUE	Synonym	wfo-0000193642	Dipteryx panamensis		YES	Dipteryx panamensi	NO	YES
969	2	Leguminosae	Dipteryx oleifera (as Dipteryx panamensis)	YES	Dipteryx oleifera	Dipteryx oleifera	FALSE	FALSE	TRUE	TRUE	FALSE	FALSE	FALSE	FALSE	NA	969	1	wfo-0000163870	82088-2	Dipteryx oleifera	SPECIES	wfo-4000012093	Benth.	Fabaceae	Dipteryx	oleifera					Accepted			2010-07-14	2010-07-14	http://www.theplantlist.org/tpl1.1/record/ild-10283		FALSE					YES	Dipteryx oleifer	NO	YES
995	2	Leguminosae	Guibourtia pellegriniana	NA	Guibourtia pellegriniana	Guibourtia pellegriniana	FALSE	FALSE	FALSE	TRUE	FALSE	FALSE	FALSE	FALSE	NA	995	1	wfo-0000186921		Guibourtia pellegriniana	SPECIES	wfo-4000016341	Leonard	Fabaceae	Guibourtia	pellegriniana					Accepted			2010-07-14	2010-07-14	http://www.theplantlist.org/tpl1.1/record/ild-33429		FALSE				Accepted	YES	Guibourtia pellegrinian	NO	YES
999	2	Leguminosae	Haematoxylum campechianum	NA	Haematoxylum campechianum	Haematoxylum campechianum	FALSE	FALSE	TRUE	TRUE	TRUE	FALSE	FALSE	FALSE	1	999	1	wfo-0000168536		Haematoxylum campechianum	SPECIES	wfo-4000016684	L.	Fabaceae	Haematoxylum	campechianum					Accepted			2010-07-14	2010-07-14	http://www.theplantlist.org/tpl1.1/record/ild-1485		FALSE					NO	Haematoxylum campechianum	YES	YES
1018	2	Leguminosae	Leucaena pulverulenta	NA	Leucaena pulverulenta	Leucaena pulverulenta	FALSE	FALSE	TRUE	TRUE	TRUE	FALSE	FALSE	FALSE	1	1018	1	wfo-0000164277		Leucaena pulverulenta	SPECIES	wfo-4000021482	(Schltdl.) Benth.	Fabaceae	Leucaena	pulverulenta					Accepted			2010-07-14	2010-07-14	http://www.theplantlist.org/tpl1.1/record/ild-107		FALSE					NO	Leucaena pulverulenta	YES	YES
1039	2	Leguminosae	Myrocarpus fastigiatus	NA	Myrocarpus fastigiatus	Myrocarpus fastigiatus	FALSE	FALSE	FALSE	TRUE	FALSE	FALSE	FALSE	FALSE	NA	1039	1	wfo-0000174445		Myrocarpus fastigiatus	SPECIES	wfo-4000025178	Allemao	Fabaceae	Myrocarpus	fastigiatus					Accepted			2010-07-14	2010-07-14	http://www.theplantlist.org/tpl1.1/record/ild-20569		FALSE				Accepted	YES	Myrocarpus fastigiatu	NO	YES
1040	2	Leguminosae	Myrocarpus frondosus	NA	Myrocarpus frondosus	Myrocarpus frondosus	FALSE	FALSE	FALSE	TRUE	FALSE	FALSE	FALSE	FALSE	NA	1040	1	wfo-0000174446		Myrocarpus frondosus	SPECIES	wfo-4000025178	Allemao	Fabaceae	Myrocarpus	frondosus					Accepted			2010-07-14	2010-07-14	http://www.theplantlist.org/tpl1.1/record/ild-20570		FALSE				Accepted	YES	Myrocarpus frondosu	NO	YES
1042	2	Leguminosae	Myroxylon peruiferum	NA	Myroxylon peruiferum	Myroxylon peruiferum	FALSE	FALSE	TRUE	TRUE	TRUE	FALSE	FALSE	FALSE	1	1042	1	wfo-0000174448		Myroxylon peruiferum	SPECIES	wfo-4000025186	L.f.	Fabaceae	Myroxylon	peruiferum					Accepted			2010-07-14	2010-07-14	http://www.theplantlist.org/tpl1.1/record/ild-20572		FALSE					NO	Myroxylon peruiferu	NO	NO	YES	spelling variant
1050	2	Leguminosae	Oxystigma buchholzii	NA	Oxystigma buchholzii	Oxystigma buchholzii	FALSE	FALSE	TRUE	TRUE	TRUE	FALSE	FALSE	FALSE	1	1050	1	wfo-0000170013		Oxystigma buchholzii	SPECIES	wfo-4000027597	Harms	Fabaceae	Oxystigma	buchholzii					Accepted			2010-07-14	2010-07-14	http://www.theplantlist.org/tpl1.1/record/ild-1631		FALSE					NO	Oxystigma buchholzii	YES	YES
1051	2	Leguminosae	Oxystigma gilbertii	NA	Oxystigma gilbertii	Oxystigma gilbertii	FALSE	FALSE	TRUE	TRUE	TRUE	FALSE	FALSE	FALSE	1	1051	1	wfo-0000170045		Oxystigma gilbertii	SPECIES	wfo-4000027597	J.Leonard	Fabaceae	Oxystigma	gilbertii					Accepted			2010-07-14	2010-07-14	http://www.theplantlist.org/tpl1.1/record/ild-1634		FALSE					NO	Oxystigma gilbertii	YES	YES
1052	2	Leguminosae	Oxystigma mannii	NA	Oxystigma mannii	Oxystigma mannii	FALSE	FALSE	TRUE	TRUE	TRUE	FALSE	FALSE	FALSE	1	1052	1	wfo-0000170056		Oxystigma mannii	SPECIES	wfo-4000027597	(Baill.) Harms	Fabaceae	Oxystigma	mannii					Accepted			2010-07-14	2010-07-14	http://www.theplantlist.org/tpl1.1/record/ild-1635		FALSE					NO	Oxystigma mannii	YES	YES
1053	2	Leguminosae	Oxystigma oxyphyllum	NA	Oxystigma oxyphyllum	Oxystigma oxyphyllum	FALSE	FALSE	FALSE	TRUE	FALSE	FALSE	FALSE	FALSE	NA	1053	1	wfo-0000186977		Oxystigma oxyphyllum	SPECIES	wfo-4000027597	(Harms) Leonard	Fabaceae	Oxystigma	oxyphyllum					Accepted			2010-07-14	2010-07-14	http://www.theplantlist.org/tpl1.1/record/ild-33489		FALSE				Not a synonym	YES	Oxystigma oxyphyllu	NO	YES
1057	2	Leguminosae	Peltogyne maranhensis	NA	Peltogyne maranhensis	Peltogyne maranhensis	FALSE	FALSE	TRUE	TRUE	TRUE	FALSE	FALSE	FALSE	1	1057	1	wfo-0000168363		Peltogyne maranhensis	SPECIES	wfo-4000028510	Ducke	Fabaceae	Peltogyne	maranhensis					Accepted			2010-07-14	2010-07-14	http://www.theplantlist.org/tpl1.1/record/ild-14681		FALSE					NO	Peltogyne maranhensis	YES	YES
1061	2	Leguminosae	Peltogyne venosa	NA	Peltogyne venosa	Peltogyne venosa	FALSE	FALSE	TRUE	TRUE	TRUE	FALSE	FALSE	FALSE	1	1061	1	wfo-0000186735		Peltogyne venosa	SPECIES	wfo-4000028510	(M.Vahl) Benth.	Fabaceae	Peltogyne	venosa					Accepted			2010-07-14	2010-07-14	http://www.theplantlist.org/tpl1.1/record/ild-33225		FALSE					NO	Peltogyne venosa	YES	YES
1062	2	Leguminosae	Peltophorum dasyrhachis	NA	Peltophorum dasyrhachis	Peltophorum dasyrhachis	FALSE	FALSE	TRUE	TRUE	FALSE	FALSE	FALSE	FALSE	NA	1062	1	wfo-0000199417		Peltophorum dasyrrhachis	SPECIES	wfo-4000028515	(Miq.) Kurz	Fabaceae	Peltophorum	dasyrrhachis					Accepted			2010-07-14	2010-07-14	http://www.theplantlist.org/tpl1.1/record/ild-45917		TRUE	Synonym	wfo-0000194866	Peltophorum dasyrhachis		YES	Peltophorum dasyrhachi	NO	YES
1083	2	Leguminosae	Pterocarpus dalbergioides	NA	Pterocarpus dalbergioides	Pterocarpus dalbergioides	FALSE	FALSE	FALSE	TRUE	FALSE	FALSE	FALSE	FALSE	NA	1083	1	wfo-0000185090		Pterocarpus dalbergioides	SPECIES	wfo-4000031932	DC.	Fabaceae	Pterocarpus	dalbergioides					Accepted			2010-07-14	2010-07-14	http://www.theplantlist.org/tpl1.1/record/ild-31231		FALSE				Not a synonym	YES	Pterocarpus dalbergioide	NO	YES
1085	2	Leguminosae	Pterocarpus indicus	NA	Pterocarpus indicus	Pterocarpus indicus	FALSE	FALSE	FALSE	TRUE	FALSE	FALSE	FALSE	FALSE	NA	1085	1	wfo-0000172738		Pterocarpus indicus	SPECIES	wfo-4000031932	Willd.	Fabaceae	Pterocarpus	indicus					Accepted			2010-07-14	2010-07-14	http://www.theplantlist.org/tpl1.1/record/ild-1893		FALSE				Accepted	YES	Pterocarpus indicu	NO	YES
1096	2	Leguminosae	Schizolobium parahyba	NA	Schizolobium parahyba	Schizolobium parahyba	FALSE	FALSE	TRUE	TRUE	TRUE	FALSE	FALSE	FALSE	1	1096	1	wfo-0000186738		Schizolobium parahyba	SPECIES	wfo-4000034429	(Vell.) S.F.Blake	Fabaceae	Schizolobium	parahyba					Accepted			2010-07-14	2010-07-14	http://www.theplantlist.org/tpl1.1/record/ild-33228		FALSE					NO	Schizolobium parahyba	YES	YES
1106	2	Leguminosae	Sindora wallichii	NA	Sindora wallichii	Sindora wallichii	FALSE	FALSE	FALSE	TRUE	FALSE	FALSE	FALSE	FALSE	NA	1106	1	wfo-0000186226		Sindora wallichii	SPECIES	wfo-4000035428	Benth.	Fabaceae	Sindora	wallichii					Accepted			2010-07-14	2010-07-14	http://www.theplantlist.org/tpl1.1/record/ild-32650		FALSE				Not a synonym	YES	Sindora wallichi	NO	YES
1110	2	Leguminosae	Swartzia panacoco	NA	Swartzia panacoco	Swartzia panacoco	FALSE	FALSE	FALSE	TRUE	FALSE	FALSE	FALSE	FALSE	NA	1110	1	wfo-0000168830		Swartzia panacoco	SPECIES	wfo-4000037127	(Aubl.) Cowan	Fabaceae	Swartzia	panacoco					Accepted			2010-07-14	2010-07-14	http://www.theplantlist.org/tpl1.1/record/ild-15164		FALSE				Accepted	YES	Swartzia panacoc	NO	YES
1130	2	Lythraceae	Lagerstroemia angustifolia	NA	Lagerstroemia angustifolia	Lagerstroemia angustifolia	FALSE	FALSE	FALSE	TRUE	FALSE	FALSE	FALSE	FALSE	NA	1130	1	wfo-0000366825	553529-1	Lagerstroemia angustifolia	SPECIES	wfo-4000020441	Pierre ex Laness.	Lythraceae	Lagerstroemia	angustifolia				Pl. Util. Col. Franç. 323 1886	Unchecked			2012-03-23	2012-03-23	http://www.theplantlist.org/tpl1.1/record/kew-2354070		FALSE				smallest ID	YES	Lagerstroemia angustifoli	NO	YES
1133	2	Lythraceae	Lagerstroemia cochinchinensis	NA	Lagerstroemia cochinchinensis	Lagerstroemia cochinchinensis	FALSE	FALSE	FALSE	TRUE	FALSE	FALSE	FALSE	FALSE	NA	1133	1	wfo-0000366814	553547-1	Lagerstroemia cochinchinensis	SPECIES	wfo-4000020441	Pierre ex Gagnep.	Lythraceae	Lagerstroemia	cochinchinensis				Notul. Syst. (Paris) 3: 356 1918	Unchecked			2012-03-23	2012-03-23	http://www.theplantlist.org/tpl1.1/record/kew-2354056		FALSE				smallest ID	YES	Lagerstroemia cochinchinensi	NO	YES
1134	2	Lythraceae	Lagerstroemia duppereana	NA	Lagerstroemia duppereana	Lagerstroemia duppereana	FALSE	FALSE	TRUE	TRUE	TRUE	FALSE	FALSE	FALSE	2	1134	1	wfo-0000366791	553558-1	Lagerstroemia duperreana	SPECIES	wfo-4000020441	Pierre ex Gagnep.	Lythraceae	Lagerstroemia	duperreana				Notul. Syst. (Paris) 3: 358 1918	Unchecked			2012-03-23	2012-03-23	http://www.theplantlist.org/tpl1.1/record/kew-2354026		FALSE					NO	Lagerstroemia dupperean	NO	NO	YES	spelling variant
1135	2	Lythraceae	Lagerstroemia floribunda	NA	Lagerstroemia floribunda	Lagerstroemia floribunda	FALSE	FALSE	FALSE	TRUE	FALSE	FALSE	FALSE	FALSE	NA	1135	1	wfo-0000366785	553564-1	Lagerstroemia floribunda	SPECIES	wfo-4000020441	Jack	Lythraceae	Lagerstroemia	floribunda				Malayan Misc. 1(5): 38 1820	Unchecked			2012-03-23	2012-03-23	http://www.theplantlist.org/tpl1.1/record/kew-2354019		FALSE				smallest ID	YES	Lagerstroemia floribund	NO	YES
1140	2	Lythraceae	Lagerstroemia tomentosa	NA	Lagerstroemia tomentosa	Lagerstroemia tomentosa	FALSE	FALSE	TRUE	TRUE	TRUE	FALSE	FALSE	FALSE	1	1140	1	wfo-0001075940		Lagerstroemia tomentosa	SPECIES	wfo-4000020441	C.Presl	Lythraceae	Lagerstroemia	tomentosa				Abh. Königl. Böhm. Ges. Wiss., ser. 5 142 1844	Accepted			2012-04-18	2012-04-18	http://www.theplantlist.org/tpl1.1/record/tro-19200388		FALSE					NO	Lagerstroemia tomentosa	YES	YES
1142	2	Magnoliaceae	Magnolia acuminata	NA	Magnolia acuminata	Magnolia acuminata	FALSE	FALSE	FALSE	TRUE	FALSE	FALSE	FALSE	FALSE	NA	1142	1	wfo-0000232970	554627-1	Magnolia acuminata	SPECIES	wfo-4000022860	(L.) L.	Magnoliaceae	Magnolia	acuminata				Syst. Nat. ed. 10 2: 1082 1759	Accepted			2012-03-23	2012-03-23	http://www.theplantlist.org/tpl1.1/record/kew-117423		FALSE				Not a synonym	YES	Magnolia acuminat	NO	YES
1144	2	Magnoliaceae	Magnolia pubescens	NA	Magnolia pubescens	Magnolia pubescens	FALSE	FALSE	TRUE	TRUE	TRUE	FALSE	FALSE	FALSE	1	1144	1	wfo-0000465055	60433401-2	Magnolia pubescens	SPECIES	wfo-4000022860	(Merr.) Figlar & Noot.	Magnoliaceae	Magnolia	pubescens				Blumea 49: 98 2004	Accepted			2012-03-23	2012-03-23	http://www.theplantlist.org/tpl1.1/record/kew-252964		FALSE					NO	Magnolia pubescens	YES	YES
1146	2	Magnoliaceae	Magnolia tsiampacca subsp. Mollis (as Elmerrillia mollis)	YES	Elmerrillia mollis	Elmerrillia mollis	FALSE	FALSE	TRUE	TRUE	FALSE	FALSE	FALSE	FALSE	NA	1146	1	wfo-0000465131	60433157-2	Magnolia tsiampacca subsp. mollis	SUBSPECIES	wfo-0000465119	(Dandy) Figlar & Noot.	Magnoliaceae	Magnolia	tsiampacca	mollis	subsp.		Blumea 49: 98 2004	Accepted			2012-03-23	2012-03-23	http://www.theplantlist.org/tpl1.1/record/kew-252977		TRUE	Synonym	wfo-0000948328	Elmerrillia mollis		YES	Elmerrillia molli	NO	YES
1147	2	Magnoliaceae	Magnolia tsiampacca subsp. Mollis (as Elmerrillia mollis)	YES	Magnolia tsiampacca subsp. Mollis	Magnolia tsiampacca subsp. Mollis	FALSE	FALSE	TRUE	TRUE	TRUE	FALSE	FALSE	FALSE	1	1147	1	wfo-0000465131	60433157-2	Magnolia tsiampacca subsp. mollis	SUBSPECIES	wfo-0000465119	(Dandy) Figlar & Noot.	Magnoliaceae	Magnolia	tsiampacca	mollis	subsp.		Blumea 49: 98 2004	Accepted			2012-03-23	2012-03-23	http://www.theplantlist.org/tpl1.1/record/kew-252977		FALSE					YES	Magnolia tsiampacca subsp. Molli	NO	YES
1148	2	Magnoliaceae	Magnolia tsiampacca	NA	Magnolia tsiampacca	Magnolia tsiampacca	FALSE	FALSE	TRUE	TRUE	TRUE	FALSE	FALSE	FALSE	1	1148	1	wfo-0000465119	60433399-2	Magnolia tsiampacca	SPECIES	wfo-4000022860	(L.) Figlar & Noot.	Magnoliaceae	Magnolia	tsiampacca				Blumea 49: 98 2004	Accepted			2012-03-23	2012-03-23	http://www.theplantlist.org/tpl1.1/record/kew-252975		FALSE					NO	Magnolia tsiampacca	YES	YES
1150	2	Magnoliaceae	Magnolia vrieseana (as Elmerrillia ovalis)	YES	Elmerrillia ovalis	Elmerrillia ovalis	FALSE	FALSE	TRUE	TRUE	FALSE	FALSE	FALSE	FALSE	NA	1150	1	wfo-0000233468	554878-1	Magnolia vrieseana	SPECIES	wfo-4000022860	(Miq.) Baill. ex Pierre	Magnoliaceae	Magnolia	vrieseana				Fl. Forest. Cochinch. 2 1880	Accepted			2012-03-23	2012-03-23	http://www.theplantlist.org/tpl1.1/record/kew-117895		TRUE	Synonym	wfo-0000948330	Elmerrillia ovalis		YES	Elmerrillia ovali	NO	YES
1151	2	Magnoliaceae	Magnolia vrieseana (as Elmerrillia ovalis)	YES	Magnolia vrieseana	Magnolia vrieseana	FALSE	FALSE	TRUE	TRUE	FALSE	FALSE	FALSE	FALSE	NA	1151	1	wfo-0000233468	554878-1	Magnolia vrieseana	SPECIES	wfo-4000022860	(Miq.) Baill. ex Pierre	Magnoliaceae	Magnolia	vrieseana				Fl. Forest. Cochinch. 2 1880	Accepted			2012-03-23	2012-03-23	http://www.theplantlist.org/tpl1.1/record/kew-117895		FALSE					YES	Magnolia vriesean	NO	YES
1153	2	Malpighiaceae	Byrsonima crassifolia	NA	Byrsonima crassifolia	Byrsonima crassifolia	FALSE	FALSE	FALSE	TRUE	FALSE	FALSE	FALSE	FALSE	NA	1153	1	wfo-0000576794	556033-1	Byrsonima crassifolia	SPECIES	wfo-4000005855	(L.) Kunth	Malpighiaceae	Byrsonima	crassifolia				Nov. Gen. Sp. 5: 149 1822	Accepted			2012-03-23	2012-03-23	http://www.theplantlist.org/tpl1.1/record/kew-2688172		FALSE				Not a synonym	YES	Byrsonima crassifoli	NO	YES
1154	2	Malpighiaceae	Byrsonima spicata	NA	Byrsonima spicata	Byrsonima spicata	FALSE	FALSE	FALSE	TRUE	FALSE	FALSE	FALSE	FALSE	NA	1154	1	wfo-0000577036		Byrsonima spicata	SPECIES	wfo-4000005855	(Cav.) Rich. ex Kunth	Malpighiaceae	Byrsonima	spicata				Nov. Gen. Sp. 5: 114 1821	Accepted			2012-03-23	2012-03-23	http://www.theplantlist.org/tpl1.1/record/kew-2688397		FALSE				Not a synonym	YES	Byrsonima spicat	NO	YES
1158	2	Malvaceae	Bombax ceiba	NA	Bombax ceiba	Bombax ceiba	FALSE	FALSE	FALSE	TRUE	FALSE	FALSE	FALSE	FALSE	NA	1158	1	wfo-0000568369	559120-1	Bombax ceiba	SPECIES	wfo-4000004941	L.	Malvaceae	Bombax	ceiba				Sp. Pl. 511 1753	Accepted			2012-03-23	2012-03-23	http://www.theplantlist.org/tpl1.1/record/kew-2679086		FALSE				Not a synonym	YES	Bombax ceib	NO	YES
1171	2	Malvaceae	Durio zibethinus	NA	Durio zibethinus	Durio zibethinus	FALSE	FALSE	FALSE	TRUE	FALSE	FALSE	FALSE	FALSE	NA	1171	1	wfo-0000658098		Durio zibethinus	SPECIES	wfo-4000012777	L.	Malvaceae	Durio	zibethinus				Syst. Veg. ed. 13 581 1774	Accepted			2012-03-23	2012-03-23	http://www.theplantlist.org/tpl1.1/record/kew-2779470		FALSE				Not a synonym	YES	Durio zibethinu	NO	YES
1172	2	Malvaceae	Eriotheca globosa (& as Bombax globosum)	YES	Bombax globosum	Bombax globosum	FALSE	FALSE	TRUE	TRUE	FALSE	FALSE	FALSE	FALSE	NA	1172	1	wfo-0000676171	95971-2	Eriotheca globosa	SPECIES	wfo-4000013894	(Aubl.) A.Robyns	Malvaceae	Eriotheca	globosa				Bull. Jard. Bot. État 33: 142 1963	Accepted			2012-03-23	2012-03-23	http://www.theplantlist.org/tpl1.1/record/kew-2797574		TRUE	Synonym	wfo-0000568416	Bombax globosum		YES	Bombax globosu	NO	YES
1173	2	Malvaceae	Eriotheca globosa (& as Bombax globosum)	YES	Eriotheca globosa	Eriotheca globosa	FALSE	FALSE	TRUE	TRUE	FALSE	FALSE	FALSE	FALSE	NA	1173	1	wfo-0000676171	95971-2	Eriotheca globosa	SPECIES	wfo-4000013894	(Aubl.) A.Robyns	Malvaceae	Eriotheca	globosa				Bull. Jard. Bot. État 33: 142 1963	Accepted			2012-03-23	2012-03-23	http://www.theplantlist.org/tpl1.1/record/kew-2797574		FALSE					YES	Eriotheca globos	NO	YES
1174	2	Malvaceae	Grewia eriocarpa (as Grewia elastica)	YES	Grewia elastica	Grewia elastica	FALSE	FALSE	TRUE	TRUE	FALSE	FALSE	FALSE	FALSE	NA	1174	1	wfo-0000709910	834215-1	Grewia eriocarpa	SPECIES	wfo-4000016210	Juss.	Malvaceae	Grewia	eriocarpa				Ann. Mus. Natl. Hist. Nat. 4: 93 1804	Accepted			2012-03-23	2012-03-23	http://www.theplantlist.org/tpl1.1/record/kew-2833049		TRUE	Synonym	wfo-0000709905	Grewia elastica		YES	Grewia elastic	NO	YES
1175	2	Malvaceae	Grewia eriocarpa (as Grewia elastica)	YES	Grewia eriocarpa	Grewia eriocarpa	FALSE	FALSE	TRUE	TRUE	FALSE	FALSE	FALSE	FALSE	NA	1175	1	wfo-0000709910	834215-1	Grewia eriocarpa	SPECIES	wfo-4000016210	Juss.	Malvaceae	Grewia	eriocarpa				Ann. Mus. Natl. Hist. Nat. 4: 93 1804	Accepted			2012-03-23	2012-03-23	http://www.theplantlist.org/tpl1.1/record/kew-2833049		FALSE					YES	Grewia eriocarp	NO	YES
1178	2	Malvaceae	Heliocarpus popayanensis	NA	Heliocarpus popayanensis	Heliocarpus popayanensis	FALSE	FALSE	TRUE	TRUE	TRUE	FALSE	FALSE	FALSE	1	1178	1	wfo-0000718217	834694-1	Heliocarpus popayanensis	SPECIES	wfo-4000017249	Kunth	Malvaceae	Heliocarpus	popayanensis				Nov. Gen. Sp. 5: 341 1823	Accepted			2012-03-23	2012-03-23	http://www.theplantlist.org/tpl1.1/record/kew-2843369		FALSE					NO	Heliocarpus popayanensis	YES	YES
1194	2	Malvaceae	Pentace adenophora	NA	Pentace adenophora	Pentace adenophora	FALSE	FALSE	TRUE	TRUE	TRUE	FALSE	FALSE	FALSE	1	1194	1	wfo-0000475664	834980-1	Pentace adenophora	SPECIES	wfo-4000028555	Kosterm.	Malvaceae	Pentace	adenophora				Reinwardtia 5: 238 1960	Unchecked			2012-03-23	2012-03-23	http://www.theplantlist.org/tpl1.1/record/kew-2551359		FALSE					NO	Pentace adenophora	YES	YES
1203	2	Malvaceae	Pterospermum canescens	NA	Pterospermum canescens	Pterospermum canescens	FALSE	FALSE	TRUE	TRUE	TRUE	FALSE	FALSE	FALSE	1	1203	1	wfo-0000476032	824749-1	Pterospermum canescens	SPECIES	wfo-4000032030	Roxb.	Malvaceae	Pterospermum	canescens				Fl. Ind. ed. 1832 3: 162 1832	Unchecked			2012-03-26	2012-03-26	http://www.theplantlist.org/tpl1.1/record/kew-2552075		FALSE					NO	Pterospermum canescens	YES	YES
1247	2	Meliaceae	Cedrela odorata	NA	Cedrela odorata	Cedrela odorata	FALSE	FALSE	FALSE	TRUE	FALSE	FALSE	FALSE	FALSE	NA	1247	1	wfo-0000592446	51010-2	Cedrela odorata	SPECIES	wfo-4000007110	L.	Meliaceae	Cedrela	odorata				Syst. Nat. ed. 10 2: 940 1759	Accepted			2012-03-23	2012-03-23	http://www.theplantlist.org/tpl1.1/record/kew-2707234		FALSE				Not a synonym	YES	Cedrela odorat	NO	YES
1251	2	Meliaceae	Dysoxylum alliaceum (as Dysoxylum euphlebium)	YES	Dysoxylum euphlebium	Dysoxylum euphlebium	FALSE	FALSE	TRUE	TRUE	FALSE	FALSE	FALSE	FALSE	NA	1251	1	wfo-0000658468	578046-1	Dysoxylum alliaceum	SPECIES	wfo-4000012837	(Blume) Blume	Meliaceae	Dysoxylum	alliaceum				Bijdr. 172 1825	Accepted			2012-03-23	2012-03-23	http://www.theplantlist.org/tpl1.1/record/kew-2779857		TRUE	Synonym	wfo-0000658567	Dysoxylum euphlebium		YES	Dysoxylum euphlebiu	NO	YES
1252	2	Meliaceae	Dysoxylum alliaceum (as Dysoxylum euphlebium)	YES	Dysoxylum alliaceum	Dysoxylum alliaceum	FALSE	FALSE	FALSE	TRUE	FALSE	FALSE	FALSE	FALSE	NA	1252	1	wfo-0000658468	578046-1	Dysoxylum alliaceum	SPECIES	wfo-4000012837	(Blume) Blume	Meliaceae	Dysoxylum	alliaceum				Bijdr. 172 1825	Accepted			2012-03-23	2012-03-23	http://www.theplantlist.org/tpl1.1/record/kew-2779857		FALSE				Not a synonym	YES	Dysoxylum alliaceu	NO	YES
1253	2	Meliaceae	Dysoxylum fraserianum	NA	Dysoxylum fraserianum	Dysoxylum fraserianum	FALSE	FALSE	TRUE	TRUE	TRUE	FALSE	FALSE	FALSE	1	1253	1	wfo-0000658585	578135-1	Dysoxylum fraserianum	SPECIES	wfo-4000012837	(A.Juss.) Benth.	Meliaceae	Dysoxylum	fraserianum				Fl. Austral. 1: 381 1863	Accepted			2012-03-23	2012-03-23	http://www.theplantlist.org/tpl1.1/record/kew-2779963		FALSE					NO	Dysoxylum fraserianum	YES	YES
1262	2	Meliaceae	Guarea glabra (as Guarea excelsa)	YES	Guarea excelsa	Guarea excelsa	FALSE	FALSE	TRUE	TRUE	FALSE	FALSE	FALSE	FALSE	NA	1262	1	wfo-0000710891	578602-1	Guarea glabra	SPECIES	wfo-4000016309	Vahl	Meliaceae	Guarea	glabra				Eclog. Amer. 3: 8 1807	Accepted			2012-03-23	2012-03-23	http://www.theplantlist.org/tpl1.1/record/kew-2834009		TRUE	Synonym	wfo-0000710874	Guarea excelsa		YES	Guarea excels	NO	YES
1263	2	Meliaceae	Guarea glabra (as Guarea excelsa)	YES	Guarea glabra	Guarea glabra	FALSE	FALSE	TRUE	TRUE	FALSE	FALSE	FALSE	FALSE	NA	1263	1	wfo-0000710891	578602-1	Guarea glabra	SPECIES	wfo-4000016309	Vahl	Meliaceae	Guarea	glabra				Eclog. Amer. 3: 8 1807	Accepted			2012-03-23	2012-03-23	http://www.theplantlist.org/tpl1.1/record/kew-2834009		FALSE					YES	Guarea glabr	NO	YES
1268	2	Meliaceae	Khaya grandifoliola	NA	Khaya grandifoliola	Khaya grandifoliola	FALSE	FALSE	FALSE	TRUE	FALSE	FALSE	FALSE	FALSE	NA	1268	1	wfo-0000357001	578853-1	Khaya grandifoliola	SPECIES	wfo-4000019975	C.DC.	Meliaceae	Khaya	grandifoliola				Bull. Soc. Bot. France 54(8): 10 1907	Accepted			2012-03-23	2012-03-23	http://www.theplantlist.org/tpl1.1/record/kew-2334999		FALSE				Accepted	YES	Khaya grandifoliol	NO	YES
1290	2	Moraceae	Antiaris toxicaria	NA	Antiaris toxicaria	Antiaris toxicaria	FALSE	FALSE	TRUE	TRUE	TRUE	FALSE	FALSE	FALSE	1	1290	1	wfo-0000538857	850341-1	Antiaris toxicaria	SPECIES	wfo-4000002471	Lesch.	Moraceae	Antiaris	toxicaria				Ann. Mus. Hist. Nat. 16: 478 1810	Accepted			2012-03-23	2012-03-23	http://www.theplantlist.org/tpl1.1/record/kew-2642230		FALSE					NO	Antiaris toxicaria	YES	YES
1298	2	Moraceae	Artocarpus rigidus	NA	Artocarpus rigidus	Artocarpus rigidus	FALSE	FALSE	FALSE	TRUE	FALSE	FALSE	FALSE	FALSE	NA	1298	1	wfo-0000550589	850443-1	Artocarpus rigidus	SPECIES	wfo-4000003191	Blume	Moraceae	Artocarpus	rigidus				Bijdr. 482 1825	Accepted			2012-03-23	2012-03-23	http://www.theplantlist.org/tpl1.1/record/kew-2654073		FALSE				Not a synonym	YES	Artocarpus rigidu	NO	YES
1309	2	Moraceae	Ficus coerulescens (as Ficus killipii)	YES	Ficus killipii	Ficus killipii	FALSE	FALSE	TRUE	TRUE	FALSE	FALSE	FALSE	FALSE	NA	1309	1	wfo-0000687854	104488-2	Ficus coerulescens	SPECIES	wfo-4000014727	(Rusby) Rossberg	Moraceae	Ficus	coerulescens				Repert. Spec. Nov. Regni Veg. 42: 61 1937	Accepted			2012-03-23	2012-03-23	http://www.theplantlist.org/tpl1.1/record/kew-2809978		TRUE	Synonym	wfo-0000688907	Ficus killipii		YES	Ficus killipi	NO	YES
1310	2	Moraceae	Ficus coerulescens (as Ficus killipii)	YES	Ficus coerulescens	Ficus coerulescens	FALSE	FALSE	TRUE	TRUE	FALSE	FALSE	FALSE	FALSE	NA	1310	1	wfo-0000687854	104488-2	Ficus coerulescens	SPECIES	wfo-4000014727	(Rusby) Rossberg	Moraceae	Ficus	coerulescens				Repert. Spec. Nov. Regni Veg. 42: 61 1937	Accepted			2012-03-23	2012-03-23	http://www.theplantlist.org/tpl1.1/record/kew-2809978		FALSE					YES	Ficus coerulescen	NO	YES
1315	2	Moraceae	Ficus nymphaeifolia (as Ficus anguina)	YES	Ficus anguina	Ficus anguina	FALSE	FALSE	TRUE	TRUE	FALSE	FALSE	FALSE	FALSE	NA	1315	1	wfo-0000689484	853301-1	Ficus nymphaeifolia	SPECIES	wfo-4000014727	Mill.	Moraceae	Ficus	nymphaeifolia				Gard. Dict. ed. 8 9 1768	Accepted			2012-03-23	2012-03-23	http://www.theplantlist.org/tpl1.1/record/kew-2811495		TRUE	Synonym	wfo-0000687311	Ficus anguina		YES	Ficus anguin	NO	YES
1316	2	Moraceae	Ficus nymphaeifolia (as Ficus anguina)	YES	Ficus nymphaeifolia	Ficus nymphaeifolia	FALSE	FALSE	TRUE	TRUE	FALSE	FALSE	FALSE	FALSE	NA	1316	1	wfo-0000689484	853301-1	Ficus nymphaeifolia	SPECIES	wfo-4000014727	Mill.	Moraceae	Ficus	nymphaeifolia				Gard. Dict. ed. 8 9 1768	Accepted			2012-03-23	2012-03-23	http://www.theplantlist.org/tpl1.1/record/kew-2811495		FALSE					YES	Ficus nymphaeifoli	NO	YES
1317	2	Moraceae	Ficus obliqua (as Ficus eugenioides)	YES	Ficus eugenioides	Ficus eugenioides	FALSE	FALSE	TRUE	TRUE	FALSE	FALSE	FALSE	FALSE	NA	1317	1	wfo-0000689487	853304-1	Ficus obliqua	SPECIES	wfo-4000014727	G.Forst.	Moraceae	Ficus	obliqua				Fl. Ins. Austr. 77 1786	Accepted			2012-03-23	2012-03-23	http://www.theplantlist.org/tpl1.1/record/kew-2811499		TRUE	Synonym	wfo-0000688277	Ficus eugenioides		YES	Ficus eugenioide	NO	YES
1318	2	Moraceae	Ficus obliqua (as Ficus eugenioides)	YES	Ficus obliqua	Ficus obliqua	FALSE	FALSE	FALSE	TRUE	FALSE	FALSE	FALSE	FALSE	NA	1318	1	wfo-0000689487	853304-1	Ficus obliqua	SPECIES	wfo-4000014727	G.Forst.	Moraceae	Ficus	obliqua				Fl. Ins. Austr. 77 1786	Accepted			2012-03-23	2012-03-23	http://www.theplantlist.org/tpl1.1/record/kew-2811499		FALSE				Not a synonym	YES	Ficus obliqu	NO	YES
1338	2	Myristicaceae	Horsfieldia amygdalina	NA	Horsfieldia amygdalina	Horsfieldia amygdalina	FALSE	FALSE	TRUE	TRUE	TRUE	FALSE	FALSE	FALSE	1	1338	1	wfo-0000724810	585696-1	Horsfieldia amygdalina	SPECIES	wfo-4000018304	(Wall.) Warb.	Myristicaceae	Horsfieldia	amygdalina				Nova Acta Acad. Caes. Leop.-Carol. German. Nat. Cur. 68: 310 1897	Accepted			2012-03-23	2012-03-23	http://www.theplantlist.org/tpl1.1/record/kew-2853460		FALSE					NO	Horsfieldia amygdalina	YES	YES
1339	2	Myristicaceae	Horsfieldia brachiata	NA	Horsfieldia brachiata	Horsfieldia brachiata	FALSE	FALSE	TRUE	TRUE	TRUE	FALSE	FALSE	FALSE	1	1339	1	wfo-0000724823	585703-1	Horsfieldia brachiata	SPECIES	wfo-4000018304	(King) Warb.	Myristicaceae	Horsfieldia	brachiata				Nova Acta Acad. Caes. Leop.-Carol. German. Nat. Cur. 68: 325 1897	Accepted			2012-03-23	2012-03-23	http://www.theplantlist.org/tpl1.1/record/kew-2853475		FALSE					NO	Horsfieldia brachiata	YES	YES
1340	2	Myristicaceae	Horsfieldia bracteosa	NA	Horsfieldia bracteosa	Horsfieldia bracteosa	FALSE	FALSE	TRUE	TRUE	TRUE	FALSE	FALSE	FALSE	1	1340	1	wfo-0000724825	585704-1	Horsfieldia bracteosa	SPECIES	wfo-4000018304	M.R.Hend.	Myristicaceae	Horsfieldia	bracteosa				Gard. Bull. Straits Settlem. 7: 120 1933	Unchecked			2012-03-23	2012-03-23	http://www.theplantlist.org/tpl1.1/record/kew-2853478		FALSE					NO	Horsfieldia bracteosa	YES	YES
1341	2	Myristicaceae	Horsfieldia flocculosa	NA	Horsfieldia flocculosa	Horsfieldia flocculosa	FALSE	FALSE	TRUE	TRUE	TRUE	FALSE	FALSE	FALSE	1	1341	1	wfo-0000724846	585715-1	Horsfieldia flocculosa	SPECIES		Warb.	Myristicaceae	Horsfieldia	flocculosa				Nova Acta Acad. Caes. Leop.-Carol. German. Nat. Cur. 68: 297 1897	Unchecked			2012-03-23	2012-03-23	http://www.theplantlist.org/tpl1.1/record/kew-2853498		FALSE					NO	Horsfieldia flocculosa	YES	YES
1342	2	Myristicaceae	Horsfieldia glabra	NA	Horsfieldia glabra	Horsfieldia glabra	FALSE	FALSE	TRUE	TRUE	TRUE	FALSE	FALSE	FALSE	1	1342	1	wfo-0001085281		Horsfieldia glabra	SPECIES	wfo-4000018304	(Reinw. ex Blume) Warb.	Myristicaceae	Horsfieldia	glabra				Monogr. Myristic. 1897	Accepted			2012-04-18	2012-04-18	http://www.theplantlist.org/tpl1.1/record/tro-21800299		FALSE					NO	Horsfieldia glabra	YES	YES
1344	2	Myristicaceae	Horsfieldia lauterbachii	NA	Horsfieldia lauterbachii	Horsfieldia lauterbachii	FALSE	FALSE	TRUE	TRUE	TRUE	FALSE	FALSE	FALSE	1	1344	1	wfo-0000724870	585731-1	Horsfieldia lauterbachii	SPECIES	wfo-4000018304	Warb.	Myristicaceae	Horsfieldia	lauterbachii				Nova Acta Acad. Caes. Leop.-Carol. German. Nat. Cur. 68: 285 1897	Unchecked			2012-03-23	2012-03-23	http://www.theplantlist.org/tpl1.1/record/kew-2853527		FALSE					NO	Horsfieldia lauterbachii	YES	YES
1345	2	Myristicaceae	Horsfieldia pilifera	NA	Horsfieldia pilifera	Horsfieldia pilifera	FALSE	FALSE	TRUE	TRUE	TRUE	FALSE	FALSE	FALSE	1	1345	1	wfo-0000724918	585762-1	Horsfieldia pilifera	SPECIES	wfo-4000018304	Markgr.	Myristicaceae	Horsfieldia	pilifera				Bot. Jahrb. Syst. 67: 154 1935	Unchecked			2012-03-23	2012-03-23	http://www.theplantlist.org/tpl1.1/record/kew-2853576		FALSE					NO	Horsfieldia pilifera	YES	YES
1346	2	Myristicaceae	Horsfieldia punctatifolia	NA	Horsfieldia punctatifolia	Horsfieldia punctatifolia	FALSE	FALSE	TRUE	TRUE	TRUE	FALSE	FALSE	FALSE	1	1346	1	wfo-0000724929	585767-1	Horsfieldia punctatifolia	SPECIES	wfo-4000018304	J.Sinclair	Myristicaceae	Horsfieldia	punctatifolia				Gard. Bull. Singapore 16: 413 1958	Accepted			2012-03-23	2012-03-23	http://www.theplantlist.org/tpl1.1/record/kew-2853589		FALSE					NO	Horsfieldia punctatifolia	YES	YES
1347	2	Myristicaceae	Horsfieldia ralunensis	NA	Horsfieldia ralunensis	Horsfieldia ralunensis	FALSE	FALSE	TRUE	TRUE	TRUE	FALSE	FALSE	FALSE	1	1347	1	wfo-0000724932	585769-1	Horsfieldia ralunensis	SPECIES	wfo-4000018304	Warb.	Myristicaceae	Horsfieldia	ralunensis				Nova Acta Acad. Caes. Leop.-Carol. German. Nat. Cur. 68: 336 1897	Unchecked			2012-03-23	2012-03-23	http://www.theplantlist.org/tpl1.1/record/kew-2853591		FALSE					NO	Horsfieldia ralunensis	YES	YES
1348	2	Myristicaceae	Horsfieldia spicata	NA	Horsfieldia spicata	Horsfieldia spicata	FALSE	FALSE	TRUE	TRUE	TRUE	FALSE	FALSE	FALSE	1	1348	1	wfo-0000724951	585782-1	Horsfieldia spicata	SPECIES		(Roxb.) J.Sinclair	Myristicaceae	Horsfieldia	spicata				Gard. Bull. Singapore 28: 112 1975	Unchecked			2012-03-23	2012-03-23	http://www.theplantlist.org/tpl1.1/record/kew-2853609		FALSE					NO	Horsfieldia spicata	YES	YES
1349	2	Myristicaceae	Horsfieldia sucosa	NA	Horsfieldia sucosa	Horsfieldia sucosa	FALSE	FALSE	TRUE	TRUE	TRUE	FALSE	FALSE	FALSE	1	1349	1	wfo-0000724961	585786-1	Horsfieldia sucosa	SPECIES	wfo-4000018304	Warb.	Myristicaceae	Horsfieldia	sucosa				Nova Acta Acad. Caes. Leop.-Carol. German. Nat. Cur. 68: 322 1897	Unchecked			2012-03-23	2012-03-23	http://www.theplantlist.org/tpl1.1/record/kew-2853624		FALSE					NO	Horsfieldia sucosa	YES	YES
1350	2	Myristicaceae	Horsfieldia superba	NA	Horsfieldia superba	Horsfieldia superba	FALSE	FALSE	TRUE	TRUE	TRUE	FALSE	FALSE	FALSE	1	1350	1	wfo-0000724962	585787-1	Horsfieldia superba	SPECIES		Warb.	Myristicaceae	Horsfieldia	superba				Nova Acta Acad. Caes. Leop.-Carol. German. Nat. Cur. 68: 295 1897	Unchecked			2012-03-23	2012-03-23	http://www.theplantlist.org/tpl1.1/record/kew-2853626		FALSE					NO	Horsfieldia superba	YES	YES
1351	2	Myristicaceae	Horsfieldia trifida	NA	Horsfieldia trifida	Horsfieldia trifida	FALSE	FALSE	TRUE	TRUE	TRUE	FALSE	FALSE	FALSE	1	1351	1	wfo-0000724973	585793-1	Horsfieldia trifida	SPECIES	wfo-4000018304	A.C.Sm.	Myristicaceae	Horsfieldia	trifida				J. Arnold Arbor. 22: 60 1941	Unchecked			2012-03-23	2012-03-23	http://www.theplantlist.org/tpl1.1/record/kew-2853636		FALSE					NO	Horsfieldia trifida	YES	YES
1356	2	Myristicaceae	Myristica elliptica	NA	Myristica elliptica	Myristica elliptica	FALSE	FALSE	FALSE	TRUE	FALSE	FALSE	FALSE	FALSE	NA	1356	1	wfo-0000447410	586055-1	Myristica elliptica	SPECIES	wfo-4000025155	Wall.	Myristicaceae	Myristica	elliptica				Numer. List 6798 1832	Unchecked			2012-03-23	2012-03-23	http://www.theplantlist.org/tpl1.1/record/kew-2500756		FALSE				smallest ID	YES	Myristica elliptic	NO	YES
1357	2	Myristicaceae	Myristica gigantea	NA	Myristica gigantea	Myristica gigantea	FALSE	FALSE	TRUE	TRUE	TRUE	FALSE	FALSE	FALSE	1	1357	1	wfo-0000447305	586086-1	Myristica gigantea	SPECIES	wfo-4000025155	King	Myristicaceae	Myristica	gigantea				Ann. Roy. Bot. Gard. (Calcutta) 3(3): 288 1891	Unchecked			2012-03-23	2012-03-23	http://www.theplantlist.org/tpl1.1/record/kew-2500614		FALSE					NO	Myristica gigantea	YES	YES
1359	2	Myristicaceae	Myristica iners	NA	Myristica iners	Myristica iners	FALSE	FALSE	TRUE	TRUE	TRUE	FALSE	FALSE	FALSE	1	1359	1	wfo-0000447724	586130-1	Myristica iners	SPECIES	wfo-4000025155	Blume	Myristicaceae	Myristica	iners				Bijdr. 575 1826	Accepted			2012-03-23	2012-03-23	http://www.theplantlist.org/tpl1.1/record/kew-2501141		FALSE					NO	Myristica iners	YES	YES
1360	2	Myristicaceae	Myristica lowiana	NA	Myristica lowiana	Myristica lowiana	FALSE	FALSE	TRUE	TRUE	TRUE	FALSE	FALSE	FALSE	1	1360	1	wfo-0000447790	586172-1	Myristica lowiana	SPECIES	wfo-4000025155	King	Myristicaceae	Myristica	lowiana				Ann. Roy. Bot. Gard. (Calcutta) 3(3): 293 1891	Unchecked			2012-03-23	2012-03-23	http://www.theplantlist.org/tpl1.1/record/kew-2501209		FALSE					NO	Myristica lowiana	YES	YES
1362	2	Myristicaceae	Myristica maxima	NA	Myristica maxima	Myristica maxima	FALSE	FALSE	TRUE	TRUE	TRUE	FALSE	FALSE	FALSE	1	1362	1	wfo-0000447809	586196-1	Myristica maxima	SPECIES	wfo-4000025155	Warb.	Myristicaceae	Myristica	maxima				Nova Acta Acad. Caes. Leop.-Carol. German. Nat. Cur. 68: 385 1897	Unchecked			2012-03-23	2012-03-23	http://www.theplantlist.org/tpl1.1/record/kew-2501230		FALSE					NO	Myristica maxima	YES	YES
1394	2	Myrtaceae	Eucalyptus globulus subsp. maidenii (as Eucalyptus maidenii)	YES	Eucalyptus maidenii	Eucalyptus maidenii	FALSE	FALSE	TRUE	TRUE	FALSE	FALSE	FALSE	FALSE	NA	1394	1	wfo-0000955003		Eucalyptus globulus subsp. maidenii	SUBSPECIES	wfo-0000954998	(F.Muell.) J.B.Kirkp.	Myrtaceae	Eucalyptus	globulus	maidenii	subsp.		Bot. J. Linn. Soc. 69: 101 1974	Accepted			2012-03-23	2012-03-23	http://www.theplantlist.org/tpl1.1/record/kew-73013		TRUE	Synonym	wfo-0000955315	Eucalyptus maidenii		YES	Eucalyptus maideni	NO	YES
1395	2	Myrtaceae	Eucalyptus globulus subsp. maidenii (as Eucalyptus maidenii)	YES	Eucalyptus globulus subsp. maidenii	Eucalyptus globulus subsp. maidenii	FALSE	FALSE	TRUE	TRUE	FALSE	FALSE	FALSE	FALSE	NA	1395	1	wfo-0000955003		Eucalyptus globulus subsp. maidenii	SUBSPECIES	wfo-0000954998	(F.Muell.) J.B.Kirkp.	Myrtaceae	Eucalyptus	globulus	maidenii	subsp.		Bot. J. Linn. Soc. 69: 101 1974	Accepted			2012-03-23	2012-03-23	http://www.theplantlist.org/tpl1.1/record/kew-73013		FALSE					YES	Eucalyptus globulus subsp. maideni	NO	YES
1396	2	Myrtaceae	Eucalyptus grandis	NA	Eucalyptus grandis	Eucalyptus grandis	FALSE	FALSE	FALSE	TRUE	FALSE	FALSE	FALSE	FALSE	NA	1396	1	wfo-0000955035	592976-1	Eucalyptus grandis	SPECIES	wfo-4000014088	W.Hill	Myrtaceae	Eucalyptus	grandis				Cat. Nat. Indust. Prod. Queensland 25 1862	Accepted			2012-03-23	2012-03-23	http://www.theplantlist.org/tpl1.1/record/kew-73044		FALSE				Accepted	YES	Eucalyptus grandi	NO	YES
1397	2	Myrtaceae	Eucalyptus longifolia	NA	Eucalyptus longifolia	Eucalyptus longifolia	FALSE	FALSE	FALSE	TRUE	FALSE	FALSE	FALSE	FALSE	NA	1397	2	wfo-0000955276	593079-1	Eucalyptus longifolia	SPECIES	wfo-4000014088	Link	Myrtaceae	Eucalyptus	longifolia				Enum. Hort. Berol. Alt. 2: 29 1822	Accepted			2012-03-23	2012-03-23	http://www.theplantlist.org/tpl1.1/record/kew-73281		FALSE				Not a synonym	YES	Eucalyptus longifoli	NO	YES
1402	2	Myrtaceae	Eucalyptus obliqua	NA	Eucalyptus obliqua	Eucalyptus obliqua	FALSE	FALSE	FALSE	TRUE	FALSE	FALSE	FALSE	FALSE	NA	1402	2	wfo-0000955448		Eucalyptus obliqua	SPECIES	wfo-4000014088	L'Hér.	Myrtaceae	Eucalyptus	obliqua				Sert. Angl. 18 1789	Accepted			2012-03-23	2012-03-23	http://www.theplantlist.org/tpl1.1/record/kew-73453		FALSE				Not a synonym	YES	Eucalyptus obliqu	NO	YES
1404	2	Myrtaceae	Eucalyptus papuana	NA	Eucalyptus papuana	Eucalyptus papuana	FALSE	FALSE	TRUE	TRUE	FALSE	FALSE	FALSE	FALSE	NA	1404	1	wfo-0000925562	986341-1	Corymbia papuana	SPECIES	wfo-4000009391	(F.Muell.) K.D.Hill & L.A.S.Johnson	Myrtaceae	Corymbia	papuana				Telopea 6: 405 1995	Accepted			2012-03-23	2012-03-23	http://www.theplantlist.org/tpl1.1/record/kew-48073		TRUE	Synonym	wfo-0000955561	Eucalyptus papuana		YES	Eucalyptus papuan	NO	YES
1431	2	Olacaceae	Coula edulis	NA	Coula edulis	Coula edulis	FALSE	FALSE	TRUE	TRUE	TRUE	FALSE	FALSE	FALSE	1	1431	1	wfo-0000624101	607746-1	Coula edulis	SPECIES	wfo-4000009496	Baill.	Olacaceae	Coula	edulis				Adansonia 3: 61 1862	Accepted			2012-03-23	2012-03-23	http://www.theplantlist.org/tpl1.1/record/kew-2740459		FALSE					NO	Coula edulis	YES	YES
1471	2	Primulaceae	Rapanea melanophloeos	NA	Rapanea melanophloeos	Rapanea melanophloeos	FALSE	FALSE	TRUE	TRUE	TRUE	FALSE	FALSE	FALSE	1	1471	1	wfo-0000404193		Rapanea melanophloeos	SPECIES	wfo-4000032547	(L.) Mez	Primulaceae	Rapanea	melanophloeos				Pflanzenr. IV, 236: 375 1902	Accepted			2012-03-23	2012-03-23	http://www.theplantlist.org/tpl1.1/record/kew-2425098		FALSE					NO	Rapanea melanophloeos	YES	YES
1475	2	Proteaceae	Roupala cordifolia	NA	Roupala cordifolia	Roupala cordifolia	FALSE	FALSE	TRUE	TRUE	TRUE	FALSE	FALSE	FALSE	1	1475	1	wfo-0000403823	706285-1	Roupala cordifolia	SPECIES	wfo-4000033541	Kunth	Proteaceae	Roupala	cordifolia				Nov. Gen. Sp. 2: 152 1817	Accepted			2012-03-23	2012-03-23	http://www.theplantlist.org/tpl1.1/record/kew-2424513		FALSE					NO	Roupala cordifolia	YES	YES
1482	2	Rhamnaceae	Frangula alnus (as Rhamnus frangula)	YES	Rhamnus frangula	Rhamnus frangula	FALSE	FALSE	TRUE	TRUE	FALSE	FALSE	FALSE	FALSE	NA	1482	1	wfo-0000691852	717344-1	Frangula alnus	SPECIES	wfo-4000015013	Mill.	Rhamnaceae	Frangula	alnus				Gard. Dict. ed. 8 1 1768	Accepted			2012-03-23	2012-03-23	http://www.theplantlist.org/tpl1.1/record/kew-2814031		TRUE	Synonym	wfo-0000460212	Rhamnus frangula		YES	Rhamnus frangul	NO	YES
1483	2	Rhamnaceae	Frangula alnus (as Rhamnus frangula)	YES	Frangula alnus	Frangula alnus	FALSE	FALSE	TRUE	TRUE	FALSE	FALSE	FALSE	FALSE	NA	1483	1	wfo-0000691852	717344-1	Frangula alnus	SPECIES	wfo-4000015013	Mill.	Rhamnaceae	Frangula	alnus				Gard. Dict. ed. 8 1 1768	Accepted			2012-03-23	2012-03-23	http://www.theplantlist.org/tpl1.1/record/kew-2814031		FALSE					YES	Frangula alnu	NO	YES
1485	2	Rhamnaceae	Krugiodendron ferreum	NA	Krugiodendron ferreum	Krugiodendron ferreum	FALSE	FALSE	TRUE	TRUE	TRUE	FALSE	FALSE	FALSE	1	1485	1	wfo-0000356032	133956-2	Krugiodendron ferreum	SPECIES	wfo-4000020240	(Vahl) Urb.	Rhamnaceae	Krugiodendron	ferreum				Symb. Antill. 3: 314 1902	Accepted			2012-03-23	2012-03-23	http://www.theplantlist.org/tpl1.1/record/kew-2333395		FALSE					NO	Krugiodendron ferreum	YES	YES
1494	2	Rosaceae	Crataegus azarolus	NA	Crataegus azarolus	Crataegus azarolus	FALSE	FALSE	FALSE	TRUE	FALSE	FALSE	FALSE	FALSE	NA	1494	1	wfo-0000988173	324722-2	Crataegus azarolus	SPECIES	wfo-4000009592	L.	Rosaceae	Crataegus	azarolus				Species plantarum, edition 1 ; 1753 477 1753	Accepted			2011-10-18	2011-10-18	http://www.theplantlist.org/tpl1.1/record/rjp-1605		FALSE				Accepted	YES	Crataegus azarolu	NO	YES
1495	2	Rosaceae	Crataegus coccinea	NA	Crataegus coccinea	Crataegus coccinea	FALSE	FALSE	FALSE	TRUE	FALSE	FALSE	FALSE	FALSE	NA	1495	5	wfo-0001011218	327922-2	Crataegus coccinea	SPECIES	wfo-4000009592	L.	Rosaceae	Crataegus	coccinea				Species plantarum, edition 1 ; 1753 476 1753	Accepted			2011-10-18	2011-10-18	http://www.theplantlist.org/tpl1.1/record/rjp-5174		FALSE				Not a synonym	YES	Crataegus coccine	NO	YES
1497	2	Rosaceae	Crataegus monogyna	NA	Crataegus monogyna	Crataegus monogyna	FALSE	FALSE	FALSE	TRUE	FALSE	FALSE	FALSE	FALSE	NA	1497	2	wfo-0001009785		Crataegus monogyna	SPECIES	wfo-4000009592	Jacq.	Rosaceae	Crataegus	monogyna				Flora austriacae sive Plantarum selectarum in Austriae Archiducatu sponte crescentium Icones ; 1773 50, t.292,f.l 1775	Accepted			2011-10-18	2011-10-18	http://www.theplantlist.org/tpl1.1/record/rjp-49		FALSE				Accepted	YES	Crataegus monogyn	NO	YES
1498	2	Rosaceae	Crataegus pinnatifida	NA	Crataegus pinnatifida	Crataegus pinnatifida	FALSE	FALSE	FALSE	TRUE	FALSE	FALSE	FALSE	FALSE	NA	1498	1	wfo-0000988959		Crataegus pinnatifida	SPECIES	wfo-4000009592	Bunge	Rosaceae	Crataegus	pinnatifida				Enumeratio plantarum, quas in China boreali collegit anno 1831 ; 1833 26 1833	Accepted			2011-10-18	2011-10-18	http://www.theplantlist.org/tpl1.1/record/rjp-1703		FALSE				Accepted	YES	Crataegus pinnatifid	NO	YES
1499	2	Rosaceae	Malus domestica	NA	Malus domestica	Malus domestica	FALSE	FALSE	FALSE	TRUE	FALSE	FALSE	FALSE	FALSE	NA	1499	2	wfo-0001008355		Malus domestica	SPECIES	wfo-4000022982	Borkh.	Rosaceae	Malus	domestica				Theoretisches-praktisches Handbuch der Forstbotanik und Forsttechnologie ; 1800 1272 1803	Accepted			2011-10-18	2011-10-18	http://www.theplantlist.org/tpl1.1/record/rjp-454		FALSE				Accepted	YES	Malus domestic	NO	YES
1500	2	Rosaceae	Malus pumila	NA	Malus pumila	Malus pumila	FALSE	FALSE	FALSE	TRUE	FALSE	FALSE	FALSE	FALSE	NA	1500	4	wfo-0001013584	726372-1	Malus pumila	SPECIES	wfo-4000022982	Mill.	Rosaceae	Malus	pumila				The gardeners dictionary: eighth edition ; 1768 Malus no.3 1768	Accepted			2011-10-18	2011-10-18	http://www.theplantlist.org/tpl1.1/record/rjp-5777		FALSE				Accepted	YES	Malus pumil	NO	YES
1503	2	Rosaceae	Prunus avium	NA	Prunus avium	Prunus avium	FALSE	FALSE	FALSE	TRUE	FALSE	FALSE	FALSE	FALSE	NA	1503	1	wfo-0001005630	160672-3	Prunus avium	SPECIES	wfo-4000031284	(L.) L.	Rosaceae	Prunus	avium				Flora svecica ; 1755 165 1755	Accepted			2011-10-18	2011-10-18	http://www.theplantlist.org/tpl1.1/record/rjp-383		FALSE				Accepted	YES	Prunus aviu	NO	YES
1504	2	Rosaceae	Prunus serotina	NA	Prunus serotina	Prunus serotina	FALSE	FALSE	FALSE	TRUE	FALSE	FALSE	FALSE	FALSE	NA	1504	1	wfo-0000995988	30010850-2	Prunus serotina	SPECIES	wfo-4000031284	Ehrh.	Rosaceae	Prunus	serotina				; 1784 285 1784	Accepted			2011-10-18	2011-10-18	http://www.theplantlist.org/tpl1.1/record/rjp-256		FALSE				Not a synonym	YES	Prunus serotin	NO	YES
1506	2	Rosaceae	Pyrus communis	NA	Pyrus communis	Pyrus communis	FALSE	FALSE	FALSE	TRUE	FALSE	FALSE	FALSE	FALSE	NA	1506	6	wfo-0001015799	30065762-2	Pyrus communis	SPECIES	wfo-4000032328	L.	Rosaceae	Pyrus	communis				Species plantarum, edition 1 ; 1753 479 1753	Accepted			2011-10-18	2011-10-18	http://www.theplantlist.org/tpl1.1/record/rjp-63		FALSE				Accepted	YES	Pyrus communi	NO	YES
1507	2	Rosaceae	Sorbus aria	NA	Sorbus aria	Sorbus aria	FALSE	FALSE	FALSE	TRUE	FALSE	FALSE	FALSE	FALSE	NA	1507	2	wfo-0000996176	741629-1	Sorbus aria	SPECIES	wfo-4000035797	(L.) Crantz	Rosaceae	Sorbus	aria				Stirpium austriarum fasciculus ; 1762 46, t.2,f.2 1763	Accepted			2011-10-18	2011-10-18	http://www.theplantlist.org/tpl1.1/record/rjp-258		FALSE				Accepted	YES	Sorbus ari	NO	YES
1508	2	Rosaceae	Sorbus aucuparia	NA	Sorbus aucuparia	Sorbus aucuparia	FALSE	FALSE	FALSE	TRUE	FALSE	FALSE	FALSE	FALSE	NA	1508	6	wfo-0001016186	741641-1	Sorbus aucuparia	SPECIES	wfo-4000035797	L.	Rosaceae	Sorbus	aucuparia				Species plantarum, edition 1 ; 1753 477 1753	Accepted			2011-10-18	2011-10-18	http://www.theplantlist.org/tpl1.1/record/rjp-68		FALSE				Not a synonym	YES	Sorbus aucupari	NO	YES
1509	2	Rosaceae	Sorbus intermedia	NA	Sorbus intermedia	Sorbus intermedia	FALSE	FALSE	FALSE	TRUE	FALSE	FALSE	FALSE	FALSE	NA	1509	4	wfo-0001014957		Sorbus intermedia	SPECIES	wfo-4000035797	(Ehrh.) Pers.	Rosaceae	Sorbus	intermedia				Synopsis plantarum ; 1805 38 1806	Accepted			2011-10-18	2011-10-18	http://www.theplantlist.org/tpl1.1/record/rjp-616		FALSE				Accepted	YES	Sorbus intermedi	NO	YES
1510	2	Rosaceae	Sorbus torminalis	NA	Sorbus torminalis	Sorbus torminalis	FALSE	FALSE	FALSE	TRUE	FALSE	FALSE	FALSE	FALSE	NA	1510	2	wfo-0001014076		Sorbus torminalis	SPECIES	wfo-4000035797	(L.) Crantz	Rosaceae	Sorbus	torminalis				Stirpium austriarum fasciculus ; 1762 45 1763	Accepted			2011-10-18	2011-10-18	http://www.theplantlist.org/tpl1.1/record/rjp-595		FALSE				Accepted	YES	Sorbus torminali	NO	YES
1511	2	Rubiaceae	Balmea stormiae	NA	Balmea stormiae	Balmea stormiae	FALSE	FALSE	TRUE	TRUE	TRUE	FALSE	FALSE	FALSE	1	1511	1	wfo-0000316026		Balmea stormae	SPECIES	wfo-4000003975	Martínez	Rubiaceae	Balmea	stormae				Bull. Torrey Bot. Club 69: 438 1942	Accepted			2012-03-23	2012-03-23	http://www.theplantlist.org/tpl1.1/record/kew-19698		FALSE					NO	Balmea stormia	NO	NO	YES	spelling variant
1517	2	Rubiaceae	Exostema caribaeum	NA	Exostema caribaeum	Exostema caribaeum	FALSE	FALSE	TRUE	TRUE	TRUE	FALSE	FALSE	FALSE	1	1517	1	wfo-0000966139	1125915-2	Exostema caribaeum	SPECIES	wfo-4000014482	(Jacq.) Schult.	Rubiaceae	Exostema	caribaeum				Syst. Veg. 5: 19 1819	Accepted			2012-03-23	2012-03-23	http://www.theplantlist.org/tpl1.1/record/kew-83532		FALSE					NO	Exostema caribaeum	YES	YES
1535	2	Rutaceae	Flindersia ifflaiana	NA	Flindersia ifflaiana	Flindersia ifflaiana	FALSE	FALSE	TRUE	TRUE	TRUE	FALSE	FALSE	FALSE	1	1535	1	wfo-0000691384	578489-1	Flindersia ifflaiana	SPECIES	wfo-4000014860	F.Muell.	Rutaceae	Flindersia	ifflaiana				Fragm. 10: 94 1877	Accepted			2012-03-23	2012-03-23	http://www.theplantlist.org/tpl1.1/record/kew-2813499		FALSE					NO	Flindersia ifflaiana	YES	YES
1542	2	Rutaceae	Zanthoxylum gilletii	NA	Zanthoxylum gilletii	Zanthoxylum gilletii	FALSE	FALSE	TRUE	TRUE	TRUE	FALSE	FALSE	FALSE	1	1542	1	wfo-0000429498		Zanthoxylum gilletii	SPECIES	wfo-4000041155	(De Wild.) P.G.Waterman	Rutaceae	Zanthoxylum	gilletii				Taxon 23: 363 1975	Accepted			2012-03-23	2012-03-23	http://www.theplantlist.org/tpl1.1/record/kew-2469299		FALSE					NO	Zanthoxylum gilletii	YES	YES
1551	2	Salicaceae	Homalium foetidum	NA	Homalium foetidum	Homalium foetidum	FALSE	FALSE	FALSE	TRUE	FALSE	FALSE	FALSE	FALSE	NA	1551	1	wfo-0000926250	779790-1	Homalium foetidum	SPECIES	wfo-4000018148	Benth.	Salicaceae	Homalium	foetidum				J. Proc. Linn. Soc., Bot. 4: 37 1860	Unchecked			2012-03-23	2012-03-23	http://www.theplantlist.org/tpl1.1/record/kew-4852664		FALSE				smallest ID	YES	Homalium foetidu	NO	YES
1556	2	Salicaceae	Populus canescens	NA	Populus canescens	Populus canescens	FALSE	FALSE	TRUE	TRUE	TRUE	FALSE	FALSE	FALSE	1	1556	1	wfo-0000928145	776626-1	Populus ×canescens	SPECIES	wfo-4000030925	(Aiton) Sm.	Salicaceae	Populus	canescens				Fl. Brit. 3: 1080 1804	Accepted			2012-03-26	2012-03-26	http://www.theplantlist.org/tpl1.1/record/kew-5000115	×	FALSE					NO	Populus canescen	NO	NO	YES	this is a hybrid
1568	2	Salicaceae	Salix cinerea	NA	Salix cinerea	Salix cinerea	FALSE	FALSE	FALSE	TRUE	FALSE	FALSE	FALSE	FALSE	NA	1568	1	wfo-0000929149	301107-2	Salix cinerea	SPECIES	wfo-4000033844	L.	Salicaceae	Salix	cinerea				Sp. Pl. 1021 1753	Accepted			2012-03-26	2012-03-26	http://www.theplantlist.org/tpl1.1/record/kew-5001635		FALSE				Not a synonym	YES	Salix cinere	NO	YES
1575	2	Salicaceae	Salix x fragilis	NA	Salix ×fragilis	Salix x fragilis	FALSE	FALSE	FALSE	TRUE	FALSE	FALSE	FALSE	FALSE	NA	1575	2	wfo-0000928470	777611-1	Salix ×fragilis	SPECIES	wfo-4000033844	L.	Salicaceae	Salix	fragilis				Sp. Pl. 1017 1753	Accepted			2012-03-26	2012-03-26	http://www.theplantlist.org/tpl1.1/record/kew-5000691	×	FALSE				Not a synonym	NO	Salix x fragili	NO	YES	YES	hybrid notation
1580	2	Sapindaceae	Acer palmatum	NA	Acer palmatum	Acer palmatum	FALSE	FALSE	FALSE	TRUE	FALSE	FALSE	FALSE	FALSE	NA	1580	1	wfo-0000514777	927504-1	Acer palmatum	SPECIES	wfo-4000000188	Thunb.	Sapindaceae	Acer	palmatum				Syst. Veg. ed. 14 911 1784	Accepted			2012-03-26	2012-03-26	http://www.theplantlist.org/tpl1.1/record/kew-2616153		FALSE				Not a synonym	YES	Acer palmatu	NO	YES
1590	2	Sapindaceae	Aesculus glabra	NA	Aesculus glabra	Aesculus glabra	FALSE	FALSE	TRUE	TRUE	TRUE	FALSE	FALSE	FALSE	1	1590	1	wfo-0000522275	30124420-2	Aesculus glabra	SPECIES	wfo-4000000812	Willd.	Sapindaceae	Aesculus	glabra				Enum. Pl. 405 1809	Accepted			2012-03-26	2012-03-26	http://www.theplantlist.org/tpl1.1/record/kew-2624506		FALSE					NO	Aesculus glabra	YES	YES
1603	2	Sapotaceae	Chrysophyllum beguei	NA	Chrysophyllum beguei	Chrysophyllum beguei	FALSE	FALSE	TRUE	TRUE	TRUE	FALSE	FALSE	FALSE	1	1603	1	wfo-0000854366	786304-1	Chrysophyllum beguei	SPECIES	wfo-4000008232	Aubrév. & Pellegr.	Sapotaceae	Chrysophyllum	beguei				Bull. Soc. Bot. France 81: 795 1934 publ. 1935	Accepted			2012-03-26	2012-03-26	http://www.theplantlist.org/tpl1.1/record/kew-39986		FALSE					NO	Chrysophyllum beguei	YES	YES
1604	2	Sapotaceae	Chrysophyllum boivinianum (as Gambeya madagascariensis)	YES	Gambeya madagascariensis	Gambeya madagascariensis	FALSE	FALSE	TRUE	TRUE	FALSE	FALSE	FALSE	FALSE	NA	1604	1	wfo-0000854394	786307-1	Chrysophyllum boivinianum	SPECIES	wfo-4000008232	(Pierre) Baehni	Sapotaceae	Chrysophyllum	boivinianum				Boissiera 11: 76 1965	Accepted			2012-03-26	2012-03-26	http://www.theplantlist.org/tpl1.1/record/kew-39989		TRUE	Synonym	wfo-0000970706	Gambeya madagascariensis		YES	Gambeya madagascariensi	NO	YES
1605	2	Sapotaceae	Chrysophyllum boivinianum (as Gambeya madagascariensis)	YES	Chrysophyllum boivinianum	Chrysophyllum boivinianum	FALSE	FALSE	TRUE	TRUE	FALSE	FALSE	FALSE	FALSE	NA	1605	1	wfo-0000854394	786307-1	Chrysophyllum boivinianum	SPECIES	wfo-4000008232	(Pierre) Baehni	Sapotaceae	Chrysophyllum	boivinianum				Boissiera 11: 76 1965	Accepted			2012-03-26	2012-03-26	http://www.theplantlist.org/tpl1.1/record/kew-39989		FALSE					YES	Chrysophyllum boivinianu	NO	YES
1608	2	Sapotaceae	Chrysophyllum lacourtianum (& as Gambeya lacourtiana)	YES	Gambeya lacourtiana	Gambeya lacourtiana	FALSE	FALSE	TRUE	TRUE	FALSE	FALSE	FALSE	FALSE	NA	1608	1	wfo-0000855810	786428-1	Chrysophyllum lacourtianum	SPECIES	wfo-4000008232	De Wild.	Sapotaceae	Chrysophyllum	lacourtianum				Miss. Ém. Laurent 1: 425 1907	Accepted			2012-03-26	2012-03-26	http://www.theplantlist.org/tpl1.1/record/kew-40126		TRUE	Synonym	wfo-0000970704	Gambeya lacourtiana		YES	Gambeya lacourtian	NO	YES
1609	2	Sapotaceae	Chrysophyllum lacourtianum (& as Gambeya lacourtiana)	YES	Chrysophyllum lacourtianum	Chrysophyllum lacourtianum	FALSE	FALSE	TRUE	TRUE	FALSE	FALSE	FALSE	FALSE	NA	1609	1	wfo-0000855810	786428-1	Chrysophyllum lacourtianum	SPECIES	wfo-4000008232	De Wild.	Sapotaceae	Chrysophyllum	lacourtianum				Miss. Ém. Laurent 1: 425 1907	Accepted			2012-03-26	2012-03-26	http://www.theplantlist.org/tpl1.1/record/kew-40126		FALSE					YES	Chrysophyllum lacourtianu	NO	YES
1617	2	Sapotaceae	Madhuca aspera	NA	Madhuca aspera	Madhuca aspera	FALSE	FALSE	TRUE	TRUE	TRUE	FALSE	FALSE	FALSE	1	1617	1	wfo-0000232697	787439-1	Madhuca aspera	SPECIES	wfo-4000022825	H.J.Lam	Sapotaceae	Madhuca	aspera				Bull. Jard. Bot. Buitenzorg III, 7: 174 1925	Accepted			2012-03-26	2012-03-26	http://www.theplantlist.org/tpl1.1/record/kew-117170		FALSE					NO	Madhuca aspera	YES	YES
1618	2	Sapotaceae	Madhuca bejaudii	NA	Madhuca bejaudii	Madhuca bejaudii	FALSE	FALSE	TRUE	TRUE	TRUE	FALSE	FALSE	FALSE	1	1618	1	wfo-0000232701	787442-1	Madhuca bejaudii	SPECIES	wfo-4000022825	Aubrév.	Sapotaceae	Madhuca	bejaudii				in Fl. Camb., Laos & Vietn. 3: 38 1963	Accepted			2012-03-26	2012-03-26	http://www.theplantlist.org/tpl1.1/record/kew-117174		FALSE					NO	Madhuca bejaudii	YES	YES
1622	2	Sapotaceae	Madhuca longifolia	NA	Madhuca longifolia	Madhuca longifolia	FALSE	FALSE	TRUE	TRUE	TRUE	FALSE	FALSE	FALSE	1	1622	1	wfo-0000232785	787505-1	Madhuca longifolia	SPECIES	wfo-4000022825	(J.Koenig ex L.) J.F.Macbr.	Sapotaceae	Madhuca	longifolia				Contr. Gray Herb. n.s., 53: 17 1918	Accepted			2012-03-26	2012-03-26	http://www.theplantlist.org/tpl1.1/record/kew-117250		FALSE					NO	Madhuca longifolia	YES	YES
1625	2	Sapotaceae	Madhuca neriifolia	NA	Madhuca neriifolia	Madhuca neriifolia	FALSE	FALSE	TRUE	TRUE	TRUE	FALSE	FALSE	FALSE	1	1625	1	wfo-0000232808	787524-1	Madhuca neriifolia	SPECIES	wfo-4000022825	(Moon) H.J.Lam	Sapotaceae	Madhuca	neriifolia				Bull. Jard. Bot. Buitenzorg III, 7: 183 1925	Accepted			2012-03-26	2012-03-26	http://www.theplantlist.org/tpl1.1/record/kew-117271		FALSE					NO	Madhuca neriifolia	YES	YES
1626	2	Sapotaceae	Madhuca pasquieri	NA	Madhuca pasquieri	Madhuca pasquieri	FALSE	FALSE	TRUE	TRUE	TRUE	FALSE	FALSE	FALSE	1	1626	1	wfo-0000232822	787534-1	Madhuca pasquieri	SPECIES	wfo-4000022825	(Dubard) H.J.Lam	Sapotaceae	Madhuca	pasquieri				Bull. Jard. Bot. Buitenzorg III, 7: 182 1925	Accepted			2012-03-26	2012-03-26	http://www.theplantlist.org/tpl1.1/record/kew-117285		FALSE					NO	Madhuca pasquieri	YES	YES
1627	2	Sapotaceae	Madhuca philippinensis	NA	Madhuca philippinensis	Madhuca philippinensis	FALSE	FALSE	TRUE	TRUE	TRUE	FALSE	FALSE	FALSE	1	1627	1	wfo-0000232702	787443-1	Madhuca betis	SPECIES	wfo-4000022825	(Blanco) J.F.Macbr.	Sapotaceae	Madhuca	betis				Contr. Gray Herb. n.s., 53: 18 1918	Accepted			2012-03-26	2012-03-26	http://www.theplantlist.org/tpl1.1/record/kew-117175		TRUE	Synonym	wfo-0000232828	Madhuca philippinensis		NO	Madhuca philippinensis	YES	YES
1629	2	Sapotaceae	Madhuca sericera	NA	Madhuca sericera	Madhuca sericera	FALSE	FALSE	TRUE	TRUE	TRUE	FALSE	FALSE	FALSE	2	1629	1	wfo-0000232845	787553-1	Madhuca sericea	SPECIES	wfo-4000022825	(Miq.) S.Moore	Sapotaceae	Madhuca	sericea				J. Bot. 64(Suppl.): 147 1926	Accepted			2012-03-26	2012-03-26	http://www.theplantlist.org/tpl1.1/record/kew-117305		FALSE					NO	Madhuca sericera	NO	NO	YES	spelling variant
1635	2	Sapotaceae	Manilkara huberi	NA	Manilkara huberi	Manilkara huberi	FALSE	FALSE	FALSE	TRUE	FALSE	FALSE	FALSE	FALSE	NA	1635	1	wfo-0000235888	152609-2	Manilkara huberi	SPECIES	wfo-4000023042	(Ducke) Standl.	Sapotaceae	Manilkara	huberi				Trop. Woods 33: 19 1933	Accepted			2012-03-26	2012-03-26	http://www.theplantlist.org/tpl1.1/record/kew-120173		FALSE				Not a synonym	YES	Manilkara huber	NO	YES
1643	2	Sapotaceae	Mimusops elengi	NA	Mimusops elengi	Mimusops elengi	FALSE	FALSE	FALSE	TRUE	FALSE	FALSE	FALSE	FALSE	NA	1643	2	wfo-0000244577	787918-1	Mimusops elengi	SPECIES	wfo-4000024338	L.	Sapotaceae	Mimusops	elengi				Sp. Pl. 349 1753	Accepted			2012-03-26	2012-03-26	http://www.theplantlist.org/tpl1.1/record/kew-128461		FALSE				Not a synonym	YES	Mimusops eleng	NO	YES
1645	2	Sapotaceae	Palaquium fidjiense	NA	Palaquium fidjiense	Palaquium fidjiense	FALSE	FALSE	TRUE	TRUE	TRUE	FALSE	FALSE	FALSE	1	1645	1	wfo-0000262540	788299-1	Palaquium fidjiense	SPECIES	wfo-4000027771	Pierre ex Dubard	Sapotaceae	Palaquium	fidjiense				Bull. Soc. Bot. France 56(16): 10 1909	Accepted			2012-03-26	2012-03-26	http://www.theplantlist.org/tpl1.1/record/kew-145697		FALSE					NO	Palaquium fidjiense	YES	YES
1649	2	Sapotaceae	Palaquium hornei	NA	Palaquium hornei	Palaquium hornei	FALSE	FALSE	TRUE	TRUE	TRUE	FALSE	FALSE	FALSE	1	1649	1	wfo-0000262581	788322-1	Palaquium hornei	SPECIES	wfo-4000027771	(Hartog ex Baker) Dubard	Sapotaceae	Palaquium	hornei				Bull. Soc. Bot. France 56(16): 10 1909	Accepted			2012-03-26	2012-03-26	http://www.theplantlist.org/tpl1.1/record/kew-145733		FALSE					NO	Palaquium hornei	YES	YES
1652	2	Sapotaceae	Palaquium obovatum	NA	Palaquium obovatum	Palaquium obovatum	FALSE	FALSE	FALSE	TRUE	FALSE	FALSE	FALSE	FALSE	NA	1652	1	wfo-0000262633	788369-1	Palaquium obovatum	SPECIES	wfo-4000027771	(Griff.) Engl.	Sapotaceae	Palaquium	obovatum				Bot. Jahrb. Syst. 12: 511 1890	Accepted			2012-03-26	2012-03-26	http://www.theplantlist.org/tpl1.1/record/kew-145781		FALSE				Not a synonym	YES	Palaquium obovatu	NO	YES
1661	2	Sapotaceae	Payena lucida	NA	Payena lucida	Payena lucida	FALSE	FALSE	FALSE	TRUE	FALSE	FALSE	FALSE	FALSE	NA	1661	2	wfo-0000266083	788510-1	Payena lucida	SPECIES	wfo-4000028371	A.DC.	Sapotaceae	Payena	lucida				Prodr. 8: 197 1844	Accepted			2012-03-26	2012-03-26	http://www.theplantlist.org/tpl1.1/record/kew-149137		FALSE				Not a synonym	YES	Payena lucid	NO	YES
1672	2	Sapotaceae	Tieghemella heckelii	NA	Tieghemella heckelii	Tieghemella heckelii	FALSE	FALSE	FALSE	TRUE	FALSE	FALSE	FALSE	FALSE	NA	1672	1	wfo-0000325065		Tieghemella heckelii	SPECIES	wfo-4000038400	(A.Chev.) Pierre ex Dubard	Sapotaceae	Tieghemella	heckelii				Ann. Mus. Colon. Marseille III, 3: 33 1915	Accepted			2012-03-26	2012-03-26	http://www.theplantlist.org/tpl1.1/record/kew-205758		FALSE				Accepted	YES	Tieghemella heckeli	NO	YES
1685	2	Theaceae	Schima wallichii	NA	Schima wallichii	Schima wallichii	FALSE	FALSE	FALSE	TRUE	FALSE	FALSE	FALSE	FALSE	NA	1685	1	wfo-0001142186		Schima wallichii	SPECIES	wfo-4000034330	Choisy	Theaceae	Schima	wallichii				Syst. Verz. 144 1854	Accepted			2012-04-18	2012-04-18	http://www.theplantlist.org/tpl1.1/record/tro-31600254		FALSE				Accepted	YES	Schima wallichi	NO	YES
1686	2	Thymelaeaceae	Aquilaria malaccensis	NA	Aquilaria malaccensis	Aquilaria malaccensis	FALSE	FALSE	FALSE	TRUE	FALSE	FALSE	FALSE	FALSE	NA	1686	2	wfo-0001142510	830835-1	Aquilaria malaccensis	SPECIES	wfo-4000002805	Lam.	Thymelaeaceae	Aquilaria	malaccensis				Encycl. 1(1): 49 1783	Accepted			2012-04-18	2012-04-18	http://www.theplantlist.org/tpl1.1/record/tro-32000450		FALSE				Not a synonym	YES	Aquilaria malaccensi	NO	YES
1692	2	Ulmaceae	Phyllostylon rhamnoides	NA	Phyllostylon rhamnoides	Phyllostylon rhamnoides	FALSE	FALSE	TRUE	TRUE	TRUE	FALSE	FALSE	FALSE	1	1692	1	wfo-0000473111	855199-1	Phyllostylon rhamnoides	SPECIES	wfo-4000029472	(J.Poiss.) Taub.	Ulmaceae	Phyllostylon	rhamnoides				Oesterr. Bot. Z. 40: 409 1890	Accepted			2012-03-26	2012-03-26	http://www.theplantlist.org/tpl1.1/record/kew-2546267		FALSE					NO	Phyllostylon rhamnoide	NO	NO	YES	spelling variant
1695	2	Ulmaceae	Ulmus campestris	NA	Ulmus campestris	Ulmus campestris	FALSE	FALSE	FALSE	TRUE	FALSE	FALSE	FALSE	FALSE	NA	1695	1	wfo-0000416717	856863-1	Ulmus glabra	SPECIES	wfo-4000039733	Huds.	Ulmaceae	Ulmus	glabra				Fl. Angl. 95 1762	Accepted			2012-03-26	2012-03-26	http://www.theplantlist.org/tpl1.1/record/kew-2448690		TRUE	Synonym	wfo-0000417542	Ulmus campestris	smallest ID	YES	Ulmus campestri	NO	YES
1697	2	Ulmaceae	Ulmus glabra	NA	Ulmus glabra	Ulmus glabra	FALSE	FALSE	FALSE	TRUE	FALSE	FALSE	FALSE	FALSE	NA	1697	1	wfo-0000416717	856863-1	Ulmus glabra	SPECIES	wfo-4000039733	Huds.	Ulmaceae	Ulmus	glabra				Fl. Angl. 95 1762	Accepted			2012-03-26	2012-03-26	http://www.theplantlist.org/tpl1.1/record/kew-2448690		FALSE				Not a synonym	YES	Ulmus glabr	NO	YES
1701	2	Ulmaceae	Ulmus pumila	NA	Ulmus pumila	Ulmus pumila	FALSE	FALSE	FALSE	TRUE	FALSE	FALSE	FALSE	FALSE	NA	1701	1	wfo-0000416815	303333-2	Ulmus pumila	SPECIES	wfo-4000039733	L.	Ulmaceae	Ulmus	pumila				Sp. Pl. 226 1753	Accepted			2012-03-26	2012-03-26	http://www.theplantlist.org/tpl1.1/record/kew-2448824		FALSE				Accepted	YES	Ulmus pumil	NO	YES
1704	2	Ulmaceae	Zelkova serrata	NA	Zelkova serrata	Zelkova serrata	FALSE	FALSE	FALSE	TRUE	FALSE	FALSE	FALSE	FALSE	NA	1704	1	wfo-0001143208	858079-1	Zelkova serrata	SPECIES	wfo-4000041177	(Thunb.) Makino	Ulmaceae	Zelkova	serrata				Bot. Mag. (Tokyo) 17: 13 1903	Accepted			2012-04-18	2012-04-18	http://www.theplantlist.org/tpl1.1/record/tro-33300215		FALSE				Accepted	YES	Zelkova serrat	NO	YES
1705	2	Urticaceae	Cecropia peltata	NA	Cecropia peltata	Cecropia peltata	FALSE	FALSE	FALSE	TRUE	FALSE	FALSE	FALSE	FALSE	NA	1705	1	wfo-0000592298		Cecropia peltata	SPECIES	wfo-4000007108	L.	Urticaceae	Cecropia	peltata				Pl. Jamaic. Pug. 28 1759	Accepted			2012-03-26	2012-03-26	http://www.theplantlist.org/tpl1.1/record/kew-2707099		FALSE				Not a synonym	YES	Cecropia peltat	NO	YES
1706	2	Urticaceae	Cecropia sciadophylla	NA	Cecropia sciadophylla	Cecropia sciadophylla	FALSE	FALSE	TRUE	TRUE	TRUE	FALSE	FALSE	FALSE	1	1706	1	wfo-0000592336	850970-1	Cecropia sciadophylla	SPECIES	wfo-4000007108	Mart.	Urticaceae	Cecropia	sciadophylla				Flora 24(2 Beibl.): 93 1841	Accepted			2012-03-26	2012-03-26	http://www.theplantlist.org/tpl1.1/record/kew-2707133		FALSE					NO	Cecropia sciadophylla	YES	YES
1708	2	Vochysiaceae	Erisma calcaratum	NA	Erisma calcaratum	Erisma calcaratum	FALSE	FALSE	TRUE	TRUE	TRUE	FALSE	FALSE	FALSE	1	1708	1	wfo-0000676209	870864-1	Erisma calcaratum	SPECIES	wfo-4000013900	(Link) Warm.	Vochysiaceae	Erisma	calcaratum				Fl. Bras. 13(2): 111 1875	Accepted			2012-03-26	2012-03-26	http://www.theplantlist.org/tpl1.1/record/kew-2797610		FALSE					NO	Erisma calcaratum	YES	YES
1728	2	Vochysiaceae	Vochysia lehmannii	NA	Vochysia lehmannii	Vochysia lehmannii	FALSE	FALSE	TRUE	TRUE	TRUE	FALSE	FALSE	FALSE	1	1728	1	wfo-0000424549	266331-2	Vochysia lehmannii	SPECIES	wfo-4000040405	Hieron.	Vochysiaceae	Vochysia	lehmannii				Bot. Jahrb. Syst. 20(49): 38 1895	Accepted			2012-03-26	2012-03-26	http://www.theplantlist.org/tpl1.1/record/kew-2461051		FALSE					NO	Vochysia lehmannii	YES	YES
