# Supplementary material for: WorldFlora: An R package for exact and fuzzy matching of plant names against the World Flora Online taxonomic backbone data
Source: Appl Plant Sci. 2020 Sep 25;8(9):e11388. doi: 10.1002/aps3.11388 (PMC7526431; doi:10.1002/aps3.11388)
Supplement: Supplementary file 3 — APPENDIX S3. Details of the data, scripts, and WorldFlora results for the analysis of the “Wagner” data set. [file APS3-8-e11388-s003.xlsx]

## Sheet: Overview
Kindt-Applications in Plant Sciences 2020 8(9)-Data Supplement S3
DOI 10.1002/aps3.11388
Appendix S3. Details of the data, scripts, and WorldFlora results for the analysis of the “Wagner” data set.
Sheet
Taxa	This sheet contains the data set analyzed using WorldFlora::WFO.match.
	The data set was copied from the following document:
	Wagner, V. 2016. A review of software tools for spell-checking taxon names in vegetation databases. Journal of Vegetation Science 27: 1323–1327.
	Appendices S1-S3
	The data were downloaded on 7 January 2019.
	Similar to the analysis by Wagner, the final character of the plant names was deleted. This was done directly in Excel however (column 'Taxon.submit').
	Based on an analysis of the results obtained via functions WFO.match and WFO.one, the only taxa that were retained in this document were those with synonym matches, with a fuzzy distance larger than 1 (as the analysis resulted in a minimum fuzzy distance of 1), or where the submitted name was different from the expected name.
	Note that the Rcmdr and BiodiversityR (using Rcmdr) R packages provide graphical user inferface menu options to import Excel files into R.
WFO.match	This sheet contains the data set created by function WFO.match via script (note that R is case-sensitive):
	Wagner.checked1 <- WFO.match(Wagner.input, WFO.file=WFO.file.RK, spec.name="Taxon.submit", Fuzzy.max=2500, counter=10, verbose=T)
	Note that the user first needs to download and unzip the taxonomic backbone data ('classification.txt') from http://www.worldfloraonline.org/downloadData.
	WFO Taxonomic Backbone
	The location of the file 'classification.txt' can be specified with the following script:
	WFO.file.RK <- file.choose()
WFO.one	This sheet contains the data set created by function WFO.one via script (note that R is case-sensitive):
	Wagner.one <- WFO.one(Wagner.checked1, spec.name="Taxon.submit", counter=10, verbose=T)
	Columns 'Correct' and those to the right of this column were added afterwards during analysis of the results.

## Sheet: Taxa
Appendix	taxon	region	rank	organism_group	Taxon.submit
S1	Aceraceae	NAmerica	family	vascular	Aceracea
S1	Najadaceae	NAmerica	family	vascular	Najadacea
S1	Poaceae	NAmerica	family	vascular	Poacea
S1	Punicaceae	NAmerica	family	vascular	Punicacea
S1	Sabiaceae	NAmerica	family	vascular	Sabiacea
S1	Taccaceae	NAmerica	family	vascular	Taccacea
S1	Theophrastaceae	NAmerica	family	vascular	Theophrastacea
S1	Tiliacae	NAmerica	family	vascular	Tiliaca
S1	Vittariaceae	NAmerica	family	vascular	Vittariacea
S1	Allium	NAmerica	genus	vascular	Alliu
S1	Arabis	NAmerica	genus	vascular	Arabi
S1	Astragalus	NAmerica	genus	vascular	Astragalu
S1	Echium	NAmerica	genus	vascular	Echiu
S1	Festuca	NAmerica	genus	vascular	Festuc
S1	Frasera	NAmerica	genus	vascular	Fraser
S1	Gagea	NAmerica	genus	vascular	Gage
S1	Lomatium	NAmerica	genus	vascular	Lomatiu
S1	Piper	NAmerica	genus	vascular	Pipe
S1	Betula x neoborealis	NAmerica	hybrid	vascular	Betula x neoboreali
S1	Delphinium x pavonaceum	NAmerica	hybrid	vascular	Delphinium x pavonaceu
S1	Mitella x intermedia	NAmerica	hybrid	vascular	Mitella x intermedi
S1	Adiantum x tracyi	NAmerica	hybrid	vascular	Adiantum x tracy
S1	Crataegus x whittakeri	NAmerica	hybrid	vascular	Crataegus x whittaker
S1	Carex acuta x elata	NAmerica	hybrid	vascular	Carex acuta x elat
S1	Ludwigia x lacustris	NAmerica	hybrid	vascular	Ludwigia x lacustri
S1	Potamogeton x argutulus	NAmerica	hybrid	vascular	Potamogeton x argutulu
S1	Phlox x rugelii	NAmerica	hybrid	vascular	Phlox x rugeli
S1	Vernonia x guadalupensis	NAmerica	hybrid	vascular	Vernonia x guadalupensi
S1	Vaccinium x atlanticum	NAmerica	hybrid	vascular	Vaccinium x atlanticu
S1	Ilex collina	NAmerica	species	vascular	Ilex collin
S1	Lloydia serotina	NAmerica	species	vascular	Lloydia serotin
S1	Lotus nuttallianus	NAmerica	species	vascular	Lotus nuttallianu
S1	Poa secunda	NAmerica	species	vascular	Poa secund
S1	Achnatherum occidentale subsp. californicum	NAmerica	subspecies	vascular	Achnatherum occidentale subsp. californicu
S1	Centaurea stoebe subsp. micranthos	NAmerica	subspecies	vascular	Centaurea stoebe subsp. micrantho
S1	Elymus alaskanus subsp. latiglumis	NAmerica	subspecies	vascular	Elymus alaskanus subsp. latiglumi
S1	Festuca altaica subsp. hallii	NAmerica	subspecies	vascular	Festuca altaica subsp. halli
S1	Honckenya peploides subsp. diffusa	NAmerica	subspecies	vascular	Honckenya peploides subsp. diffus
S1	Minuartia nuttallii subsp. fragilis	NAmerica	subspecies	vascular	Minuartia nuttallii subsp. fragili
S1	Pulsatilla patens subsp. multifida	NAmerica	subspecies	vascular	Pulsatilla patens subsp. multifid
S1	Abies grandis subsp. idahoensis	NAmerica	subspecies	vascular	Abies grandis subsp. idahoensi
S1	Abies balsamea subsp. lasiocarpa	NAmerica	subspecies	vascular	Abies balsamea subsp. lasiocarp
S1	Abutilon incanum subsp. pringlei	NAmerica	subspecies	vascular	Abutilon incanum subsp. pringle
S1	Acanthomintha obovata subsp. cordata	NAmerica	subspecies	vascular	Acanthomintha obovata subsp. cordat
S1	Acer glabrum subsp. neomexicanum	NAmerica	subspecies	vascular	Acer glabrum subsp. neomexicanu
S1	Betula pubescens subsp. tortuosa	NAmerica	subspecies	vascular	Betula pubescens subsp. tortuos
S1	Bigelowia nudata subsp. australis	NAmerica	subspecies	vascular	Bigelowia nudata subsp. australi
S1	Braya glabella subsp. prostrata	NAmerica	subspecies	vascular	Braya glabella subsp. prostrat
S1	Deinandra corymbosa subsp. macrocephala	NAmerica	subspecies	vascular	Deinandra corymbosa subsp. macrocephal
S1	Fragaria virginiana subsp. grayana	NAmerica	subspecies	vascular	Fragaria virginiana subsp. grayan
S1	Keckiella antirrhinoides subsp. microphylla	NAmerica	subspecies	vascular	Keckiella antirrhinoides subsp. microphyll
S1	Lagophylla ramosissima subsp. congesta	NAmerica	subspecies	vascular	Lagophylla ramosissima subsp. congest
S1	Lathyrus brachycalyx subsp. zionis	NAmerica	subspecies	vascular	Lathyrus brachycalyx subsp. zioni
S1	Alnus viridis ssp. crispa	NAmerica	subspecies	vascular	Alnus viridis ssp. crisp
S1	Sedum radiatum subsp. depauperatum	NAmerica	subspecies	vascular	Sedum radiatum subsp. depauperatu
S1	Rumex acetosa subsp. alpestris	NAmerica	subspecies	vascular	Rumex acetosa subsp. alpestri
S1	Rumex paucifolius subsp. gracilescens	NAmerica	subspecies	vascular	Rumex paucifolius subsp. gracilescen
S1	Lilium catesbaei subsp. asperellum	NAmerica	subspecies	vascular	Lilium catesbaei subsp. asperellu
S1	Limnanthes pumila subsp. grandiflora	NAmerica	subspecies	vascular	Limnanthes pumila subsp. grandiflor
S1	Lithophragma affine subsp. mixtum	NAmerica	subspecies	vascular	Lithophragma affine subsp. mixtu
S1	Monarda citriodora subsp. austromontana	NAmerica	subspecies	vascular	Monarda citriodora subsp. austromontan
S1	Saxifraga adscendens subsp. oregonensis	NAmerica	subspecies	vascular	Saxifraga adscendens subsp. oregonensi
S1	Zigadenus elegans subsp. glaucus	NAmerica	subspecies	vascular	Zigadenus elegans subsp. glaucu
S1	Epilobium canum subsp. garrettii	NAmerica	subspecies	vascular	Epilobium canum subsp. garretti
S2	Caulerpa brownii	NA	species	algae	Caulerpa browni
S2	Caulerpa filiformis	NA	species	algae	Caulerpa filiformi
S2	Chara vulgaris	NA	species	algae	Chara vulgari
S2	Codium fragile	NA	species	algae	Codium fragil
S2	Colpomenia sinuosa	NA	species	algae	Colpomenia sinuos
S2	Corallina officinalis	NA	species	algae	Corallina officinali
S2	Ecklonia radiata	NA	species	algae	Ecklonia radiat
S2	Egregia menziesii	NA	species	algae	Egregia menziesi
S2	Hormosira banksii	NA	species	algae	Hormosira banksi
S2	Macrocystis pyrifera	NA	species	algae	Macrocystis pyrifer
S2	Nitella capillaris	NA	species	algae	Nitella capillari
S2	Palmogloea protuberans	NA	species	algae	Palmogloea protuberan
S2	Pelvetiopsis limitata	NA	species	algae	Pelvetiopsis limitat
S2	Phyllospora comosa	NA	species	algae	Phyllospora comos
S2	Postelsia palmaeformis	NA	species	algae	Postelsia palmaeformi
S2	Sargassum muticum	NA	species	algae	Sargassum muticu
S2	Tolypella prolifera	NA	species	algae	Tolypella prolifer
S2	Trentepohlia aurea	NA	species	algae	Trentepohlia aure
S2	Ulva chaetomorphoides	NA	species	algae	Ulva chaetomorphoide
S2	Vaucheria litorea	NA	species	algae	Vaucheria litore
S2	Agaricus augustus	NA	species	fungi	Agaricus augustu
S2	Aleuria aurantia	NA	species	fungi	Aleuria auranti
S2	Amanita muscaria	NA	species	fungi	Amanita muscari
S2	Auricularia mesenterica	NA	species	fungi	Auricularia mesenteric
S2	Boletus regius	NA	species	fungi	Boletus regiu
S2	Cantharellus cibarius	NA	species	fungi	Cantharellus cibariu
S2	Chroogomphus rutilus	NA	species	fungi	Chroogomphus rutilu
S2	Clavaria rosea	NA	species	fungi	Clavaria rose
S2	Clavulina coralloides	NA	species	fungi	Clavulina coralloide
S2	Cortinarius orellanus	NA	species	fungi	Cortinarius orellanu
S2	Disciotis venosa	NA	species	fungi	Disciotis venos
S2	Ganoderma lucidum	NA	species	fungi	Ganoderma lucidu
S2	Geoglossum glutinosum	NA	species	fungi	Geoglossum glutinosu
S2	Gyromitra esculenta	NA	species	fungi	Gyromitra esculent
S2	Humaria hemisphaerica	NA	species	fungi	Humaria hemisphaeric
S2	Hydnum repandum	NA	species	fungi	Hydnum repandu
S2	Hygrophoropsis aurantiaca	NA	species	fungi	Hygrophoropsis aurantiac
S2	Leccinum holopus	NA	species	fungi	Leccinum holopu
S2	Lichina pygmaea	NA	species	fungi	Lichina pygmae
S2	Marasmius oreades	NA	species	fungi	Marasmius oreade
S2	Letharia vulpina	NA	species	lichen	Letharia vulpin
S2	Lobaria scrobiculata	NA	species	lichen	Lobaria scrobiculat
S2	Masonhalea richardsonii	NA	species	lichen	Masonhalea richardsoni
S2	Micarea subalpina	NA	species	lichen	Micarea subalpin
S2	Nephroma laevigatum	NA	species	lichen	Nephroma laevigatu
S2	Parmelia sulcata	NA	species	lichen	Parmelia sulcat
S2	Peltigera membranacea	NA	species	lichen	Peltigera membranace
S2	Physcia stellaris	NA	species	lichen	Physcia stellari
S2	Placidium tuckermanii	NA	species	lichen	Placidium tuckermani
S2	Pseudocyphellaria crocata	NA	species	lichen	Pseudocyphellaria crocat
S2	Psora decipiens	NA	species	lichen	Psora decipien
S2	Pyxine berteriana	NA	species	lichen	Pyxine berterian
S2	Ramboldia farinosa	NA	species	lichen	Ramboldia farinos
S2	Rhizocarpon geographicum	NA	species	lichen	Rhizocarpon geographicu
S2	Rinodina turfacea	NA	species	lichen	Rinodina turface
S2	Stereocaulon saxatile	NA	species	lichen	Stereocaulon saxatil
S2	Usnea hirta	NA	species	lichen	Usnea hirt
S2	Verrucaria maura	NA	species	lichen	Verrucaria maur
S2	Xanthoparmelia novomexicana	NA	species	lichen	Xanthoparmelia novomexican
S2	Xanthoria parietina	NA	species	lichen	Xanthoria parietin
S3	Acalypha andina	ECUA	species	vascular	Acalypha andin
S3	Diplazium chimborazense	ECUA	species	vascular	Diplazium chimborazens
S3	Anthemis carpatica	EUR	species	vascular	Anthemis carpatic
S3	Euphorbia peplis	EUR	species	vascular	Euphorbia pepli
S3	Festuca polesica	EUR	species	vascular	Festuca polesic
S3	Sedum reflexum	EUR	species	vascular	Sedum reflexu
S3	Silene euxina	EUR	species	vascular	Silene euxin
S3	Stipa anomala	EUR	species	vascular	Stipa anomal
S3	Abies semenovii	KAZ	species	vascular	Abies semenovi
S3	Acer turkestanicum	KAZ	species	vascular	Acer turkestanicu
S3	Calligonum uzunachmatense	KAZ	species	vascular	Calligonum uzunachmatens
S3	Exochorda tianschanica	KAZ	species	vascular	Exochorda tianschanic
S3	Hypericum komarovii	KAZ	species	vascular	Hypericum komarovi
S3	Iris sogdiana	KAZ	species	vascular	Iris sogdian
S3	Juniperus seravschanica	KAZ	species	vascular	Juniperus seravschanic
S3	Onosma azureum	KAZ	species	vascular	Onosma azureu
S3	Poa eligulata	KAZ	species	vascular	Poa eligulat
S3	Seseli schrenkianum	KAZ	species	vascular	Seseli schrenkianu
S3	Korthalsella clavata	NZ	species	vascular	Korthalsella clavat
S3	Leptinella conjuncta	NZ	species	vascular	Leptinella conjunct

## Sheet: WFO.match
Appendix	taxon	region	rank	organism_group	Taxon.submit	Taxon.submit.ORIG	Brackets.detected	Number.detected	Unique	Matched	Fuzzy	Fuzzy.toomany	Fuzzy.two	Fuzzy.one	Fuzzy.dist	Auth.dist	OriSeq	Subseq	taxonID	scientificNameID	scientificName	taxonRank	parentNameUsageID	scientificNameAuthorship	family	genus	specificEpithet	infraspecificEpithet	verbatimTaxonRank	nomenclaturalStatus	namePublishedIn	taxonomicStatus	acceptedNameUsageID	nameAccordingToID	created	modified	references	Hybrid	New.accepted	Old.status	Old.ID	Old.name
S1	Aceraceae	NAmerica	family	vascular	Aceracea	Aceracea	FALSE	FALSE	TRUE	TRUE	TRUE	0	FALSE	FALSE	2	NA	1	1	wfo-7000000004		Acoraceae	family	wfo-9000000003	Martinov	Acoraceae						Tekhno-Bot. Slovar. 6. 1820. (3 Aug 1820)	Accepted					http://www.mobot.org/MOBOT/research/APweb/orders/acoralesweb.htm#Acoraceae		FALSE
S1	Najadaceae	NAmerica	family	vascular	Najadacea	Najadacea	FALSE	FALSE	TRUE	FALSE	FALSE	0	FALSE	TRUE	NA	NA	23	1																					FALSE
S1	Poaceae	NAmerica	family	vascular	Poacea	Poacea	FALSE	FALSE	FALSE	TRUE	TRUE	0	FALSE	FALSE	1	NA	30	1	wfo-4000029946	1587-1	Placea	genus	wfo-7000000018	Miers	Amaryllidaceae						Edwards's Bot. Reg. 27: 50. 1841.	Accepted					http://www.theplantlist.org/1.1/browse/A/Amaryllidaceae/Placea/		FALSE
S1	Poaceae	NAmerica	family	vascular	Poacea	Poacea	FALSE	FALSE	FALSE	TRUE	TRUE	0	FALSE	FALSE	1	NA	30	2	wfo-7000000483		Poaceae	family	wfo-9000000415	Barnhart	Poaceae						Bull. Torrey Bot. Club 22: 7. 1895. (15 Jan 1895)	Accepted					http://www.mobot.org/MOBOT/research/APweb/orders/poalesweb.htm#Poaceae		FALSE
S1	Punicaceae	NAmerica	family	vascular	Punicacea	Punicacea	FALSE	FALSE	TRUE	FALSE	FALSE	0	FALSE	TRUE	NA	NA	32	1																					FALSE
S1	Sabiaceae	NAmerica	family	vascular	Sabiacea	Sabiacea	FALSE	FALSE	FALSE	TRUE	TRUE	0	FALSE	FALSE	1	NA	37	1	wfo-4000033717	30011202-2	Sabicea	genus	wfo-7000000534	Aubl.	Rubiaceae						Hist. Pl. Guiane 1: 192, t. 75. 1775. (Jun-Dec 1775)	Accepted					http://www.theplantlist.org/1.1/browse/A/Rubiaceae/Sabicea/		FALSE
S1	Sabiaceae	NAmerica	family	vascular	Sabiacea	Sabiacea	FALSE	FALSE	FALSE	TRUE	TRUE	0	FALSE	FALSE	1	NA	37	2	wfo-7000000538		Sabiaceae	family	wfo-9000000430	Blume	Sabiaceae						Mus. Bot. 1: 368. 1851.	Accepted					http://www.mobot.org/MOBOT/research/APweb/orders/Sabiales.html#Sabiaceae		FALSE
S1	Solanaceae	NAmerica	family	vascular	Solanacea	Solanacea	FALSE	FALSE	FALSE	TRUE	TRUE	0	FALSE	FALSE	1	NA	39	2	wfo-7000000654		Solanaceae	family	wfo-9000000496	Juss.	Solanaceae						Gen. Pl. [Jussieu] 124. 1789	Accepted					http://www.mobot.org/MOBOT/research/APweb/orders/solanalesweb.htm#Solanaceae		FALSE
S1	Taccaceae	NAmerica	family	vascular	Taccacea	Taccacea	FALSE	FALSE	TRUE	TRUE	TRUE	0	FALSE	FALSE	7	NA	41	1	wfo-7000000466		Phytolaccaceae	family	wfo-9000000088	R.Br.	Phytolaccaceae						Narr. Exped. Zaire 454. 1818. (5 Mar 1818)	Accepted					http://www.mobot.org/MOBOT/research/APweb/orders/caryophyllalesweb.htm#Phytolaccaceae		FALSE
S1	Theophrastaceae	NAmerica	family	vascular	Theophrastacea	Theophrastacea	FALSE	FALSE	TRUE	TRUE	TRUE	0	FALSE	FALSE	7	NA	42	1	wfo-0000456877	252488-2	Theophrasta caloneura	SPECIES		Kuntze	Primulaceae	Theophrasta	caloneura				Revis. Gen. Pl. 2: 404 1891	Unchecked			2012-03-26	2012-03-26	http://www.theplantlist.org/tpl1.1/record/kew-2517435		FALSE
S1	Tiliacae	NAmerica	family	vascular	Tiliaca	Tiliaca	FALSE	FALSE	TRUE	TRUE	TRUE	0	FALSE	FALSE	2	NA	43	1	wfo-4000038416	332018-2	Tiliacora	genus	wfo-7000000375	Colebr.	Menispermaceae						Trans. Linn. Soc. London 13: 53, 67. 1821.	Accepted					http://www.theplantlist.org/1.1/browse/A/Menispermaceae/Tiliacora/		FALSE
S1	Typhaceae	NAmerica	family	vascular	Typhacea	Typhacea	FALSE	FALSE	FALSE	TRUE	TRUE	0	FALSE	FALSE	1	NA	44	2	wfo-7000000629		Typhaceae	family	wfo-9000000415	Juss.	Typhaceae						Gen. Pl. 25. 1789. (4 Aug 1789)	Accepted					http://www.mobot.org/MOBOT/research/APweb/orders/poalesweb.htm#Typhaceae		FALSE
S1	Vittariaceae	NAmerica	family	vascular	Vittariacea	Vittariacea	FALSE	FALSE	TRUE	TRUE	TRUE	0	FALSE	FALSE	3	NA	47	1	wfo-7000000413		Nitrariaceae	family	wfo-9000000478	Lindl.	Nitrariaceae						Intr. Nat. Syst. Bot. 149. 1830. (27 Sep 1830)	Accepted					http://www.mobot.org/MOBOT/research/APweb/orders/sapindalesweb.htm#Nitrariaceae		FALSE
S1	Allium	NAmerica	genus	vascular	Alliu	Alliu	FALSE	FALSE	TRUE	FALSE	FALSE	3649	FALSE	FALSE	NA	NA	52	1																					FALSE
S1	Anemone	NAmerica	genus	vascular	Anemon	Anemon	FALSE	FALSE	FALSE	TRUE	TRUE	0	FALSE	FALSE	1	NA	53	2	wfo-7000000572		Solanaceae	family	wfo-9000000496	Adans.	Solanaceae						Fam. Pl. (Adanson) 2: 215. 1763 (Jul-Aug 1763)	Accepted					http://www.mobot.org/MOBOT/research/APweb/orders/solanalesweb.htm#Solanaceae		TRUE	Synonym	wfo-4000002593	Apemon
S1	Arabis	NAmerica	genus	vascular	Arabi	Arabi	FALSE	FALSE	TRUE	FALSE	FALSE	3406	FALSE	FALSE	NA	NA	55	1																					FALSE
S1	Astragalus	NAmerica	genus	vascular	Astragalu	Astragalu	FALSE	FALSE	TRUE	FALSE	FALSE	7248	FALSE	FALSE	NA	NA	56	1																					FALSE
S1	Echium	NAmerica	genus	vascular	Echiu	Echiu	FALSE	FALSE	TRUE	FALSE	FALSE	7455	FALSE	FALSE	NA	NA	67	1																					FALSE
S1	Festuca	NAmerica	genus	vascular	Festuc	Festuc	FALSE	FALSE	TRUE	FALSE	FALSE	3363	FALSE	FALSE	NA	NA	71	1																					FALSE
S1	Frasera	NAmerica	genus	vascular	Fraser	Fraser	FALSE	FALSE	TRUE	TRUE	TRUE	0	FALSE	FALSE	1	NA	72	1	wfo-4000037134	30002722-2	Swertia	genus	wfo-7000000243	L.	Gentianaceae						Sp. Pl. 1: 226. 1753. (1 May 1753)	Accepted					http://www.theplantlist.org/1.1/browse/A/Gentianaceae/Swertia/		TRUE	Synonym	wfo-4000015022	Frasera
S1	Gagea	NAmerica	genus	vascular	Gage	Gage	FALSE	FALSE	TRUE	FALSE	FALSE	6031	FALSE	FALSE	NA	NA	73	1																					FALSE
S1	Lomatium	NAmerica	genus	vascular	Lomatiu	Lomatiu	FALSE	FALSE	FALSE	TRUE	TRUE	0	FALSE	FALSE	1	NA	85	1	wfo-4000022126	331729-2	Lomatia	genus	wfo-7000000499	R.Br.	Proteaceae						Trans. Linn. Soc. London 10: 199. 1811[1810].	Accepted					http://www.theplantlist.org/1.1/browse/A/Proteaceae/Lomatia/		FALSE
S1	Lomatium	NAmerica	genus	vascular	Lomatiu	Lomatiu	FALSE	FALSE	FALSE	TRUE	TRUE	0	FALSE	FALSE	1	NA	85	2	wfo-4000022127	30005347-2	Lomatium	genus	wfo-7000000036	Raf.	Apiaceae						J. Phys. Chim. Hist. Nat. Arts 89: 101. 1819.	Accepted					http://www.theplantlist.org/1.1/browse/A/Apiaceae/Lomatium/		FALSE
S1	Piper	NAmerica	genus	vascular	Pipe	Pipe	FALSE	FALSE	TRUE	FALSE	FALSE	21222	FALSE	FALSE	NA	NA	94	1																					FALSE
S1	Betula x neoborealis	NAmerica	hybrid	vascular	Betula ×neoboreali	Betula x neoboreali	FALSE	FALSE	TRUE	TRUE	TRUE	0	FALSE	FALSE	2	NA	101	1	wfo-0000336350	30003581-2	Betula pumila	SPECIES	wfo-4000004547	L.	Betulaceae	Betula	pumila				Mant. Pl. 1: 124 1767	Accepted			2012-03-23	2012-03-23	http://www.theplantlist.org/tpl1.1/record/kew-21671		TRUE	Synonym	wfo-0000334906	Betula neoborealis
S1	Delphinium x pavonaceum	NAmerica	hybrid	vascular	Delphinium ×pavonaceu	Delphinium x pavonaceu	FALSE	FALSE	TRUE	TRUE	TRUE	0	FALSE	FALSE	2	NA	104	1	wfo-0000640547	77475-2	Delphinium pavonaceum	SPECIES	wfo-4000011022	Ewan	Ranunculaceae	Delphinium	pavonaceum				Univ. Colorado Stud., Ser. D, Phys. Sci. 2: 110 1945	Accepted			2012-03-23	2012-03-23	http://www.theplantlist.org/tpl1.1/record/kew-2760218		FALSE
S1	Fragaria x ananassa	NAmerica	hybrid	vascular	Fragaria ×ananass	Fragaria x ananass	FALSE	FALSE	FALSE	TRUE	TRUE	0	FALSE	FALSE	1	NA	105	2	wfo-0001005541		Fragaria ×ananassa	SPECIES	wfo-4000014995	(Duchesne ex Weston) Duchesne ex Rozier	Rosaceae	Fragaria	ananassa				Cours complet d'agriculture ; 1781 52 1785	Accepted			2011-10-18	2011-10-18	http://www.theplantlist.org/tpl1.1/record/rjp-38077	×	TRUE	Synonym	wfo-0001006685	Fragaria ×ananassa
S1	Fragaria x ananassa	NAmerica	hybrid	vascular	Fragaria ×ananass	Fragaria x ananass	FALSE	FALSE	FALSE	TRUE	TRUE	0	FALSE	FALSE	1	NA	105	3	wfo-0001010238		Fragaria ×ananassa	SPECIES	wfo-4000014995	Duchesne ex Decne. & Naudin	Rosaceae	Fragaria	ananassa				Manuel de l'amateur des jardins ; 1862 331 1872	Unchecked			2011-10-18	2011-10-18	http://www.theplantlist.org/tpl1.1/record/rjp-49641	×	FALSE
S1	Geum x macranthum	NAmerica	hybrid	vascular	Geum ×macranthu	Geum x macranthu	FALSE	FALSE	FALSE	TRUE	TRUE	0	FALSE	FALSE	1	NA	110	2	wfo-0001242354	288066-2	Geum ×macranthum	SPECIES	wfo-4000015601	(Kearney ex Rydb.) S.L.Welsh	Rosaceae	Geum	macranthum				Great Basin Naturalist 28(3): 155 1968	Unchecked			2012-04-18	2012-04-18	http://www.theplantlist.org/tpl1.1/record/tro-50118466	×	FALSE
S1	Mitella x intermedia	NAmerica	hybrid	vascular	Mitella ×intermedi	Mitella x intermedi	FALSE	FALSE	TRUE	TRUE	TRUE	0	FALSE	FALSE	2	NA	117	1	wfo-0001135551		Mitella intermedia	SPECIES	wfo-4000024409	Bruhin ex Small & Rydb.	Saxifragaceae	Mitella	intermedia				N. Amer. Fl. 22(2): 92 1905	Accepted			2012-04-18	2012-04-18	http://www.theplantlist.org/tpl1.1/record/tro-29100427		FALSE
S1	Adiantum x tracyi	NAmerica	hybrid	vascular	Adiantum ×tracy	Adiantum x tracy	FALSE	FALSE	TRUE	TRUE	TRUE	0	FALSE	FALSE	2	NA	119	1	wfo-0001109484	17368230-1	Adiantum tracyi	SPECIES	wfo-4000000695	C.C.Hall ex W.H.Wagner (pro.hybr.)	Pteridaceae	Adiantum	tracyi				Madroño 13(6): 198–204, f. 1, 2B, 3B 1956	Accepted			2012-04-18	2012-04-18	http://www.theplantlist.org/tpl1.1/record/tro-26602689		FALSE
S1	Crataegus x whittakeri	NAmerica	hybrid	vascular	Crataegus ×whittaker	Crataegus x whittaker	FALSE	FALSE	TRUE	TRUE	TRUE	0	FALSE	FALSE	2	NA	123	1	wfo-0001011603	724501-1	Crataegus ×whitakeri	SPECIES	wfo-4000009592	Sarg.	Rosaceae	Crataegus	whitakeri				; 1925 3 1925	Accepted			2011-10-18	2011-10-18	http://www.theplantlist.org/tpl1.1/record/rjp-5244	×	FALSE
S1	Carex acuta x elata	NAmerica	hybrid	vascular	Carex acuta ×elat	Carex acuta x elat	FALSE	FALSE	FALSE	TRUE	TRUE	0	TRUE	FALSE	5	NA	127	1	wfo-0000344194	298425-1	Carex acutata	SPECIES	wfo-4000006709	Boott	Cyperaceae	Carex	acutata				Proc. Linn. Soc. London 1: 287 1846	Accepted			2012-03-23	2012-03-23	http://www.theplantlist.org/tpl1.1/record/kew-224278		FALSE
S1	Carex acuta x elata	NAmerica	hybrid	vascular	Carex acuta ×elat	Carex acuta x elat	FALSE	FALSE	FALSE	TRUE	TRUE	0	TRUE	FALSE	5	NA	127	2	wfo-0000344496	298610-1	Carex aquatilis	SPECIES	wfo-4000006709	Wahlenb.	Cyperaceae	Carex	aquatilis				Kongl. Vetensk. Acad. Nya Handl. 1803: 165 1803	Accepted			2012-03-23	2012-03-23	http://www.theplantlist.org/tpl1.1/record/kew-224563		TRUE	Synonym	wfo-0000344213	Carex acutinella
S1	Carex acuta x elata	NAmerica	hybrid	vascular	Carex acuta ×elat	Carex acuta x elat	FALSE	FALSE	FALSE	TRUE	TRUE	0	TRUE	FALSE	5	NA	127	3	wfo-0000347313	300072-1	Carex ×halophila	SPECIES	wfo-4000006709	F.Nyl.	Cyperaceae	Carex	halophila				Spic. Pl. Fenn. 2: 21 1844	Accepted			2012-03-23	2012-03-23	http://www.theplantlist.org/tpl1.1/record/kew-227197	×	TRUE	Synonym	wfo-0000833987	Carex ×acutangula
S1	Ludwigia x lacustris	NAmerica	hybrid	vascular	Ludwigia ×lacustri	Ludwigia x lacustri	FALSE	FALSE	TRUE	TRUE	TRUE	0	FALSE	FALSE	2	NA	131	1	wfo-0001087510	144361-2	Ludwigia lacustris	SPECIES	wfo-4000022393	Eames	Onagraceae	Ludwigia	lacustris				Rhodora 35(415): 228–229 1933	Accepted			2012-04-18	2012-04-18	http://www.theplantlist.org/tpl1.1/record/tro-23200514		FALSE
S1	Potamogeton x argutulus	NAmerica	hybrid	vascular	Potamogeton ×argutulu	Potamogeton x argutulu	FALSE	FALSE	TRUE	TRUE	TRUE	0	FALSE	FALSE	2	NA	139	1	wfo-0000769833	323120-2	Potamogeton gramineus	SPECIES	wfo-4000031022	L.	Potamogetonaceae	Potamogeton	gramineus				Sp. Pl. 127 1753	Accepted			2012-03-23	2012-03-23	http://www.theplantlist.org/tpl1.1/record/kew-308578		TRUE	Synonym	wfo-0000719292	Potamogeton argutulus
S1	Phlox x rugelii	NAmerica	hybrid	vascular	Phlox ×rugeli	Phlox x rugeli	FALSE	FALSE	TRUE	TRUE	TRUE	0	FALSE	FALSE	2	NA	143	1	wfo-0000484215	193653-2	Phlox rugelii	SPECIES	wfo-4000029286	Brand	Polemoniaceae	Phlox	rugelii				Pflanzenr. IV, 250: 73 1907	Unchecked			2012-03-23	2012-03-23	http://www.theplantlist.org/tpl1.1/record/kew-2566159		FALSE
S1	Vernonia x guadalupensis	NAmerica	hybrid	vascular	Vernonia ×guadalupensi	Vernonia x guadalupensi	FALSE	FALSE	TRUE	TRUE	TRUE	0	FALSE	FALSE	2	NA	149	1	wfo-0000116377	258472-1	Vernonia guadalupensis	SPECIES	wfo-4000040166	Heller	Asteraceae	Vernonia	guadalupensis				28	Accepted			2012-02-11	2012-02-11	http://www.theplantlist.org/tpl1.1/record/gcc-77782		FALSE
S1	Vaccinium x atlanticum	NAmerica	hybrid	vascular	Vaccinium ×atlanticu	Vaccinium x atlanticu	FALSE	FALSE	TRUE	TRUE	TRUE	0	FALSE	FALSE	2	NA	150	1	wfo-0000422958	261791-2	Vaccinium atlanticum	SPECIES	wfo-4000039926	E.P.Bicknell	Ericaceae	Vaccinium	atlanticum				Bull. Torrey Bot. Club 41: 422 1914	Unchecked			2012-03-23	2012-03-23	http://www.theplantlist.org/tpl1.1/record/kew-2458796		FALSE
S1	Abies grandis	NAmerica	species	vascular	Abies grandi	Abies grandi	FALSE	FALSE	FALSE	TRUE	TRUE	0	FALSE	FALSE	1	NA	151	2	wfo-0000510989	325658-2	Abies amabilis	SPECIES	wfo-4000000038	(Douglas ex Loudon) J.Forbes	Pinaceae	Abies	amabilis				Pinet. Woburn. 125 1839	Accepted			2012-03-23	2012-03-23	http://www.theplantlist.org/tpl1.1/record/kew-2609703		TRUE	Synonym	wfo-0000735864	Abies grandis
S1	Amelanchier nantucketensis	NAmerica	species	vascular	Amelanchier nantucketensi	Amelanchier nantucketensi	FALSE	FALSE	FALSE	TRUE	TRUE	0	FALSE	FALSE	1	NA	153	2	wfo-0001003805	11217-2	Amelanchier nantucketensis	SPECIES	wfo-4000001570	E.P.Bicknell	Rosaceae	Amelanchier	nantucketensis				; 1911 453 1911	Unchecked			2011-10-18	2011-10-18	http://www.theplantlist.org/tpl1.1/record/rjp-3512		TRUE	Synonym	wfo-0001003822	Amelanchier nantucketense
S1	Aster alpinus	NAmerica	species	vascular	Aster alpinu	Aster alpinu	FALSE	FALSE	FALSE	TRUE	TRUE	0	FALSE	FALSE	1	NA	157	2	wfo-0000091472	180595-1	Aster alpinus	SPECIES	wfo-4000003381	L.	Asteraceae	Aster	alpinus				872 1753	Accepted			2012-02-11	2012-02-11	http://www.theplantlist.org/tpl1.1/record/gcc-47737		FALSE
S1	Ilex collina	NAmerica	species	vascular	Ilex collin	Ilex collin	FALSE	FALSE	TRUE	TRUE	TRUE	0	FALSE	FALSE	1	NA	180	1	wfo-0001078573	168244-2	Nemopanthus collinus	SPECIES	wfo-4000025570	(Alexander) R.C.Clark	Aquifoliaceae	Nemopanthus	collinus				J. Arnold Arbor. 55: 437 1974	Accepted			2012-04-18	2012-04-18	http://www.theplantlist.org/tpl1.1/record/tro-2000429		TRUE	Synonym	wfo-0001078572	Ilex collina
S1	Lloydia serotina	NAmerica	species	vascular	Lloydia serotin	Lloydia serotin	FALSE	FALSE	TRUE	TRUE	TRUE	0	FALSE	FALSE	1	NA	186	1	wfo-0000768660	535653-1	Gagea serotina	SPECIES	wfo-4000015165	(L.) Ker Gawl.	Liliaceae	Gagea	serotina				Quart. J. Roy. Inst. 1: 180 1816	Accepted			2012-03-23	2012-03-23	http://www.theplantlist.org/tpl1.1/record/kew-307417		TRUE	Synonym	wfo-0000681131	Lloydia serotina
S1	Lotus nuttallianus	NAmerica	species	vascular	Lotus nuttallianu	Lotus nuttallianu	FALSE	FALSE	TRUE	TRUE	TRUE	0	FALSE	FALSE	1	NA	189	1	wfo-0000194452		Syrmatium prostratum	SPECIES	wfo-4000037359	(Nutt.) Greene	Fabaceae	Syrmatium	prostratum					Accepted			2010-07-14	2010-07-14	http://www.theplantlist.org/tpl1.1/record/ild-41085		TRUE	Synonym	wfo-0000168003	Lotus nuttallianus
S1	Poa secunda	NAmerica	species	vascular	Poa secund	Poa secund	FALSE	FALSE	FALSE	TRUE	TRUE	0	FALSE	FALSE	1	NA	196	1	wfo-0000893736	329501-2	Poa secunda	SPECIES		J.Presl	Poaceae	Poa	secunda				Reliq. Haenk. 1: 271 1830	Unchecked			2012-03-23	2012-03-23	http://www.theplantlist.org/tpl1.1/record/kew-437211		FALSE
S1	Poa secunda	NAmerica	species	vascular	Poa secund	Poa secund	FALSE	FALSE	FALSE	TRUE	TRUE	0	FALSE	FALSE	1	NA	196	2	wfo-0000895064	60434447-2	Pseudosclerochloa rupestris	SPECIES	wfo-4000031680	(With.) Tzvelev	Poaceae	Pseudosclerochloa	rupestris				Bot. Zhurn. (Moscow & Leningrad) 89: 841 2004	Accepted			2012-03-23	2012-03-23	http://www.theplantlist.org/tpl1.1/record/kew-438464		TRUE	Synonym	wfo-0000893737	Poa secunda
S1	Achnatherum occidentale subsp. californicum	NAmerica	subspecies	vascular	Achnatherum occidentale subsp. californicu	Achnatherum occidentale subsp. californicu	FALSE	FALSE	TRUE	TRUE	TRUE	0	FALSE	FALSE	1	NA	202	1	wfo-0000902518	246236-2	Stipa occidentalis	SPECIES	wfo-4000036729	Thurb. ex S.Watson	Poaceae	Stipa	occidentalis				Botany [Fortieth Parallel] 380 1871	Accepted			2012-03-23	2012-03-23	http://www.theplantlist.org/tpl1.1/record/kew-445442		TRUE	Synonym	wfo-0000841138	Achnatherum occidentale subsp. californicum
S1	Centaurea stoebe subsp. micranthos	NAmerica	subspecies	vascular	Centaurea stoebe subsp. micrantho	Centaurea stoebe subsp. micrantho	FALSE	FALSE	TRUE	TRUE	TRUE	0	FALSE	FALSE	1	NA	203	1	wfo-0000100150	70029096-1	Centaurea stoebe subsp. australis	SUBSPECIES	wfo-0000021390	(Pancic ex A.Kern.) Greuter	Asteraceae	Centaurea	stoebe	australis	subsp.		56 2003	Accepted			2012-02-11	2012-02-11	http://www.theplantlist.org/tpl1.1/record/gcc-56977		TRUE	Synonym	wfo-0000109949	Centaurea stoebe subsp. micranthos
S1	Elymus alaskanus subsp. latiglumis	NAmerica	subspecies	vascular	Elymus alaskanus subsp. latiglumi	Elymus alaskanus subsp. latiglumi	FALSE	FALSE	TRUE	TRUE	TRUE	0	FALSE	FALSE	1	NA	204	1	wfo-0000866771		Elymus trachycaulus	SPECIES	wfo-4000013270	(Link) Gould ex Shinners	Poaceae	Elymus	trachycaulus				Rhodora 56: 28 1954	Accepted			2012-03-23	2012-03-23	http://www.theplantlist.org/tpl1.1/record/kew-411630		TRUE	Synonym	wfo-0000865943	Elymus alaskanus subsp. latiglumis
S1	Festuca altaica subsp. hallii	NAmerica	subspecies	vascular	Festuca altaica subsp. halli	Festuca altaica subsp. halli	FALSE	FALSE	TRUE	TRUE	TRUE	0	FALSE	FALSE	1	NA	205	1	wfo-0000870671	103867-2	Festuca hallii	SPECIES	wfo-4000014703	(Vasey) Piper	Poaceae	Festuca	hallii				Contr. U. S. Natl. Herb. 10: 31 1906	Accepted			2012-03-23	2012-03-23	http://www.theplantlist.org/tpl1.1/record/kew-415340		TRUE	Synonym	wfo-0000869726	Festuca altaica subsp. hallii
S1	Honckenya peploides subsp. diffusa	NAmerica	subspecies	vascular	Honckenya peploides subsp. diffus	Honckenya peploides subsp. diffus	FALSE	FALSE	TRUE	TRUE	TRUE	0	FALSE	FALSE	1	NA	207	1	wfo-0000724435		Honckenya peploides	SPECIES	wfo-4000018211	(L.) Ehrh.	Caryophyllaceae	Honckenya	peploides				Neues Mag. Aerzte 5: 206 1783	Accepted			2012-03-23	2012-03-23	http://www.theplantlist.org/tpl1.1/record/kew-2853020		TRUE	Synonym	wfo-0000734445	Honckenya peploides subsp. diffusa
S1	Minuartia nuttallii subsp. fragilis	NAmerica	subspecies	vascular	Minuartia nuttallii subsp. fragili	Minuartia nuttallii subsp. fragili	FALSE	FALSE	TRUE	TRUE	TRUE	0	FALSE	FALSE	1	NA	208	1	wfo-0001274366	60437696-2	Minuartia nuttallii var. fragilis	VARIETY	wfo-0000374909	(Maguire & A.H.Holmgren) Rabeler & R.L.Hartm.	Caryophyllaceae	Minuartia	nuttallii	fragilis	var.		Sida 21(2): 753 2004	Accepted			2012-04-18	2012-04-18	http://www.theplantlist.org/tpl1.1/record/tro-50271627		TRUE	Synonym	wfo-0001291457	Minuartia nuttallii subsp. fragilis
S1	Pulsatilla patens subsp. multifida	NAmerica	subspecies	vascular	Pulsatilla patens subsp. multifid	Pulsatilla patens subsp. multifid	FALSE	FALSE	TRUE	TRUE	TRUE	0	FALSE	FALSE	1	NA	209	1	wfo-0000742070		Anemone patens subsp. multifida	SUBSPECIES	wfo-0000535641	(Pritz.) Hultén	Ranunculaceae	Anemone	patens	multifida	subsp.		Acta Univ. Lund. n.f., 40(1): 738 1944	Accepted			2012-03-23	2012-03-23	http://www.theplantlist.org/tpl1.1/record/kew-2890774		TRUE	Synonym	wfo-0000477071	Pulsatilla patens subsp. multifida
S1	Abies grandis subsp. idahoensis	NAmerica	subspecies	vascular	Abies grandis subsp. idahoensi	Abies grandis subsp. idahoensi	FALSE	FALSE	TRUE	TRUE	TRUE	0	FALSE	FALSE	1	NA	210	1	wfo-0000511178	1033427-2	Abies grandis	SPECIES	wfo-4000000038	(Douglas ex D.Don) Lindl.	Pinaceae	Abies	grandis				Penny Cyclop. 1: 30 1833	Accepted			2012-03-23	2012-03-23	http://www.theplantlist.org/tpl1.1/record/kew-2609877		TRUE	Synonym	wfo-0000508208	Abies grandis subsp. idahoensis
S1	Abies balsamea subsp. lasiocarpa	NAmerica	subspecies	vascular	Abies balsamea subsp. lasiocarp	Abies balsamea subsp. lasiocarp	FALSE	FALSE	TRUE	TRUE	TRUE	0	FALSE	FALSE	1	NA	211	1	wfo-0000511232	1081948-2	Abies lasiocarpa	SPECIES	wfo-4000000038	(Hook.) Nutt.	Pinaceae	Abies	lasiocarpa				N. Amer. Sylv. 3: 138 1849	Accepted			2012-03-23	2012-03-23	http://www.theplantlist.org/tpl1.1/record/kew-2609926		TRUE	Synonym	wfo-0000511010	Abies balsamea subsp. lasiocarpa
S1	Abutilon incanum subsp. pringlei	NAmerica	subspecies	vascular	Abutilon incanum subsp. pringle	Abutilon incanum subsp. pringle	FALSE	FALSE	TRUE	TRUE	TRUE	0	FALSE	FALSE	1	NA	212	1	wfo-0000511986	1196159-2	Abutilon incanum	SPECIES	wfo-4000000069	(Link) Sweet	Malvaceae	Abutilon	incanum				Hort. Brit. 53 1826	Accepted			2012-03-23	2012-03-23	http://www.theplantlist.org/tpl1.1/record/kew-2610695		TRUE	Synonym	wfo-0000511987	Abutilon incanum subsp. pringlei
S1	Acanthomintha obovata subsp. cordata	NAmerica	subspecies	vascular	Acanthomintha obovata subsp. cordat	Acanthomintha obovata subsp. cordat	FALSE	FALSE	TRUE	TRUE	TRUE	0	FALSE	FALSE	5	NA	213	1	wfo-0000265513	1668-2	Acanthomintha obovata	SPECIES	wfo-4000000129	Jeps.	Lamiaceae	Acanthomintha	obovata				Man. Fl. Pl. Calif. 873 1925	Accepted			2012-03-23	2012-03-23	http://www.theplantlist.org/tpl1.1/record/kew-1486		TRUE	Synonym	wfo-0000265837	Acanthomintha obovata subsp. obovata
S1	Acer glabrum subsp. neomexicanum	NAmerica	subspecies	vascular	Acer glabrum subsp. neomexicanu	Acer glabrum subsp. neomexicanu	FALSE	FALSE	TRUE	TRUE	TRUE	0	FALSE	FALSE	1	NA	214	1	wfo-0000514267	781318-1	Acer glabrum	SPECIES	wfo-4000000188	Torr.	Sapindaceae	Acer	glabrum				Ann. Lyceum Nat. Hist. New York 2: 172 1828	Accepted			2012-03-26	2012-03-26	http://www.theplantlist.org/tpl1.1/record/kew-2615664		TRUE	Synonym	wfo-0000737877	Acer glabrum subsp. neomexicanum
S1	Betula pubescens subsp. tortuosa	NAmerica	subspecies	vascular	Betula pubescens subsp. tortuos	Betula pubescens subsp. tortuos	FALSE	FALSE	TRUE	TRUE	TRUE	0	FALSE	FALSE	1	NA	215	1	wfo-0000336223	993519-1	Betula pubescens var. pumila	VARIETY	wfo-0000335985	(L.) Govaerts	Betulaceae	Betula	pubescens	pumila	var.		World Checklist Seed Pl. 2(1): 10 1996	Accepted			2012-03-23	2012-03-23	http://www.theplantlist.org/tpl1.1/record/kew-21659		TRUE	Synonym	wfo-0000336297	Betula pubescens subsp. tortuosa
S1	Bigelowia nudata subsp. australis	NAmerica	subspecies	vascular	Bigelowia nudata subsp. australi	Bigelowia nudata subsp. australi	FALSE	FALSE	TRUE	TRUE	TRUE	0	FALSE	FALSE	1	NA	216	1	wfo-0000070784	32772-2	Bigelowia nudata var. australis	VARIETY	wfo-0000002753	(L.C.Anderson) Shinners	Asteraceae	Bigelowia	nudata	australis	var.		Sida 4 274 1971	Accepted			2012-02-11	2012-02-11	http://www.theplantlist.org/tpl1.1/record/gcc-27584		TRUE	Synonym	wfo-0000106811	Bigelowia nudata subsp. australis
S1	Braya glabella subsp. prostrata	NAmerica	subspecies	vascular	Braya glabella subsp. prostrat	Braya glabella subsp. prostrat	FALSE	FALSE	TRUE	TRUE	TRUE	0	TRUE	FALSE	8	NA	217	1	wfo-0000571933	307465-2	Braya glabella	SPECIES	wfo-4000005372	Richardson	Brassicaceae	Braya	glabella				Bot. App. 743 1823	Accepted			2012-03-23	2012-03-23	http://www.theplantlist.org/tpl1.1/record/kew-2683032		TRUE	Synonym	wfo-0001277121	Braya glabella subsp. glabella
S1	Deinandra corymbosa subsp. macrocephala	NAmerica	subspecies	vascular	Deinandra corymbosa subsp. macrocephal	Deinandra corymbosa subsp. macrocephal	FALSE	FALSE	TRUE	TRUE	TRUE	0	FALSE	FALSE	1	NA	218	1	wfo-0000036297	1012667-1	Deinandra corymbosa	SPECIES	wfo-4000010983	(DC.) B.G.Baldwin	Asteraceae	Deinandra	corymbosa				Novon 9(4) 468 1999	Accepted			2012-02-11	2012-02-11	http://www.theplantlist.org/tpl1.1/record/gcc-135099		TRUE	Synonym	wfo-0000109787	Deinandra corymbosa subsp. macrocephala
S1	Fragaria virginiana subsp. grayana	NAmerica	subspecies	vascular	Fragaria virginiana subsp. grayan	Fragaria virginiana subsp. grayan	FALSE	FALSE	TRUE	TRUE	TRUE	0	FALSE	FALSE	1	NA	220	1	wfo-0001005555	318974-2	Fragaria virginiana	SPECIES	wfo-4000014995	Mill.	Rosaceae	Fragaria	virginiana				The gardeners dictionary: eighth edition ; 1768 Fragaria no.2 1768	Accepted			2011-10-18	2011-10-18	http://www.theplantlist.org/tpl1.1/record/rjp-38099		TRUE	Synonym	wfo-0001012822	Fragaria virginiana subsp. grayana
S1	Keckiella antirrhinoides subsp. microphylla	NAmerica	subspecies	vascular	Keckiella antirrhinoides subsp. microphyll	Keckiella antirrhinoides subsp. microphyll	FALSE	FALSE	TRUE	TRUE	TRUE	0	FALSE	FALSE	6	NA	223	1	wfo-0001139844	970355-1	Keckiella antirrhinoides var. microphylla	VARIETY	wfo-0001136778	(A.Gray) N.H.Holmgren	Plantaginaceae	Keckiella	antirrhinoides	microphylla	var.		Brittonia 44(4): 481 1992	Accepted			2012-04-18	2012-04-18	http://www.theplantlist.org/tpl1.1/record/tro-29207710		FALSE
S1	Lagophylla ramosissima subsp. congesta	NAmerica	subspecies	vascular	Lagophylla ramosissima subsp. congest	Lagophylla ramosissima subsp. congest	FALSE	FALSE	TRUE	TRUE	TRUE	0	FALSE	FALSE	1	NA	224	1	wfo-0000074711		Lagophylla ramosissima	SPECIES	wfo-4000020451	Nutt.	Asteraceae	Lagophylla	ramosissima				Trans. Amer. Philos. Soc. ser. 2, 7: 391 1841	Accepted			2012-02-11	2012-02-11	http://www.theplantlist.org/tpl1.1/record/gcc-31429		TRUE	Synonym	wfo-0000079836	Lagophylla ramosissima subsp. congesta
S1	Lathyrus brachycalyx subsp. zionis	NAmerica	subspecies	vascular	Lathyrus brachycalyx subsp. zioni	Lathyrus brachycalyx subsp. zioni	FALSE	FALSE	TRUE	TRUE	TRUE	0	FALSE	FALSE	1	NA	226	1	wfo-0000168655		Lathyrus zionis	SPECIES	wfo-4000020725	C.L.Hitchc.	Fabaceae	Lathyrus	zionis					Accepted			2010-07-14	2010-07-14	http://www.theplantlist.org/tpl1.1/record/ild-14973		TRUE	Synonym	wfo-0001052462	Lathyrus brachycalyx subsp. zionis
S1	Alnus viridis ssp. crispa	NAmerica	subspecies	vascular	Alnus viridis ssp. crisp	Alnus viridis ssp. crisp	FALSE	FALSE	TRUE	TRUE	TRUE	0	FALSE	FALSE	3	NA	232	1	wfo-0000921232	60456398-2	Alnus alnobetula subsp. crispa	SUBSPECIES	wfo-0000944137	(Aiton) Raus	Betulaceae	Alnus	alnobetula	crispa	subsp.		Willdenowia 41: 129 2011	Accepted			2012-03-23	2012-03-23	http://www.theplantlist.org/tpl1.1/record/kew-466798		TRUE	Synonym	wfo-0000948201	Alnus viridis subsp. crispa
S1	Sedum radiatum subsp. depauperatum	NAmerica	subspecies	vascular	Sedum radiatum subsp. depauperatu	Sedum radiatum subsp. depauperatu	FALSE	FALSE	TRUE	TRUE	TRUE	0	TRUE	FALSE	8	NA	233	1	wfo-0001299453	284826-2	Sedum radiatum	SPECIES	wfo-4000034941	S.Watson	Crassulaceae	Sedum	radiatum				Proc. Amer. Acad. Arts 18: 193 1883	Accepted			2012-04-18	2012-04-18	http://www.theplantlist.org/tpl1.1/record/tro-8900159		TRUE	Synonym	wfo-0001299455	Sedum radiatum subsp. radiatum
S1	Rumex acetosa subsp. alpestris	NAmerica	subspecies	vascular	Rumex acetosa subsp. alpestri	Rumex acetosa subsp. alpestri	FALSE	FALSE	TRUE	TRUE	TRUE	0	FALSE	FALSE	1	NA	235	1	wfo-0000403545	696857-1	Rumex alpestris	SPECIES	wfo-4000033616	Jacq.	Polygonaceae	Rumex	alpestris				Enum. Stirp. Vindob. 62 1762	Accepted			2012-03-23	2012-03-23	http://www.theplantlist.org/tpl1.1/record/kew-2424128		TRUE	Synonym	wfo-0000406388	Rumex acetosa subsp. alpestris
S1	Rumex paucifolius subsp. gracilescens	NAmerica	subspecies	vascular	Rumex paucifolius subsp. gracilescen	Rumex paucifolius subsp. gracilescen	FALSE	FALSE	TRUE	TRUE	TRUE	0	FALSE	FALSE	1	NA	236	1	wfo-0000737288	224479-2	Rumex paucifolius	SPECIES	wfo-4000033616	Nutt.	Polygonaceae	Rumex	paucifolius				J. Acad. Nat. Sci. Philadelphia 7: 49 1834	Accepted			2012-03-23	2012-03-23	http://www.theplantlist.org/tpl1.1/record/kew-2873020		TRUE	Synonym	wfo-0001101079	Rumex paucifolius subsp. gracilescens
S1	Lilium catesbaei subsp. asperellum	NAmerica	subspecies	vascular	Lilium catesbaei subsp. asperellu	Lilium catesbaei subsp. asperellu	FALSE	FALSE	TRUE	TRUE	TRUE	0	FALSE	FALSE	2	NA	239	1	wfo-0000685068	537520-1	Lilium catesbaei	SPECIES	wfo-4000021746	Walter	Liliaceae	Lilium	catesbaei				Fl. Carol. 123 1788	Accepted			2012-03-23	2012-03-23	http://www.theplantlist.org/tpl1.1/record/kew-280695		TRUE	Synonym	wfo-0000752626	Lilium catesbaei subsp. asprellum
S1	Limnanthes pumila subsp. grandiflora	NAmerica	subspecies	vascular	Limnanthes pumila subsp. grandiflor	Limnanthes pumila subsp. grandiflor	FALSE	FALSE	TRUE	TRUE	TRUE	0	TRUE	FALSE	18	NA	240	1	wfo-0001282491	140201-2	Limnanthes floccosa subsp. pumila	SUBSPECIES	wfo-0001073396	(Howell) Arroyo	Limnanthaceae	Limnanthes	floccosa	pumila	subsp.		Brittonia 25(2): 187 1973	Accepted			2012-04-18	2012-04-18	http://www.theplantlist.org/tpl1.1/record/tro-50317559		TRUE	Synonym	wfo-0001073406	Limnanthes pumila
S1	Lithophragma affine subsp. mixtum	NAmerica	subspecies	vascular	Lithophragma affine subsp. mixtu	Lithophragma affine subsp. mixtu	FALSE	FALSE	TRUE	TRUE	TRUE	0	TRUE	FALSE	6	NA	241	1	wfo-0001135540	30204729-2	Lithophragma affine	SPECIES	wfo-4000021983	A.Gray	Saxifragaceae	Lithophragma	affine				Proc. Amer. Acad. Arts 6: 534–535 1865	Accepted			2012-04-18	2012-04-18	http://www.theplantlist.org/tpl1.1/record/tro-29100410		TRUE	Synonym	wfo-0001135879	Lithophragma affine subsp. affine
S1	Monarda citriodora subsp. austromontana	NAmerica	subspecies	vascular	Monarda citriodora subsp. austromontan	Monarda citriodora subsp. austromontan	FALSE	FALSE	TRUE	TRUE	TRUE	0	FALSE	FALSE	1	NA	245	1	wfo-0000245303	980925-1	Monarda citriodora var. austromontana	VARIETY	wfo-0000245301	(Epling) B.L.Turner	Lamiaceae	Monarda	citriodora	austromontana	var.		Phytologia 77: 61 1994	Accepted			2012-03-23	2012-03-23	http://www.theplantlist.org/tpl1.1/record/kew-129165		TRUE	Synonym	wfo-0000245304	Monarda citriodora subsp. austromontana
S1	Saxifraga adscendens subsp. oregonensis	NAmerica	subspecies	vascular	Saxifraga adscendens subsp. oregonensi	Saxifraga adscendens subsp. oregonensi	FALSE	FALSE	TRUE	TRUE	TRUE	0	TRUE	FALSE	6	NA	248	1	wfo-0001135644	228294-2	Saxifraga adscendens var. oregonensis	VARIETY	wfo-0000493870	(Raf.) Breitung	Saxifragaceae	Saxifraga	adscendens	oregonensis	var.		Canad. Field-Naturalist 71(2): 56 1957	Accepted			2012-04-18	2012-04-18	http://www.theplantlist.org/tpl1.1/record/tro-29100561		FALSE
S1	Zigadenus elegans subsp. glaucus	NAmerica	subspecies	vascular	Zigadenus elegans subsp. glaucu	Zigadenus elegans subsp. glaucu	FALSE	FALSE	TRUE	TRUE	TRUE	0	FALSE	FALSE	1	NA	249	1	wfo-0000916950	77103432-1	Anticlea elegans var. glaucus	VARIETY	wfo-0000760821	(Nutt.) Zomlefer & Judd	Melanthiaceae	Anticlea	elegans	glaucus	var.		J. Bot. Res. Inst. Texas 3: 159 2009	Accepted			2012-03-23	2012-03-23	http://www.theplantlist.org/tpl1.1/record/kew-462263		TRUE	Synonym	wfo-0000752393	Zigadenus elegans subsp. glaucus
S1	Epilobium canum subsp. garrettii	NAmerica	subspecies	vascular	Epilobium canum subsp. garretti	Epilobium canum subsp. garretti	FALSE	FALSE	TRUE	TRUE	TRUE	0	FALSE	FALSE	1	NA	250	1	wfo-0000668881	92449-2	Epilobium canum	SPECIES	wfo-4000013609	(Greene) P.H.Raven	Onagraceae	Epilobium	canum				Ann. Missouri Bot. Gard. 63: 335 1976 publ. 1977	Accepted			2012-03-23	2012-03-23	http://www.theplantlist.org/tpl1.1/record/kew-2790233		TRUE	Synonym	wfo-0000668883	Epilobium canum subsp. garrettii
S2	Caulerpa brownii	NA	species	algae	Caulerpa browni	Caulerpa browni	FALSE	FALSE	TRUE	FALSE	FALSE	0	FALSE	TRUE	NA	NA	251	1																					FALSE
S2	Caulerpa filiformis	NA	species	algae	Caulerpa filiformi	Caulerpa filiformi	FALSE	FALSE	TRUE	FALSE	FALSE	0	FALSE	TRUE	NA	NA	252	1																					FALSE
S2	Chara vulgaris	NA	species	algae	Chara vulgari	Chara vulgari	FALSE	FALSE	TRUE	TRUE	TRUE	0	FALSE	FALSE	3	NA	253	1	wfo-0000223016	325686-2	Lantana camara	SPECIES	wfo-4000020568	L.	Verbenaceae	Lantana	camara				Sp. Pl. 627 1753	Accepted			2012-03-26	2012-03-26	http://www.theplantlist.org/tpl1.1/record/kew-107934		TRUE	Synonym	wfo-0000791042	Camara vulgaris
S2	Codium fragile	NA	species	algae	Codium fragil	Codium fragil	FALSE	FALSE	FALSE	TRUE	TRUE	0	FALSE	FALSE	5	NA	254	1	wfo-0000354600	50746-1	Justicia fragilis	SPECIES	wfo-4000019746	Dennst.	Acanthaceae	Justicia	fragilis				Reis. Br.-Guiana 32 1818	Unchecked			2012-03-23	2012-03-23	http://www.theplantlist.org/tpl1.1/record/kew-2330981		TRUE	Synonym	wfo-0000659359	Ecbolium fragile
S2	Codium fragile	NA	species	algae	Codium fragil	Codium fragil	FALSE	FALSE	FALSE	TRUE	TRUE	0	FALSE	FALSE	5	NA	254	2	wfo-0001107276		Cystopteris fragilis	SPECIES	wfo-4000010579	(L.) Bernh.	Aspleniaceae	Cystopteris	fragilis				Neues J. Bot. 1(2): 27 1806	Accepted			2012-04-18	2012-04-18	http://www.theplantlist.org/tpl1.1/record/tro-26600121		TRUE	Synonym	wfo-0001110208	Aspidium fragile
S2	Colpomenia sinuosa	NA	species	algae	Colpomenia sinuos	Colpomenia sinuos	FALSE	FALSE	TRUE	FALSE	FALSE	0	FALSE	TRUE	NA	NA	255	1																					FALSE
S2	Corallina officinalis	NA	species	algae	Corallina officinali	Corallina officinali	FALSE	FALSE	FALSE	TRUE	TRUE	0	FALSE	TRUE	11	NA	256	1	wfo-0000582293	829891-1	Camellia corallina	SPECIES	wfo-4000006359	(Gagnep.) Sealy	Theaceae	Camellia	corallina				Rev. Gen. Camellia 132 1958	Accepted			2012-03-26	2012-03-26	http://www.theplantlist.org/tpl1.1/record/kew-2694509		FALSE
S2	Corallina officinalis	NA	species	algae	Corallina officinali	Corallina officinali	FALSE	FALSE	FALSE	TRUE	TRUE	0	FALSE	TRUE	11	NA	256	2	wfo-9000000133		Corallinales	order										Accepted							FALSE
S2	Ecklonia radiata	NA	species	algae	Ecklonia radiat	Ecklonia radiat	FALSE	FALSE	FALSE	TRUE	TRUE	0	FALSE	TRUE	8	NA	257	1	wfo-0000590862	315410-1	Trianoptiles capensis	SPECIES	wfo-4000038866	(Steud.) Harv.	Cyperaceae	Trianoptiles	capensis				Gen. S. Afr. Pl. ed. 2: 422 1868	Accepted			2012-03-23	2012-03-23	http://www.theplantlist.org/tpl1.1/record/kew-270566		TRUE	Synonym	wfo-0000401490	Ecklonea capensis
S2	Ecklonia radiata	NA	species	algae	Ecklonia radiat	Ecklonia radiat	FALSE	FALSE	FALSE	TRUE	TRUE	0	FALSE	TRUE	8	NA	257	2	wfo-0000590865	315411-1	Trianoptiles solitaria	SPECIES	wfo-4000038866	(C.B.Clarke) Levyns	Cyperaceae	Trianoptiles	solitaria				J. S. African Bot. 9: 26 1943	Accepted			2012-03-23	2012-03-23	http://www.theplantlist.org/tpl1.1/record/kew-270567		TRUE	Synonym	wfo-0000401494	Ecklonea solitaria
S2	Ecklonia radiata	NA	species	algae	Ecklonia radiat	Ecklonia radiat	FALSE	FALSE	FALSE	TRUE	TRUE	0	FALSE	TRUE	8	NA	257	3	wfo-0001281169	306615-1	Ecklonea australis	SPECIES	wfo-4000012981	Steud.	Cyperaceae	Ecklonea	australis				Nomencl. Bot. (ed. 2) 1: 542 1840	Unchecked			2012-04-18	2012-04-18	http://www.theplantlist.org/tpl1.1/record/tro-50312788		FALSE
S2	Ecklonia radiata	NA	species	algae	Ecklonia radiat	Ecklonia radiat	FALSE	FALSE	FALSE	TRUE	TRUE	0	FALSE	TRUE	8	NA	257	4	wfo-4000012981		Ecklonea	genus	wfo-7000000170	Steud.	Cyperaceae						Flora 12: 138. 1829.	Unchecked					http://www.theplantlist.org/1.1/browse/A/Cyperaceae/Ecklonea/		FALSE
S2	Egregia menziesii	NA	species	algae	Egregia menziesi	Egregia menziesi	FALSE	FALSE	FALSE	TRUE	TRUE	0	FALSE	TRUE	11	NA	258	1	wfo-0000175243		Senna kurtzii	SPECIES	wfo-4000035076	(Harms) H.S.Irwin & Barneby	Fabaceae	Senna	kurtzii					Accepted			2010-07-14	2010-07-14	http://www.theplantlist.org/tpl1.1/record/ild-21373		TRUE	Synonym	wfo-0000177706	Cassia egregia
S2	Egregia menziesii	NA	species	algae	Egregia menziesi	Egregia menziesi	FALSE	FALSE	FALSE	TRUE	TRUE	0	FALSE	TRUE	11	NA	258	2	wfo-0000281722	788926-1	Pouteria egregia	SPECIES	wfo-4000031064	Sandwith	Sapotaceae	Pouteria	egregia				Bull. Misc. Inform. Kew 1931: 479 1931	Accepted			2012-03-26	2012-03-26	http://www.theplantlist.org/tpl1.1/record/kew-164090		FALSE
S2	Egregia menziesii	NA	species	algae	Egregia menziesi	Egregia menziesi	FALSE	FALSE	FALSE	TRUE	TRUE	0	FALSE	TRUE	11	NA	258	3	wfo-0000344428	274040-2	Carex angustata	SPECIES	wfo-4000006709	Boott	Cyperaceae	Carex	angustata				Fl. Bor.-Amer. 2: 218 1839	Accepted			2012-03-23	2012-03-23	http://www.theplantlist.org/tpl1.1/record/kew-224494		TRUE	Synonym	wfo-0000346333	Carex egregia
S2	Egregia menziesii	NA	species	algae	Egregia menziesi	Egregia menziesi	FALSE	FALSE	FALSE	TRUE	TRUE	0	FALSE	TRUE	11	NA	258	4	wfo-0000371564	985174-1	Marsdenia egregia	SPECIES	wfo-4000023202	P.I.Forst.	Apocynaceae	Marsdenia	egregia				Austral. Syst. Bot. 8: 736 1995	Unchecked			2012-03-23	2012-03-23	http://www.theplantlist.org/tpl1.1/record/kew-2363201		FALSE
S2	Egregia menziesii	NA	species	algae	Egregia menziesi	Egregia menziesi	FALSE	FALSE	FALSE	TRUE	TRUE	0	FALSE	TRUE	11	NA	258	5	wfo-0000601559	266589-2	Vriesea cowellii	SPECIES	wfo-4000040444	(Mez & Britton) L.B.Sm.	Bromeliaceae	Vriesea	cowellii				Phytologia 16: 80 1968	Accepted			2012-03-23	2012-03-23	http://www.theplantlist.org/tpl1.1/record/kew-271759		TRUE	Synonym	wfo-0000601912	Vriesea egregia
S2	Egregia menziesii	NA	species	algae	Egregia menziesi	Egregia menziesi	FALSE	FALSE	FALSE	TRUE	TRUE	0	FALSE	TRUE	11	NA	258	6	wfo-0001272913	381370-1	Heppiantha naegelioides	SPECIES	wfo-4000017509	(Lem.) H.E.Moore	Gesneriaceae	Heppiantha	naegelioides				Gentes Herb. 8: 399 1954	Accepted			2012-04-18	2012-04-18	http://www.theplantlist.org/tpl1.1/record/tro-50260948		TRUE	Synonym	wfo-0000702195	Gesneria ×egregia
S2	Egregia menziesii	NA	species	algae	Egregia menziesi	Egregia menziesi	FALSE	FALSE	FALSE	TRUE	TRUE	0	FALSE	TRUE	11	NA	258	7	wfo-0000823897	30521-2	Begonia egregia	SPECIES	wfo-4000004308	N.E.Br.	Begoniaceae	Begonia	egregia				Gard. Chron. III, 1887: 346 1887	Accepted			2012-03-23	2012-03-23	http://www.theplantlist.org/tpl1.1/record/kew-361491		FALSE
S2	Egregia menziesii	NA	species	algae	Egregia menziesi	Egregia menziesi	FALSE	FALSE	FALSE	TRUE	TRUE	0	FALSE	TRUE	11	NA	258	8	wfo-0000966674	103396-2	Faramea egregia	SPECIES	wfo-4000014589	Sandwith	Rubiaceae	Faramea	egregia				Bull. Misc. Inform. Kew 1939: 12 1939	Accepted			2012-03-23	2012-03-23	http://www.theplantlist.org/tpl1.1/record/kew-84050		FALSE
S2	Egregia menziesii	NA	species	algae	Egregia menziesi	Egregia menziesi	FALSE	FALSE	FALSE	TRUE	TRUE	0	FALSE	TRUE	11	NA	258	9	wfo-0001082052	159030-2	Miconia egregia	SPECIES	wfo-4000024014	Wurdack	Melastomataceae	Miconia	egregia				Phytologia 39(5): 326–327 1978	Accepted			2012-04-18	2012-04-18	http://www.theplantlist.org/tpl1.1/record/tro-20303756		FALSE
S2	Hormosira banksii	NA	species	algae	Hormosira banksi	Hormosira banksi	FALSE	FALSE	TRUE	FALSE	FALSE	0	FALSE	TRUE	NA	NA	259	1																					FALSE
S2	Macrocystis pyrifera	NA	species	algae	Macrocystis pyrifer	Macrocystis pyrifer	FALSE	FALSE	FALSE	TRUE	TRUE	0	FALSE	TRUE	15	NA	260	1	wfo-0000169986	25229-2	Astragalus microcystis	SPECIES	wfo-4000003460	A.Gray	Fabaceae	Astragalus	microcystis					Accepted			2010-07-14	2010-07-14	http://www.theplantlist.org/tpl1.1/record/ild-16286		TRUE	Synonym	wfo-0000172846	Phaca microcystis
S2	Macrocystis pyrifera	NA	species	algae	Macrocystis pyrifer	Macrocystis pyrifer	FALSE	FALSE	FALSE	TRUE	TRUE	0	FALSE	TRUE	15	NA	260	2	wfo-0000346322	299579-1	Carex ecklonii	SPECIES	wfo-4000006709	Nees	Cyperaceae	Carex	ecklonii				Linnaea 10: 203 1836	Accepted			2012-03-23	2012-03-23	http://www.theplantlist.org/tpl1.1/record/kew-226267		TRUE	Synonym	wfo-0000348610	Carex macrocystis
S2	Nitella capillaris	NA	species	algae	Nitella capillari	Nitella capillari	FALSE	FALSE	FALSE	TRUE	TRUE	0	FALSE	FALSE	3	NA	261	1	wfo-0000161155	573946-1	Octella capillaris	SPECIES	wfo-4000026526	Raf.	Melastomataceae	Octella	capillaris				Sylva Tellur. 97 1838	Unchecked					http://www.theplantlist.org/tpl1.1/record/ifn-78748		FALSE
S2	Nitella capillaris	NA	species	algae	Nitella capillari	Nitella capillari	FALSE	FALSE	FALSE	TRUE	TRUE	0	FALSE	FALSE	3	NA	261	2	wfo-0000845002	328085-2	Aira elegantissima	SPECIES	wfo-4000001038	Schur	Poaceae	Aira	elegantissima				Verh. Mitth. Siebenbürg. Vereins Naturwiss. Hermannstadt 4: 85 1853	Accepted			2012-03-23	2012-03-23	http://www.theplantlist.org/tpl1.1/record/kew-390883		TRUE	Synonym	wfo-0000845275	Airella capillaris
S2	Palmogloea protuberans	NA	species	algae	Palmogloea protuberan	Palmogloea protuberan	FALSE	FALSE	TRUE	FALSE	FALSE	0	FALSE	TRUE	NA	NA	262	1																					FALSE
S2	Pelvetiopsis limitata	NA	species	algae	Pelvetiopsis limitat	Pelvetiopsis limitat	FALSE	FALSE	FALSE	TRUE	TRUE	0	FALSE	TRUE	10	NA	263	1	wfo-0000009544	97822-2	Espeletiopsis trianae	SPECIES	wfo-4000014048	(Cuatrec.) Cuatrec.	Asteraceae	Espeletiopsis	trianae				Phytologia 35 56 1976	Accepted			2012-02-11	2012-02-11	http://www.theplantlist.org/tpl1.1/record/gcc-109245		FALSE
S2	Pelvetiopsis limitata	NA	species	algae	Pelvetiopsis limitat	Pelvetiopsis limitat	FALSE	FALSE	FALSE	TRUE	TRUE	0	FALSE	TRUE	10	NA	263	2	wfo-0000023484	97813-2	Espeletiopsis muiska	SPECIES	wfo-4000014048	(Cuatrec.) Cuatrec.	Asteraceae	Espeletiopsis	muiska				Phytologia 35 56 1976	Accepted			2012-02-11	2012-02-11	http://www.theplantlist.org/tpl1.1/record/gcc-122689		FALSE
S2	Pelvetiopsis limitata	NA	species	algae	Pelvetiopsis limitat	Pelvetiopsis limitat	FALSE	FALSE	FALSE	TRUE	TRUE	0	FALSE	TRUE	10	NA	263	3	wfo-0000040988	205213-1	Espeletiopsis garciae	SPECIES	wfo-4000014048	(Cuatrec.) Cuatrec.	Asteraceae	Espeletiopsis	garciae				Phytologia 35 55 1976	Accepted			2012-02-11	2012-02-11	http://www.theplantlist.org/tpl1.1/record/gcc-139639		FALSE
S2	Pelvetiopsis limitata	NA	species	algae	Pelvetiopsis limitat	Pelvetiopsis limitat	FALSE	FALSE	FALSE	TRUE	TRUE	0	FALSE	TRUE	10	NA	263	4	wfo-0000066426	97815-2	Espeletiopsis petiolata	SPECIES	wfo-4000014048	(Cuatrec.) Cuatrec.	Asteraceae	Espeletiopsis	petiolata				Phytologia 35 56 1976	Accepted			2012-02-11	2012-02-11	http://www.theplantlist.org/tpl1.1/record/gcc-23309		FALSE
S2	Phyllospora comosa	NA	species	algae	Phyllospora comos	Phyllospora comos	FALSE	FALSE	TRUE	TRUE	TRUE	0	FALSE	TRUE	8	NA	264	1	wfo-4000029466	27848-1	Phyllospadix	genus	wfo-7000000652	Hook.	Zosteraceae						Fl. Bor.-Amer. 2: 171. 1838[1840].	Accepted					http://www.theplantlist.org/1.1/browse/A/Zosteraceae/Phyllospadix/		FALSE
S2	Postelsia palmaeformis	NA	species	algae	Postelsia palmaeformi	Postelsia palmaeformi	FALSE	FALSE	TRUE	TRUE	TRUE	0	FALSE	TRUE	17	NA	265	1	wfo-0000487600	316339-2	Piper umbellatum	SPECIES	wfo-4000029808	L.	Piperaceae	Piper	umbellatum				Sp. Pl. 30 1753	Accepted			2012-03-23	2012-03-23	http://www.theplantlist.org/tpl1.1/record/kew-2571246		TRUE	Synonym	wfo-0001093955	Piper postelsianum
S2	Sargassum muticum	NA	species	algae	Sargassum muticu	Sargassum muticu	FALSE	FALSE	TRUE	FALSE	FALSE	0	FALSE	TRUE	NA	NA	266	1																					FALSE
S2	Tolypella prolifera	NA	species	algae	Tolypella prolifer	Tolypella prolifer	FALSE	FALSE	TRUE	FALSE	FALSE	0	FALSE	TRUE	NA	NA	267	1																					FALSE
S2	Trentepohlia aurea	NA	species	algae	Trentepohlia aure	Trentepohlia aure	FALSE	FALSE	TRUE	TRUE	TRUE	0	FALSE	FALSE	5	NA	268	1	wfo-0001183388		Pohlia filum	SPECIES	wfo-4000030599	(Schimp.) Mårtensson	Mniaceae	Pohlia	filum				Kung. Svenska Vetenskapsakad. Avh. Naturskyddsärenden 14: 149 1956	Accepted			2012-04-18	2012-04-18	http://www.theplantlist.org/tpl1.1/record/tro-35162997		TRUE	Synonym	wfo-0001158114	Trentepohlia erecta
S2	Ulva chaetomorphoides	NA	species	algae	Ulva chaetomorphoide	Ulva chaetomorphoide	FALSE	FALSE	TRUE	FALSE	FALSE	4823	FALSE	TRUE	NA	NA	269	1																					FALSE
S2	Vaucheria litorea	NA	species	algae	Vaucheria litore	Vaucheria litore	FALSE	FALSE	TRUE	TRUE	TRUE	0	FALSE	TRUE	6	NA	270	1	wfo-9000000565		Vaucheriales	order										Accepted							FALSE
S2	Agaricus augustus	NA	species	fungi	Agaricus augustu	Agaricus augustu	FALSE	FALSE	FALSE	TRUE	TRUE	0	FALSE	TRUE	11	NA	291	1	wfo-0000034687	190024-1	Centaurea benedicta	SPECIES	wfo-4000007161	(L.) L.	Asteraceae	Centaurea	benedicta				1296 1763	Accepted			2012-02-11	2012-02-11	http://www.theplantlist.org/tpl1.1/record/gcc-133548		TRUE	Synonym	wfo-0000101998	Cnicus bulgaricus
S2	Agaricus augustus	NA	species	fungi	Agaricus augustu	Agaricus augustu	FALSE	FALSE	FALSE	TRUE	TRUE	0	FALSE	TRUE	11	NA	291	2	wfo-0000513843	907838-1	Acanthus hungaricus	SPECIES	wfo-4000000168	(Borbás) Baen.	Acanthaceae	Acanthus	hungaricus				Exsicc. (Herb. Europ.) 1896: 9138 1896	Accepted			2012-03-23	2012-03-23	http://www.theplantlist.org/tpl1.1/record/kew-2615256		FALSE
S2	Agaricus augustus	NA	species	fungi	Agaricus augustu	Agaricus augustu	FALSE	FALSE	FALSE	TRUE	TRUE	0	FALSE	TRUE	11	NA	291	3	wfo-0000788653	436541-1	Crocus gargaricus	SPECIES	wfo-4000009740	Herb.	Iridaceae	Crocus	gargaricus				Bot. Mag. 67: t. 3866 1841	Accepted			2012-03-23	2012-03-23	http://www.theplantlist.org/tpl1.1/record/kew-327264		FALSE
S2	Aleuria aurantia	NA	species	fungi	Aleuria auranti	Aleuria auranti	FALSE	FALSE	FALSE	TRUE	TRUE	0	FALSE	FALSE	5	NA	292	1	wfo-0000525614	699892-1	Aleuritia aurantiaca	SPECIES	wfo-4000001159	(W.W.Sm. & Forrest) Soják	Primulaceae	Aleuritia	aurantiaca				?as. Nár. Mus., Odd. P?ír. 148: 203 1979 publ. 1980	Unchecked			2012-03-23	2012-03-23	http://www.theplantlist.org/tpl1.1/record/kew-2628154		FALSE
S2	Aleuria aurantia	NA	species	fungi	Aleuria auranti	Aleuria auranti	FALSE	FALSE	FALSE	TRUE	TRUE	0	FALSE	FALSE	5	NA	292	2	wfo-0000396795	211993-2	Psiguria warscewiczii	SPECIES	wfo-4000031763	(Hook.f.) Wunderlin	Cucurbitaceae	Psiguria	warscewiczii				Phytologia 38: 219 1978	Accepted			2012-03-23	2012-03-23	http://www.theplantlist.org/tpl1.1/record/kew-2411556		TRUE	Synonym	wfo-0000536673	Anguria aurantiaca
S2	Amanita muscaria	NA	species	fungi	Amanita muscari	Amanita muscari	FALSE	FALSE	TRUE	TRUE	TRUE	0	FALSE	TRUE	13	NA	293	1	wfo-0001057989		Lissera germanita	SPECIES	wfo-4000021954	Fourr.	Fabaceae	Lissera	germanita				Ann. Soc. Linn. Lyon, sér. 2, 16: 358 1868	Unchecked			2012-04-18	2012-04-18	http://www.theplantlist.org/tpl1.1/record/tro-13053219		FALSE
S2	Auricularia mesenterica	NA	species	fungi	Auricularia mesenteric	Auricularia mesenteric	FALSE	FALSE	FALSE	TRUE	TRUE	0	FALSE	TRUE	7	NA	294	1	wfo-0001229916	260808-2	Utricularia meyeri	SPECIES	wfo-4000039907	Pilg.	Lentibulariaceae	Utricularia	meyeri				Bot. Jahrb. Syst. 30: 194 1901	Accepted			2012-04-18	2012-04-18	http://www.theplantlist.org/tpl1.1/record/tro-50061016		FALSE
S2	Auricularia mesenterica	NA	species	fungi	Auricularia mesenteric	Auricularia mesenteric	FALSE	FALSE	FALSE	TRUE	TRUE	0	FALSE	TRUE	7	NA	294	2	wfo-0001258822		Utricularia muelleri	SPECIES	wfo-4000039907	Kamienski	Lentibulariaceae	Utricularia	muelleri				Ber. Deutsch. Bot. Ges. 12: 5 1894	Accepted			2012-04-18	2012-04-18	http://www.theplantlist.org/tpl1.1/record/tro-50189068		FALSE
S2	Boletus regius	NA	species	fungi	Boletus regiu	Boletus regiu	FALSE	FALSE	FALSE	TRUE	TRUE	0	FALSE	TRUE	14	NA	295	1	wfo-0000498476	435356-1	Scleranthus obsoletus	SPECIES	wfo-4000034706	Rchb. ex Wiesb.	Caryophyllaceae	Scleranthus	obsoletus				Oesterr. Bot. Z. 26: 153 1876	Unchecked			2012-03-23	2012-03-23	http://www.theplantlist.org/tpl1.1/record/kew-2591274		FALSE
S2	Boletus regius	NA	species	fungi	Boletus regiu	Boletus regiu	FALSE	FALSE	FALSE	TRUE	TRUE	0	FALSE	TRUE	14	NA	295	2	wfo-0000731370	671272-1	Pandanus obsoletus	SPECIES	wfo-4000027868	R.E.Vaughan & Wiehe	Pandanaceae	Pandanus	obsoletus				J. Linn. Soc., Bot. 55: 29 1953	Accepted			2012-03-23	2012-03-23	http://www.theplantlist.org/tpl1.1/record/kew-286415		FALSE
S2	Cantharellus cibarius	NA	species	fungi	Cantharellus cibariu	Cantharellus cibariu	FALSE	FALSE	TRUE	TRUE	TRUE	0	FALSE	TRUE	9	NA	296	1	wfo-9000000086		Cantharellales	order		Gäum.							Vergl. Morph. Pilze 495. 1926.	Accepted							FALSE
S2	Chroogomphus rutilus	NA	species	fungi	Chroogomphus rutilu	Chroogomphus rutilu	FALSE	FALSE	TRUE	FALSE	FALSE	0	FALSE	TRUE	NA	NA	297	1																					FALSE
S2	Clavaria rosea	NA	species	fungi	Clavaria rose	Clavaria rose	FALSE	FALSE	TRUE	TRUE	TRUE	0	FALSE	TRUE	6	NA	298	1	wfo-4000008509		Clavarioidia	genus	wfo-7000000098		Cactaceae							Unchecked					http://www.theplantlist.org/1.1/browse/A/Cactaceae/Clavarioidia/		FALSE
S2	Clavulina coralloides	NA	species	fungi	Clavulina coralloide	Clavulina coralloide	FALSE	FALSE	TRUE	FALSE	FALSE	0	FALSE	TRUE	NA	NA	299	1																					FALSE
S2	Cortinarius orellanus	NA	species	fungi	Cortinarius orellanu	Cortinarius orellanu	FALSE	FALSE	TRUE	FALSE	FALSE	0	FALSE	TRUE	NA	NA	300	1																					FALSE
S2	Disciotis venosa	NA	species	fungi	Disciotis venos	Disciotis venos	FALSE	FALSE	TRUE	FALSE	FALSE	0	FALSE	TRUE	NA	NA	301	1																					FALSE
S2	Ganoderma lucidum	NA	species	fungi	Ganoderma lucidu	Ganoderma lucidu	FALSE	FALSE	TRUE	FALSE	FALSE	0	FALSE	TRUE	NA	NA	302	1																					FALSE
S2	Geoglossum glutinosum	NA	species	fungi	Geoglossum glutinosu	Geoglossum glutinosu	FALSE	FALSE	TRUE	TRUE	TRUE	0	FALSE	FALSE	6	NA	303	1	wfo-0001116880	17104810-1	Elaphoglossum petiolosum	SPECIES	wfo-4000013129	(Desv.) T.Moore	Polypodiaceae	Elaphoglossum	petiolosum				Index Fil. 12 1857	Accepted			2012-04-18	2012-04-18	http://www.theplantlist.org/tpl1.1/record/tro-26611606		TRUE	Synonym	wfo-0001123130	Elaphoglossum glutinosum
S2	Gyromitra esculenta	NA	species	fungi	Gyromitra esculent	Gyromitra esculent	FALSE	FALSE	TRUE	FALSE	FALSE	0	FALSE	TRUE	NA	NA	304	1																					FALSE
S2	Humaria hemisphaerica	NA	species	fungi	Humaria hemisphaeric	Humaria hemisphaeric	FALSE	FALSE	TRUE	TRUE	TRUE	0	FALSE	TRUE	7	NA	305	1	wfo-0000693278	673002-1	Fumaria macrocarpa	SPECIES	wfo-4000015114	Parl.	Papaveraceae	Fumaria	macrocarpa				Pl. Nov. 5 1842	Accepted			2012-03-23	2012-03-23	http://www.theplantlist.org/tpl1.1/record/kew-2815422		TRUE	Synonym	wfo-0000693225	Fumaria fleischeri
S2	Hydnum repandum	NA	species	fungi	Hydnum repandu	Hydnum repandu	FALSE	FALSE	FALSE	TRUE	TRUE	0	FALSE	TRUE	4	NA	306	1	wfo-0001157430		Hypnum repens	SPECIES	wfo-4000018798	(Brid.) Pollini ex Lam. & DC.	Hypnaceae	Hypnum	repens				Fl. Franç. (ed. 3) 2: 537 1805	Accepted			2012-04-18	2012-04-18	http://www.theplantlist.org/tpl1.1/record/tro-35119248		FALSE
S2	Hydnum repandum	NA	species	fungi	Hydnum repandu	Hydnum repandu	FALSE	FALSE	FALSE	TRUE	TRUE	0	FALSE	TRUE	4	NA	306	2	wfo-0001157432		Hypnum reptans	SPECIES	wfo-4000018798	Hedw.	Hypnaceae	Hypnum	reptans				Sp. Musc. Frond. 265. pl. 68 1801	Accepted			2012-04-18	2012-04-18	http://www.theplantlist.org/tpl1.1/record/tro-35119251		FALSE
S2	Hygrophoropsis aurantiaca	NA	species	fungi	Hygrophoropsis aurantiac	Hygrophoropsis aurantiac	FALSE	FALSE	TRUE	FALSE	FALSE	0	FALSE	TRUE	NA	NA	307	1																					FALSE
S2	Leccinum holopus	NA	species	fungi	Leccinum holopu	Leccinum holopu	FALSE	FALSE	TRUE	FALSE	FALSE	0	FALSE	TRUE	NA	NA	308	1																					FALSE
S2	Lichina pygmaea	NA	species	fungi	Lichina pygmae	Lichina pygmae	FALSE	FALSE	TRUE	TRUE	TRUE	0	FALSE	FALSE	7	NA	309	1	wfo-0001198786		Syntrichia pygmaea	SPECIES	wfo-4000037338	(Dusén) R.H.Zander	Pottiaceae	Syntrichia	pygmaea				Bull. Buffalo Soc. Nat. Sci. 32: 269 1993	Accepted			2012-04-18	2012-04-18	http://www.theplantlist.org/tpl1.1/record/tro-35188779		FALSE
S2	Marasmius oreades	NA	species	fungi	Marasmius oreade	Marasmius oreade	FALSE	FALSE	TRUE	FALSE	FALSE	0	FALSE	TRUE	NA	NA	310	1																					FALSE
S2	Letharia vulpina	NA	species	lichen	Letharia vulpin	Letharia vulpin	FALSE	FALSE	TRUE	TRUE	TRUE	0	FALSE	FALSE	3	NA	311	1	wfo-0000899442		Setaria parviflora	SPECIES	wfo-4000035199	(Poir.) M.Kerguelen	Poaceae	Setaria	parviflora				Lejeunia 120: 161 1987	Accepted			2012-03-23	2012-03-23	http://www.theplantlist.org/tpl1.1/record/kew-442600		TRUE	Synonym	wfo-0000899715	Setaria vulpina
S2	Lobaria scrobiculata	NA	species	lichen	Lobaria scrobiculat	Lobaria scrobiculat	FALSE	FALSE	TRUE	TRUE	TRUE	0	FALSE	FALSE	3	NA	312	1	wfo-0000814862	142379-2	Lobelia scrobiculata	SPECIES	wfo-4000022035	E.Wimm.	Campanulaceae	Lobelia	scrobiculata				Pflanzenr. IV, 276b: 514 1953	Accepted			2012-03-23	2012-03-23	http://www.theplantlist.org/tpl1.1/record/kew-352877		FALSE
S2	Masonhalea richardsonii	NA	species	lichen	Masonhalea richardsoni	Masonhalea richardsoni	FALSE	FALSE	TRUE	FALSE	FALSE	0	FALSE	TRUE	NA	NA	313	1																					FALSE
S2	Micarea subalpina	NA	species	lichen	Micarea subalpin	Micarea subalpin	FALSE	FALSE	TRUE	FALSE	FALSE	0	FALSE	TRUE	NA	NA	314	1																					FALSE
S2	Nephroma laevigatum	NA	species	lichen	Nephroma laevigatu	Nephroma laevigatu	FALSE	FALSE	FALSE	TRUE	TRUE	0	FALSE	TRUE	8	NA	315	1	wfo-0000186242		Medicago radiata	SPECIES	wfo-4000023435	L.	Fabaceae	Medicago	radiata					Accepted			2010-07-14	2010-07-14	http://www.theplantlist.org/tpl1.1/record/ild-32668		TRUE	Synonym	wfo-0000200824	Nephromedia radiata
S2	Nephroma laevigatum	NA	species	lichen	Nephroma laevigatu	Nephroma laevigatu	FALSE	FALSE	FALSE	TRUE	TRUE	0	FALSE	TRUE	8	NA	315	2	wfo-0000170357		Desmodium purpusii	SPECIES	wfo-4000011206	Brandegee	Fabaceae	Desmodium	purpusii					Accepted			2010-07-14	2010-07-14	http://www.theplantlist.org/tpl1.1/record/ild-16637		TRUE	Synonym	wfo-0001051807	Nephromeria lunata
S2	Nephroma laevigatum	NA	species	lichen	Nephroma laevigatu	Nephroma laevigatu	FALSE	FALSE	FALSE	TRUE	TRUE	0	FALSE	TRUE	8	NA	315	3	wfo-0000613595	580605-1	Cocculus orbiculatus	SPECIES	wfo-4000008730	(L.) DC.	Menispermaceae	Cocculus	orbiculatus				Syst. Nat. 1: 523 1817	Accepted			2012-03-23	2012-03-23	http://www.theplantlist.org/tpl1.1/record/kew-2729703		TRUE	Synonym	wfo-0001285567	Nephroia dilatata
S2	Nephroma laevigatum	NA	species	lichen	Nephroma laevigatu	Nephroma laevigatu	FALSE	FALSE	FALSE	TRUE	TRUE	0	FALSE	TRUE	8	NA	315	4	wfo-4000025939		Nephromeria	genus	wfo-7000000323		Fabaceae							Accepted					http://www.theplantlist.org/1.1/browse/A/Leguminosae/Nephromeria/		FALSE
S2	Parmelia sulcata	NA	species	lichen	Parmelia sulcat	Parmelia sulcat	FALSE	FALSE	TRUE	FALSE	FALSE	0	FALSE	TRUE	NA	NA	316	1																					FALSE
S2	Peltigera membranacea	NA	species	lichen	Peltigera membranace	Peltigera membranace	FALSE	FALSE	FALSE	TRUE	TRUE	0	FALSE	TRUE	10	NA	317	1	wfo-0000193100		Peltiera alaotrensis	SPECIES	wfo-4000028500	Du Puy & Labat	Fabaceae	Peltiera	alaotrensis					Accepted			2010-07-14	2010-07-14	http://www.theplantlist.org/tpl1.1/record/ild-39688		FALSE
S2	Peltigera membranacea	NA	species	lichen	Peltigera membranace	Peltigera membranace	FALSE	FALSE	FALSE	TRUE	TRUE	0	FALSE	TRUE	10	NA	317	2	wfo-0000193101		Peltiera nitida	SPECIES	wfo-4000028500	Du Puy & Labat	Fabaceae	Peltiera	nitida					Accepted			2010-07-14	2010-07-14	http://www.theplantlist.org/tpl1.1/record/ild-39689		FALSE
S2	Peltigera membranacea	NA	species	lichen	Peltigera membranace	Peltigera membranace	FALSE	FALSE	FALSE	TRUE	TRUE	0	FALSE	TRUE	10	NA	317	3	wfo-9000000387		Peltigerales	order		Walt. Watson							New Phytol. 28: 9. 1929.	Accepted							FALSE
S2	Physcia stellaris	NA	species	lichen	Physcia stellari	Physcia stellari	FALSE	FALSE	TRUE	TRUE	TRUE	0	FALSE	TRUE	9	NA	318	1	wfo-4000029525		Physianthus	genus	wfo-7000000038	Mart.	Apocynaceae						Flora 7(1) Beil. (4): 134. 1824.	Unchecked					http://www.theplantlist.org/1.1/browse/A/Apocynaceae/Physianthus/		FALSE
S2	Placidium tuckermanii	NA	species	lichen	Placidium tuckermani	Placidium tuckermani	FALSE	FALSE	TRUE	TRUE	TRUE	0	FALSE	TRUE	11	NA	319	1	wfo-0000158929	566519-1	Aulacidium cristatum	SPECIES	wfo-4000003654	Rich. ex DC.	Melastomataceae	Aulacidium	cristatum				Prodr. (DC.) 3: 113 1828 [mid Mar 1828]	Unchecked					http://www.theplantlist.org/tpl1.1/record/ifn-73485		FALSE
S2	Pseudocyphellaria crocata	NA	species	lichen	Pseudocyphellaria crocat	Pseudocyphellaria crocat	FALSE	FALSE	TRUE	FALSE	FALSE	0	FALSE	TRUE	NA	NA	320	1																					FALSE
S2	Psora decipiens	NA	species	lichen	Psora decipien	Psora decipien	FALSE	FALSE	FALSE	TRUE	TRUE	0	FALSE	FALSE	3	NA	321	1	wfo-0000218862		Ixora pavetta	SPECIES	wfo-4000019411	Andr.	Rubiaceae	Ixora	pavetta				Bot. Repos. 2: t. 78 1799	Accepted			2012-03-23	2012-03-23	http://www.theplantlist.org/tpl1.1/record/kew-103866		TRUE	Synonym	wfo-0000218374	Ixora decipiens
S2	Psora decipiens	NA	species	lichen	Psora decipien	Psora decipien	FALSE	FALSE	FALSE	TRUE	TRUE	0	FALSE	FALSE	3	NA	321	2	wfo-0000267130		Pera decipiens	SPECIES	wfo-4000028693	(Müll.Arg.) Müll.Arg.	Peraceae	Pera	decipiens				Prodr. 15(2): 1029 1866	Accepted			2012-03-23	2012-03-23	http://www.theplantlist.org/tpl1.1/record/kew-150145		FALSE
S2	Psora decipiens	NA	species	lichen	Psora decipien	Psora decipien	FALSE	FALSE	FALSE	TRUE	TRUE	0	FALSE	FALSE	3	NA	321	3	wfo-0000877826	407084-1	Leptochloa decipiens	SPECIES	wfo-4000021241	(R.Br.) Stapf ex Maiden	Poaceae	Leptochloa	decipiens				Agric. Gaz. New South Wales 20: 307 1909	Accepted			2012-03-23	2012-03-23	http://www.theplantlist.org/tpl1.1/record/kew-422247		TRUE	Synonym	wfo-0000892101	Poa decipiens
S2	Pyxine berteriana	NA	species	lichen	Pyxine berterian	Pyxine berterian	FALSE	FALSE	TRUE	FALSE	FALSE	0	FALSE	TRUE	NA	NA	322	1																					FALSE
S2	Ramboldia farinosa	NA	species	lichen	Ramboldia farinos	Ramboldia farinos	FALSE	FALSE	TRUE	FALSE	FALSE	0	FALSE	TRUE	NA	NA	323	1																					FALSE
S2	Rhizocarpon geographicum	NA	species	lichen	Rhizocarpon geographicu	Rhizocarpon geographicu	FALSE	FALSE	TRUE	TRUE	TRUE	0	FALSE	TRUE	13	NA	324	1	wfo-9000000454		Rhizocarpales	order		Miadl. & al.							Mycologia 98(6): 1097. 2007[2006].	Accepted							FALSE
S2	Rinodina turfacea	NA	species	lichen	Rinodina turface	Rinodina turface	FALSE	FALSE	TRUE	TRUE	TRUE	0	FALSE	TRUE	20	NA	325	1	wfo-0000395788	156182-1	Polycarpaea staminodina	SPECIES	wfo-4000030704	F.Muell.	Caryophyllaceae	Polycarpaea	staminodina				Rep. Pl. Babbage's Exped. 8 1859	Unchecked			2012-03-23	2012-03-23	http://www.theplantlist.org/tpl1.1/record/kew-2409929		FALSE
S2	Stereocaulon saxatile	NA	species	lichen	Stereocaulon saxatil	Stereocaulon saxatil	FALSE	FALSE	TRUE	TRUE	TRUE	0	FALSE	TRUE	6	NA	326	1	wfo-0000045697	214090-2	Pterocaulon lanatum	SPECIES	wfo-4000031936	Kuntze	Asteraceae	Pterocaulon	lanatum				Revis. Gen. Pl. 3[3]: 169 1898	Accepted			2012-02-11	2012-02-11	http://www.theplantlist.org/tpl1.1/record/gcc-144190		FALSE
S2	Usnea hirta	NA	species	lichen	Usnea hirt	Usnea hirt	FALSE	FALSE	TRUE	TRUE	TRUE	0	FALSE	TRUE	7	NA	327	1	wfo-4000040352	39153-1	Visnea	genus	wfo-7000000450	L.f.	Pentaphylacaceae						Suppl. 36, 251. 1782.	Unchecked					http://www.theplantlist.org/1.1/browse/A/Pentaphylacaceae/Visnea/		FALSE
S2	Verrucaria maura	NA	species	lichen	Verrucaria maur	Verrucaria maur	FALSE	FALSE	TRUE	TRUE	TRUE	0	FALSE	TRUE	5	NA	328	1	wfo-9000000567		Verrucariales	order		Mattick ex D. Hawksw. & O.E. Erikss.							Syst. Ascom. 5(1): 183. 1986.	Accepted							FALSE
S2	Xanthoparmelia novomexicana	NA	species	lichen	Xanthoparmelia novomexican	Xanthoparmelia novomexican	FALSE	FALSE	TRUE	FALSE	FALSE	0	FALSE	TRUE	NA	NA	329	1																					FALSE
S2	Xanthoria parietina	NA	species	lichen	Xanthoria parietin	Xanthoria parietin	FALSE	FALSE	FALSE	TRUE	TRUE	0	FALSE	TRUE	7	NA	330	1	wfo-0000428729	850023-1	Xanthosia pilosa	SPECIES	wfo-4000040896	Rudge	Apiaceae	Xanthosia	pilosa				Trans. Linn. Soc. London 10: 301 1811	Unchecked			2012-03-23	2012-03-23	http://www.theplantlist.org/tpl1.1/record/kew-2467944		FALSE
S2	Xanthoria parietina	NA	species	lichen	Xanthoria parietin	Xanthoria parietin	FALSE	FALSE	FALSE	TRUE	TRUE	0	FALSE	TRUE	7	NA	330	2	wfo-0000428732	850020-1	Xanthosia pannosa	SPECIES	wfo-4000040896	Steud.	Apiaceae	Xanthosia	pannosa				Nomencl. Bot. ed. 2, 2: 791 1841	Unchecked			2012-03-23	2012-03-23	http://www.theplantlist.org/tpl1.1/record/kew-2467947		FALSE
S2	Xanthoria parietina	NA	species	lichen	Xanthoria parietin	Xanthoria parietin	FALSE	FALSE	FALSE	TRUE	TRUE	0	FALSE	TRUE	7	NA	330	3	wfo-0000428737		Xanthosia huegelii	SPECIES	wfo-4000040896	Steud.	Apiaceae	Xanthosia	huegelii				Nomencl. Bot. ed. 2, 2: 791 1841	Unchecked			2012-03-23	2012-03-23	http://www.theplantlist.org/tpl1.1/record/kew-2467951		FALSE
S2	Xanthoria parietina	NA	species	lichen	Xanthoria parietin	Xanthoria parietin	FALSE	FALSE	FALSE	TRUE	TRUE	0	FALSE	TRUE	7	NA	330	4	wfo-0000428747	850009-1	Xanthosia ciliata	SPECIES	wfo-4000040896	Hook.	Apiaceae	Xanthosia	ciliata				Hooker's Icon. Pl. 8: t. 726 1845	Unchecked			2012-03-23	2012-03-23	http://www.theplantlist.org/tpl1.1/record/kew-2467960		FALSE
S2	Xanthoria parietina	NA	species	lichen	Xanthoria parietin	Xanthoria parietin	FALSE	FALSE	FALSE	TRUE	TRUE	0	FALSE	TRUE	7	NA	330	5	wfo-0000428749	936687-1	Xanthosia bungei	SPECIES	wfo-4000040896	Keighery	Apiaceae	Xanthosia	bungei				Nordic J. Bot. 8: 445 1989	Unchecked			2012-03-23	2012-03-23	http://www.theplantlist.org/tpl1.1/record/kew-2467962		FALSE
S2	Xanthoria parietina	NA	species	lichen	Xanthoria parietin	Xanthoria parietin	FALSE	FALSE	FALSE	TRUE	TRUE	0	FALSE	TRUE	7	NA	330	6	wfo-0000428751	850015-1	Xanthosia hirsuta	SPECIES	wfo-4000040896	DC.	Apiaceae	Xanthosia	hirsuta				Prodr. 4: 74 1830	Unchecked			2012-03-23	2012-03-23	http://www.theplantlist.org/tpl1.1/record/kew-2467966		FALSE
S2	Xanthoria parietina	NA	species	lichen	Xanthoria parietin	Xanthoria parietin	FALSE	FALSE	FALSE	TRUE	TRUE	0	FALSE	TRUE	7	NA	330	7	wfo-0000428759	850025-1	Xanthosia pusilla	SPECIES	wfo-4000040896	Bunge	Apiaceae	Xanthosia	pusilla				Pl. Preiss. 1: 291 1845	Unchecked			2012-03-23	2012-03-23	http://www.theplantlist.org/tpl1.1/record/kew-2467977		FALSE
S3	Acalypha andina	ECUA	species	vascular	Acalypha andin	Acalypha andin	FALSE	FALSE	TRUE	TRUE	TRUE	0	FALSE	FALSE	1	NA	351	1	wfo-0000979774	1414-2	Acalypha padifolia	SPECIES	wfo-4000000080	Kunth	Euphorbiaceae	Acalypha	padifolia				Nov. Gen. Sp. 2: 97 1817	Accepted			2012-03-23	2012-03-23	http://www.theplantlist.org/tpl1.1/record/kew-967		TRUE	Synonym	wfo-0000301385	Acalypha andina
S3	Diplazium chimborazense	ECUA	species	vascular	Diplazium chimborazens	Diplazium chimborazens	FALSE	FALSE	TRUE	TRUE	TRUE	0	FALSE	FALSE	1	NA	367	1	wfo-0001251818	1030732-2	Callipteris chimborazensis	SPECIES	wfo-4000006090	(Spruce ex Baker) L.Pacheco & R.C.Moran	Aspleniaceae	Callipteris	chimborazensis				Brittonia 51(4): 360, f. 12 1999	Accepted			2012-04-18	2012-04-18	http://www.theplantlist.org/tpl1.1/record/tro-50162728		TRUE	Synonym	wfo-0001128208	Diplazium chimborazense
S3	Pappobolus hypargyreus	ECUA	species	vascular	Pappobolus hypargyreu	Pappobolus hypargyreu	FALSE	FALSE	FALSE	TRUE	TRUE	0	FALSE	FALSE	1	NA	380	2	wfo-0000119245		Pappobolus hypargyreus	SPECIES	wfo-4000027939	S.F.Blake	Asteraceae	Pappobolus	hypargyreus				Syst. Bot. Monogr. 36: 76. 1992	Unchecked			2012-02-11	2012-02-11	http://www.theplantlist.org/tpl1.1/record/gcc-80542		FALSE
S3	Anthemis carpatica	EUR	species	vascular	Anthemis carpatic	Anthemis carpatic	FALSE	FALSE	TRUE	TRUE	TRUE	0	FALSE	FALSE	1	NA	402	1	wfo-0000106833	876459-1	Anthemis cretica subsp. carpatica	SUBSPECIES	wfo-0000023915	(Willd.) Grierson	Asteraceae	Anthemis	cretica	carpatica	subsp.		435 1975	Accepted			2012-02-11	2012-02-11	http://www.theplantlist.org/tpl1.1/record/gcc-65084		TRUE	Synonym	wfo-0000022165	Anthemis carpatica
S3	Carduus nutans	EUR	species	vascular	Carduus nutan	Carduus nutan	FALSE	FALSE	FALSE	TRUE	TRUE	0	FALSE	FALSE	1	NA	404	2	wfo-0000084791	188890-1	Carduus nutans	SPECIES	wfo-4000006704	L.	Asteraceae	Carduus	nutans				821 1753	Accepted			2012-02-11	2012-02-11	http://www.theplantlist.org/tpl1.1/record/gcc-41225		FALSE
S3	Centaurea nervosa	EUR	species	vascular	Centaurea nervos	Centaurea nervos	FALSE	FALSE	FALSE	TRUE	TRUE	0	FALSE	FALSE	1	NA	405	2	wfo-0000004660	191090-1	Centaurea nervosa	SPECIES	wfo-4000007161	Willd.	Asteraceae	Centaurea	nervosa				925 1809	Accepted			2012-02-11	2012-02-11	http://www.theplantlist.org/tpl1.1/record/gcc-104484		FALSE
S3	Centaurea nervosa	EUR	species	vascular	Centaurea nervos	Centaurea nervos	FALSE	FALSE	FALSE	TRUE	TRUE	0	FALSE	FALSE	1	NA	405	3	wfo-0000036104	190799-1	Centaurea kerneriana	SPECIES	wfo-4000007161	Janka	Asteraceae	Centaurea	kerneriana				Oesterr. Bot. Z. 22 178 1872	Accepted			2012-02-11	2012-02-11	http://www.theplantlist.org/tpl1.1/record/gcc-134919		TRUE	Synonym	wfo-0000058735	Centaurea nervosa
S3	Crataegus monogyna	EUR	species	vascular	Crataegus monogyn	Crataegus monogyn	FALSE	FALSE	FALSE	TRUE	TRUE	0	FALSE	FALSE	1	NA	409	2	wfo-0001009785		Crataegus monogyna	SPECIES	wfo-4000009592	Jacq.	Rosaceae	Crataegus	monogyna				Flora austriacae sive Plantarum selectarum in Austriae Archiducatu sponte crescentium Icones ; 1773 50, t.292,f.l 1775	Accepted			2011-10-18	2011-10-18	http://www.theplantlist.org/tpl1.1/record/rjp-49		FALSE
S3	Crataegus monogyna	EUR	species	vascular	Crataegus monogyn	Crataegus monogyn	FALSE	FALSE	FALSE	TRUE	TRUE	0	FALSE	FALSE	1	NA	409	3	wfo-0001013474		Crataegus monogyna	SPECIES	wfo-4000009592	Hayek	Rosaceae	Crataegus	monogyna				Schedae ad floram stiriacum exsiccatam ; 1904 18, no.448 1906	Unchecked			2011-10-18	2011-10-18	http://www.theplantlist.org/tpl1.1/record/rjp-57294		FALSE
S3	Echium italicum	EUR	species	vascular	Echium italicu	Echium italicu	FALSE	FALSE	FALSE	TRUE	TRUE	0	FALSE	FALSE	1	NA	415	2	wfo-0000662918	115761-1	Echium maculatum	SPECIES	wfo-4000012976	L.	Boraginaceae	Echium	maculatum				Amoen. Acad. 4: 478 1759	Unchecked			2012-03-23	2012-03-23	http://www.theplantlist.org/tpl1.1/record/kew-2784214		TRUE	Synonym	wfo-0000662859	Echium italicum
S3	Echium italicum	EUR	species	vascular	Echium italicu	Echium italicu	FALSE	FALSE	FALSE	TRUE	TRUE	0	FALSE	FALSE	1	NA	415	3	wfo-0000662801	115665-1	Echium flavum	SPECIES	wfo-4000012976	Desf.	Boraginaceae	Echium	flavum				Fl. Atlant. 1: 165 1798	Accepted			2012-03-23	2012-03-23	http://www.theplantlist.org/tpl1.1/record/kew-2784106		TRUE	Synonym	wfo-0000662860	Echium italicum
S3	Euphorbia peplis	EUR	species	vascular	Euphorbia pepli	Euphorbia pepli	FALSE	FALSE	TRUE	TRUE	TRUE	0	FALSE	FALSE	2	NA	417	1	wfo-0000963920	347724-1	Euphorbia peplus	SPECIES	wfo-4000014224	L.	Euphorbiaceae	Euphorbia	peplus				Sp. Pl. 456 1753	Accepted			2012-03-23	2012-03-23	http://www.theplantlist.org/tpl1.1/record/kew-81421		FALSE
S3	Festuca filiformis	EUR	species	vascular	Festuca filiformi	Festuca filiformi	FALSE	FALSE	FALSE	TRUE	TRUE	0	FALSE	FALSE	1	NA	418	2	wfo-0000870493	402733-1	Festuca filiformis	SPECIES	wfo-4000014703	C.Sm. ex Link	Poaceae	Festuca	filiformis				Phys. Beschr. Canar. Ins. 139 1825	Unchecked			2012-03-23	2012-03-23	http://www.theplantlist.org/tpl1.1/record/kew-415176		FALSE
S3	Festuca filiformis	EUR	species	vascular	Festuca filiformi	Festuca filiformi	FALSE	FALSE	FALSE	TRUE	TRUE	0	FALSE	FALSE	1	NA	418	3	wfo-0000904728	424936-1	Tripogon filiformis	SPECIES	wfo-4000039305	Nees ex Steud.	Poaceae	Tripogon	filiformis				Syn. Pl. Glumac. 1: 301 1854	Accepted			2012-03-23	2012-03-23	http://www.theplantlist.org/tpl1.1/record/kew-447477		TRUE	Synonym	wfo-0000870494	Festuca filiformis
S3	Festuca polesica	EUR	species	vascular	Festuca polesic	Festuca polesic	FALSE	FALSE	TRUE	TRUE	TRUE	0	FALSE	FALSE	1	NA	419	1	wfo-0000869906	1015292-1	Festuca beckeri	SPECIES	wfo-4000014703	(Hack.) Trautv.	Poaceae	Festuca	beckeri				Trudy Imp. S.-Peterburgsk. Bot. Sada 9: 325 1884	Accepted			2012-03-23	2012-03-23	http://www.theplantlist.org/tpl1.1/record/kew-414599		TRUE	Synonym	wfo-0000871650	Festuca polesica
S3	Jasminum humile	EUR	species	vascular	Jasminum humil	Jasminum humil	FALSE	FALSE	FALSE	TRUE	TRUE	0	FALSE	FALSE	1	NA	426	2	wfo-0000813815	609499-1	Jasminum fruticans	SPECIES	wfo-4000019529	L.	Oleaceae	Jasminum	fruticans				Sp. Pl. 7 1753	Accepted			2012-03-23	2012-03-23	http://www.theplantlist.org/tpl1.1/record/kew-351896		TRUE	Synonym	wfo-0000813824	Jasminum humile
S3	Ophrys fusca	EUR	species	vascular	Ophrys fusc	Ophrys fusc	FALSE	FALSE	FALSE	TRUE	TRUE	0	FALSE	FALSE	1	NA	433	2	wfo-0000258531	648146-1	Ophrys tenthredinifera	SPECIES	wfo-4000026968	Willd.	Orchidaceae	Ophrys	tenthredinifera				Sp. Pl. 4: 67 1805	Accepted			2012-03-23	2012-03-23	http://www.theplantlist.org/tpl1.1/record/kew-141835		TRUE	Synonym	wfo-0000257830	Ophrys fusca
S3	Rosa glauca	EUR	species	vascular	Rosa glauc	Rosa glauc	FALSE	FALSE	FALSE	TRUE	TRUE	0	FALSE	FALSE	1	NA	442	2	wfo-0000988465		Rosa glauca	SPECIES	wfo-4000033476	Desf.	Rosaceae	Rosa	glauca				Tableau de l'‚cole de botanique ; 1804 175 1804	Unchecked			2011-10-18	2011-10-18	http://www.theplantlist.org/tpl1.1/record/rjp-16464		FALSE
S3	Rosa glauca	EUR	species	vascular	Rosa glauc	Rosa glauc	FALSE	FALSE	FALSE	TRUE	TRUE	0	FALSE	FALSE	1	NA	442	3	wfo-0001012155	731660-1	Rosa arvensis	SPECIES	wfo-4000033476	Huds.	Rosaceae	Rosa	arvensis				Flora anglica ; 1762 192 1762	Accepted			2011-10-18	2011-10-18	http://www.theplantlist.org/tpl1.1/record/rjp-535		TRUE	Synonym	wfo-0000989822	Rosa glauca
S3	Rosa glauca	EUR	species	vascular	Rosa glauc	Rosa glauc	FALSE	FALSE	FALSE	TRUE	TRUE	0	FALSE	FALSE	1	NA	442	4	wfo-0000989823		Rosa glauca	SPECIES	wfo-4000033476	Schott	Rosaceae	Rosa	glauca				Enumeratio plantarum hucusque in Volhynia, Podolia, gub. Kiiviensi, Bessarabia cis-tyraica et circa Odessam collectarum ; 1822 64 1822	Unchecked			2011-10-18	2011-10-18	http://www.theplantlist.org/tpl1.1/record/rjp-18051		FALSE
S3	Rosa glauca	EUR	species	vascular	Rosa glauc	Rosa glauc	FALSE	FALSE	FALSE	TRUE	TRUE	0	FALSE	FALSE	1	NA	442	5	wfo-0000989824	732631-1	Rosa glauca	SPECIES	wfo-4000033476	Hegetschw.	Rosaceae	Rosa	glauca				Die Flora der Schweiz ; 1838 474 1839	Unchecked			2011-10-18	2011-10-18	http://www.theplantlist.org/tpl1.1/record/rjp-18052		FALSE
S3	Rosa glauca	EUR	species	vascular	Rosa glauc	Rosa glauc	FALSE	FALSE	FALSE	TRUE	TRUE	0	FALSE	FALSE	1	NA	442	6	wfo-0001013243		Rosa glauca	SPECIES	wfo-4000033476	Deleuze	Rosaceae	Rosa	glauca				Histoire des arbres et arbrisseaux qui peuvent ˆtre cultiv‚s en pleine terre sur le sol de la France ; 1809 165 1809	Unchecked			2011-10-18	2011-10-18	http://www.theplantlist.org/tpl1.1/record/rjp-56876		FALSE
S3	Rosa glauca	EUR	species	vascular	Rosa glauc	Rosa glauc	FALSE	FALSE	FALSE	TRUE	TRUE	0	FALSE	FALSE	1	NA	442	7	wfo-0001015836	993125-1	Rosa caesia subsp. vosagiaca	SUBSPECIES	wfo-0001009356	(N.H.F.Desp.) D.H.Kent	Rosaceae	Rosa	caesia	vosagiaca	subsp.		Checklist of the Vascular Plants of the British Isles, Supplement ; 1997 36 1997	Accepted			2011-10-18	2011-10-18	http://www.theplantlist.org/tpl1.1/record/rjp-6341		TRUE	Synonym	wfo-0001016043	Rosa glauca
S3	Sedum reflexum	EUR	species	vascular	Sedum reflexu	Sedum reflexu	FALSE	FALSE	TRUE	TRUE	TRUE	0	FALSE	FALSE	1	NA	444	1	wfo-0000441437	275994-1	Sedum rupestre	SPECIES	wfo-4000034941	L.	Crassulaceae	Sedum	rupestre				Sp. Pl. 431 1753	Accepted			2012-03-23	2012-03-23	http://www.theplantlist.org/tpl1.1/record/kew-2489552		TRUE	Synonym	wfo-0000437181	Sedum reflexum
S3	Silene euxina	EUR	species	vascular	Silene euxin	Silene euxin	FALSE	FALSE	TRUE	TRUE	TRUE	0	FALSE	FALSE	1	NA	446	1	wfo-0000734706		Silene dichotoma subsp. euxina	SUBSPECIES	wfo-0000440488	(Rupr.) Coode & Cullan	Caryophyllaceae	Silene	dichotoma	euxina	subsp.		Notes Roy. Bot. Gard. Edinburgh 28: 8 1967	Accepted			2012-03-23	2012-03-23	http://www.theplantlist.org/tpl1.1/record/kew-2870257		TRUE	Synonym	wfo-0000440564	Silene euxina
S3	Stipa anomala	EUR	species	vascular	Stipa anomal	Stipa anomal	FALSE	FALSE	FALSE	TRUE	TRUE	0	FALSE	FALSE	1	NA	447	1	wfo-0000902591	423636-1	Stipa pennata	SPECIES	wfo-4000036729	L.	Poaceae	Stipa	pennata				Sp. Pl. 78 1753	Accepted			2012-03-23	2012-03-23	http://www.theplantlist.org/tpl1.1/record/kew-445508		TRUE	Synonym	wfo-0000901695	Stipa anomala
S3	Stipa anomala	EUR	species	vascular	Stipa anomal	Stipa anomal	FALSE	FALSE	FALSE	TRUE	TRUE	0	FALSE	FALSE	1	NA	447	2	wfo-0000902591	423636-1	Stipa pennata	SPECIES	wfo-4000036729	L.	Poaceae	Stipa	pennata				Sp. Pl. 78 1753	Accepted			2012-03-23	2012-03-23	http://www.theplantlist.org/tpl1.1/record/kew-445508		TRUE	Synonym	wfo-0001097580	Stipa anomala
S3	Xeranthemum annuum	EUR	species	vascular	Xeranthemum annuu	Xeranthemum annuu	FALSE	FALSE	FALSE	TRUE	TRUE	0	FALSE	FALSE	1	NA	450	2	wfo-0000077377	260960-1	Xeranthemum annuum	SPECIES	wfo-4000040932	Asso	Asteraceae	Xeranthemum	annuum				Syn. Pl. Arag. 118.	Unchecked			2012-02-11	2012-02-11	http://www.theplantlist.org/tpl1.1/record/gcc-34004		FALSE
S3	Xeranthemum annuum	EUR	species	vascular	Xeranthemum annuu	Xeranthemum annuu	FALSE	FALSE	FALSE	TRUE	TRUE	0	FALSE	FALSE	1	NA	450	3	wfo-0000093647	260959-1	Xeranthemum annuum	SPECIES	wfo-4000040932	L.	Asteraceae	Xeranthemum	annuum				857 1753	Accepted			2012-02-11	2012-02-11	http://www.theplantlist.org/tpl1.1/record/gcc-49863		FALSE
S3	Abies semenovii	KAZ	species	vascular	Abies semenovi	Abies semenovi	FALSE	FALSE	TRUE	TRUE	TRUE	0	FALSE	FALSE	1	NA	451	1	wfo-0000511404	966490-1	Abies sibirica subsp. semenovii	SUBSPECIES	wfo-0000511396	(B.Fedtsch.) Farjon	Pinaceae	Abies	sibirica	semenovii	subsp.		Pinaceae 81 1990	Accepted			2012-03-23	2012-03-23	http://www.theplantlist.org/tpl1.1/record/kew-2610083		TRUE	Synonym	wfo-0000511393	Abies semenovii
S3	Acer turkestanicum	KAZ	species	vascular	Acer turkestanicu	Acer turkestanicu	FALSE	FALSE	TRUE	TRUE	TRUE	0	FALSE	FALSE	1	NA	452	1	wfo-0000514891		Acer platanoides subsp. turkestanicum	SUBSPECIES	wfo-0000514884	(Pax) P.C.DeJong	Sapindaceae	Acer	platanoides	turkestanicum	subsp.		Maples World 227 1994	Accepted			2012-03-26	2012-03-26	http://www.theplantlist.org/tpl1.1/record/kew-2616260		TRUE	Synonym	wfo-0000515258	Acer turkestanicum
S3	Calligonum uzunachmatense	KAZ	species	vascular	Calligonum uzunachmatens	Calligonum uzunachmatens	FALSE	FALSE	TRUE	TRUE	TRUE	0	FALSE	FALSE	1	NA	459	1	wfo-0000580446		Calligonum leucocladum	SPECIES	wfo-4000006078	(Schrenk) Bunge	Polygonaceae	Calligonum	leucocladum				Mém. Sav. Étr. Acad. St. Pétersbourg 7: 485 1951	Accepted			2012-03-23	2012-03-23	http://www.theplantlist.org/tpl1.1/record/kew-2692565		TRUE	Synonym	wfo-0001101482	Calligonum uzunachmatense
S3	Exochorda tianschanica	KAZ	species	vascular	Exochorda tianschanic	Exochorda tianschanic	FALSE	FALSE	TRUE	TRUE	TRUE	0	FALSE	FALSE	1	NA	470	1	wfo-0001009122		Exochorda racemosa	SPECIES	wfo-4000014460	(Lindl.) Rehder	Rosaceae	Exochorda	racemosa				Plantae wilsonianae ; 1911 456 1913	Accepted			2011-10-18	2011-10-18	http://www.theplantlist.org/tpl1.1/record/rjp-4748		TRUE	Synonym	wfo-0001009149	Exochorda tianschanica
S3	Hypericum komarovii	KAZ	species	vascular	Hypericum komarovi	Hypericum komarovi	FALSE	FALSE	TRUE	TRUE	TRUE	0	FALSE	FALSE	1	NA	474	1	wfo-0000728110	20009278-1	Hypericum perforatum subsp. songaricum	SUBSPECIES	wfo-0000728093	(Ledeb. ex Rchb.) N.Robson	Hypericaceae	Hypericum	perforatum	songaricum	subsp.		Bull. Nat. Hist. Mus. (London), Bot. 32: 95 2002	Accepted			2012-03-23	2012-03-23	http://www.theplantlist.org/tpl1.1/record/kew-2858695		TRUE	Synonym	wfo-0000727815	Hypericum komarovii
S3	Iris sogdiana	KAZ	species	vascular	Iris sogdian	Iris sogdian	FALSE	FALSE	TRUE	TRUE	TRUE	0	FALSE	FALSE	1	NA	475	1	wfo-0000787531		Iris halophila var. sogdiana	VARIETY	wfo-0000783416	(Bunge) Grubov	Iridaceae	Iris	halophila	sogdiana	var.		Novosti Sist. Vyssh. Rast. 6: 30 1970	Accepted			2012-03-23	2012-03-23	http://www.theplantlist.org/tpl1.1/record/kew-326135		TRUE	Synonym	wfo-0000783870	Iris sogdiana
S3	Juniperus seravschanica	KAZ	species	vascular	Juniperus seravschanic	Juniperus seravschanic	FALSE	FALSE	TRUE	TRUE	TRUE	0	FALSE	FALSE	1	NA	476	1	wfo-0000735572		Juniperus polycarpos var. seravschanica	VARIETY	wfo-0000355751	(Kom.) Kitam.	Cupressaceae	Juniperus	polycarpos	seravschanica	var.		Pl. W. Pakist. Add. Afg.: 68 1966	Accepted			2012-03-23	2012-03-23	http://www.theplantlist.org/tpl1.1/record/kew-2871180		TRUE	Synonym	wfo-0000354996	Juniperus seravschanica
S3	Onosma azureum	KAZ	species	vascular	Onosma azureu	Onosma azureu	FALSE	FALSE	TRUE	TRUE	TRUE	0	FALSE	FALSE	1	NA	480	1	wfo-0000386311		Onosma azurea	SPECIES	wfo-4000026891	Schipcz.	Boraginaceae	Onosma	azurea				Bot. Mater. Gerb. Glavn. Bot. Sada R.S.F.S.R. 2: 93 1921	Unchecked			2012-03-23	2012-03-23	http://www.theplantlist.org/tpl1.1/record/kew-2392841		FALSE
S3	Poa eligulata	KAZ	species	vascular	Poa eligulat	Poa eligulat	FALSE	FALSE	FALSE	TRUE	TRUE	0	FALSE	FALSE	1	NA	485	1	wfo-0000892122	416885-1	Poa denudata	SPECIES	wfo-4000030438	Steud.	Poaceae	Poa	denudata				Syn. Pl. Glumac. 1: 259 1854	Accepted			2012-03-23	2012-03-23	http://www.theplantlist.org/tpl1.1/record/kew-435732		TRUE	Synonym	wfo-0000892229	Poa eligulata
S3	Poa eligulata	KAZ	species	vascular	Poa eligulat	Poa eligulat	FALSE	FALSE	FALSE	TRUE	TRUE	0	FALSE	FALSE	1	NA	485	2	wfo-0000893068	320039-2	Poa nemoralis	SPECIES	wfo-4000030438	L.	Poaceae	Poa	nemoralis				Sp. Pl. 69 1753	Accepted			2012-03-23	2012-03-23	http://www.theplantlist.org/tpl1.1/record/kew-436600		TRUE	Synonym	wfo-0000892230	Poa eligulata
S3	Poa hissarica	KAZ	species	vascular	Poa hissaric	Poa hissaric	FALSE	FALSE	FALSE	TRUE	TRUE	0	FALSE	FALSE	1	NA	486	2	wfo-0001097550		Poa hissarica	SPECIES	wfo-4000030438	Roshev. ex Ovcz.	Poaceae	Poa	hissarica				Izv. Tadzh. Bazy Akad. Nauk. SSSR 1(1): 12, 26 1933	Unchecked			2012-04-18	2012-04-18	http://www.theplantlist.org/tpl1.1/record/tro-25534731		FALSE
S3	Schrenkia ugamica	KAZ	species	vascular	Schrenkia ugamic	Schrenkia ugamic	FALSE	FALSE	FALSE	TRUE	TRUE	0	FALSE	FALSE	1	NA	491	2	wfo-0000434293	848111-1	Schrenkia ugamica	SPECIES	wfo-4000034598	Korovin	Apiaceae	Schrenkia	ugamica				Bot. Mater. Gerb. Inst. Bot. Zool. Akad. Nauk Uzbeksk. S.S.R. 12: 14 1948	Unchecked			2012-03-23	2012-03-23	http://www.theplantlist.org/tpl1.1/record/kew-2478979		FALSE
S3	Seseli schrenkianum	KAZ	species	vascular	Seseli schrenkianu	Seseli schrenkianu	FALSE	FALSE	FALSE	TRUE	TRUE	0	FALSE	FALSE	1	NA	493	1	wfo-0000434531	848704-1	Seseli schrenkiana	SPECIES	wfo-4000035182	(C.A.Mey. ex Schischk.) M.Hiroe	Apiaceae	Seseli	schrenkiana				Umbell. World 1127 1979	Unchecked			2012-03-23	2012-03-23	http://www.theplantlist.org/tpl1.1/record/kew-2479294		FALSE
S3	Seseli schrenkianum	KAZ	species	vascular	Seseli schrenkianu	Seseli schrenkianu	FALSE	FALSE	FALSE	TRUE	TRUE	0	FALSE	FALSE	1	NA	493	2	wfo-0001068614	844270-1	Libanotis schrenkiana	SPECIES	wfo-4000021660	C.A.Mey. ex Schischk.	Apiaceae	Libanotis	schrenkiana				Fl. URSS 16: 601–602 1950	Accepted			2012-04-18	2012-04-18	http://www.theplantlist.org/tpl1.1/record/tro-1702924		TRUE	Synonym	wfo-0001067714	Seseli schrenkianum
S3	Prenanthes sagittata	Nam	species	vascular	Prenanthes sagittat	Prenanthes sagittat	FALSE	FALSE	FALSE	TRUE	TRUE	0	FALSE	FALSE	1	NA	536	2	wfo-0000102941		Prenanthes sagittata	SPECIES	wfo-4000031103	Tjitrosoedirdjo	Asteraceae	Prenanthes	sagittata				Reinwardtia 12 (2002) 125 2002	Accepted			2012-02-11	2012-02-11	http://www.theplantlist.org/tpl1.1/record/gcc-6039		FALSE
S3	Korthalsella clavata	NZ	species	vascular	Korthalsella clavat	Korthalsella clavat	FALSE	FALSE	TRUE	TRUE	TRUE	0	FALSE	FALSE	1	NA	576	1	wfo-0000641342	77736-2	Dendrophthora clavata	SPECIES	wfo-4000011103	(Benth.) Urb.	Santalaceae	Dendrophthora	clavata				Ber. Deutsch. Bot. Ges. 1896: 285 1896	Accepted			2012-03-23	2012-03-23	http://www.theplantlist.org/tpl1.1/record/kew-2761008		TRUE	Synonym	wfo-0000357188	Korthalsella clavata
S3	Leptinella conjuncta	NZ	species	vascular	Leptinella conjunct	Leptinella conjunct	FALSE	FALSE	TRUE	TRUE	TRUE	0	FALSE	TRUE	9	NA	580	1	wfo-4000021213	30006152-2	Leptinella	genus	wfo-7000000146	Cass.	Asteraceae							Accepted					http://www.theplantlist.org/1.1/browse/A/Compositae/Leptinella/		FALSE

## Sheet: WFO.one
Appendix	taxon	region	rank	organism_group	Taxon.submit	Taxon.submit.ORIG	Brackets.detected	Number.detected	Unique	Matched	Fuzzy	Fuzzy.toomany	Fuzzy.two	Fuzzy.one	Fuzzy.dist	Auth.dist	OriSeq	Subseq	taxonID	scientificNameID	scientificName	taxonRank	parentNameUsageID	scientificNameAuthorship	family	genus	specificEpithet	infraspecificEpithet	verbatimTaxonRank	nomenclaturalStatus	namePublishedIn	taxonomicStatus	acceptedNameUsageID	nameAccordingToID	created	modified	references	Hybrid	New.accepted	Old.status	Old.ID	Old.name	One.Reason	Correct	Correct.synonym	Taxon.hybridnotation	Correct.hybrid	Overall.correct	Comment
S1	Aceraceae	NAmerica	family	vascular	Aceracea	Aceracea	FALSE	FALSE	TRUE	TRUE	TRUE	0	FALSE	FALSE	2	NA	1	1	wfo-7000000004		Acoraceae	family	wfo-9000000003	Martinov	Acoraceae						Tekhno-Bot. Slovar. 6. 1820. (3 Aug 1820)	Accepted					http://www.mobot.org/MOBOT/research/APweb/orders/acoralesweb.htm#Acoraceae		FALSE					NO	NO			FALSE	Type genus in different family (Sapindaceae). Family matched by TNRS.
S1	Najadaceae	NAmerica	family	vascular	Najadacea	Najadacea	FALSE	FALSE	TRUE	FALSE	FALSE	0	FALSE	TRUE	NA	NA	23	1			Najadacea																		FALSE				no match found	NO	NO			FALSE	Type genus in different order (Alismatales). Family matched by TNRS.
S1	Poaceae	NAmerica	family	vascular	Poacea	Poacea	FALSE	FALSE	FALSE	TRUE	TRUE	0	FALSE	FALSE	1	NA	30	1	wfo-4000029946	1587-1	Placea	genus	wfo-7000000018	Miers	Amaryllidaceae						Edwards's Bot. Reg. 27: 50. 1841.	Accepted					http://www.theplantlist.org/1.1/browse/A/Amaryllidaceae/Placea/		FALSE				smallest ID	NO	NO			FALSE	Family exact match had higher ID
S1	Punicaceae	NAmerica	family	vascular	Punicacea	Punicacea	FALSE	FALSE	TRUE	FALSE	FALSE	0	FALSE	TRUE	NA	NA	32	1			Punicacea																		FALSE				no match found	NO	NO			FALSE	Type genus in different family (Lythraceae). Family matched by TNRS.
S1	Sabiaceae	NAmerica	family	vascular	Sabiacea	Sabiacea	FALSE	FALSE	FALSE	TRUE	TRUE	0	FALSE	FALSE	1	NA	37	1	wfo-4000033717	30011202-2	Sabicea	genus	wfo-7000000534	Aubl.	Rubiaceae						Hist. Pl. Guiane 1: 192, t. 75. 1775. (Jun-Dec 1775)	Accepted					http://www.theplantlist.org/1.1/browse/A/Rubiaceae/Sabicea/		FALSE				smallest ID	NO	NO			FALSE	Family exact match had higher ID
S1	Taccaceae	NAmerica	family	vascular	Taccacea	Taccacea	FALSE	FALSE	TRUE	TRUE	TRUE	0	FALSE	FALSE	7	NA	41	1	wfo-7000000466		Phytolaccaceae	family	wfo-9000000088	R.Br.	Phytolaccaceae						Narr. Exped. Zaire 454. 1818. (5 Mar 1818)	Accepted					http://www.mobot.org/MOBOT/research/APweb/orders/caryophyllalesweb.htm#Phytolaccaceae		FALSE					NO	NO			FALSE	Type genus in different family (Dioscoreaceae). Family matched by TNRS.
S1	Theophrastaceae	NAmerica	family	vascular	Theophrastacea	Theophrastacea	FALSE	FALSE	TRUE	TRUE	TRUE	0	FALSE	FALSE	7	NA	42	1	wfo-0000456877	252488-2	Theophrasta caloneura	SPECIES		Kuntze	Primulaceae	Theophrasta	caloneura				Revis. Gen. Pl. 2: 404 1891	Unchecked			2012-03-26	2012-03-26	http://www.theplantlist.org/tpl1.1/record/kew-2517435		FALSE					NO	NO			FALSE	Type genus in different family (Primulaceae). Family matched by TNRS.
S1	Tiliacae	NAmerica	family	vascular	Tiliaca	Tiliaca	FALSE	FALSE	TRUE	TRUE	TRUE	0	FALSE	FALSE	2	NA	43	1	wfo-4000038416	332018-2	Tiliacora	genus	wfo-7000000375	Colebr.	Menispermaceae						Trans. Linn. Soc. London 13: 53, 67. 1821.	Accepted					http://www.theplantlist.org/1.1/browse/A/Menispermaceae/Tiliacora/		FALSE					NO	NO			FALSE	Type genus in different family (Malvaceae). Family matched by TNRS.
S1	Vittariaceae	NAmerica	family	vascular	Vittariacea	Vittariacea	FALSE	FALSE	TRUE	TRUE	TRUE	0	FALSE	FALSE	3	NA	47	1	wfo-7000000413		Nitrariaceae	family	wfo-9000000478	Lindl.	Nitrariaceae						Intr. Nat. Syst. Bot. 149. 1830. (27 Sep 1830)	Accepted					http://www.mobot.org/MOBOT/research/APweb/orders/sapindalesweb.htm#Nitrariaceae		FALSE					NO	NO			FALSE	Type genus in different family (Pteridaceae). Family matched by TNRS.
S1	Allium	NAmerica	genus	vascular	Alliu	Alliu	FALSE	FALSE	TRUE	FALSE	FALSE	3649	FALSE	FALSE	NA	NA	52	1			Alliu																		FALSE				no match found	NO	NO			FALSE	more than 3000 fuzzy matches
S1	Arabis	NAmerica	genus	vascular	Arabi	Arabi	FALSE	FALSE	TRUE	FALSE	FALSE	3406	FALSE	FALSE	NA	NA	55	1			Arabi																		FALSE				no match found	NO	NO			FALSE	more than 3000 fuzzy matches
S1	Astragalus	NAmerica	genus	vascular	Astragalu	Astragalu	FALSE	FALSE	TRUE	FALSE	FALSE	7248	FALSE	FALSE	NA	NA	56	1			Astragalu																		FALSE				no match found	NO	NO			FALSE	more than 3000 fuzzy matches
S1	Echium	NAmerica	genus	vascular	Echiu	Echiu	FALSE	FALSE	TRUE	FALSE	FALSE	7455	FALSE	FALSE	NA	NA	67	1			Echiu																		FALSE				no match found	NO	NO			FALSE	more than 3000 fuzzy matches
S1	Festuca	NAmerica	genus	vascular	Festuc	Festuc	FALSE	FALSE	TRUE	FALSE	FALSE	3363	FALSE	FALSE	NA	NA	71	1			Festuc																		FALSE				no match found	NO	NO			FALSE	more than 3000 fuzzy matches
S1	Frasera	NAmerica	genus	vascular	Fraser	Fraser	FALSE	FALSE	TRUE	TRUE	TRUE	0	FALSE	FALSE	1	NA	72	1	wfo-4000037134	30002722-2	Swertia	genus	wfo-7000000243	L.	Gentianaceae						Sp. Pl. 1: 226. 1753. (1 May 1753)	Accepted					http://www.theplantlist.org/1.1/browse/A/Gentianaceae/Swertia/		TRUE	Synonym	wfo-4000015022	Frasera		NO	YES			TRUE
S1	Gagea	NAmerica	genus	vascular	Gage	Gage	FALSE	FALSE	TRUE	FALSE	FALSE	6031	FALSE	FALSE	NA	NA	73	1			Gage																		FALSE				no match found	NO	NO			FALSE	more than 3000 fuzzy matches
S1	Lomatium	NAmerica	genus	vascular	Lomatiu	Lomatiu	FALSE	FALSE	FALSE	TRUE	TRUE	0	FALSE	FALSE	1	NA	85	1	wfo-4000022126	331729-2	Lomatia	genus	wfo-7000000499	R.Br.	Proteaceae						Trans. Linn. Soc. London 10: 199. 1811[1810].	Accepted					http://www.theplantlist.org/1.1/browse/A/Proteaceae/Lomatia/		FALSE				smallest ID	NO	NO			FALSE	both Lomatia and Lomatium are valid names, choice by smallest ID
S1	Piper	NAmerica	genus	vascular	Pipe	Pipe	FALSE	FALSE	TRUE	FALSE	FALSE	21222	FALSE	FALSE	NA	NA	94	1			Pipe																		FALSE				no match found	NO	NO			FALSE	more than 3000 fuzzy matches
S1	Betula x neoborealis	NAmerica	hybrid	vascular	Betula ×neoboreali	Betula x neoboreali	FALSE	FALSE	TRUE	TRUE	TRUE	0	FALSE	FALSE	2	NA	101	1	wfo-0000336350	30003581-2	Betula pumila	SPECIES	wfo-4000004547	L.	Betulaceae	Betula	pumila				Mant. Pl. 1: 124 1767	Accepted			2012-03-23	2012-03-23	http://www.theplantlist.org/tpl1.1/record/kew-21671		TRUE	Synonym	wfo-0000334906	Betula neoborealis		NO	NO	Betula ×neoborealis	NO	FALSE	match with exact non-hybrid
S1	Delphinium x pavonaceum	NAmerica	hybrid	vascular	Delphinium ×pavonaceu	Delphinium x pavonaceu	FALSE	FALSE	TRUE	TRUE	TRUE	0	FALSE	FALSE	2	NA	104	1	wfo-0000640547	77475-2	Delphinium pavonaceum	SPECIES	wfo-4000011022	Ewan	Ranunculaceae	Delphinium	pavonaceum				Univ. Colorado Stud., Ser. D, Phys. Sci. 2: 110 1945	Accepted			2012-03-23	2012-03-23	http://www.theplantlist.org/tpl1.1/record/kew-2760218		FALSE					NO	NO	Delphinium ×pavonaceum	NO	FALSE	match with exact non-hybrid
S1	Mitella x intermedia	NAmerica	hybrid	vascular	Mitella ×intermedi	Mitella x intermedi	FALSE	FALSE	TRUE	TRUE	TRUE	0	FALSE	FALSE	2	NA	117	1	wfo-0001135551		Mitella intermedia	SPECIES	wfo-4000024409	Bruhin ex Small & Rydb.	Saxifragaceae	Mitella	intermedia				N. Amer. Fl. 22(2): 92 1905	Accepted			2012-04-18	2012-04-18	http://www.theplantlist.org/tpl1.1/record/tro-29100427		FALSE					NO	NO	Mitella ×intermedia	NO	FALSE	match with exact non-hybrid
S1	Adiantum x tracyi	NAmerica	hybrid	vascular	Adiantum ×tracy	Adiantum x tracy	FALSE	FALSE	TRUE	TRUE	TRUE	0	FALSE	FALSE	2	NA	119	1	wfo-0001109484	17368230-1	Adiantum tracyi	SPECIES	wfo-4000000695	C.C.Hall ex W.H.Wagner (pro.hybr.)	Pteridaceae	Adiantum	tracyi				Madroño 13(6): 198–204, f. 1, 2B, 3B 1956	Accepted			2012-04-18	2012-04-18	http://www.theplantlist.org/tpl1.1/record/tro-26602689		FALSE					NO	NO	Adiantum ×tracyi	NO	FALSE	match with exact non-hybrid
S1	Crataegus x whittakeri	NAmerica	hybrid	vascular	Crataegus ×whittaker	Crataegus x whittaker	FALSE	FALSE	TRUE	TRUE	TRUE	0	FALSE	FALSE	2	NA	123	1	wfo-0001011603	724501-1	Crataegus ×whitakeri	SPECIES	wfo-4000009592	Sarg.	Rosaceae	Crataegus	whitakeri				; 1925 3 1925	Accepted			2011-10-18	2011-10-18	http://www.theplantlist.org/tpl1.1/record/rjp-5244	×	FALSE					NO	NO	Crataegus ×whittakeri	NO	FALSE	Correct, as spelling variant
S1	Carex acuta x elata	NAmerica	hybrid	vascular	Carex acuta ×elat	Carex acuta x elat	FALSE	FALSE	FALSE	TRUE	TRUE	0	TRUE	FALSE	5	NA	127	1	wfo-0000344194	298425-1	Carex acutata	SPECIES	wfo-4000006709	Boott	Cyperaceae	Carex	acutata				Proc. Linn. Soc. London 1: 287 1846	Accepted			2012-03-23	2012-03-23	http://www.theplantlist.org/tpl1.1/record/kew-224278		FALSE				Not a synonym	NO	NO	Carex acuta ×elata	NO	FALSE	interspecies hybrid not in the WFO (https://species.nbnatlas.org/species/NHMSYS0001754734 gives synonym of Carex ×prolixa, which is listed by WFO)
S1	Ludwigia x lacustris	NAmerica	hybrid	vascular	Ludwigia ×lacustri	Ludwigia x lacustri	FALSE	FALSE	TRUE	TRUE	TRUE	0	FALSE	FALSE	2	NA	131	1	wfo-0001087510	144361-2	Ludwigia lacustris	SPECIES	wfo-4000022393	Eames	Onagraceae	Ludwigia	lacustris				Rhodora 35(415): 228–229 1933	Accepted			2012-04-18	2012-04-18	http://www.theplantlist.org/tpl1.1/record/tro-23200514		FALSE					NO	NO	Ludwigia ×lacustris	NO	FALSE	match with exact non-hybrid
S1	Potamogeton x argutulus	NAmerica	hybrid	vascular	Potamogeton ×argutulu	Potamogeton x argutulu	FALSE	FALSE	TRUE	TRUE	TRUE	0	FALSE	FALSE	2	NA	139	1	wfo-0000769833	323120-2	Potamogeton gramineus	SPECIES	wfo-4000031022	L.	Potamogetonaceae	Potamogeton	gramineus				Sp. Pl. 127 1753	Accepted			2012-03-23	2012-03-23	http://www.theplantlist.org/tpl1.1/record/kew-308578		TRUE	Synonym	wfo-0000719292	Potamogeton argutulus		NO	NO	Potamogeton ×argutulus	NO	FALSE	match with exact non-hybrid
S1	Phlox x rugelii	NAmerica	hybrid	vascular	Phlox ×rugeli	Phlox x rugeli	FALSE	FALSE	TRUE	TRUE	TRUE	0	FALSE	FALSE	2	NA	143	1	wfo-0000484215	193653-2	Phlox rugelii	SPECIES	wfo-4000029286	Brand	Polemoniaceae	Phlox	rugelii				Pflanzenr. IV, 250: 73 1907	Unchecked			2012-03-23	2012-03-23	http://www.theplantlist.org/tpl1.1/record/kew-2566159		FALSE					NO	NO	Phlox ×rugelii	NO	FALSE	match with exact non-hybrid
S1	Vernonia x guadalupensis	NAmerica	hybrid	vascular	Vernonia ×guadalupensi	Vernonia x guadalupensi	FALSE	FALSE	TRUE	TRUE	TRUE	0	FALSE	FALSE	2	NA	149	1	wfo-0000116377	258472-1	Vernonia guadalupensis	SPECIES	wfo-4000040166	Heller	Asteraceae	Vernonia	guadalupensis				28	Accepted			2012-02-11	2012-02-11	http://www.theplantlist.org/tpl1.1/record/gcc-77782		FALSE					NO	NO	Vernonia ×guadalupensis	NO	FALSE	match with exact non-hybrid
S1	Vaccinium x atlanticum	NAmerica	hybrid	vascular	Vaccinium ×atlanticu	Vaccinium x atlanticu	FALSE	FALSE	TRUE	TRUE	TRUE	0	FALSE	FALSE	2	NA	150	1	wfo-0000422958	261791-2	Vaccinium atlanticum	SPECIES	wfo-4000039926	E.P.Bicknell	Ericaceae	Vaccinium	atlanticum				Bull. Torrey Bot. Club 41: 422 1914	Unchecked			2012-03-23	2012-03-23	http://www.theplantlist.org/tpl1.1/record/kew-2458796		FALSE					NO	NO	Vaccinium ×atlanticum	NO	FALSE	match with exact non-hybrid
S1	Ilex collina	NAmerica	species	vascular	Ilex collin	Ilex collin	FALSE	FALSE	TRUE	TRUE	TRUE	0	FALSE	FALSE	1	NA	180	1	wfo-0001078573	168244-2	Nemopanthus collinus	SPECIES	wfo-4000025570	(Alexander) R.C.Clark	Aquifoliaceae	Nemopanthus	collinus				J. Arnold Arbor. 55: 437 1974	Accepted			2012-04-18	2012-04-18	http://www.theplantlist.org/tpl1.1/record/tro-2000429		TRUE	Synonym	wfo-0001078572	Ilex collina		NO	YES			TRUE
S1	Lloydia serotina	NAmerica	species	vascular	Lloydia serotin	Lloydia serotin	FALSE	FALSE	TRUE	TRUE	TRUE	0	FALSE	FALSE	1	NA	186	1	wfo-0000768660	535653-1	Gagea serotina	SPECIES	wfo-4000015165	(L.) Ker Gawl.	Liliaceae	Gagea	serotina				Quart. J. Roy. Inst. 1: 180 1816	Accepted			2012-03-23	2012-03-23	http://www.theplantlist.org/tpl1.1/record/kew-307417		TRUE	Synonym	wfo-0000681131	Lloydia serotina		NO	YES			TRUE
S1	Lotus nuttallianus	NAmerica	species	vascular	Lotus nuttallianu	Lotus nuttallianu	FALSE	FALSE	TRUE	TRUE	TRUE	0	FALSE	FALSE	1	NA	189	1	wfo-0000194452		Syrmatium prostratum	SPECIES	wfo-4000037359	(Nutt.) Greene	Fabaceae	Syrmatium	prostratum					Accepted			2010-07-14	2010-07-14	http://www.theplantlist.org/tpl1.1/record/ild-41085		TRUE	Synonym	wfo-0000168003	Lotus nuttallianus		NO	YES			TRUE
S1	Poa secunda	NAmerica	species	vascular	Poa secund	Poa secund	FALSE	FALSE	FALSE	TRUE	TRUE	0	FALSE	FALSE	1	NA	196	2	wfo-0000895064	60434447-2	Pseudosclerochloa rupestris	SPECIES	wfo-4000031680	(With.) Tzvelev	Poaceae	Pseudosclerochloa	rupestris				Bot. Zhurn. (Moscow & Leningrad) 89: 841 2004	Accepted			2012-03-23	2012-03-23	http://www.theplantlist.org/tpl1.1/record/kew-438464		TRUE	Synonym	wfo-0000893737	Poa secunda	Accepted	NO	YES			TRUE
S1	Achnatherum occidentale subsp. californicum	NAmerica	subspecies	vascular	Achnatherum occidentale subsp. californicu	Achnatherum occidentale subsp. californicu	FALSE	FALSE	TRUE	TRUE	TRUE	0	FALSE	FALSE	1	NA	202	1	wfo-0000902518	246236-2	Stipa occidentalis	SPECIES	wfo-4000036729	Thurb. ex S.Watson	Poaceae	Stipa	occidentalis				Botany [Fortieth Parallel] 380 1871	Accepted			2012-03-23	2012-03-23	http://www.theplantlist.org/tpl1.1/record/kew-445442		TRUE	Synonym	wfo-0000841138	Achnatherum occidentale subsp. californicum		NO	YES			TRUE
S1	Centaurea stoebe subsp. micranthos	NAmerica	subspecies	vascular	Centaurea stoebe subsp. micrantho	Centaurea stoebe subsp. micrantho	FALSE	FALSE	TRUE	TRUE	TRUE	0	FALSE	FALSE	1	NA	203	1	wfo-0000100150	70029096-1	Centaurea stoebe subsp. australis	SUBSPECIES	wfo-0000021390	(Pancic ex A.Kern.) Greuter	Asteraceae	Centaurea	stoebe	australis	subsp.		56 2003	Accepted			2012-02-11	2012-02-11	http://www.theplantlist.org/tpl1.1/record/gcc-56977		TRUE	Synonym	wfo-0000109949	Centaurea stoebe subsp. micranthos		NO	YES			TRUE
S1	Elymus alaskanus subsp. latiglumis	NAmerica	subspecies	vascular	Elymus alaskanus subsp. latiglumi	Elymus alaskanus subsp. latiglumi	FALSE	FALSE	TRUE	TRUE	TRUE	0	FALSE	FALSE	1	NA	204	1	wfo-0000866771		Elymus trachycaulus	SPECIES	wfo-4000013270	(Link) Gould ex Shinners	Poaceae	Elymus	trachycaulus				Rhodora 56: 28 1954	Accepted			2012-03-23	2012-03-23	http://www.theplantlist.org/tpl1.1/record/kew-411630		TRUE	Synonym	wfo-0000865943	Elymus alaskanus subsp. latiglumis		NO	YES			TRUE
S1	Festuca altaica subsp. hallii	NAmerica	subspecies	vascular	Festuca altaica subsp. halli	Festuca altaica subsp. halli	FALSE	FALSE	TRUE	TRUE	TRUE	0	FALSE	FALSE	1	NA	205	1	wfo-0000870671	103867-2	Festuca hallii	SPECIES	wfo-4000014703	(Vasey) Piper	Poaceae	Festuca	hallii				Contr. U. S. Natl. Herb. 10: 31 1906	Accepted			2012-03-23	2012-03-23	http://www.theplantlist.org/tpl1.1/record/kew-415340		TRUE	Synonym	wfo-0000869726	Festuca altaica subsp. hallii		NO	YES			TRUE
S1	Honckenya peploides subsp. diffusa	NAmerica	subspecies	vascular	Honckenya peploides subsp. diffus	Honckenya peploides subsp. diffus	FALSE	FALSE	TRUE	TRUE	TRUE	0	FALSE	FALSE	1	NA	207	1	wfo-0000724435		Honckenya peploides	SPECIES	wfo-4000018211	(L.) Ehrh.	Caryophyllaceae	Honckenya	peploides				Neues Mag. Aerzte 5: 206 1783	Accepted			2012-03-23	2012-03-23	http://www.theplantlist.org/tpl1.1/record/kew-2853020		TRUE	Synonym	wfo-0000734445	Honckenya peploides subsp. diffusa		NO	YES			TRUE
S1	Minuartia nuttallii subsp. fragilis	NAmerica	subspecies	vascular	Minuartia nuttallii subsp. fragili	Minuartia nuttallii subsp. fragili	FALSE	FALSE	TRUE	TRUE	TRUE	0	FALSE	FALSE	1	NA	208	1	wfo-0001274366	60437696-2	Minuartia nuttallii var. fragilis	VARIETY	wfo-0000374909	(Maguire & A.H.Holmgren) Rabeler & R.L.Hartm.	Caryophyllaceae	Minuartia	nuttallii	fragilis	var.		Sida 21(2): 753 2004	Accepted			2012-04-18	2012-04-18	http://www.theplantlist.org/tpl1.1/record/tro-50271627		TRUE	Synonym	wfo-0001291457	Minuartia nuttallii subsp. fragilis		NO	YES			TRUE
S1	Pulsatilla patens subsp. multifida	NAmerica	subspecies	vascular	Pulsatilla patens subsp. multifid	Pulsatilla patens subsp. multifid	FALSE	FALSE	TRUE	TRUE	TRUE	0	FALSE	FALSE	1	NA	209	1	wfo-0000742070		Anemone patens subsp. multifida	SUBSPECIES	wfo-0000535641	(Pritz.) Hultén	Ranunculaceae	Anemone	patens	multifida	subsp.		Acta Univ. Lund. n.f., 40(1): 738 1944	Accepted			2012-03-23	2012-03-23	http://www.theplantlist.org/tpl1.1/record/kew-2890774		TRUE	Synonym	wfo-0000477071	Pulsatilla patens subsp. multifida		NO	YES			TRUE
S1	Abies grandis subsp. idahoensis	NAmerica	subspecies	vascular	Abies grandis subsp. idahoensi	Abies grandis subsp. idahoensi	FALSE	FALSE	TRUE	TRUE	TRUE	0	FALSE	FALSE	1	NA	210	1	wfo-0000511178	1033427-2	Abies grandis	SPECIES	wfo-4000000038	(Douglas ex D.Don) Lindl.	Pinaceae	Abies	grandis				Penny Cyclop. 1: 30 1833	Accepted			2012-03-23	2012-03-23	http://www.theplantlist.org/tpl1.1/record/kew-2609877		TRUE	Synonym	wfo-0000508208	Abies grandis subsp. idahoensis		NO	YES			TRUE
S1	Abies balsamea subsp. lasiocarpa	NAmerica	subspecies	vascular	Abies balsamea subsp. lasiocarp	Abies balsamea subsp. lasiocarp	FALSE	FALSE	TRUE	TRUE	TRUE	0	FALSE	FALSE	1	NA	211	1	wfo-0000511232	1081948-2	Abies lasiocarpa	SPECIES	wfo-4000000038	(Hook.) Nutt.	Pinaceae	Abies	lasiocarpa				N. Amer. Sylv. 3: 138 1849	Accepted			2012-03-23	2012-03-23	http://www.theplantlist.org/tpl1.1/record/kew-2609926		TRUE	Synonym	wfo-0000511010	Abies balsamea subsp. lasiocarpa		NO	YES			TRUE
S1	Abutilon incanum subsp. pringlei	NAmerica	subspecies	vascular	Abutilon incanum subsp. pringle	Abutilon incanum subsp. pringle	FALSE	FALSE	TRUE	TRUE	TRUE	0	FALSE	FALSE	1	NA	212	1	wfo-0000511986	1196159-2	Abutilon incanum	SPECIES	wfo-4000000069	(Link) Sweet	Malvaceae	Abutilon	incanum				Hort. Brit. 53 1826	Accepted			2012-03-23	2012-03-23	http://www.theplantlist.org/tpl1.1/record/kew-2610695		TRUE	Synonym	wfo-0000511987	Abutilon incanum subsp. pringlei		NO	YES			TRUE
S1	Acanthomintha obovata subsp. cordata	NAmerica	subspecies	vascular	Acanthomintha obovata subsp. cordat	Acanthomintha obovata subsp. cordat	FALSE	FALSE	TRUE	TRUE	TRUE	0	FALSE	FALSE	5	NA	213	1	wfo-0000265513	1668-2	Acanthomintha obovata	SPECIES	wfo-4000000129	Jeps.	Lamiaceae	Acanthomintha	obovata				Man. Fl. Pl. Calif. 873 1925	Accepted			2012-03-23	2012-03-23	http://www.theplantlist.org/tpl1.1/record/kew-1486		TRUE	Synonym	wfo-0000265837	Acanthomintha obovata subsp. obovata		NO	NO			FALSE	subspecies not listed in WFO
S1	Acer glabrum subsp. neomexicanum	NAmerica	subspecies	vascular	Acer glabrum subsp. neomexicanu	Acer glabrum subsp. neomexicanu	FALSE	FALSE	TRUE	TRUE	TRUE	0	FALSE	FALSE	1	NA	214	1	wfo-0000514267	781318-1	Acer glabrum	SPECIES	wfo-4000000188	Torr.	Sapindaceae	Acer	glabrum				Ann. Lyceum Nat. Hist. New York 2: 172 1828	Accepted			2012-03-26	2012-03-26	http://www.theplantlist.org/tpl1.1/record/kew-2615664		TRUE	Synonym	wfo-0000737877	Acer glabrum subsp. neomexicanum		NO	YES			TRUE
S1	Betula pubescens subsp. tortuosa	NAmerica	subspecies	vascular	Betula pubescens subsp. tortuos	Betula pubescens subsp. tortuos	FALSE	FALSE	TRUE	TRUE	TRUE	0	FALSE	FALSE	1	NA	215	1	wfo-0000336223	993519-1	Betula pubescens var. pumila	VARIETY	wfo-0000335985	(L.) Govaerts	Betulaceae	Betula	pubescens	pumila	var.		World Checklist Seed Pl. 2(1): 10 1996	Accepted			2012-03-23	2012-03-23	http://www.theplantlist.org/tpl1.1/record/kew-21659		TRUE	Synonym	wfo-0000336297	Betula pubescens subsp. tortuosa		NO	YES			TRUE
S1	Bigelowia nudata subsp. australis	NAmerica	subspecies	vascular	Bigelowia nudata subsp. australi	Bigelowia nudata subsp. australi	FALSE	FALSE	TRUE	TRUE	TRUE	0	FALSE	FALSE	1	NA	216	1	wfo-0000070784	32772-2	Bigelowia nudata var. australis	VARIETY	wfo-0000002753	(L.C.Anderson) Shinners	Asteraceae	Bigelowia	nudata	australis	var.		Sida 4 274 1971	Accepted			2012-02-11	2012-02-11	http://www.theplantlist.org/tpl1.1/record/gcc-27584		TRUE	Synonym	wfo-0000106811	Bigelowia nudata subsp. australis		NO	YES			TRUE
S1	Braya glabella subsp. prostrata	NAmerica	subspecies	vascular	Braya glabella subsp. prostrat	Braya glabella subsp. prostrat	FALSE	FALSE	TRUE	TRUE	TRUE	0	TRUE	FALSE	8	NA	217	1	wfo-0000571933	307465-2	Braya glabella	SPECIES	wfo-4000005372	Richardson	Brassicaceae	Braya	glabella				Bot. App. 743 1823	Accepted			2012-03-23	2012-03-23	http://www.theplantlist.org/tpl1.1/record/kew-2683032		TRUE	Synonym	wfo-0001277121	Braya glabella subsp. glabella		NO	NO			FALSE	subspecies not listed in WFO
S1	Deinandra corymbosa subsp. macrocephala	NAmerica	subspecies	vascular	Deinandra corymbosa subsp. macrocephal	Deinandra corymbosa subsp. macrocephal	FALSE	FALSE	TRUE	TRUE	TRUE	0	FALSE	FALSE	1	NA	218	1	wfo-0000036297	1012667-1	Deinandra corymbosa	SPECIES	wfo-4000010983	(DC.) B.G.Baldwin	Asteraceae	Deinandra	corymbosa				Novon 9(4) 468 1999	Accepted			2012-02-11	2012-02-11	http://www.theplantlist.org/tpl1.1/record/gcc-135099		TRUE	Synonym	wfo-0000109787	Deinandra corymbosa subsp. macrocephala		NO	YES			TRUE
S1	Fragaria virginiana subsp. grayana	NAmerica	subspecies	vascular	Fragaria virginiana subsp. grayan	Fragaria virginiana subsp. grayan	FALSE	FALSE	TRUE	TRUE	TRUE	0	FALSE	FALSE	1	NA	220	1	wfo-0001005555	318974-2	Fragaria virginiana	SPECIES	wfo-4000014995	Mill.	Rosaceae	Fragaria	virginiana				The gardeners dictionary: eighth edition ; 1768 Fragaria no.2 1768	Accepted			2011-10-18	2011-10-18	http://www.theplantlist.org/tpl1.1/record/rjp-38099		TRUE	Synonym	wfo-0001012822	Fragaria virginiana subsp. grayana		NO	YES			TRUE
S1	Keckiella antirrhinoides subsp. microphylla	NAmerica	subspecies	vascular	Keckiella antirrhinoides subsp. microphyll	Keckiella antirrhinoides subsp. microphyll	FALSE	FALSE	TRUE	TRUE	TRUE	0	FALSE	FALSE	6	NA	223	1	wfo-0001139844	970355-1	Keckiella antirrhinoides var. microphylla	VARIETY	wfo-0001136778	(A.Gray) N.H.Holmgren	Plantaginaceae	Keckiella	antirrhinoides	microphylla	var.		Brittonia 44(4): 481 1992	Accepted			2012-04-18	2012-04-18	http://www.theplantlist.org/tpl1.1/record/tro-29207710		FALSE					NO	NO			FALSE	match with variety
S1	Lagophylla ramosissima subsp. congesta	NAmerica	subspecies	vascular	Lagophylla ramosissima subsp. congest	Lagophylla ramosissima subsp. congest	FALSE	FALSE	TRUE	TRUE	TRUE	0	FALSE	FALSE	1	NA	224	1	wfo-0000074711		Lagophylla ramosissima	SPECIES	wfo-4000020451	Nutt.	Asteraceae	Lagophylla	ramosissima				Trans. Amer. Philos. Soc. ser. 2, 7: 391 1841	Accepted			2012-02-11	2012-02-11	http://www.theplantlist.org/tpl1.1/record/gcc-31429		TRUE	Synonym	wfo-0000079836	Lagophylla ramosissima subsp. congesta		NO	YES			TRUE
S1	Lathyrus brachycalyx subsp. zionis	NAmerica	subspecies	vascular	Lathyrus brachycalyx subsp. zioni	Lathyrus brachycalyx subsp. zioni	FALSE	FALSE	TRUE	TRUE	TRUE	0	FALSE	FALSE	1	NA	226	1	wfo-0000168655		Lathyrus zionis	SPECIES	wfo-4000020725	C.L.Hitchc.	Fabaceae	Lathyrus	zionis					Accepted			2010-07-14	2010-07-14	http://www.theplantlist.org/tpl1.1/record/ild-14973		TRUE	Synonym	wfo-0001052462	Lathyrus brachycalyx subsp. zionis		NO	YES			TRUE
S1	Alnus viridis ssp. crispa	NAmerica	subspecies	vascular	Alnus viridis ssp. crisp	Alnus viridis ssp. crisp	FALSE	FALSE	TRUE	TRUE	TRUE	0	FALSE	FALSE	3	NA	232	1	wfo-0000921232	60456398-2	Alnus alnobetula subsp. crispa	SUBSPECIES	wfo-0000944137	(Aiton) Raus	Betulaceae	Alnus	alnobetula	crispa	subsp.		Willdenowia 41: 129 2011	Accepted			2012-03-23	2012-03-23	http://www.theplantlist.org/tpl1.1/record/kew-466798		TRUE	Synonym	wfo-0000948201	Alnus viridis subsp. crispa		NO	NO			FALSE	Correct, as ssp. notation submitted
S1	Sedum radiatum subsp. depauperatum	NAmerica	subspecies	vascular	Sedum radiatum subsp. depauperatu	Sedum radiatum subsp. depauperatu	FALSE	FALSE	TRUE	TRUE	TRUE	0	TRUE	FALSE	8	NA	233	1	wfo-0001299453	284826-2	Sedum radiatum	SPECIES	wfo-4000034941	S.Watson	Crassulaceae	Sedum	radiatum				Proc. Amer. Acad. Arts 18: 193 1883	Accepted			2012-04-18	2012-04-18	http://www.theplantlist.org/tpl1.1/record/tro-8900159		TRUE	Synonym	wfo-0001299455	Sedum radiatum subsp. radiatum		NO	NO			FALSE	subspecies not listed in WFO
S1	Rumex acetosa subsp. alpestris	NAmerica	subspecies	vascular	Rumex acetosa subsp. alpestri	Rumex acetosa subsp. alpestri	FALSE	FALSE	TRUE	TRUE	TRUE	0	FALSE	FALSE	1	NA	235	1	wfo-0000403545	696857-1	Rumex alpestris	SPECIES	wfo-4000033616	Jacq.	Polygonaceae	Rumex	alpestris				Enum. Stirp. Vindob. 62 1762	Accepted			2012-03-23	2012-03-23	http://www.theplantlist.org/tpl1.1/record/kew-2424128		TRUE	Synonym	wfo-0000406388	Rumex acetosa subsp. alpestris		NO	YES			TRUE
S1	Rumex paucifolius subsp. gracilescens	NAmerica	subspecies	vascular	Rumex paucifolius subsp. gracilescen	Rumex paucifolius subsp. gracilescen	FALSE	FALSE	TRUE	TRUE	TRUE	0	FALSE	FALSE	1	NA	236	1	wfo-0000737288	224479-2	Rumex paucifolius	SPECIES	wfo-4000033616	Nutt.	Polygonaceae	Rumex	paucifolius				J. Acad. Nat. Sci. Philadelphia 7: 49 1834	Accepted			2012-03-23	2012-03-23	http://www.theplantlist.org/tpl1.1/record/kew-2873020		TRUE	Synonym	wfo-0001101079	Rumex paucifolius subsp. gracilescens		NO	YES			TRUE
S1	Lilium catesbaei subsp. asperellum	NAmerica	subspecies	vascular	Lilium catesbaei subsp. asperellu	Lilium catesbaei subsp. asperellu	FALSE	FALSE	TRUE	TRUE	TRUE	0	FALSE	FALSE	2	NA	239	1	wfo-0000685068	537520-1	Lilium catesbaei	SPECIES	wfo-4000021746	Walter	Liliaceae	Lilium	catesbaei				Fl. Carol. 123 1788	Accepted			2012-03-23	2012-03-23	http://www.theplantlist.org/tpl1.1/record/kew-280695		TRUE	Synonym	wfo-0000752626	Lilium catesbaei subsp. asprellum		NO	NO			FALSE	Correct, as spelling variant with synonym
S1	Limnanthes pumila subsp. grandiflora	NAmerica	subspecies	vascular	Limnanthes pumila subsp. grandiflor	Limnanthes pumila subsp. grandiflor	FALSE	FALSE	TRUE	TRUE	TRUE	0	TRUE	FALSE	18	NA	240	1	wfo-0001282491	140201-2	Limnanthes floccosa subsp. pumila	SUBSPECIES	wfo-0001073396	(Howell) Arroyo	Limnanthaceae	Limnanthes	floccosa	pumila	subsp.		Brittonia 25(2): 187 1973	Accepted			2012-04-18	2012-04-18	http://www.theplantlist.org/tpl1.1/record/tro-50317559		TRUE	Synonym	wfo-0001073406	Limnanthes pumila		NO	NO			FALSE	species treated as synonym in WFO
S1	Lithophragma affine subsp. mixtum	NAmerica	subspecies	vascular	Lithophragma affine subsp. mixtu	Lithophragma affine subsp. mixtu	FALSE	FALSE	TRUE	TRUE	TRUE	0	TRUE	FALSE	6	NA	241	1	wfo-0001135540	30204729-2	Lithophragma affine	SPECIES	wfo-4000021983	A.Gray	Saxifragaceae	Lithophragma	affine				Proc. Amer. Acad. Arts 6: 534–535 1865	Accepted			2012-04-18	2012-04-18	http://www.theplantlist.org/tpl1.1/record/tro-29100410		TRUE	Synonym	wfo-0001135879	Lithophragma affine subsp. affine		NO	NO			FALSE	subspecies not listed in WFO
S1	Monarda citriodora subsp. austromontana	NAmerica	subspecies	vascular	Monarda citriodora subsp. austromontan	Monarda citriodora subsp. austromontan	FALSE	FALSE	TRUE	TRUE	TRUE	0	FALSE	FALSE	1	NA	245	1	wfo-0000245303	980925-1	Monarda citriodora var. austromontana	VARIETY	wfo-0000245301	(Epling) B.L.Turner	Lamiaceae	Monarda	citriodora	austromontana	var.		Phytologia 77: 61 1994	Accepted			2012-03-23	2012-03-23	http://www.theplantlist.org/tpl1.1/record/kew-129165		TRUE	Synonym	wfo-0000245304	Monarda citriodora subsp. austromontana		NO	YES			TRUE
S1	Saxifraga adscendens subsp. oregonensis	NAmerica	subspecies	vascular	Saxifraga adscendens subsp. oregonensi	Saxifraga adscendens subsp. oregonensi	FALSE	FALSE	TRUE	TRUE	TRUE	0	TRUE	FALSE	6	NA	248	1	wfo-0001135644	228294-2	Saxifraga adscendens var. oregonensis	VARIETY	wfo-0000493870	(Raf.) Breitung	Saxifragaceae	Saxifraga	adscendens	oregonensis	var.		Canad. Field-Naturalist 71(2): 56 1957	Accepted			2012-04-18	2012-04-18	http://www.theplantlist.org/tpl1.1/record/tro-29100561		FALSE					NO	NO			FALSE	match with variety
S1	Zigadenus elegans subsp. glaucus	NAmerica	subspecies	vascular	Zigadenus elegans subsp. glaucu	Zigadenus elegans subsp. glaucu	FALSE	FALSE	TRUE	TRUE	TRUE	0	FALSE	FALSE	1	NA	249	1	wfo-0000916950	77103432-1	Anticlea elegans var. glaucus	VARIETY	wfo-0000760821	(Nutt.) Zomlefer & Judd	Melanthiaceae	Anticlea	elegans	glaucus	var.		J. Bot. Res. Inst. Texas 3: 159 2009	Accepted			2012-03-23	2012-03-23	http://www.theplantlist.org/tpl1.1/record/kew-462263		TRUE	Synonym	wfo-0000752393	Zigadenus elegans subsp. glaucus		NO	YES			TRUE
S1	Epilobium canum subsp. garrettii	NAmerica	subspecies	vascular	Epilobium canum subsp. garretti	Epilobium canum subsp. garretti	FALSE	FALSE	TRUE	TRUE	TRUE	0	FALSE	FALSE	1	NA	250	1	wfo-0000668881	92449-2	Epilobium canum	SPECIES	wfo-4000013609	(Greene) P.H.Raven	Onagraceae	Epilobium	canum				Ann. Missouri Bot. Gard. 63: 335 1976 publ. 1977	Accepted			2012-03-23	2012-03-23	http://www.theplantlist.org/tpl1.1/record/kew-2790233		TRUE	Synonym	wfo-0000668883	Epilobium canum subsp. garrettii		NO	YES			TRUE
S2	Caulerpa brownii	NA	species	algae	Caulerpa browni	Caulerpa browni	FALSE	FALSE	TRUE	FALSE	FALSE	0	FALSE	TRUE	NA	NA	251	1			Caulerpa browni																		FALSE				no match found	NO	NO			FALSE	algae
S2	Caulerpa filiformis	NA	species	algae	Caulerpa filiformi	Caulerpa filiformi	FALSE	FALSE	TRUE	FALSE	FALSE	0	FALSE	TRUE	NA	NA	252	1			Caulerpa filiformi																		FALSE				no match found	NO	NO			FALSE	algae
S2	Chara vulgaris	NA	species	algae	Chara vulgari	Chara vulgari	FALSE	FALSE	TRUE	TRUE	TRUE	0	FALSE	FALSE	3	NA	253	1	wfo-0000223016	325686-2	Lantana camara	SPECIES	wfo-4000020568	L.	Verbenaceae	Lantana	camara				Sp. Pl. 627 1753	Accepted			2012-03-26	2012-03-26	http://www.theplantlist.org/tpl1.1/record/kew-107934		TRUE	Synonym	wfo-0000791042	Camara vulgaris		NO	NO			FALSE	algae
S2	Codium fragile	NA	species	algae	Codium fragil	Codium fragil	FALSE	FALSE	FALSE	TRUE	TRUE	0	FALSE	FALSE	5	NA	254	2	wfo-0001107276		Cystopteris fragilis	SPECIES	wfo-4000010579	(L.) Bernh.	Aspleniaceae	Cystopteris	fragilis				Neues J. Bot. 1(2): 27 1806	Accepted			2012-04-18	2012-04-18	http://www.theplantlist.org/tpl1.1/record/tro-26600121		TRUE	Synonym	wfo-0001110208	Aspidium fragile	Accepted	NO	NO			FALSE	algae
S2	Colpomenia sinuosa	NA	species	algae	Colpomenia sinuos	Colpomenia sinuos	FALSE	FALSE	TRUE	FALSE	FALSE	0	FALSE	TRUE	NA	NA	255	1			Colpomenia sinuos																		FALSE				no match found	NO	NO			FALSE	algae
S2	Corallina officinalis	NA	species	algae	Corallina officinali	Corallina officinali	FALSE	FALSE	FALSE	TRUE	TRUE	0	FALSE	TRUE	11	NA	256	1	wfo-0000582293	829891-1	Camellia corallina	SPECIES	wfo-4000006359	(Gagnep.) Sealy	Theaceae	Camellia	corallina				Rev. Gen. Camellia 132 1958	Accepted			2012-03-26	2012-03-26	http://www.theplantlist.org/tpl1.1/record/kew-2694509		FALSE				smallest ID	NO	NO			FALSE	algae
S2	Ecklonia radiata	NA	species	algae	Ecklonia radiat	Ecklonia radiat	FALSE	FALSE	FALSE	TRUE	TRUE	0	FALSE	TRUE	8	NA	257	1	wfo-0000590862	315410-1	Trianoptiles capensis	SPECIES	wfo-4000038866	(Steud.) Harv.	Cyperaceae	Trianoptiles	capensis				Gen. S. Afr. Pl. ed. 2: 422 1868	Accepted			2012-03-23	2012-03-23	http://www.theplantlist.org/tpl1.1/record/kew-270566		TRUE	Synonym	wfo-0000401490	Ecklonea capensis	smallest ID	NO	NO			FALSE	algae
S2	Egregia menziesii	NA	species	algae	Egregia menziesi	Egregia menziesi	FALSE	FALSE	FALSE	TRUE	TRUE	0	FALSE	TRUE	11	NA	258	2	wfo-0000281722	788926-1	Pouteria egregia	SPECIES	wfo-4000031064	Sandwith	Sapotaceae	Pouteria	egregia				Bull. Misc. Inform. Kew 1931: 479 1931	Accepted			2012-03-26	2012-03-26	http://www.theplantlist.org/tpl1.1/record/kew-164090		FALSE				smallest ID	NO	NO			FALSE	algae
S2	Hormosira banksii	NA	species	algae	Hormosira banksi	Hormosira banksi	FALSE	FALSE	TRUE	FALSE	FALSE	0	FALSE	TRUE	NA	NA	259	1			Hormosira banksi																		FALSE				no match found	NO	NO			FALSE	algae
S2	Macrocystis pyrifera	NA	species	algae	Macrocystis pyrifer	Macrocystis pyrifer	FALSE	FALSE	FALSE	TRUE	TRUE	0	FALSE	TRUE	15	NA	260	1	wfo-0000169986	25229-2	Astragalus microcystis	SPECIES	wfo-4000003460	A.Gray	Fabaceae	Astragalus	microcystis					Accepted			2010-07-14	2010-07-14	http://www.theplantlist.org/tpl1.1/record/ild-16286		TRUE	Synonym	wfo-0000172846	Phaca microcystis	smallest ID	NO	NO			FALSE	algae
S2	Nitella capillaris	NA	species	algae	Nitella capillari	Nitella capillari	FALSE	FALSE	FALSE	TRUE	TRUE	0	FALSE	FALSE	3	NA	261	2	wfo-0000845002	328085-2	Aira elegantissima	SPECIES	wfo-4000001038	Schur	Poaceae	Aira	elegantissima				Verh. Mitth. Siebenbürg. Vereins Naturwiss. Hermannstadt 4: 85 1853	Accepted			2012-03-23	2012-03-23	http://www.theplantlist.org/tpl1.1/record/kew-390883		TRUE	Synonym	wfo-0000845275	Airella capillaris	Accepted	NO	NO			FALSE	algae
S2	Palmogloea protuberans	NA	species	algae	Palmogloea protuberan	Palmogloea protuberan	FALSE	FALSE	TRUE	FALSE	FALSE	0	FALSE	TRUE	NA	NA	262	1			Palmogloea protuberan																		FALSE				no match found	NO	NO			FALSE	algae
S2	Pelvetiopsis limitata	NA	species	algae	Pelvetiopsis limitat	Pelvetiopsis limitat	FALSE	FALSE	FALSE	TRUE	TRUE	0	FALSE	TRUE	10	NA	263	1	wfo-0000009544	97822-2	Espeletiopsis trianae	SPECIES	wfo-4000014048	(Cuatrec.) Cuatrec.	Asteraceae	Espeletiopsis	trianae				Phytologia 35 56 1976	Accepted			2012-02-11	2012-02-11	http://www.theplantlist.org/tpl1.1/record/gcc-109245		FALSE				smallest ID	NO	NO			FALSE	algae
S2	Phyllospora comosa	NA	species	algae	Phyllospora comos	Phyllospora comos	FALSE	FALSE	TRUE	TRUE	TRUE	0	FALSE	TRUE	8	NA	264	1	wfo-4000029466	27848-1	Phyllospadix	genus	wfo-7000000652	Hook.	Zosteraceae						Fl. Bor.-Amer. 2: 171. 1838[1840].	Accepted					http://www.theplantlist.org/1.1/browse/A/Zosteraceae/Phyllospadix/		FALSE					NO	NO			FALSE	algae
S2	Postelsia palmaeformis	NA	species	algae	Postelsia palmaeformi	Postelsia palmaeformi	FALSE	FALSE	TRUE	TRUE	TRUE	0	FALSE	TRUE	17	NA	265	1	wfo-0000487600	316339-2	Piper umbellatum	SPECIES	wfo-4000029808	L.	Piperaceae	Piper	umbellatum				Sp. Pl. 30 1753	Accepted			2012-03-23	2012-03-23	http://www.theplantlist.org/tpl1.1/record/kew-2571246		TRUE	Synonym	wfo-0001093955	Piper postelsianum		NO	NO			FALSE	algae
S2	Sargassum muticum	NA	species	algae	Sargassum muticu	Sargassum muticu	FALSE	FALSE	TRUE	FALSE	FALSE	0	FALSE	TRUE	NA	NA	266	1			Sargassum muticu																		FALSE				no match found	NO	NO			FALSE	algae
S2	Tolypella prolifera	NA	species	algae	Tolypella prolifer	Tolypella prolifer	FALSE	FALSE	TRUE	FALSE	FALSE	0	FALSE	TRUE	NA	NA	267	1			Tolypella prolifer																		FALSE				no match found	NO	NO			FALSE	algae
S2	Trentepohlia aurea	NA	species	algae	Trentepohlia aure	Trentepohlia aure	FALSE	FALSE	TRUE	TRUE	TRUE	0	FALSE	FALSE	5	NA	268	1	wfo-0001183388		Pohlia filum	SPECIES	wfo-4000030599	(Schimp.) Mårtensson	Mniaceae	Pohlia	filum				Kung. Svenska Vetenskapsakad. Avh. Naturskyddsärenden 14: 149 1956	Accepted			2012-04-18	2012-04-18	http://www.theplantlist.org/tpl1.1/record/tro-35162997		TRUE	Synonym	wfo-0001158114	Trentepohlia erecta		NO	NO			FALSE	algae
S2	Ulva chaetomorphoides	NA	species	algae	Ulva chaetomorphoide	Ulva chaetomorphoide	FALSE	FALSE	TRUE	FALSE	FALSE	4823	FALSE	TRUE	NA	NA	269	1			Ulva chaetomorphoide																		FALSE				no match found	NO	NO			FALSE	algae
S2	Vaucheria litorea	NA	species	algae	Vaucheria litore	Vaucheria litore	FALSE	FALSE	TRUE	TRUE	TRUE	0	FALSE	TRUE	6	NA	270	1	wfo-9000000565		Vaucheriales	order										Accepted							FALSE					NO	NO			FALSE	algae
S2	Agaricus augustus	NA	species	fungi	Agaricus augustu	Agaricus augustu	FALSE	FALSE	FALSE	TRUE	TRUE	0	FALSE	TRUE	11	NA	291	2	wfo-0000513843	907838-1	Acanthus hungaricus	SPECIES	wfo-4000000168	(Borbás) Baen.	Acanthaceae	Acanthus	hungaricus				Exsicc. (Herb. Europ.) 1896: 9138 1896	Accepted			2012-03-23	2012-03-23	http://www.theplantlist.org/tpl1.1/record/kew-2615256		FALSE				smallest ID	NO	NO			FALSE	fungi
S2	Aleuria aurantia	NA	species	fungi	Aleuria auranti	Aleuria auranti	FALSE	FALSE	FALSE	TRUE	TRUE	0	FALSE	FALSE	5	NA	292	2	wfo-0000396795	211993-2	Psiguria warscewiczii	SPECIES	wfo-4000031763	(Hook.f.) Wunderlin	Cucurbitaceae	Psiguria	warscewiczii				Phytologia 38: 219 1978	Accepted			2012-03-23	2012-03-23	http://www.theplantlist.org/tpl1.1/record/kew-2411556		TRUE	Synonym	wfo-0000536673	Anguria aurantiaca	Accepted	NO	NO			FALSE	fungi
S2	Amanita muscaria	NA	species	fungi	Amanita muscari	Amanita muscari	FALSE	FALSE	TRUE	TRUE	TRUE	0	FALSE	TRUE	13	NA	293	1	wfo-0001057989		Lissera germanita	SPECIES	wfo-4000021954	Fourr.	Fabaceae	Lissera	germanita				Ann. Soc. Linn. Lyon, sér. 2, 16: 358 1868	Unchecked			2012-04-18	2012-04-18	http://www.theplantlist.org/tpl1.1/record/tro-13053219		FALSE					NO	NO			FALSE	fungi
S2	Auricularia mesenterica	NA	species	fungi	Auricularia mesenteric	Auricularia mesenteric	FALSE	FALSE	FALSE	TRUE	TRUE	0	FALSE	TRUE	7	NA	294	1	wfo-0001229916	260808-2	Utricularia meyeri	SPECIES	wfo-4000039907	Pilg.	Lentibulariaceae	Utricularia	meyeri				Bot. Jahrb. Syst. 30: 194 1901	Accepted			2012-04-18	2012-04-18	http://www.theplantlist.org/tpl1.1/record/tro-50061016		FALSE				smallest ID	NO	NO			FALSE	fungi
S2	Boletus regius	NA	species	fungi	Boletus regiu	Boletus regiu	FALSE	FALSE	FALSE	TRUE	TRUE	0	FALSE	TRUE	14	NA	295	2	wfo-0000731370	671272-1	Pandanus obsoletus	SPECIES	wfo-4000027868	R.E.Vaughan & Wiehe	Pandanaceae	Pandanus	obsoletus				J. Linn. Soc., Bot. 55: 29 1953	Accepted			2012-03-23	2012-03-23	http://www.theplantlist.org/tpl1.1/record/kew-286415		FALSE				Accepted	NO	NO			FALSE	fungi
S2	Cantharellus cibarius	NA	species	fungi	Cantharellus cibariu	Cantharellus cibariu	FALSE	FALSE	TRUE	TRUE	TRUE	0	FALSE	TRUE	9	NA	296	1	wfo-9000000086		Cantharellales	order		Gäum.							Vergl. Morph. Pilze 495. 1926.	Accepted							FALSE					NO	NO			FALSE	fungi
S2	Chroogomphus rutilus	NA	species	fungi	Chroogomphus rutilu	Chroogomphus rutilu	FALSE	FALSE	TRUE	FALSE	FALSE	0	FALSE	TRUE	NA	NA	297	1			Chroogomphus rutilu																		FALSE				no match found	NO	NO			FALSE	fungi
S2	Clavaria rosea	NA	species	fungi	Clavaria rose	Clavaria rose	FALSE	FALSE	TRUE	TRUE	TRUE	0	FALSE	TRUE	6	NA	298	1	wfo-4000008509		Clavarioidia	genus	wfo-7000000098		Cactaceae							Unchecked					http://www.theplantlist.org/1.1/browse/A/Cactaceae/Clavarioidia/		FALSE					NO	NO			FALSE	fungi
S2	Clavulina coralloides	NA	species	fungi	Clavulina coralloide	Clavulina coralloide	FALSE	FALSE	TRUE	FALSE	FALSE	0	FALSE	TRUE	NA	NA	299	1			Clavulina coralloide																		FALSE				no match found	NO	NO			FALSE	fungi
S2	Cortinarius orellanus	NA	species	fungi	Cortinarius orellanu	Cortinarius orellanu	FALSE	FALSE	TRUE	FALSE	FALSE	0	FALSE	TRUE	NA	NA	300	1			Cortinarius orellanu																		FALSE				no match found	NO	NO			FALSE	fungi
S2	Disciotis venosa	NA	species	fungi	Disciotis venos	Disciotis venos	FALSE	FALSE	TRUE	FALSE	FALSE	0	FALSE	TRUE	NA	NA	301	1			Disciotis venos																		FALSE				no match found	NO	NO			FALSE	fungi
S2	Ganoderma lucidum	NA	species	fungi	Ganoderma lucidu	Ganoderma lucidu	FALSE	FALSE	TRUE	FALSE	FALSE	0	FALSE	TRUE	NA	NA	302	1			Ganoderma lucidu																		FALSE				no match found	NO	NO			FALSE	fungi
S2	Geoglossum glutinosum	NA	species	fungi	Geoglossum glutinosu	Geoglossum glutinosu	FALSE	FALSE	TRUE	TRUE	TRUE	0	FALSE	FALSE	6	NA	303	1	wfo-0001116880	17104810-1	Elaphoglossum petiolosum	SPECIES	wfo-4000013129	(Desv.) T.Moore	Polypodiaceae	Elaphoglossum	petiolosum				Index Fil. 12 1857	Accepted			2012-04-18	2012-04-18	http://www.theplantlist.org/tpl1.1/record/tro-26611606		TRUE	Synonym	wfo-0001123130	Elaphoglossum glutinosum		NO	NO			FALSE	fungi
S2	Gyromitra esculenta	NA	species	fungi	Gyromitra esculent	Gyromitra esculent	FALSE	FALSE	TRUE	FALSE	FALSE	0	FALSE	TRUE	NA	NA	304	1			Gyromitra esculent																		FALSE				no match found	NO	NO			FALSE	fungi
S2	Humaria hemisphaerica	NA	species	fungi	Humaria hemisphaeric	Humaria hemisphaeric	FALSE	FALSE	TRUE	TRUE	TRUE	0	FALSE	TRUE	7	NA	305	1	wfo-0000693278	673002-1	Fumaria macrocarpa	SPECIES	wfo-4000015114	Parl.	Papaveraceae	Fumaria	macrocarpa				Pl. Nov. 5 1842	Accepted			2012-03-23	2012-03-23	http://www.theplantlist.org/tpl1.1/record/kew-2815422		TRUE	Synonym	wfo-0000693225	Fumaria fleischeri		NO	NO			FALSE	fungi
S2	Hydnum repandum	NA	species	fungi	Hydnum repandu	Hydnum repandu	FALSE	FALSE	FALSE	TRUE	TRUE	0	FALSE	TRUE	4	NA	306	1	wfo-0001157430		Hypnum repens	SPECIES	wfo-4000018798	(Brid.) Pollini ex Lam. & DC.	Hypnaceae	Hypnum	repens				Fl. Franç. (ed. 3) 2: 537 1805	Accepted			2012-04-18	2012-04-18	http://www.theplantlist.org/tpl1.1/record/tro-35119248		FALSE				smallest ID	NO	NO			FALSE	fungi
S2	Hygrophoropsis aurantiaca	NA	species	fungi	Hygrophoropsis aurantiac	Hygrophoropsis aurantiac	FALSE	FALSE	TRUE	FALSE	FALSE	0	FALSE	TRUE	NA	NA	307	1			Hygrophoropsis aurantiac																		FALSE				no match found	NO	NO			FALSE	fungi
S2	Leccinum holopus	NA	species	fungi	Leccinum holopu	Leccinum holopu	FALSE	FALSE	TRUE	FALSE	FALSE	0	FALSE	TRUE	NA	NA	308	1			Leccinum holopu																		FALSE				no match found	NO	NO			FALSE	fungi
S2	Lichina pygmaea	NA	species	fungi	Lichina pygmae	Lichina pygmae	FALSE	FALSE	TRUE	TRUE	TRUE	0	FALSE	FALSE	7	NA	309	1	wfo-0001198786		Syntrichia pygmaea	SPECIES	wfo-4000037338	(Dusén) R.H.Zander	Pottiaceae	Syntrichia	pygmaea				Bull. Buffalo Soc. Nat. Sci. 32: 269 1993	Accepted			2012-04-18	2012-04-18	http://www.theplantlist.org/tpl1.1/record/tro-35188779		FALSE					NO	NO			FALSE	fungi
S2	Marasmius oreades	NA	species	fungi	Marasmius oreade	Marasmius oreade	FALSE	FALSE	TRUE	FALSE	FALSE	0	FALSE	TRUE	NA	NA	310	1			Marasmius oreade																		FALSE				no match found	NO	NO			FALSE	fungi
S2	Letharia vulpina	NA	species	lichen	Letharia vulpin	Letharia vulpin	FALSE	FALSE	TRUE	TRUE	TRUE	0	FALSE	FALSE	3	NA	311	1	wfo-0000899442		Setaria parviflora	SPECIES	wfo-4000035199	(Poir.) M.Kerguelen	Poaceae	Setaria	parviflora				Lejeunia 120: 161 1987	Accepted			2012-03-23	2012-03-23	http://www.theplantlist.org/tpl1.1/record/kew-442600		TRUE	Synonym	wfo-0000899715	Setaria vulpina		NO	NO			FALSE	lichen
S2	Lobaria scrobiculata	NA	species	lichen	Lobaria scrobiculat	Lobaria scrobiculat	FALSE	FALSE	TRUE	TRUE	TRUE	0	FALSE	FALSE	3	NA	312	1	wfo-0000814862	142379-2	Lobelia scrobiculata	SPECIES	wfo-4000022035	E.Wimm.	Campanulaceae	Lobelia	scrobiculata				Pflanzenr. IV, 276b: 514 1953	Accepted			2012-03-23	2012-03-23	http://www.theplantlist.org/tpl1.1/record/kew-352877		FALSE					NO	NO			FALSE	lichen
S2	Masonhalea richardsonii	NA	species	lichen	Masonhalea richardsoni	Masonhalea richardsoni	FALSE	FALSE	TRUE	FALSE	FALSE	0	FALSE	TRUE	NA	NA	313	1			Masonhalea richardsoni																		FALSE				no match found	NO	NO			FALSE	lichen
S2	Micarea subalpina	NA	species	lichen	Micarea subalpin	Micarea subalpin	FALSE	FALSE	TRUE	FALSE	FALSE	0	FALSE	TRUE	NA	NA	314	1			Micarea subalpin																		FALSE				no match found	NO	NO			FALSE	lichen
S2	Nephroma laevigatum	NA	species	lichen	Nephroma laevigatu	Nephroma laevigatu	FALSE	FALSE	FALSE	TRUE	TRUE	0	FALSE	TRUE	8	NA	315	4	wfo-4000025939		Nephromeria	genus	wfo-7000000323		Fabaceae							Accepted					http://www.theplantlist.org/1.1/browse/A/Leguminosae/Nephromeria/		FALSE				Not a synonym	NO	NO			FALSE	lichen
S2	Parmelia sulcata	NA	species	lichen	Parmelia sulcat	Parmelia sulcat	FALSE	FALSE	TRUE	FALSE	FALSE	0	FALSE	TRUE	NA	NA	316	1			Parmelia sulcat																		FALSE				no match found	NO	NO			FALSE	lichen
S2	Peltigera membranacea	NA	species	lichen	Peltigera membranace	Peltigera membranace	FALSE	FALSE	FALSE	TRUE	TRUE	0	FALSE	TRUE	10	NA	317	1	wfo-0000193100		Peltiera alaotrensis	SPECIES	wfo-4000028500	Du Puy & Labat	Fabaceae	Peltiera	alaotrensis					Accepted			2010-07-14	2010-07-14	http://www.theplantlist.org/tpl1.1/record/ild-39688		FALSE				smallest ID	NO	NO			FALSE	lichen
S2	Physcia stellaris	NA	species	lichen	Physcia stellari	Physcia stellari	FALSE	FALSE	TRUE	TRUE	TRUE	0	FALSE	TRUE	9	NA	318	1	wfo-4000029525		Physianthus	genus	wfo-7000000038	Mart.	Apocynaceae						Flora 7(1) Beil. (4): 134. 1824.	Unchecked					http://www.theplantlist.org/1.1/browse/A/Apocynaceae/Physianthus/		FALSE					NO	NO			FALSE	lichen
S2	Placidium tuckermanii	NA	species	lichen	Placidium tuckermani	Placidium tuckermani	FALSE	FALSE	TRUE	TRUE	TRUE	0	FALSE	TRUE	11	NA	319	1	wfo-0000158929	566519-1	Aulacidium cristatum	SPECIES	wfo-4000003654	Rich. ex DC.	Melastomataceae	Aulacidium	cristatum				Prodr. (DC.) 3: 113 1828 [mid Mar 1828]	Unchecked					http://www.theplantlist.org/tpl1.1/record/ifn-73485		FALSE					NO	NO			FALSE	lichen
S2	Pseudocyphellaria crocata	NA	species	lichen	Pseudocyphellaria crocat	Pseudocyphellaria crocat	FALSE	FALSE	TRUE	FALSE	FALSE	0	FALSE	TRUE	NA	NA	320	1			Pseudocyphellaria crocat																		FALSE				no match found	NO	NO			FALSE	lichen
S2	Psora decipiens	NA	species	lichen	Psora decipien	Psora decipien	FALSE	FALSE	FALSE	TRUE	TRUE	0	FALSE	FALSE	3	NA	321	2	wfo-0000267130		Pera decipiens	SPECIES	wfo-4000028693	(Müll.Arg.) Müll.Arg.	Peraceae	Pera	decipiens				Prodr. 15(2): 1029 1866	Accepted			2012-03-23	2012-03-23	http://www.theplantlist.org/tpl1.1/record/kew-150145		FALSE				Not a synonym	NO	NO			FALSE	lichen
S2	Pyxine berteriana	NA	species	lichen	Pyxine berterian	Pyxine berterian	FALSE	FALSE	TRUE	FALSE	FALSE	0	FALSE	TRUE	NA	NA	322	1			Pyxine berterian																		FALSE				no match found	NO	NO			FALSE	lichen
S2	Ramboldia farinosa	NA	species	lichen	Ramboldia farinos	Ramboldia farinos	FALSE	FALSE	TRUE	FALSE	FALSE	0	FALSE	TRUE	NA	NA	323	1			Ramboldia farinos																		FALSE				no match found	NO	NO			FALSE	lichen
S2	Rhizocarpon geographicum	NA	species	lichen	Rhizocarpon geographicu	Rhizocarpon geographicu	FALSE	FALSE	TRUE	TRUE	TRUE	0	FALSE	TRUE	13	NA	324	1	wfo-9000000454		Rhizocarpales	order		Miadl. & al.							Mycologia 98(6): 1097. 2007[2006].	Accepted							FALSE					NO	NO			FALSE	lichen
S2	Rinodina turfacea	NA	species	lichen	Rinodina turface	Rinodina turface	FALSE	FALSE	TRUE	TRUE	TRUE	0	FALSE	TRUE	20	NA	325	1	wfo-0000395788	156182-1	Polycarpaea staminodina	SPECIES	wfo-4000030704	F.Muell.	Caryophyllaceae	Polycarpaea	staminodina				Rep. Pl. Babbage's Exped. 8 1859	Unchecked			2012-03-23	2012-03-23	http://www.theplantlist.org/tpl1.1/record/kew-2409929		FALSE					NO	NO			FALSE	lichen
S2	Stereocaulon saxatile	NA	species	lichen	Stereocaulon saxatil	Stereocaulon saxatil	FALSE	FALSE	TRUE	TRUE	TRUE	0	FALSE	TRUE	6	NA	326	1	wfo-0000045697	214090-2	Pterocaulon lanatum	SPECIES	wfo-4000031936	Kuntze	Asteraceae	Pterocaulon	lanatum				Revis. Gen. Pl. 3[3]: 169 1898	Accepted			2012-02-11	2012-02-11	http://www.theplantlist.org/tpl1.1/record/gcc-144190		FALSE					NO	NO			FALSE	lichen
S2	Usnea hirta	NA	species	lichen	Usnea hirt	Usnea hirt	FALSE	FALSE	TRUE	TRUE	TRUE	0	FALSE	TRUE	7	NA	327	1	wfo-4000040352	39153-1	Visnea	genus	wfo-7000000450	L.f.	Pentaphylacaceae						Suppl. 36, 251. 1782.	Unchecked					http://www.theplantlist.org/1.1/browse/A/Pentaphylacaceae/Visnea/		FALSE					NO	NO			FALSE	lichen
S2	Verrucaria maura	NA	species	lichen	Verrucaria maur	Verrucaria maur	FALSE	FALSE	TRUE	TRUE	TRUE	0	FALSE	TRUE	5	NA	328	1	wfo-9000000567		Verrucariales	order		Mattick ex D. Hawksw. & O.E. Erikss.							Syst. Ascom. 5(1): 183. 1986.	Accepted							FALSE					NO	NO			FALSE	lichen
S2	Xanthoparmelia novomexicana	NA	species	lichen	Xanthoparmelia novomexican	Xanthoparmelia novomexican	FALSE	FALSE	TRUE	FALSE	FALSE	0	FALSE	TRUE	NA	NA	329	1			Xanthoparmelia novomexican																		FALSE				no match found	NO	NO			FALSE	lichen
S2	Xanthoria parietina	NA	species	lichen	Xanthoria parietin	Xanthoria parietin	FALSE	FALSE	FALSE	TRUE	TRUE	0	FALSE	TRUE	7	NA	330	1	wfo-0000428729	850023-1	Xanthosia pilosa	SPECIES	wfo-4000040896	Rudge	Apiaceae	Xanthosia	pilosa				Trans. Linn. Soc. London 10: 301 1811	Unchecked			2012-03-23	2012-03-23	http://www.theplantlist.org/tpl1.1/record/kew-2467944		FALSE				smallest ID	NO	NO			FALSE	lichen
S3	Acalypha andina	ECUA	species	vascular	Acalypha andin	Acalypha andin	FALSE	FALSE	TRUE	TRUE	TRUE	0	FALSE	FALSE	1	NA	351	1	wfo-0000979774	1414-2	Acalypha padifolia	SPECIES	wfo-4000000080	Kunth	Euphorbiaceae	Acalypha	padifolia				Nov. Gen. Sp. 2: 97 1817	Accepted			2012-03-23	2012-03-23	http://www.theplantlist.org/tpl1.1/record/kew-967		TRUE	Synonym	wfo-0000301385	Acalypha andina		NO	YES			TRUE
S3	Diplazium chimborazense	ECUA	species	vascular	Diplazium chimborazens	Diplazium chimborazens	FALSE	FALSE	TRUE	TRUE	TRUE	0	FALSE	FALSE	1	NA	367	1	wfo-0001251818	1030732-2	Callipteris chimborazensis	SPECIES	wfo-4000006090	(Spruce ex Baker) L.Pacheco & R.C.Moran	Aspleniaceae	Callipteris	chimborazensis				Brittonia 51(4): 360, f. 12 1999	Accepted			2012-04-18	2012-04-18	http://www.theplantlist.org/tpl1.1/record/tro-50162728		TRUE	Synonym	wfo-0001128208	Diplazium chimborazense		NO	YES			TRUE
S3	Anthemis carpatica	EUR	species	vascular	Anthemis carpatic	Anthemis carpatic	FALSE	FALSE	TRUE	TRUE	TRUE	0	FALSE	FALSE	1	NA	402	1	wfo-0000106833	876459-1	Anthemis cretica subsp. carpatica	SUBSPECIES	wfo-0000023915	(Willd.) Grierson	Asteraceae	Anthemis	cretica	carpatica	subsp.		435 1975	Accepted			2012-02-11	2012-02-11	http://www.theplantlist.org/tpl1.1/record/gcc-65084		TRUE	Synonym	wfo-0000022165	Anthemis carpatica		NO	YES			TRUE
S3	Euphorbia peplis	EUR	species	vascular	Euphorbia pepli	Euphorbia pepli	FALSE	FALSE	TRUE	TRUE	TRUE	0	FALSE	FALSE	2	NA	417	1	wfo-0000963920	347724-1	Euphorbia peplus	SPECIES	wfo-4000014224	L.	Euphorbiaceae	Euphorbia	peplus				Sp. Pl. 456 1753	Accepted			2012-03-23	2012-03-23	http://www.theplantlist.org/tpl1.1/record/kew-81421		FALSE					NO	NO			FALSE	Correct, as spelling variant
S3	Festuca polesica	EUR	species	vascular	Festuca polesic	Festuca polesic	FALSE	FALSE	TRUE	TRUE	TRUE	0	FALSE	FALSE	1	NA	419	1	wfo-0000869906	1015292-1	Festuca beckeri	SPECIES	wfo-4000014703	(Hack.) Trautv.	Poaceae	Festuca	beckeri				Trudy Imp. S.-Peterburgsk. Bot. Sada 9: 325 1884	Accepted			2012-03-23	2012-03-23	http://www.theplantlist.org/tpl1.1/record/kew-414599		TRUE	Synonym	wfo-0000871650	Festuca polesica		NO	YES			TRUE
S3	Sedum reflexum	EUR	species	vascular	Sedum reflexu	Sedum reflexu	FALSE	FALSE	TRUE	TRUE	TRUE	0	FALSE	FALSE	1	NA	444	1	wfo-0000441437	275994-1	Sedum rupestre	SPECIES	wfo-4000034941	L.	Crassulaceae	Sedum	rupestre				Sp. Pl. 431 1753	Accepted			2012-03-23	2012-03-23	http://www.theplantlist.org/tpl1.1/record/kew-2489552		TRUE	Synonym	wfo-0000437181	Sedum reflexum		NO	YES			TRUE
S3	Silene euxina	EUR	species	vascular	Silene euxin	Silene euxin	FALSE	FALSE	TRUE	TRUE	TRUE	0	FALSE	FALSE	1	NA	446	1	wfo-0000734706		Silene dichotoma subsp. euxina	SUBSPECIES	wfo-0000440488	(Rupr.) Coode & Cullan	Caryophyllaceae	Silene	dichotoma	euxina	subsp.		Notes Roy. Bot. Gard. Edinburgh 28: 8 1967	Accepted			2012-03-23	2012-03-23	http://www.theplantlist.org/tpl1.1/record/kew-2870257		TRUE	Synonym	wfo-0000440564	Silene euxina		NO	YES			TRUE
S3	Stipa anomala	EUR	species	vascular	Stipa anomal	Stipa anomal	FALSE	FALSE	FALSE	TRUE	TRUE	0	FALSE	FALSE	1	NA	447	1	wfo-0000902591	423636-1	Stipa pennata	SPECIES	wfo-4000036729	L.	Poaceae	Stipa	pennata				Sp. Pl. 78 1753	Accepted			2012-03-23	2012-03-23	http://www.theplantlist.org/tpl1.1/record/kew-445508		TRUE	Synonym	wfo-0000901695	Stipa anomala	smallest ID	NO	YES			TRUE
S3	Abies semenovii	KAZ	species	vascular	Abies semenovi	Abies semenovi	FALSE	FALSE	TRUE	TRUE	TRUE	0	FALSE	FALSE	1	NA	451	1	wfo-0000511404	966490-1	Abies sibirica subsp. semenovii	SUBSPECIES	wfo-0000511396	(B.Fedtsch.) Farjon	Pinaceae	Abies	sibirica	semenovii	subsp.		Pinaceae 81 1990	Accepted			2012-03-23	2012-03-23	http://www.theplantlist.org/tpl1.1/record/kew-2610083		TRUE	Synonym	wfo-0000511393	Abies semenovii		NO	YES			TRUE
S3	Acer turkestanicum	KAZ	species	vascular	Acer turkestanicu	Acer turkestanicu	FALSE	FALSE	TRUE	TRUE	TRUE	0	FALSE	FALSE	1	NA	452	1	wfo-0000514891		Acer platanoides subsp. turkestanicum	SUBSPECIES	wfo-0000514884	(Pax) P.C.DeJong	Sapindaceae	Acer	platanoides	turkestanicum	subsp.		Maples World 227 1994	Accepted			2012-03-26	2012-03-26	http://www.theplantlist.org/tpl1.1/record/kew-2616260		TRUE	Synonym	wfo-0000515258	Acer turkestanicum		NO	YES			TRUE
S3	Calligonum uzunachmatense	KAZ	species	vascular	Calligonum uzunachmatens	Calligonum uzunachmatens	FALSE	FALSE	TRUE	TRUE	TRUE	0	FALSE	FALSE	1	NA	459	1	wfo-0000580446		Calligonum leucocladum	SPECIES	wfo-4000006078	(Schrenk) Bunge	Polygonaceae	Calligonum	leucocladum				Mém. Sav. Étr. Acad. St. Pétersbourg 7: 485 1951	Accepted			2012-03-23	2012-03-23	http://www.theplantlist.org/tpl1.1/record/kew-2692565		TRUE	Synonym	wfo-0001101482	Calligonum uzunachmatense		NO	YES			TRUE
S3	Exochorda tianschanica	KAZ	species	vascular	Exochorda tianschanic	Exochorda tianschanic	FALSE	FALSE	TRUE	TRUE	TRUE	0	FALSE	FALSE	1	NA	470	1	wfo-0001009122		Exochorda racemosa	SPECIES	wfo-4000014460	(Lindl.) Rehder	Rosaceae	Exochorda	racemosa				Plantae wilsonianae ; 1911 456 1913	Accepted			2011-10-18	2011-10-18	http://www.theplantlist.org/tpl1.1/record/rjp-4748		TRUE	Synonym	wfo-0001009149	Exochorda tianschanica		NO	YES			TRUE
S3	Hypericum komarovii	KAZ	species	vascular	Hypericum komarovi	Hypericum komarovi	FALSE	FALSE	TRUE	TRUE	TRUE	0	FALSE	FALSE	1	NA	474	1	wfo-0000728110	20009278-1	Hypericum perforatum subsp. songaricum	SUBSPECIES	wfo-0000728093	(Ledeb. ex Rchb.) N.Robson	Hypericaceae	Hypericum	perforatum	songaricum	subsp.		Bull. Nat. Hist. Mus. (London), Bot. 32: 95 2002	Accepted			2012-03-23	2012-03-23	http://www.theplantlist.org/tpl1.1/record/kew-2858695		TRUE	Synonym	wfo-0000727815	Hypericum komarovii		NO	YES			TRUE
S3	Iris sogdiana	KAZ	species	vascular	Iris sogdian	Iris sogdian	FALSE	FALSE	TRUE	TRUE	TRUE	0	FALSE	FALSE	1	NA	475	1	wfo-0000787531		Iris halophila var. sogdiana	VARIETY	wfo-0000783416	(Bunge) Grubov	Iridaceae	Iris	halophila	sogdiana	var.		Novosti Sist. Vyssh. Rast. 6: 30 1970	Accepted			2012-03-23	2012-03-23	http://www.theplantlist.org/tpl1.1/record/kew-326135		TRUE	Synonym	wfo-0000783870	Iris sogdiana		NO	YES			TRUE
S3	Juniperus seravschanica	KAZ	species	vascular	Juniperus seravschanic	Juniperus seravschanic	FALSE	FALSE	TRUE	TRUE	TRUE	0	FALSE	FALSE	1	NA	476	1	wfo-0000735572		Juniperus polycarpos var. seravschanica	VARIETY	wfo-0000355751	(Kom.) Kitam.	Cupressaceae	Juniperus	polycarpos	seravschanica	var.		Pl. W. Pakist. Add. Afg.: 68 1966	Accepted			2012-03-23	2012-03-23	http://www.theplantlist.org/tpl1.1/record/kew-2871180		TRUE	Synonym	wfo-0000354996	Juniperus seravschanica		NO	YES			TRUE
S3	Onosma azureum	KAZ	species	vascular	Onosma azureu	Onosma azureu	FALSE	FALSE	TRUE	TRUE	TRUE	0	FALSE	FALSE	1	NA	480	1	wfo-0000386311		Onosma azurea	SPECIES	wfo-4000026891	Schipcz.	Boraginaceae	Onosma	azurea				Bot. Mater. Gerb. Glavn. Bot. Sada R.S.F.S.R. 2: 93 1921	Unchecked			2012-03-23	2012-03-23	http://www.theplantlist.org/tpl1.1/record/kew-2392841		FALSE					NO	NO			FALSE	Correct, as spelling variant
S3	Poa eligulata	KAZ	species	vascular	Poa eligulat	Poa eligulat	FALSE	FALSE	FALSE	TRUE	TRUE	0	FALSE	FALSE	1	NA	485	1	wfo-0000892122	416885-1	Poa denudata	SPECIES	wfo-4000030438	Steud.	Poaceae	Poa	denudata				Syn. Pl. Glumac. 1: 259 1854	Accepted			2012-03-23	2012-03-23	http://www.theplantlist.org/tpl1.1/record/kew-435732		TRUE	Synonym	wfo-0000892229	Poa eligulata	smallest ID	NO	YES			TRUE
S3	Seseli schrenkianum	KAZ	species	vascular	Seseli schrenkianu	Seseli schrenkianu	FALSE	FALSE	FALSE	TRUE	TRUE	0	FALSE	FALSE	1	NA	493	2	wfo-0001068614	844270-1	Libanotis schrenkiana	SPECIES	wfo-4000021660	C.A.Mey. ex Schischk.	Apiaceae	Libanotis	schrenkiana				Fl. URSS 16: 601–602 1950	Accepted			2012-04-18	2012-04-18	http://www.theplantlist.org/tpl1.1/record/tro-1702924		TRUE	Synonym	wfo-0001067714	Seseli schrenkianum	Accepted	NO	YES			TRUE
S3	Korthalsella clavata	NZ	species	vascular	Korthalsella clavat	Korthalsella clavat	FALSE	FALSE	TRUE	TRUE	TRUE	0	FALSE	FALSE	1	NA	576	1	wfo-0000641342	77736-2	Dendrophthora clavata	SPECIES	wfo-4000011103	(Benth.) Urb.	Santalaceae	Dendrophthora	clavata				Ber. Deutsch. Bot. Ges. 1896: 285 1896	Accepted			2012-03-23	2012-03-23	http://www.theplantlist.org/tpl1.1/record/kew-2761008		TRUE	Synonym	wfo-0000357188	Korthalsella clavata		NO	YES			TRUE
S3	Leptinella conjuncta	NZ	species	vascular	Leptinella conjunct	Leptinella conjunct	FALSE	FALSE	TRUE	TRUE	TRUE	0	FALSE	TRUE	9	NA	580	1	wfo-4000021213	30006152-2	Leptinella	genus	wfo-7000000146	Cass.	Asteraceae							Accepted					http://www.theplantlist.org/1.1/browse/A/Compositae/Leptinella/		FALSE					NO	NO			FALSE	species not listed in WFO
[truncated: 2 more columns]
