# Supplementary material for: WorldFlora: An R package for exact and fuzzy matching of plant names against the World Flora Online taxonomic backbone data
Source: Appl Plant Sci. 2020 Sep 25;8(9):e11388. doi: 10.1002/aps3.11388 (PMC7526431; doi:10.1002/aps3.11388)
Supplement: Supplementary file 4 — APPENDIX S4. Details of the data, scripts, and WorldFlora results for the analysis of the “SALVIAS” data set. [file APS3-8-e11388-s004.xlsx]

## Sheet: Overview
Kindt-Applications in Plant Sciences 2020 8(9)-Data Supplement S4
DOI 10.1002/aps3.11388
Appendix S4. Details of the data, scripts, and WorldFlora results for the analysis of the “SALVIAS” data set.
Sheet
Taxa	This sheet contains the data set analyzed using WorldFlora::WFO.match
	The data set was copied from the following document:
	Boyle, B., N. Hopkins, Z. Lu, J. A. R. Garay, D. Mozzherin, T. Rees, N. Matasci, et al. 2013. The taxonomic name resolution service: An online tool for automated standardization of plant names. BMC Bioinformatics 14: 16.
	Additional file 2
	The data were downloaded on 7 December 2019.
	Based on the first analysis of the results obtained via function WFO.match, where there were no initial matches (see sheet 'Taxa without first match' with the 25 taxa), some of the original names were modified. This process is expected to be similar to a normal workflow for checking plant names. The most frequently made changes were to replace the incorrectly used ' cf ' with ' cf. ', ' aff ' wit…
	Column 'changed' indicates where changes were made, with changes made into 'TAXON.2'
	Based on the second analysis of results, the only taxa retained here were those where the matched name by the Taxonomic Name Resolution Service (TNRS) was different from those of WorldFlora. Also kept were species whose names had been changed.
	Note that the Rcmdr and BiodiversityR (using Rcmdr) R packages provide graphical user inferface menu options to import Excel files into R.
Taxa without first match	This sheet shows the taxa that were not originally matched.
	This sheet was obtained via the following script:
	TNRS.checked1 <- WFO.match(TNRS.input, WFO.file=WFO.file.RK, spec.name="TAXON", spec.name.tolower=T, counter=10, verbose=T)
	Only taxa without a match are shown.
WFO.match	This sheet contains the data set created by function WFO.match via script (note that R is case-sensitive):
	TNRS.checked2 <- WFO.match(TNRS.input, WFO.file=WFO.file.RK, spec.name="TAXON.2", spec.name.tolower=T, Fuzzy.max=2000, counter=10, verbose=T)
	Note that the user first needs to download and unzip the taxonomic backbone data ('classification.txt') from http://www.worldfloraonline.org/downloadData.
	WFO Taxonomic Backbone
	The location of the file 'classification.txt' can be specified with the following script:
	WFO.file.RK <- file.choose()
WFO.one	This sheet contains the data set created by function WFO.one via script (note that R is case-sensitive):
	Wagner.one <- WFO.one(Wagner.checked1, spec.name="Taxon.submit", counter=10, verbose=T)
	Columns 'check' and those to the right of this column were added afterwards during the analysis of the results.
	The columns 'Name_submitted' and 'TNRS_name_matched' were obtained by submitting the list of taxa to the online TNRS.
	Taxonomic Name Resolution Service
	Default settings were used for the TNRS, with submission done on 12 December 2019.

## Sheet: Taxa
SEQ	TAXON.ORIG	Comment	TAXON.2
19	aff Ouratea M1	changed	Ouratea
22	AGONANDRA SPEGAZZINI		AGONANDRA SPEGAZZINI
32	ALLOCASIA MACRORHIZA	changed	ALLOCASIA
51	Aniba indet	changed	Aniba indet.
52	Annona aff impressivenia	changed	Annona aff. impressivenia
55	Anomospermum solimoesanum		Anomospermum solimoesanum
67	ARCHANGELIA TYMPANOIDES		ARCHANGELIA TYMPANOIDES
90	Asteraceae Indet. sp.4		Asteraceae Indet. sp.4
91	Asteraceae Indet. sp.8		Asteraceae Indet. sp.8
92	Asteraceae Asteraceae Indet. 3		Asteraceae Asteraceae Indet. 3
93	Asteraceae LC 331		Asteraceae LC 331
94	Asteraceae TMG 422		Asteraceae TMG 422
95	ASTERACEAE? M1 M1		ASTERACEAE? M1 M1
102	Astronium fraxinifolium Schott ex Sprengel		Astronium fraxinifolium Schott ex Sprengel
112	Bathysa sp	changed	Bathysa sp.
118	Bielschmiedia M2	changed	Bielschmiedia
132	Brosimum indet	changed	Brosimum indet.
183	Cecropia indet	changed	Cecropia indet.
188	Celastrus vulcanicola		Celastrus vulcanicola
194	CF CALATOLA M1	changed	CALATOLA
195	cf Myrcia M1	changed	Myrcia
213	CINNAMOMUM AFF INERS	changed	CINNAMOMUM AFF. INERS
217	CISSAMPELOS/DISCIPHANIA M1	changed	Cissampelos disciphania
227	CLERODENDRON M1	changed	CLERODENDRON
235	CLUSIA BIFLORA		CLUSIA BIFLORA
249	COMMIPHORA LAXECYMIGERA		COMMIPHORA LAXECYMIGERA
252	CONNARUS CULIONENSIS AFF		CONNARUS CULIONENSIS AFF
258	Cordia indet	changed	Cordia indet.
293	Dacryodes rugosa f. rugosa		Dacryodes rugosa f. rugosa
296	DAEMONOROPS VERTICILLATA		DAEMONOROPS VERTICILLATA
315	Dilkea cf parviflora		Dilkea cf parviflora
344	Ecclinusa indet	changed	Ecclinusa indet.
348	ENDLICHERIA AFF WILLIAMSII	changed	ENDLICHERIA AFF. WILLIAMSII
349	Endlicheria parmosa		Endlicheria parmosa
366	Eschweilera/Micropholis chartaceifolia/guyanensis spp. guyanensis	changed	Eschweilera chartaceifolia
369	Euceraea aff nitida	changed	Euceraea aff. nitida
378	Eugenia tawahense Korth.		Eugenia tawahense Korth.
383	Fabaceae Indet. sp. 21		Fabaceae Indet. sp. 21
384	FABACEAE M3 M1		FABACEAE M3 M1
418	Gleospermum aff sphaerocarpa	changed	Gleospermum aff. sphaerocarpa
436	GUAPIRA CF COSTARICENSIS		GUAPIRA CF COSTARICENSIS
455	Hentiettella cf laurancei		Hentiettella cf laurancei
462	HIPPOCRATEACEAE INDHIPP3		HIPPOCRATEACEAE INDHIPP3
480	INDET M1 M2	changed	INDET. M1 M2
481	INDET M10 M1	changed	INDET. M10 M1
502	Iriartea/catoblastus M1	changed	Iriartea catoblastus
533	Leguminosae-Mim Leguminosae-Mim Indet. 1	changed	Leguminosae
534	Leonia crassa L.B. Sm. & A. Ferna|4ndez		Leonia crassa L.B. Sm. & A. Ferna|4ndez
538	Licania indet	changed	Licania indet.
549	Lonchocarpus indet	changed	Lonchocarpus indet.
560	MACLURA ANTOINENSIS CF		MACLURA ANTOINENSIS CF
561	MACROCNEMA? M1		MACROCNEMA? M1
605	MICONIA (CF OSSAEA) M1	changed	MICONIA
613	Miconia Punctata?		Miconia Punctata?
626	Mollinedia aff lamprophylla	changed	Mollinedia aff. lamprophylla
636	Myrica pubescens cf. Humb. & Bonpl. ex Willd.		Myrica pubescens cf. Humb. & Bonpl. ex Willd.
688	palo seco	ok	palo seco
708	Pentagonia indet	changed	Pentagonia indet.
756	Pouteria cf aspidosperma	changed	Pouteria aspidosperma
757	Pouteria indet	changed	Pouteria indet.
768	Protium heptaphyllum Aubl. Marchand		Protium heptaphyllum Aubl. Marchand
770	Protium opacum ssp rabelianum		Protium opacum ssp rabelianum
784	Pseudolmedia macrophylla cf. Tre|4cul		Pseudolmedia macrophylla cf. Tre|4cul
792	Psychotria graciflora		Psychotria graciflora
809	Randia sp. nova		Randia sp. nova
823	Rinorea indet	changed	Rinorea indet.
837	SALACIA LOPOPETALA		SALACIA LOPOPETALA
839	Salacia macrantha A. C. Sm.		Salacia macrantha A. C. Sm.
841	Salacia vs macrantha		Salacia vs macrantha
853	Schefflera aff sprucei	changed	Schefflera aff. sprucei
874	SIDEROXYLON CINERVE		SIDEROXYLON CINERVE
875	SIMARUBA GLAUCA		SIMARUBA GLAUCA
882	Sloanea (big leaves)	changed	Sloanea
889	Solanum cf diaboli	changed	Solanum diaboli
891	Solanum schlechtendali		Solanum schlechtendali
920	sv Brosimum guianense	changed	Brosimum guianense
924	Swartzia myrtifolia Sm.		Swartzia myrtifolia Sm.
929	Tabernaemontana mocquerysii		Tabernaemontana mocquerysii
959	TRICHIPTERIS AFF PROCERA	changed	TRICHIPTERIS AFF. PROCERA
973	UVARIA ROSENBERGII		UVARIA ROSENBERGII
995	ZANTHOZYLON SIMABA CF		ZANTHOZYLON SIMABA CF
996	ZINDET ZINDET	changed	Indet.
997	ZIZYPHUS M1	changed	Zizyphus

## Sheet: Taxa without first match
TAXON	Comment	TAXON.2	TAXON.ORIG	Brackets.detected	Number.detected	Unique	Matched	Fuzzy	Fuzzy.toomany	Fuzzy.two	Fuzzy.one	Fuzzy.dist	OriSeq	Subseq	taxonID	scientificNameID	scientificName	taxonRank	parentNameUsageID	scientificNameAuthorship	family	genus	specificEpithet	infraspecificEpithet	verbatimTaxonRank	nomenclaturalStatus	namePublishedIn	taxonomicStatus	acceptedNameUsageID	nameAccordingToID	created	modified	references	Hybrid	New.accepted	Old.status	Old.ID	Old.name
Aff	changed	Ouratea	aff Ouratea M1	FALSE	TRUE	TRUE	FALSE	FALSE	12419	FALSE	FALSE	NA	19	1																					FALSE
Allocasia macrorhiza	changed	ALLOCASIA	ALLOCASIA MACRORHIZA	FALSE	FALSE	TRUE	FALSE	FALSE	283	FALSE	TRUE	NA	32	1																					FALSE
Bielschmiedia	changed	Bielschmiedia	Bielschmiedia M2	FALSE	TRUE	TRUE	FALSE	FALSE	370	FALSE	FALSE	NA	118	1																					FALSE
Cf	changed	CALATOLA	CF CALATOLA M1	FALSE	TRUE	TRUE	FALSE	FALSE	386027	FALSE	FALSE	NA	194	1																					FALSE
Cf	changed	Myrcia	cf Myrcia M1	FALSE	TRUE	TRUE	FALSE	FALSE	386027	FALSE	FALSE	NA	195	1																					FALSE
Cg	ok	CG79	CG79	FALSE	TRUE	TRUE	FALSE	FALSE	483239	FALSE	FALSE	NA	196	1																					FALSE
Cissampelos/disciphania	changed	Cissampelos disciphania	CISSAMPELOS/DISCIPHANIA M1	FALSE	TRUE	TRUE	FALSE	FALSE	0	FALSE	TRUE	NA	217	1																					FALSE
Clerodendron	changed	CLERODENDRON	CLERODENDRON M1	FALSE	TRUE	TRUE	FALSE	FALSE	1140	FALSE	FALSE	NA	227	1																					FALSE
Eschweilera/micropholis chartaceifolia/guyanensis guyanensis	changed	Eschweilera chartaceifolia	Eschweilera/Micropholis chartaceifolia/guyanensis spp. guyanensis	FALSE	FALSE	TRUE	FALSE	FALSE	0	TRUE	TRUE	NA	366	1																					FALSE
Eup	ok	EUP	EUP	FALSE	FALSE	TRUE	FALSE	FALSE	41513	FALSE	FALSE	NA	380	1																					FALSE
Fam_indet. gen_indet.	ok	fam_indet. gen_indet. sp.	fam_indet. gen_indet. sp.	FALSE	FALSE	TRUE	FALSE	FALSE	0	FALSE	TRUE	NA	386	1																					FALSE
Ind	ok	IND2 INDIND2	IND2 INDIND2	FALSE	TRUE	TRUE	FALSE	FALSE	104752	FALSE	FALSE	NA	479	1																					FALSE
Indet.	ok	Indet. Indet. Indet. 14	Indet. Indet. Indet. 14	FALSE	TRUE	TRUE	FALSE	FALSE	0	FALSE	TRUE	NA	482	1																					FALSE
Indet.	ok	Indet. Indet. Indet. 16	Indet. Indet. Indet. 16	FALSE	TRUE	TRUE	FALSE	FALSE	0	FALSE	TRUE	NA	483	1																					FALSE
Indet.	ok	Indet. Indet. Indet. 7	Indet. Indet. Indet. 7	FALSE	TRUE	TRUE	FALSE	FALSE	0	FALSE	TRUE	NA	484	1																					FALSE
Iriartea/catoblastus	changed	Iriartea catoblastus	Iriartea/catoblastus M1	FALSE	TRUE	TRUE	FALSE	FALSE	0	FALSE	TRUE	NA	502	1																					FALSE
Leguminosae-mim	changed	Leguminosae	Leguminosae-Mim Leguminosae-Mim Indet. 1	FALSE	TRUE	TRUE	FALSE	FALSE	0	FALSE	TRUE	NA	533	1																					FALSE
Miconia	changed	MICONIA	MICONIA (CF OSSAEA) M1	TRUE	FALSE	TRUE	FALSE	FALSE	1974	FALSE	FALSE	NA	605	1																					FALSE
Palo seco	ok	palo seco	palo seco	FALSE	FALSE	TRUE	FALSE	FALSE	18076	FALSE	TRUE	NA	688	1																					FALSE
Pouteria cf aspidosperma	changed	Pouteria aspidosperma	Pouteria cf aspidosperma	FALSE	FALSE	TRUE	FALSE	FALSE	668	TRUE	FALSE	NA	756	1																					FALSE
Quiinaceae	ok	QUIINACEAE M1 M1	QUIINACEAE M1 M1	FALSE	TRUE	TRUE	FALSE	FALSE	0	FALSE	TRUE	NA	804	1																					FALSE
Sloanea	changed	Sloanea	Sloanea (big leaves)	TRUE	FALSE	TRUE	FALSE	FALSE	280	FALSE	FALSE	NA	882	1																					FALSE
Solanum cf diaboli	changed	Solanum diaboli	Solanum cf diaboli	FALSE	FALSE	TRUE	FALSE	FALSE	809	TRUE	FALSE	NA	889	1																					FALSE
Sv brosimum guianense	changed	Brosimum guianense	sv Brosimum guianense	FALSE	FALSE	TRUE	FALSE	FALSE	0	TRUE	FALSE	NA	920	1																					FALSE
Zizyphus	changed	Zizyphus	ZIZYPHUS M1	FALSE	TRUE	TRUE	FALSE	FALSE	280	FALSE	FALSE	NA	997	1																					FALSE

## Sheet: WFO.match
TAXON.ORIG	Comment	TAXON.2	TAXON.2.ORIG	Brackets.detected	Number.detected	Unique	Matched	Fuzzy	Fuzzy.toomany	Fuzzy.two	Fuzzy.one	Fuzzy.dist	Auth.dist	OriSeq	Subseq	taxonID	scientificNameID	scientificName	taxonRank	parentNameUsageID	scientificNameAuthorship	family	genus	specificEpithet	infraspecificEpithet	verbatimTaxonRank	nomenclaturalStatus	namePublishedIn	taxonomicStatus	acceptedNameUsageID	nameAccordingToID	created	modified	references	Hybrid	New.accepted	Old.status	Old.ID	Old.name
aff Ouratea M1	changed	Ouratea	Ouratea	FALSE	FALSE	TRUE	TRUE	FALSE	0	FALSE	FALSE	NA	NA	19	1	wfo-4000027499	331820-2	Ouratea	genus	wfo-7000000418	Aubl.	Ochnaceae						Hist. Pl. Guiane 1: 397, t. 152. 1775. (Jun-Dec 1775)	Accepted					http://www.theplantlist.org/1.1/browse/A/Ochnaceae/Ouratea/		FALSE
AGONANDRA SPEGAZZINI		Agonandra spegazzini	AGONANDRA SPEGAZZINI	FALSE	FALSE	TRUE	TRUE	TRUE	0	FALSE	FALSE	1	NA	22	1	wfo-0000524454	607569-1	Agonandra excelsa	SPECIES	wfo-4000000967	Griseb.	Opiliaceae	Agonandra	excelsa				Abh. Königl. Ges. Wiss. Göttingen 24: 149 1879	Accepted			2012-03-23	2012-03-23	http://www.theplantlist.org/tpl1.1/record/kew-2626662		TRUE	Synonym	wfo-0000524468	Agonandra spegazzinii
ALLOCASIA MACRORHIZA	changed	Allocasia	ALLOCASIA	FALSE	FALSE	TRUE	TRUE	TRUE	0	FALSE	FALSE	1	NA	32	1	wfo-4000001337	1078078-2	Alocasia	genus	wfo-7000000042	(Schott) G.Don	Araceae						Hort. Brit. (ed. 3) 631. 1839.	Accepted					http://www.theplantlist.org/1.1/browse/A/Araceae/Alocasia/		FALSE
Aniba indet	changed	Aniba	Aniba indet.	FALSE	FALSE	TRUE	TRUE	FALSE	0	FALSE	FALSE	NA	NA	51	1	wfo-4000002122	30012259-2	Aniba	genus	wfo-7000000321	Aubl.	Lauraceae						Hist. Pl. Guiane 1: 327, t. 126. 1775. (Jun-Dec 1775)	Accepted					http://www.theplantlist.org/1.1/browse/A/Lauraceae/Aniba/		FALSE
Annona aff impressivenia	changed	Annona impressivenia	Annona aff. impressivenia	FALSE	FALSE	TRUE	TRUE	FALSE	0	FALSE	FALSE	NA	NA	52	1	wfo-0000537796	14280-2	Annona impressivenia	SPECIES	wfo-4000002240	Saff. ex R.E.Fr.	Annonaceae	Annona	impressivenia				Acta Horti Berg. 10: 223 1931	Accepted			2012-03-23	2012-03-23	http://www.theplantlist.org/tpl1.1/record/kew-2640897		FALSE
Anomospermum solimoesanum		Anomospermum solimoesanum	Anomospermum solimoesanum	FALSE	FALSE	TRUE	TRUE	TRUE	0	FALSE	FALSE	1	NA	55	1	wfo-0000538236	14479-2	Anomospermum solimoesianum	SPECIES	wfo-4000002311	(Moldenke) Krukoff & Barneby	Menispermaceae	Anomospermum	solimoesianum				Mem. New York Bot. Gard. 22(2): 65 1971	Accepted			2012-03-23	2012-03-23	http://www.theplantlist.org/tpl1.1/record/kew-2641325		FALSE
ARCHANGELIA TYMPANOIDES		Archangelia tympanoides	ARCHANGELIA TYMPANOIDES	FALSE	FALSE	TRUE	TRUE	TRUE	0	FALSE	TRUE	7	NA	67	1	wfo-0000543225		Arcangelisia tympanopoda	SPECIES	wfo-4000002872	(Lauterb. & K.Schum.) Diels	Menispermaceae	Arcangelisia	tympanopoda				Pflanzenr. IV, 94: 106 1910	Accepted			2012-03-23	2012-03-23	http://www.theplantlist.org/tpl1.1/record/kew-2646768		FALSE
Asteraceae Indet. sp.4		Asteraceae	Asteraceae Indet. sp.4	FALSE	TRUE	TRUE	TRUE	FALSE	0	FALSE	FALSE	NA	NA	90	1	wfo-7000000146		Asteraceae	family	wfo-9000000038	Giseke	Compositae						Prae. Ord. Nat. Pl. 538. 1792. (Apr 1792)	Accepted					http://www.mobot.org/MOBOT/research/APweb/orders/asteralesweb.htm#Compositae		FALSE
Asteraceae Indet. sp.8		Asteraceae	Asteraceae Indet. sp.8	FALSE	TRUE	TRUE	TRUE	FALSE	0	FALSE	FALSE	NA	NA	91	1	wfo-7000000146		Asteraceae	family	wfo-9000000038	Giseke	Compositae						Prae. Ord. Nat. Pl. 538. 1792. (Apr 1792)	Accepted					http://www.mobot.org/MOBOT/research/APweb/orders/asteralesweb.htm#Compositae		FALSE
Asteraceae Asteraceae Indet. 3		Asteraceae	Asteraceae Asteraceae Indet. 3	FALSE	TRUE	TRUE	TRUE	FALSE	0	FALSE	FALSE	NA	NA	92	1	wfo-7000000146		Asteraceae	family	wfo-9000000038	Giseke	Compositae						Prae. Ord. Nat. Pl. 538. 1792. (Apr 1792)	Accepted					http://www.mobot.org/MOBOT/research/APweb/orders/asteralesweb.htm#Compositae		FALSE
Asteraceae LC 331		Asteraceae	Asteraceae LC 331	FALSE	TRUE	TRUE	TRUE	FALSE	0	FALSE	FALSE	NA	NA	93	1	wfo-7000000146		Asteraceae	family	wfo-9000000038	Giseke	Compositae						Prae. Ord. Nat. Pl. 538. 1792. (Apr 1792)	Accepted					http://www.mobot.org/MOBOT/research/APweb/orders/asteralesweb.htm#Compositae		FALSE
Asteraceae TMG 422		Asteraceae	Asteraceae TMG 422	FALSE	TRUE	TRUE	TRUE	FALSE	0	FALSE	FALSE	NA	NA	94	1	wfo-7000000146		Asteraceae	family	wfo-9000000038	Giseke	Compositae						Prae. Ord. Nat. Pl. 538. 1792. (Apr 1792)	Accepted					http://www.mobot.org/MOBOT/research/APweb/orders/asteralesweb.htm#Compositae		FALSE
ASTERACEAE? M1 M1		Asteraceae	ASTERACEAE? M1 M1	FALSE	TRUE	TRUE	TRUE	FALSE	0	FALSE	FALSE	NA	NA	95	1	wfo-7000000146		Asteraceae	family	wfo-9000000038	Giseke	Compositae						Prae. Ord. Nat. Pl. 538. 1792. (Apr 1792)	Accepted					http://www.mobot.org/MOBOT/research/APweb/orders/asteralesweb.htm#Compositae		FALSE
Astronium fraxinifolium Schott ex Sprengel		Astronium fraxinifolium schott ex sprengel	Astronium fraxinifolium Schott ex Sprengel	FALSE	FALSE	FALSE	TRUE	TRUE	0	TRUE	FALSE	16	NA	102	1	wfo-0000554985	25903-2	Astronium fraxinifolium var. glabrum	VARIETY	wfo-0000554983	Engl.	Anacardiaceae	Astronium	fraxinifolium	glabrum	var.		Monogr. Phan. 4: 456 1883	Accepted			2012-03-23	2012-03-23	http://www.theplantlist.org/tpl1.1/record/kew-2664119		TRUE	Synonym	wfo-0000554984	Astronium fraxinifolium f. glaberrimum
Astronium fraxinifolium Schott ex Sprengel		Astronium fraxinifolium schott ex sprengel	Astronium fraxinifolium Schott ex Sprengel	FALSE	FALSE	FALSE	TRUE	TRUE	0	TRUE	FALSE	16	NA	102	2	wfo-0000554985	25903-2	Astronium fraxinifolium var. glabrum	VARIETY	wfo-0000554983	Engl.	Anacardiaceae	Astronium	fraxinifolium	glabrum	var.		Monogr. Phan. 4: 456 1883	Accepted			2012-03-23	2012-03-23	http://www.theplantlist.org/tpl1.1/record/kew-2664119		FALSE
Astronium fraxinifolium Schott ex Sprengel		Astronium fraxinifolium schott ex sprengel	Astronium fraxinifolium Schott ex Sprengel	FALSE	FALSE	FALSE	TRUE	TRUE	0	TRUE	FALSE	16	NA	102	3	wfo-0000554983	69236-1	Astronium fraxinifolium	SPECIES	wfo-4000003489	Schott	Anacardiaceae	Astronium	fraxinifolium				Syst. Veg. 4(2): 404 1827	Accepted			2012-03-23	2012-03-23	http://www.theplantlist.org/tpl1.1/record/kew-2664117		TRUE	Synonym	wfo-0000554988	Astronium fraxinifolium f. pilosum
Bathysa sp	changed	Bathysa	Bathysa sp.	FALSE	FALSE	TRUE	TRUE	FALSE	0	FALSE	FALSE	NA	NA	112	1	wfo-4000004215	34203-1	Bathysa	genus	wfo-7000000534	C.Presl	Rubiaceae						Abh. Königl. Böhm. Ges. Wiss., ser. 5, 3: 514. 1845.	Accepted					http://www.theplantlist.org/1.1/browse/A/Rubiaceae/Bathysa/		FALSE
Bielschmiedia M2	changed	Bielschmiedia	Bielschmiedia	FALSE	FALSE	TRUE	TRUE	TRUE	0	FALSE	FALSE	2	NA	118	1	wfo-4000004320	330809-2	Beilschmiedia	genus	wfo-7000000321	Nees	Lauraceae						Pl. Asiat. Rar. 2: 61, 69. 1831. (6 Sept 1831)	Accepted					http://www.theplantlist.org/1.1/browse/A/Lauraceae/Beilschmiedia/		FALSE
Brosimum indet	changed	Brosimum	Brosimum indet.	FALSE	FALSE	TRUE	TRUE	FALSE	0	FALSE	FALSE	NA	NA	132	1	wfo-4000005488	331427-2	Brosimum	genus	wfo-7000000395	Sw.	Moraceae						Prodr. 12. 1788.	Accepted					http://www.theplantlist.org/1.1/browse/A/Moraceae/Brosimum/		FALSE
Cecropia indet	changed	Cecropia	Cecropia indet.	FALSE	FALSE	TRUE	TRUE	FALSE	0	FALSE	FALSE	NA	NA	183	1	wfo-4000007108	331474-2	Cecropia	genus	wfo-7000000631	Loefl.	Urticaceae						Iter Hispan. 272. 1758. (Dec 1758)	Accepted					http://www.theplantlist.org/1.1/browse/A/Urticaceae/Cecropia/		FALSE
Celastrus vulcanicola		Celastrus vulcanicola	Celastrus vulcanicola	FALSE	FALSE	TRUE	TRUE	TRUE	0	FALSE	FALSE	2	NA	188	1	wfo-0000592989	51123-2	Celastrus vulcanicolus	SPECIES	wfo-4000007124	Donn.Sm.	Celastraceae	Celastrus	vulcanicolus				Bot. Gaz. 61: 373 1916	Accepted			2012-03-23	2012-03-23	http://www.theplantlist.org/tpl1.1/record/kew-2707758		FALSE
CF CALATOLA M1	changed	Calatola	CALATOLA	FALSE	FALSE	TRUE	TRUE	FALSE	0	FALSE	FALSE	NA	NA	194	1	wfo-4000005979	297728-2	Calatola	genus	wfo-7000000298	Standl.	Icacinaceae							Accepted					http://www.theplantlist.org/1.1/browse/A/Icacinaceae/Calatola/		FALSE
cf Myrcia M1	changed	Myrcia	Myrcia	FALSE	FALSE	TRUE	TRUE	FALSE	0	FALSE	FALSE	NA	NA	195	1	wfo-4000025105	30001220-2	Myrcia	genus	wfo-7000000404	DC. ex Guill.	Myrtaceae						Dict. Class. Hist. Nat. 11: 406. 1827. (10 Feb 1827)	Accepted					http://www.theplantlist.org/1.1/browse/A/Myrtaceae/Myrcia/		FALSE
CINNAMOMUM AFF INERS	changed	Cinnamomum iners	CINNAMOMUM AFF. INERS	FALSE	FALSE	FALSE	TRUE	FALSE	0	FALSE	FALSE	NA	NA	213	1	wfo-0000605131	463467-1	Cinnamomum iners	SPECIES	wfo-4000008342	Reinw. ex Blume	Lauraceae	Cinnamomum	iners				Bijdr. 570 1826	Accepted			2012-03-23	2012-03-23	http://www.theplantlist.org/tpl1.1/record/kew-2721345		FALSE
CINNAMOMUM AFF INERS	changed	Cinnamomum iners	CINNAMOMUM AFF. INERS	FALSE	FALSE	FALSE	TRUE	FALSE	0	FALSE	FALSE	NA	NA	213	2	wfo-0000605512		Cinnamomum verum	SPECIES	wfo-4000008342	J.Presl	Lauraceae	Cinnamomum	verum				Prir. Rostlin 2: 36 1823	Accepted			2012-03-23	2012-03-23	http://www.theplantlist.org/tpl1.1/record/kew-2721692		TRUE	Synonym	wfo-0000605132	Cinnamomum iners
CISSAMPELOS/DISCIPHANIA M1	changed	Cissampelos disciphania	Cissampelos disciphania	FALSE	FALSE	TRUE	TRUE	TRUE	0	FALSE	TRUE	12	NA	217	1	wfo-4000008376	26908-1	Cissampelos	genus	wfo-7000000375	L.	Menispermaceae						Sp. Pl. 2: 1031. 1753. (1 May 1753)	Accepted					http://www.theplantlist.org/1.1/browse/A/Menispermaceae/Cissampelos/		FALSE
CLERODENDRON M1	changed	Clerodendron	CLERODENDRON	FALSE	FALSE	FALSE	TRUE	TRUE	0	FALSE	FALSE	2	NA	227	1	wfo-4000003645	295184-2	Auerodendron	genus	wfo-7000000524	Urb.	Rhamnaceae						Symb. Antill. 9: 221. 1924.	Accepted					http://www.theplantlist.org/1.1/browse/A/Rhamnaceae/Auerodendron/		FALSE
CLERODENDRON M1	changed	Clerodendron	CLERODENDRON	FALSE	FALSE	FALSE	TRUE	TRUE	0	FALSE	FALSE	2	NA	227	2	wfo-4000007778	2986-01-01	Cheirodendron	genus	wfo-7000000043	Nutt. ex Seem.	Araliaceae						J. Bot. 5: 236. 1867.	Accepted					http://www.theplantlist.org/1.1/browse/A/Araliaceae/Cheirodendron/		FALSE
CLERODENDRON M1	changed	Clerodendron	CLERODENDRON	FALSE	FALSE	FALSE	TRUE	TRUE	0	FALSE	FALSE	2	NA	227	3	wfo-4000008593	30002447-2	Clerodendrum	genus	wfo-7000000318	L.	Lamiaceae						Sp. Pl. 2: 637. 1753. (1 May 1753)	Accepted					http://www.theplantlist.org/1.1/browse/A/Lamiaceae/Clerodendrum/		FALSE
CLERODENDRON M1	changed	Clerodendron	CLERODENDRON	FALSE	FALSE	FALSE	TRUE	TRUE	0	FALSE	FALSE	2	NA	227	4	wfo-4000030266	289408-2	Pleodendron	genus	wfo-7000000108	Tiegh.	Canellaceae						J. Bot. (Morot) 13: 271. 1899. (Sep 1899)	Accepted					http://www.theplantlist.org/1.1/browse/A/Canellaceae/Pleodendron/		FALSE
CLUSIA BIFLORA		Clusia biflora	CLUSIA BIFLORA	FALSE	FALSE	FALSE	TRUE	TRUE	0	FALSE	FALSE	2	NA	235	1	wfo-0000173808		Aeschynomene brasiliana	SPECIES	wfo-4000000811	(Poir.) DC.	Fabaceae	Aeschynomene	brasiliana					Accepted			2010-07-14	2010-07-14	http://www.theplantlist.org/tpl1.1/record/ild-19943		TRUE	Synonym	wfo-0000176079	Cassia biflora
CLUSIA BIFLORA		Clusia biflora	CLUSIA BIFLORA	FALSE	FALSE	FALSE	TRUE	TRUE	0	FALSE	FALSE	2	NA	235	2	wfo-0000184234		Senna pallida	SPECIES	wfo-4000035076	(Vahl) H.S.Irwin & Barneby	Fabaceae	Senna	pallida					Accepted			2010-07-14	2010-07-14	http://www.theplantlist.org/tpl1.1/record/ild-30259		TRUE	Synonym	wfo-0000184344	Cassia biflora
CLUSIA BIFLORA		Clusia biflora	CLUSIA BIFLORA	FALSE	FALSE	FALSE	TRUE	TRUE	0	FALSE	FALSE	2	NA	235	3	wfo-0000612495	61621-2	Clusia triflora	SPECIES	wfo-4000008664	Cuatrec.	Clusiaceae	Clusia	triflora				Revista Acad. Colomb. Ci. Exact. 8: 50 1950	Accepted			2012-03-23	2012-03-23	http://www.theplantlist.org/tpl1.1/record/kew-2728644		FALSE
CLUSIA BIFLORA		Clusia biflora	CLUSIA BIFLORA	FALSE	FALSE	FALSE	TRUE	TRUE	0	FALSE	FALSE	2	NA	235	4	wfo-0000612500	61625-2	Clusia uniflora	SPECIES	wfo-4000008664	Lundell	Clusiaceae	Clusia	uniflora				Wrightia 5: 40 1974	Accepted			2012-03-23	2012-03-23	http://www.theplantlist.org/tpl1.1/record/kew-2728649		FALSE
COMMIPHORA LAXECYMIGERA		Commiphora laxecymigera	COMMIPHORA LAXECYMIGERA	FALSE	FALSE	TRUE	TRUE	TRUE	0	FALSE	FALSE	1	NA	249	1	wfo-0000617338	127707-1	Commiphora laxicymigera	SPECIES	wfo-4000009054	H.Perrier	Burseraceae	Commiphora	laxicymigera				Mém. Mus. Natl. Hist. Nat. n.s., 18: 281 1944	Accepted			2012-03-23	2012-03-23	http://www.theplantlist.org/tpl1.1/record/kew-2733555		FALSE
CONNARUS CULIONENSIS AFF		Connarus culionensis aff	CONNARUS CULIONENSIS AFF	FALSE	FALSE	TRUE	TRUE	TRUE	0	FALSE	FALSE	13	NA	252	1	wfo-0000618051		Connarus culionensis var. stellatus	VARIETY	wfo-0000618050	(Merr.) Leenh.	Connaraceae	Connarus	culionensis	stellatus	var.		in Fl. Males. 5: 533 1958	Accepted			2012-03-23	2012-03-23	http://www.theplantlist.org/tpl1.1/record/kew-2734245		FALSE
Cordia indet	changed	Cordia	Cordia indet.	FALSE	FALSE	TRUE	TRUE	FALSE	0	FALSE	FALSE	NA	NA	258	1	wfo-4000009266	30003373-2	Cordia	genus	wfo-7000000079	L.	Boraginaceae						Sp. Pl. 1: 190. 1753. (1 May 1753)	Accepted					http://www.theplantlist.org/1.1/browse/A/Boraginaceae/Cordia/		FALSE
Dacryodes rugosa f. rugosa		Dacryodes rugosa f. rugosa	Dacryodes rugosa f. rugosa	FALSE	FALSE	TRUE	TRUE	TRUE	0	TRUE	FALSE	8	NA	293	1	wfo-0000636784		Dacryodes rugosa var. virgata	VARIETY	wfo-0000636783	(Blume) H.J.Lam	Burseraceae	Dacryodes	rugosa	virgata	var.		Ann. Jard. Bot. Buitenzorg 42: 203 1932	Accepted			2012-03-23	2012-03-23	http://www.theplantlist.org/tpl1.1/record/kew-2755175		FALSE
DAEMONOROPS VERTICILLATA		Daemonorops verticillata	DAEMONOROPS VERTICILLATA	FALSE	FALSE	TRUE	TRUE	TRUE	0	FALSE	FALSE	3	NA	296	1	wfo-0000937172	666567-1	Daemonorops verticillaris	SPECIES	wfo-4000010663	(Griff.) Mart.	Arecaceae	Daemonorops	verticillaris				Hist. Nat. Palm. 3: 329 1853	Accepted			2012-03-23	2012-03-23	http://www.theplantlist.org/tpl1.1/record/kew-55856		FALSE
Dilkea cf parviflora		Dilkea cf parviflora	Dilkea cf parviflora	FALSE	FALSE	FALSE	TRUE	TRUE	0	TRUE	FALSE	10	NA	315	1	wfo-0000745728	60454623-2	Dilkea clarkei	SPECIES	wfo-4000011734	Feuillet	Passifloraceae	Dilkea	clarkei				J. Bot. Res. Inst. Texas 4: 56 2010	Accepted			2012-03-23	2012-03-23	http://www.theplantlist.org/tpl1.1/record/kew-2898718		FALSE
Dilkea cf parviflora		Dilkea cf parviflora	Dilkea cf parviflora	FALSE	FALSE	FALSE	TRUE	TRUE	0	TRUE	FALSE	10	NA	315	2	wfo-0000745935	60453357-2	Dilkea cuneata	SPECIES	wfo-4000011734	Feuillet	Passifloraceae	Dilkea	cuneata				J. Bot. Res. Inst. Texas 3: 595 2009	Accepted			2012-03-23	2012-03-23	http://www.theplantlist.org/tpl1.1/record/kew-2899057		FALSE
Ecclinusa indet	changed	Ecclinusa	Ecclinusa indet.	FALSE	FALSE	TRUE	TRUE	FALSE	0	FALSE	FALSE	NA	NA	344	1	wfo-4000012883	30015928-2	Ecclinusa	genus	wfo-7000000545	Mart.	Sapotaceae						Flora 22(1, Beibl. 1): 2. 1839.	Accepted					http://www.theplantlist.org/1.1/browse/A/Sapotaceae/Ecclinusa/		FALSE
ENDLICHERIA AFF WILLIAMSII	changed	Endlicheria williamsii	ENDLICHERIA AFF. WILLIAMSII	FALSE	FALSE	TRUE	TRUE	FALSE	0	FALSE	FALSE	NA	NA	348	1	wfo-0000667823	90994-2	Endlicheria williamsii	SPECIES	wfo-4000013389	O.C.Schmidt	Lauraceae	Endlicheria	williamsii				Repert. Spec. Nov. Regni Veg. 31: 177 1933	Accepted			2012-03-23	2012-03-23	http://www.theplantlist.org/tpl1.1/record/kew-2789044		FALSE
Endlicheria parmosa		Endlicheria parmosa	Endlicheria parmosa	FALSE	FALSE	TRUE	TRUE	TRUE	0	FALSE	FALSE	2	NA	349	1	wfo-0000667762	90949-2	Endlicheria formosa	SPECIES	wfo-4000013389	A.C.Sm.	Lauraceae	Endlicheria	formosa				Phytologia 1: 118 1935	Accepted			2012-03-23	2012-03-23	http://www.theplantlist.org/tpl1.1/record/kew-2788990		FALSE
Eschweilera/Micropholis chartaceifolia/guyanensis spp. guyanensis	changed	Eschweilera chartaceifolia	Eschweilera chartaceifolia	FALSE	FALSE	TRUE	TRUE	FALSE	0	FALSE	FALSE	NA	NA	366	1	wfo-0000775213	939647-1	Eschweilera chartaceifolia	SPECIES	wfo-4000014025	S.A.Mori	Lecythidaceae	Eschweilera	chartaceifolia				Fl. Neotrop. Monogr. 21(II): 228 1990	Accepted			2012-03-23	2012-03-23	http://www.theplantlist.org/tpl1.1/record/kew-313776		FALSE
Euceraea aff nitida	changed	Euceraea nitida	Euceraea aff. nitida	FALSE	FALSE	TRUE	TRUE	FALSE	0	FALSE	FALSE	NA	NA	369	1	wfo-0000925517		Euceraea nitida	SPECIES	wfo-4000014100	Mart.	Salicaceae	Euceraea	nitida				Nov. Gen. Sp. Pl. 3: 90 1831	Accepted			2012-03-23	2012-03-23	http://www.theplantlist.org/tpl1.1/record/kew-4802555		FALSE
Eugenia tawahense Korth.		Eugenia tawahense korth.	Eugenia tawahense Korth.	FALSE	FALSE	TRUE	TRUE	TRUE	0	TRUE	FALSE	9	NA	378	1	wfo-0000319190	602071-1	Syzygium peregrinum	SPECIES	wfo-4000037381	(Blume) Merr. & L.M.Perry	Myrtaceae	Syzygium	peregrinum				Mem. Amer. Acad. Arts 18: 154 1939	Accepted			2012-03-23	2012-03-23	http://www.theplantlist.org/tpl1.1/record/kew-200089		TRUE	Synonym	wfo-0000959262	Eugenia tawaensis
Fabaceae Indet. sp. 21		Fabaceae	Fabaceae Indet. sp. 21	FALSE	TRUE	TRUE	TRUE	FALSE	0	FALSE	FALSE	NA	NA	383	1	wfo-7000000323		Fabaceae	family	wfo-9000000207	Juss.	Fabaceae						Gen. Pl. 345. 1789. (4 Aug 1789)	Accepted					http://www.mobot.org/MOBOT/research/APweb/orders/fabalesweb.htm#Fabaceae		FALSE
FABACEAE M3 M1		Fabaceae	FABACEAE M3 M1	FALSE	TRUE	TRUE	TRUE	FALSE	0	FALSE	FALSE	NA	NA	384	1	wfo-7000000323		Fabaceae	family	wfo-9000000207	Juss.	Fabaceae						Gen. Pl. 345. 1789. (4 Aug 1789)	Accepted					http://www.mobot.org/MOBOT/research/APweb/orders/fabalesweb.htm#Fabaceae		FALSE
Gleospermum aff sphaerocarpa	changed	Gleospermum sphaerocarpa	Gleospermum aff. sphaerocarpa	FALSE	FALSE	TRUE	TRUE	TRUE	0	FALSE	FALSE	3	NA	418	1	wfo-0000703974	866584-1	Gloeospermum sphaerocarpum	SPECIES	wfo-4000015776	Triana & Planch.	Violaceae	Gloeospermum	sphaerocarpum				Ann. Sci. Nat., Bot. IV, 17: 129 1862	Accepted			2012-03-26	2012-03-26	http://www.theplantlist.org/tpl1.1/record/kew-2826838		FALSE
GUAPIRA CF COSTARICENSIS		Guapira cf costaricensis	GUAPIRA CF COSTARICENSIS	FALSE	FALSE	TRUE	TRUE	TRUE	0	TRUE	FALSE	7	NA	436	1	wfo-0000710709	113925-2	Guapira costaricana	SPECIES	wfo-4000016304	(Standl.) Woodson	Nyctaginaceae	Guapira	costaricana				Ann. Missouri Bot. Gard. 48: 62 1961	Accepted			2012-03-23	2012-03-23	http://www.theplantlist.org/tpl1.1/record/kew-2833843		FALSE
Hentiettella cf laurancei		Hentiettella cf laurancei	Hentiettella cf laurancei	FALSE	FALSE	FALSE	TRUE	TRUE	0	TRUE	FALSE	9	NA	455	1	wfo-0000159640	569033-1	Henriettella cuabae	SPECIES	wfo-4000017494	Bisse	Melastomataceae	Henriettella	cuabae				Ci. Biol. Acad. Ci. Cuba 2: 14 1975	Unchecked					http://www.theplantlist.org/tpl1.1/record/ifn-75579		FALSE
Hentiettella cf laurancei		Hentiettella cf laurancei	Hentiettella cf laurancei	FALSE	FALSE	FALSE	TRUE	TRUE	0	TRUE	FALSE	9	NA	455	2	wfo-0001258280		Henriettella flavescens	SPECIES	wfo-4000017494	(Aubl.) Triana	Melastomataceae	Henriettella	flavescens				Trans. Linn. Soc. London 28: 143 1871	Accepted			2012-04-18	2012-04-18	http://www.theplantlist.org/tpl1.1/record/tro-50187496		FALSE
Hentiettella cf laurancei		Hentiettella cf laurancei	Hentiettella cf laurancei	FALSE	FALSE	FALSE	TRUE	TRUE	0	TRUE	FALSE	9	NA	455	3	wfo-0001277919	120366-2	Henriettella caudata	SPECIES	wfo-4000017494	Gleason	Melastomataceae	Henriettella	caudata				Recueil Trav. Bot. Néerl. 32: 210 1935	Accepted			2012-04-18	2012-04-18	http://www.theplantlist.org/tpl1.1/record/tro-50296357		FALSE
HIPPOCRATEACEAE INDHIPP3		Hippocrateaceae	HIPPOCRATEACEAE INDHIPP3	FALSE	TRUE	TRUE	TRUE	TRUE	0	FALSE	FALSE	6	NA	462	1	wfo-0000723651	161653-1	Hippocratea volubilis	SPECIES	wfo-4000017959	L.	Celastraceae	Hippocratea	volubilis				Sp. Pl. 1191 1753	Accepted			2012-03-23	2012-03-23	http://www.theplantlist.org/tpl1.1/record/kew-2851375		TRUE	Synonym	wfo-0001065399	Hippocratea cearensis
INDET M1 M2	changed	Indet.	INDET. M1 M2	FALSE	TRUE	TRUE	FALSE	FALSE	0	FALSE	TRUE	NA	NA	480	1																					FALSE
INDET M10 M1	changed	Indet.	INDET. M10 M1	FALSE	TRUE	TRUE	FALSE	FALSE	0	FALSE	TRUE	NA	NA	481	1																					FALSE
Iriartea/catoblastus M1	changed	Iriartea catoblastus	Iriartea catoblastus	FALSE	FALSE	TRUE	TRUE	TRUE	0	FALSE	TRUE	12	NA	502	1	wfo-4000019178	31286-1	Iriartea	genus	wfo-7000000046	Ruiz & Pav.	Arecaceae						Fl. Peruv. Prodr. 149. 1794. (early Oct 1794)	Accepted					http://www.theplantlist.org/1.1/browse/A/Arecaceae/Iriartea/		FALSE
Leguminosae-Mim Leguminosae-Mim Indet. 1	changed	Leguminosae	Leguminosae	FALSE	FALSE	TRUE	TRUE	TRUE	0	FALSE	FALSE	10	NA	533	1	wfo-0000683976		Evodia lucida	SPECIES	wfo-4000014401	(Miq.) Miq.	Rutaceae	Evodia	lucida				Ann. Mus. Bot. Lugduno-Batavi 3: 244 1867	Unchecked			2012-03-23	2012-03-23	http://www.theplantlist.org/tpl1.1/record/kew-2805798		TRUE	Synonym	wfo-0000683967	Evodia leguminosea
Leonia crassa L.B. Sm. & A. Ferna|4ndez		Leonia	Leonia crassa L.B. Sm. & A. Ferna|4ndez	FALSE	TRUE	TRUE	TRUE	FALSE	0	FALSE	FALSE	NA	NA	534	1	wfo-4000021023	41553-1	Leonia	genus	wfo-7000000637	Ruiz & Pav.	Violaceae						Fl. Peruv. 2: 69. 1799.	Accepted					http://www.theplantlist.org/1.1/browse/A/Violaceae/Leonia/		FALSE
Licania indet	changed	Licania	Licania indet.	FALSE	FALSE	TRUE	TRUE	FALSE	0	FALSE	FALSE	NA	NA	538	1	wfo-4000021674	30167386-2	Licania	genus	wfo-7000000132	Aubl.	Chrysobalanaceae						Hist. Pl. Guiane 1: 119, pl. 45. 1775. (Jun-Dec 1775)	Accepted					http://www.theplantlist.org/1.1/browse/A/Chrysobalanaceae/Licania/		FALSE
Lonchocarpus indet	changed	Lonchocarpus	Lonchocarpus indet.	FALSE	FALSE	TRUE	TRUE	FALSE	0	FALSE	FALSE	NA	NA	549	1	wfo-4000022154	331730-2	Lonchocarpus	genus	wfo-7000000323	Kunth	Fabaceae							Accepted					http://www.theplantlist.org/1.1/browse/A/Leguminosae/Lonchocarpus/		FALSE
MACLURA ANTOINENSIS CF		Maclura antoinensis cf	MACLURA ANTOINENSIS CF	FALSE	FALSE	TRUE	TRUE	TRUE	0	TRUE	FALSE	5	NA	560	1	wfo-0001224378	854435-1	Maclura amboinensis	SPECIES	wfo-4000022646	Blume	Moraceae	Maclura	amboinensis				Mus. Bot. 2: 84 1856	Accepted			2012-04-18	2012-04-18	http://www.theplantlist.org/tpl1.1/record/tro-50041330		FALSE
MACROCNEMA? M1		Macrocnema	MACROCNEMA? M1	FALSE	TRUE	TRUE	TRUE	TRUE	0	FALSE	FALSE	1	NA	561	1	wfo-4000022737		Macronema	genus	wfo-7000000146		Asteraceae							Unchecked					http://www.theplantlist.org/1.1/browse/A/Compositae/Macronema/		FALSE
MICONIA (CF OSSAEA) M1	changed	Miconia	MICONIA	FALSE	FALSE	TRUE	TRUE	FALSE	0	FALSE	FALSE	NA	NA	605	1	wfo-4000024014	327221-2	Miconia	genus	wfo-7000000372	Ruiz & Pav.	Melastomataceae						Fl. Peruv. Prodr. 60. 1794. (early Oct 1794)	Accepted					http://www.theplantlist.org/1.1/browse/A/Melastomataceae/Miconia/		FALSE
Miconia Punctata?		Miconia punctata	Miconia Punctata?	FALSE	FALSE	TRUE	TRUE	FALSE	0	FALSE	FALSE	NA	NA	613	1	wfo-0001079811		Miconia punctata	SPECIES	wfo-4000024014	(Desr.) D.Don ex DC.	Melastomataceae	Miconia	punctata				Prodr. 3: 184 1828	Accepted			2012-04-18	2012-04-18	http://www.theplantlist.org/tpl1.1/record/tro-20301265		FALSE
Mollinedia aff lamprophylla	changed	Mollinedia lamprophylla	Mollinedia aff. lamprophylla	FALSE	FALSE	TRUE	TRUE	FALSE	0	FALSE	FALSE	NA	NA	626	1	wfo-0001084397	163110-2	Mollinedia lamprophylla	SPECIES	wfo-4000024579	Perkins	Monimiaceae	Mollinedia	lamprophylla				Bot. Jahrb. Syst. 27(5): 656, f. 10C 1900	Accepted			2012-04-18	2012-04-18	http://www.theplantlist.org/tpl1.1/record/tro-21200051		FALSE
Myrica pubescens cf. Humb. & Bonpl. ex Willd.		Myrica pubescens humb. & bonpl. ex willd.	Myrica pubescens cf. Humb. & Bonpl. ex Willd.	FALSE	FALSE	FALSE	TRUE	TRUE	0	TRUE	FALSE	21	NA	636	1	wfo-0000448202	1091604-2	Morella pubescens	SPECIES	wfo-4000024833	(Humb. & Bonpl. ex Willd.) Wilbur	Myricaceae	Morella	pubescens				Rhodora 103: 121 2001	Accepted			2012-03-23	2012-03-23	http://www.theplantlist.org/tpl1.1/record/kew-2501815		TRUE	Synonym	wfo-0000453714	Myrica pubescens var. glandulosa
Myrica pubescens cf. Humb. & Bonpl. ex Willd.		Myrica pubescens humb. & bonpl. ex willd.	Myrica pubescens cf. Humb. & Bonpl. ex Willd.	FALSE	FALSE	FALSE	TRUE	TRUE	0	TRUE	FALSE	21	NA	636	2	wfo-0000448202	1091604-2	Morella pubescens	SPECIES	wfo-4000024833	(Humb. & Bonpl. ex Willd.) Wilbur	Myricaceae	Morella	pubescens				Rhodora 103: 121 2001	Accepted			2012-03-23	2012-03-23	http://www.theplantlist.org/tpl1.1/record/kew-2501815		TRUE	Synonym	wfo-0000453719	Myrica pubescens var. tomentosa
Myrica pubescens cf. Humb. & Bonpl. ex Willd.		Myrica pubescens humb. & bonpl. ex willd.	Myrica pubescens cf. Humb. & Bonpl. ex Willd.	FALSE	FALSE	FALSE	TRUE	TRUE	0	TRUE	FALSE	21	NA	636	3	wfo-0000448202	1091604-2	Morella pubescens	SPECIES	wfo-4000024833	(Humb. & Bonpl. ex Willd.) Wilbur	Myricaceae	Morella	pubescens				Rhodora 103: 121 2001	Accepted			2012-03-23	2012-03-23	http://www.theplantlist.org/tpl1.1/record/kew-2501815		TRUE	Synonym	wfo-0001085095	Myrica pubescens var. interrupta
palo seco	ok	Palo seco	palo seco	FALSE	FALSE	TRUE	FALSE	FALSE	18076	FALSE	TRUE	NA	NA	688	1																					FALSE
Pentagonia indet	changed	Pentagonia	Pentagonia indet.	FALSE	FALSE	TRUE	TRUE	FALSE	0	FALSE	FALSE	NA	NA	708	1	wfo-4000028583	35086-1	Pentagonia	genus	wfo-7000000534	Benth.	Rubiaceae						Bot. Voy. Sulphur 105–106, pl. 39. 1844[1845]. (14 Apr 1845)	Accepted					http://www.theplantlist.org/1.1/browse/A/Rubiaceae/Pentagonia/		FALSE
Pouteria cf aspidosperma	changed	Pouteria aspidosperma	Pouteria aspidosperma	FALSE	FALSE	TRUE	TRUE	TRUE	0	FALSE	TRUE	13	NA	756	1	wfo-4000031064	30005062-2	Pouteria	genus	wfo-7000000545	Aubl.	Sapotaceae						Hist. Pl. Guiane 1: 85–86, pl. 33. 1775. (Jun-Dec 1775)	Accepted					http://www.theplantlist.org/1.1/browse/A/Sapotaceae/Pouteria/		FALSE
Pouteria indet	changed	Pouteria	Pouteria indet.	FALSE	FALSE	TRUE	TRUE	FALSE	0	FALSE	FALSE	NA	NA	757	1	wfo-4000031064	30005062-2	Pouteria	genus	wfo-7000000545	Aubl.	Sapotaceae						Hist. Pl. Guiane 1: 85–86, pl. 33. 1775. (Jun-Dec 1775)	Accepted					http://www.theplantlist.org/1.1/browse/A/Sapotaceae/Pouteria/		FALSE
Protium heptaphyllum Aubl. Marchand		Protium heptaphyllum aubl. marchand	Protium heptaphyllum Aubl. Marchand	FALSE	FALSE	TRUE	TRUE	TRUE	0	TRUE	FALSE	10	NA	768	1	wfo-0001265143		Protium heptaphyllum subsp. cordatum	SUBSPECIES	wfo-0000397106	(Huber) D.C.Daly	Burseraceae	Protium	heptaphyllum	cordatum	subsp.		Brittonia 44(3): 298 1992	Accepted			2012-04-18	2012-04-18	http://www.theplantlist.org/tpl1.1/record/tro-50216296		FALSE
Protium opacum ssp rabelianum		Protium opacum ssp rabelianum	Protium opacum ssp rabelianum	FALSE	FALSE	TRUE	TRUE	TRUE	0	TRUE	FALSE	10	NA	770	1	wfo-0000397077	210598-2	Protium opacum	SPECIES	wfo-4000031258	Swart	Burseraceae	Protium	opacum				Recueil Trav. Bot. Néerl. 39: 200 1942	Accepted			2012-03-23	2012-03-23	http://www.theplantlist.org/tpl1.1/record/kew-2412203		TRUE	Synonym	wfo-0001218984	Protium opacum subsp. opacum
Pseudolmedia macrophylla cf. Tre|4cul		Pseudolmedia	Pseudolmedia macrophylla cf. Tre|4cul	FALSE	TRUE	TRUE	TRUE	FALSE	0	FALSE	FALSE	NA	NA	784	1	wfo-4000031569	40960-1	Pseudolmedia	genus	wfo-7000000395	Trécul	Moraceae						Ann. Sci. Nat., Bot., sér. 3, 8: 129. 1847.	Accepted					http://www.theplantlist.org/1.1/browse/A/Moraceae/Pseudolmedia/		FALSE
Psychotria graciflora		Psychotria graciflora	Psychotria graciflora	FALSE	FALSE	FALSE	TRUE	TRUE	0	FALSE	FALSE	2	NA	792	1	wfo-0000285063	761479-1	Psychotria biaristata	SPECIES	wfo-4000031840	Bartl. ex DC.	Rubiaceae	Psychotria	biaristata				Prodr. 4: 513 1830	Accepted			2012-03-23	2012-03-23	http://www.theplantlist.org/tpl1.1/record/kew-167346		TRUE	Synonym	wfo-0000285929	Psychotria graciliflora
Psychotria graciflora		Psychotria graciflora	Psychotria graciflora	FALSE	FALSE	FALSE	TRUE	TRUE	0	FALSE	FALSE	2	NA	792	2	wfo-0000285938	762153-1	Psychotria grandiflora	SPECIES	wfo-4000031840	H.Mann	Rubiaceae	Psychotria	grandiflora				Proc. Amer. Acad. Arts 7: 170 1867	Accepted			2012-03-23	2012-03-23	http://www.theplantlist.org/tpl1.1/record/kew-168155		FALSE
Psychotria graciflora		Psychotria graciflora	Psychotria graciflora	FALSE	FALSE	FALSE	TRUE	TRUE	0	FALSE	FALSE	2	NA	792	3	wfo-0000287305	213321-2	Psychotria ramiflora	SPECIES	wfo-4000031840	Rusby	Rubiaceae	Psychotria	ramiflora				Mem. New York Bot. Gard. 7: 377 1927	Accepted			2012-03-23	2012-03-23	http://www.theplantlist.org/tpl1.1/record/kew-169439		FALSE
Randia sp. nova		Randia nova	Randia sp. nova	FALSE	FALSE	FALSE	TRUE	TRUE	0	FALSE	FALSE	3	NA	809	1	wfo-0000294317	1115268-2	Randia armata	SPECIES	wfo-4000032531	(Sw.) DC.	Rubiaceae	Randia	armata				Prodr. 4: 387 1830	Accepted			2012-03-23	2012-03-23	http://www.theplantlist.org/tpl1.1/record/kew-176164		TRUE	Synonym	wfo-0000294676	Randia ovata
Randia sp. nova		Randia nova	Randia sp. nova	FALSE	FALSE	FALSE	TRUE	TRUE	0	FALSE	FALSE	3	NA	809	2	wfo-0000298268	914540-1	Rothmannia ravae	SPECIES	wfo-4000033527	(Chiov.) Bridson	Rubiaceae	Rothmannia	ravae				Kew Bull. 39: 71 1984	Accepted			2012-03-23	2012-03-23	http://www.theplantlist.org/tpl1.1/record/kew-180073		TRUE	Synonym	wfo-0000294729	Randia ravae
Rinorea indet	changed	Rinorea	Rinorea indet.	FALSE	FALSE	TRUE	TRUE	FALSE	0	FALSE	FALSE	NA	NA	823	1	wfo-4000033298	41582-1	Rinorea	genus	wfo-7000000637	Aubl.	Violaceae						Hist. Pl. Guiane 1: 235, pl. 93. 1775. (Jun-Dec 1775)	Accepted					http://www.theplantlist.org/1.1/browse/A/Violaceae/Rinorea/		FALSE
SALACIA LOPOPETALA		Salacia lopopetala	SALACIA LOPOPETALA	FALSE	FALSE	TRUE	TRUE	TRUE	0	FALSE	FALSE	2	NA	837	1	wfo-0000435720	162681-1	Salacia podopetala	SPECIES	wfo-4000033821	Turcz.	Celastraceae	Salacia	podopetala				Bull. Soc. Imp. Naturalistes Moscou 36(1): 581 1863	Unchecked			2012-03-23	2012-03-23	http://www.theplantlist.org/tpl1.1/record/kew-2481057		FALSE
Salacia macrantha A. C. Sm.		Salacia macrantha a. c. sm.	Salacia macrantha A. C. Sm.	FALSE	FALSE	TRUE	TRUE	TRUE	0	TRUE	FALSE	9	NA	839	1	wfo-0001221351	431404-1	Tontelea micrantha	SPECIES	wfo-4000038567	(Mart. ex Schult.) A.C.Sm.	Celastraceae	Tontelea	micrantha				Brittonia 3(3): 472–474 1940	Accepted			2012-04-18	2012-04-18	http://www.theplantlist.org/tpl1.1/record/tro-50008496		TRUE	Synonym	wfo-0001259760	Salacia micrantha var. obtusa
Salacia vs macrantha		Salacia vs macrantha	Salacia vs macrantha	FALSE	FALSE	TRUE	TRUE	TRUE	0	TRUE	FALSE	6	NA	841	1	wfo-0000435817	431314-1	Salacia smaliana	SPECIES	wfo-4000033821	Brandis	Celastraceae	Salacia	smaliana				Indian Trees 165 1906	Unchecked			2012-03-23	2012-03-23	http://www.theplantlist.org/tpl1.1/record/kew-2481196		FALSE
Schefflera aff sprucei	changed	Schefflera sprucei	Schefflera aff. sprucei	FALSE	FALSE	TRUE	TRUE	FALSE	0	FALSE	FALSE	NA	NA	853	1	wfo-0000306346	229069-2	Schefflera sprucei	SPECIES	wfo-4000034296	(Seem.) Harms	Araliaceae	Schefflera	sprucei				Nat. Pflanzenfam. 3(8): 36 1894	Accepted			2012-03-23	2012-03-23	http://www.theplantlist.org/tpl1.1/record/kew-187651		FALSE
SIDEROXYLON CINERVE		Sideroxylon cinerve	SIDEROXYLON CINERVE	FALSE	FALSE	TRUE	TRUE	TRUE	0	FALSE	FALSE	2	NA	874	1	wfo-0000310772	789686-1	Sideroxylon inerme	SPECIES	wfo-4000035327	L.	Sapotaceae	Sideroxylon	inerme				Sp. Pl. 192 1753	Accepted			2012-03-26	2012-03-26	http://www.theplantlist.org/tpl1.1/record/kew-191949		FALSE
SIMARUBA GLAUCA		Simaruba glauca	SIMARUBA GLAUCA	FALSE	FALSE	TRUE	TRUE	TRUE	0	FALSE	FALSE	1	NA	875	1	wfo-0000492139	814124-1	Simarouba amara	SPECIES	wfo-4000035389	Aubl.	Simaroubaceae	Simarouba	amara				Hist. Pl. Guiane 860 1775	Accepted			2012-03-26	2012-03-26	http://www.theplantlist.org/tpl1.1/record/kew-2580434		TRUE	Synonym	wfo-0000492142	Simarouba glauca
Sloanea (big leaves)	changed	Sloanea	Sloanea	FALSE	FALSE	TRUE	TRUE	TRUE	0	FALSE	FALSE	4	NA	882	1	wfo-4000035606	327967-2	Sloanea	genus	wfo-7000000210	L.	Elaeocarpaceae						Sp. Pl. 1: 512. 1753. (1 May 1753)	Accepted					http://www.theplantlist.org/1.1/browse/A/Elaeocarpaceae/Sloanea/		FALSE
Solanum cf diaboli	changed	Solanum diaboli	Solanum diaboli	FALSE	FALSE	TRUE	TRUE	FALSE	0	FALSE	FALSE	NA	NA	889	1	wfo-0001027394		Solanum dasyanthum	SPECIES	wfo-4000035688	Brandegee	Solanaceae	Solanum	dasyanthum				Brandegee, Univ. Calif. Pub. Bot. 6: 193. 1913. [1915?], 1913.	Accepted					http://solanaceaesource.org/solanaceae/solanum-dasyanthum		TRUE	heterotypicSynonym	wfo-0001027535	Solanum diaboli
Solanum schlechtendali		Solanum schlechtendali	Solanum schlechtendali	FALSE	FALSE	TRUE	TRUE	TRUE	0	FALSE	FALSE	4	NA	891	1	wfo-0001031114		Solanum schlechtendalianum	SPECIES	wfo-4000035688	Walp.	Solanaceae	Solanum	schlechtendalianum				Walp., Repert. Bot. Syst. (Walpers) 3: 61. 1844., 1844.	Accepted					http://solanaceaesource.org/solanaceae/solanum-schlechtendalianum		FALSE
sv Brosimum guianense	changed	Brosimum guianense	Brosimum guianense	FALSE	FALSE	TRUE	TRUE	FALSE	0	FALSE	FALSE	NA	NA	920	1	wfo-0000572409	582693-1	Brosimum guianense	SPECIES	wfo-4000005488	(Aubl.) Huber ex Ducke	Moraceae	Brosimum	guianense				Bol. Mus. Goeldi Hist. Nat. Ethnogr. 7: 172 1913	Accepted			2012-03-23	2012-03-23	http://www.theplantlist.org/tpl1.1/record/kew-2683607		FALSE
Swartzia myrtifolia Sm.		Swartzia myrtifolia sm.	Swartzia myrtifolia Sm.	FALSE	FALSE	FALSE	TRUE	TRUE	0	FALSE	FALSE	11	NA	924	1	wfo-0000168827		Swartzia myrtifolia var. elegans	VARIETY	wfo-0000164142	(Schott) Cowan	Fabaceae	Swartzia	myrtifolia	elegans	var.			Accepted			2010-07-14	2010-07-14	http://www.theplantlist.org/tpl1.1/record/ild-15160		FALSE
Swartzia myrtifolia Sm.		Swartzia myrtifolia sm.	Swartzia myrtifolia Sm.	FALSE	FALSE	FALSE	TRUE	TRUE	0	FALSE	FALSE	11	NA	924	2	wfo-0001052535	246715-2	Swartzia myrtifolia var. elegans	VARIETY	wfo-0000164142	(Schott) R.S.Cowan	Fabaceae	Swartzia	myrtifolia	elegans	var.		Fl. Neotrop. 1: 168 1968	Unchecked			2012-04-18	2012-04-18	http://www.theplantlist.org/tpl1.1/record/tro-13013538		FALSE
Tabernaemontana mocquerysii		Tabernaemontana mocquerysii	Tabernaemontana mocquerysii	FALSE	FALSE	TRUE	TRUE	TRUE	0	FALSE	FALSE	1	NA	929	1	wfo-0000319987	82224-1	Tabernaemontana mocquerysi	SPECIES	wfo-4000037395	Aug.DC.	Apocynaceae	Tabernaemontana	mocquerysi				Bull. Herb. Boissier II, 1: 579 1901	Accepted			2012-03-23	2012-03-23	http://www.theplantlist.org/tpl1.1/record/kew-200813		FALSE
TRICHIPTERIS AFF PROCERA	changed	Trichipteris procera	TRICHIPTERIS AFF. PROCERA	FALSE	FALSE	TRUE	TRUE	FALSE	0	FALSE	FALSE	NA	NA	959	1	wfo-0001112465	17313320-1	Cyathea pungens	SPECIES	wfo-4000010177	(Willd.) Domin	Cyatheaceae	Cyathea	pungens				Pteridophyta 263 1929	Accepted			2012-04-18	2012-04-18	http://www.theplantlist.org/tpl1.1/record/tro-26606665		TRUE	Synonym	wfo-0001112625	Trichipteris procera
UVARIA ROSENBERGII		Uvaria rosenbergii	UVARIA ROSENBERGII	FALSE	FALSE	TRUE	TRUE	TRUE	0	FALSE	FALSE	3	NA	973	1	wfo-0000416202	75908-1	Uvaria rosenbergiana	SPECIES	wfo-4000039910	Scheff.	Annonaceae	Uvaria	rosenbergiana				Ann. Jard. Bot. Buitenzorg 1: 2 1876	Unchecked			2012-03-23	2012-03-23	http://www.theplantlist.org/tpl1.1/record/kew-2447965		FALSE
ZANTHOZYLON SIMABA CF		Zanthozylon simaba cf	ZANTHOZYLON SIMABA CF	FALSE	FALSE	FALSE	TRUE	TRUE	0	TRUE	TRUE	12	NA	995	1	wfo-0001253526		Xanthoxylon floribundum	SPECIES	wfo-4000040901	Wall.	Rutaceae	Xanthoxylon	floribundum				Pl. Asiat. Rar. 3: , pl. 232 1832	Unchecked			2012-04-18	2012-04-18	http://www.theplantlist.org/tpl1.1/record/tro-50171926		FALSE
ZANTHOZYLON SIMABA CF		Zanthozylon simaba cf	ZANTHOZYLON SIMABA CF	FALSE	FALSE	FALSE	TRUE	TRUE	0	TRUE	TRUE	12	NA	995	2	wfo-4000040901		Xanthoxylon	genus	wfo-7000000536		Rutaceae							Unchecked					http://www.theplantlist.org/1.1/browse/A/Rutaceae/Xanthoxylon/		FALSE
ZINDET ZINDET	changed	Indet.	Indet.	FALSE	FALSE	TRUE	FALSE	FALSE	0	FALSE	TRUE	NA	NA	996	1																					FALSE
ZIZYPHUS M1	changed	Zizyphus	Zizyphus	FALSE	FALSE	TRUE	TRUE	TRUE	0	FALSE	FALSE	1	NA	997	1	wfo-4000041250	30447869-2	Ziziphus	genus	wfo-7000000524	Mill.	Rhamnaceae						Gard. Dict. Abr. (ed. 4) vol. 3. 1754. (28 Jan 1754)	Accepted					http://www.theplantlist.org/1.1/browse/A/Rhamnaceae/Ziziphus/		FALSE

## Sheet: WFO.one
TAXON.ORIG	Comment	Comment.2	TAXON.2	TAXON.2.ORIG	Brackets.detected	Number.detected	Unique	Matched	Fuzzy	Fuzzy.toomany	Fuzzy.two	Fuzzy.one	Fuzzy.dist	Auth.dist	OriSeq	Subseq	taxonID	scientificNameID	scientificName	taxonRank	parentNameUsageID	scientificNameAuthorship	family	genus	specificEpithet	infraspecificEpithet	verbatimTaxonRank	nomenclaturalStatus	namePublishedIn	taxonomicStatus	acceptedNameUsageID	nameAccordingToID	created	modified	references	Hybrid	New.accepted	Old.status	Old.ID	Old.name	One.Reason	check	Name_submitted	TNRS_Name_matched	TNRS_Name_matched_empty	SAME_CURRENT	SAME_SYN	Correct	Comment3
aff Ouratea M1	changed	aff.	Ouratea	Ouratea	FALSE	FALSE	TRUE	TRUE	FALSE	0	FALSE	FALSE	NA	NA	19	1	wfo-4000027499	331820-2	Ouratea	genus	wfo-7000000418	Aubl.	Ochnaceae						Hist. Pl. Guiane 1: 397, t. 152. 1775. (Jun-Dec 1775)	Accepted					http://www.theplantlist.org/1.1/browse/A/Ochnaceae/Ouratea/		FALSE						aff Ouratea M1	Ouratea	Ouratea	YES	NO	TRUE
AGONANDRA SPEGAZZINI			Agonandra spegazzini	AGONANDRA SPEGAZZINI	FALSE	FALSE	TRUE	TRUE	TRUE	0	FALSE	FALSE	1	NA	22	1	wfo-0000524454	607569-1	Agonandra excelsa	SPECIES	wfo-4000000967	Griseb.	Opiliaceae	Agonandra	excelsa				Abh. Königl. Ges. Wiss. Göttingen 24: 149 1879	Accepted			2012-03-23	2012-03-23	http://www.theplantlist.org/tpl1.1/record/kew-2626662		TRUE	Synonym	wfo-0000524468	Agonandra spegazzinii			AGONANDRA SPEGAZZINI	Agonandra spegazzini	Agonandra spegazzini	NO	NO	FALSE	Correct, spelling variant in synonym match
ALLOCASIA MACRORHIZA	changed	genus	Allocasia	ALLOCASIA	FALSE	FALSE	TRUE	TRUE	TRUE	0	FALSE	FALSE	1	NA	32	1	wfo-4000001337	1078078-2	Alocasia	genus	wfo-7000000042	(Schott) G.Don	Araceae						Hort. Brit. (ed. 3) 631. 1839.	Accepted					http://www.theplantlist.org/1.1/browse/A/Araceae/Alocasia/		FALSE						ALLOCASIA MACRORHIZA	Alocasia macrorrhiza	Alocasia macrorrhiza	NO	NO	FALSE	WFO lists Alocasia macrorrhizos, which could be found increasing Fuzzy.max to 500
Aniba indet	changed	indet.	Aniba	Aniba indet.	FALSE	FALSE	TRUE	TRUE	FALSE	0	FALSE	FALSE	NA	NA	51	1	wfo-4000002122	30012259-2	Aniba	genus	wfo-7000000321	Aubl.	Lauraceae						Hist. Pl. Guiane 1: 327, t. 126. 1775. (Jun-Dec 1775)	Accepted					http://www.theplantlist.org/1.1/browse/A/Lauraceae/Aniba/		FALSE						Aniba indet	Aniba	Aniba	YES	NO	TRUE
Annona aff impressivenia	changed	aff.	Annona impressivenia	Annona aff. impressivenia	FALSE	FALSE	TRUE	TRUE	FALSE	0	FALSE	FALSE	NA	NA	52	1	wfo-0000537796	14280-2	Annona impressivenia	SPECIES	wfo-4000002240	Saff. ex R.E.Fr.	Annonaceae	Annona	impressivenia				Acta Horti Berg. 10: 223 1931	Accepted			2012-03-23	2012-03-23	http://www.theplantlist.org/tpl1.1/record/kew-2640897		FALSE						Annona aff impressivenia	Annona impressivenia	Annona impressivenia	YES	NO	TRUE
Anomospermum solimoesanum			Anomospermum solimoesanum	Anomospermum solimoesanum	FALSE	FALSE	TRUE	TRUE	TRUE	0	FALSE	FALSE	1	NA	55	1	wfo-0000538236	14479-2	Anomospermum solimoesianum	SPECIES	wfo-4000002311	(Moldenke) Krukoff & Barneby	Menispermaceae	Anomospermum	solimoesianum				Mem. New York Bot. Gard. 22(2): 65 1971	Accepted			2012-03-23	2012-03-23	http://www.theplantlist.org/tpl1.1/record/kew-2641325		FALSE						Anomospermum solimoesanum	Anomospermum solimoesanum	Anomospermum solimoesanum	NO	NO	FALSE	Correct, spelling variant
ARCHANGELIA TYMPANOIDES			Archangelia tympanoides	ARCHANGELIA TYMPANOIDES	FALSE	FALSE	TRUE	TRUE	TRUE	0	FALSE	TRUE	7	NA	67	1	wfo-0000543225		Arcangelisia tympanopoda	SPECIES	wfo-4000002872	(Lauterb. & K.Schum.) Diels	Menispermaceae	Arcangelisia	tympanopoda				Pflanzenr. IV, 94: 106 1910	Accepted			2012-03-23	2012-03-23	http://www.theplantlist.org/tpl1.1/record/kew-2646768		FALSE						ARCHANGELIA TYMPANOIDES	Archangelica tympanodes	Archangelica tympanodes	NO	NO	FALSE	WFO does not list the tympanodes species for Archangelica (no opinion in TNRS)
Asteraceae Indet. sp.4			Asteraceae	Asteraceae Indet. sp.4	FALSE	TRUE	TRUE	TRUE	FALSE	0	FALSE	FALSE	NA	NA	90	1	wfo-7000000146		Asteraceae	family	wfo-9000000038	Giseke	Compositae						Prae. Ord. Nat. Pl. 538. 1792. (Apr 1792)	Accepted					http://www.mobot.org/MOBOT/research/APweb/orders/asteralesweb.htm#Compositae		FALSE						Asteraceae Indet. sp.4	Asteliaceae	Asteliaceae	NO	NO	FALSE	WFO correct, TNRS incorrect
Asteraceae Indet. sp.8			Asteraceae	Asteraceae Indet. sp.8	FALSE	TRUE	TRUE	TRUE	FALSE	0	FALSE	FALSE	NA	NA	91	1	wfo-7000000146		Asteraceae	family	wfo-9000000038	Giseke	Compositae						Prae. Ord. Nat. Pl. 538. 1792. (Apr 1792)	Accepted					http://www.mobot.org/MOBOT/research/APweb/orders/asteralesweb.htm#Compositae		FALSE						Asteraceae Indet. sp.8	Asteliaceae	Asteliaceae	NO	NO	FALSE	WFO correct, TNRS incorrect
Asteraceae Asteraceae Indet. 3			Asteraceae	Asteraceae Asteraceae Indet. 3	FALSE	TRUE	TRUE	TRUE	FALSE	0	FALSE	FALSE	NA	NA	92	1	wfo-7000000146		Asteraceae	family	wfo-9000000038	Giseke	Compositae						Prae. Ord. Nat. Pl. 538. 1792. (Apr 1792)	Accepted					http://www.mobot.org/MOBOT/research/APweb/orders/asteralesweb.htm#Compositae		FALSE						Asteraceae Asteraceae Indet. 3	Asteliaceae	Asteliaceae	NO	NO	FALSE	WFO correct, TNRS incorrect
Asteraceae LC 331			Asteraceae	Asteraceae LC 331	FALSE	TRUE	TRUE	TRUE	FALSE	0	FALSE	FALSE	NA	NA	93	1	wfo-7000000146		Asteraceae	family	wfo-9000000038	Giseke	Compositae						Prae. Ord. Nat. Pl. 538. 1792. (Apr 1792)	Accepted					http://www.mobot.org/MOBOT/research/APweb/orders/asteralesweb.htm#Compositae		FALSE						Asteraceae LC 331	Asteliaceae	Asteliaceae	NO	NO	FALSE	WFO correct, TNRS incorrect
Asteraceae TMG 422			Asteraceae	Asteraceae TMG 422	FALSE	TRUE	TRUE	TRUE	FALSE	0	FALSE	FALSE	NA	NA	94	1	wfo-7000000146		Asteraceae	family	wfo-9000000038	Giseke	Compositae						Prae. Ord. Nat. Pl. 538. 1792. (Apr 1792)	Accepted					http://www.mobot.org/MOBOT/research/APweb/orders/asteralesweb.htm#Compositae		FALSE						Asteraceae TMG 422	Asteliaceae	Asteliaceae	NO	NO	FALSE	WFO correct, TNRS incorrect
ASTERACEAE? M1 M1			Asteraceae	ASTERACEAE? M1 M1	FALSE	TRUE	TRUE	TRUE	FALSE	0	FALSE	FALSE	NA	NA	95	1	wfo-7000000146		Asteraceae	family	wfo-9000000038	Giseke	Compositae						Prae. Ord. Nat. Pl. 538. 1792. (Apr 1792)	Accepted					http://www.mobot.org/MOBOT/research/APweb/orders/asteralesweb.htm#Compositae		FALSE						ASTERACEAE? M1 M1	Asteliaceae	Asteliaceae	NO	NO	FALSE	WFO correct, TNRS incorrect
Astronium fraxinifolium Schott ex Sprengel			Astronium fraxinifolium schott ex sprengel	Astronium fraxinifolium Schott ex Sprengel	FALSE	FALSE	FALSE	TRUE	TRUE	0	TRUE	FALSE	16	NA	102	2	wfo-0000554985	25903-2	Astronium fraxinifolium var. glabrum	VARIETY	wfo-0000554983	Engl.	Anacardiaceae	Astronium	fraxinifolium	glabrum	var.		Monogr. Phan. 4: 456 1883	Accepted			2012-03-23	2012-03-23	http://www.theplantlist.org/tpl1.1/record/kew-2664119		FALSE				Not a synonym		Astronium fraxinifolium Schott ex Sprengel	Astronium fraxinifolium	Astronium fraxinifolium	NO	NO	FALSE	WFO incorrect, but would have been correct if manually removed authority
Bathysa sp	changed	sp.	Bathysa	Bathysa sp.	FALSE	FALSE	TRUE	TRUE	FALSE	0	FALSE	FALSE	NA	NA	112	1	wfo-4000004215	34203-1	Bathysa	genus	wfo-7000000534	C.Presl	Rubiaceae						Abh. Königl. Böhm. Ges. Wiss., ser. 5, 3: 514. 1845.	Accepted					http://www.theplantlist.org/1.1/browse/A/Rubiaceae/Bathysa/		FALSE						Bathysa sp	Bathysa	Bathysa	YES	NO	TRUE
Bielschmiedia M2	changed	genus	Bielschmiedia	Bielschmiedia	FALSE	FALSE	TRUE	TRUE	TRUE	0	FALSE	FALSE	2	NA	118	1	wfo-4000004320	330809-2	Beilschmiedia	genus	wfo-7000000321	Nees	Lauraceae						Pl. Asiat. Rar. 2: 61, 69. 1831. (6 Sept 1831)	Accepted					http://www.theplantlist.org/1.1/browse/A/Lauraceae/Beilschmiedia/		FALSE						Bielschmiedia M2	Beilschmiedia	Beilschmiedia	YES	NO	TRUE
Brosimum indet	changed	indet.	Brosimum	Brosimum indet.	FALSE	FALSE	TRUE	TRUE	FALSE	0	FALSE	FALSE	NA	NA	132	1	wfo-4000005488	331427-2	Brosimum	genus	wfo-7000000395	Sw.	Moraceae						Prodr. 12. 1788.	Accepted					http://www.theplantlist.org/1.1/browse/A/Moraceae/Brosimum/		FALSE						Brosimum indet	Brosimum	Brosimum	YES	NO	TRUE
Cecropia indet	changed	indet.	Cecropia	Cecropia indet.	FALSE	FALSE	TRUE	TRUE	FALSE	0	FALSE	FALSE	NA	NA	183	1	wfo-4000007108	331474-2	Cecropia	genus	wfo-7000000631	Loefl.	Urticaceae						Iter Hispan. 272. 1758. (Dec 1758)	Accepted					http://www.theplantlist.org/1.1/browse/A/Urticaceae/Cecropia/		FALSE						Cecropia indet	Cecropia	Cecropia	YES	NO	TRUE
Celastrus vulcanicola			Celastrus vulcanicola	Celastrus vulcanicola	FALSE	FALSE	TRUE	TRUE	TRUE	0	FALSE	FALSE	2	NA	188	1	wfo-0000592989	51123-2	Celastrus vulcanicolus	SPECIES	wfo-4000007124	Donn.Sm.	Celastraceae	Celastrus	vulcanicolus				Bot. Gaz. 61: 373 1916	Accepted			2012-03-23	2012-03-23	http://www.theplantlist.org/tpl1.1/record/kew-2707758		FALSE						Celastrus vulcanicola	Celastrus vulcanicola	Celastrus vulcanicola	NO	NO	FALSE	Correct, spelling variant
CF CALATOLA M1	changed	cf.	Calatola	CALATOLA	FALSE	FALSE	TRUE	TRUE	FALSE	0	FALSE	FALSE	NA	NA	194	1	wfo-4000005979	297728-2	Calatola	genus	wfo-7000000298	Standl.	Icacinaceae							Accepted					http://www.theplantlist.org/1.1/browse/A/Icacinaceae/Calatola/		FALSE						CF CALATOLA M1	Calatola	Calatola	YES	NO	TRUE
cf Myrcia M1	changed	cf.	Myrcia	Myrcia	FALSE	FALSE	TRUE	TRUE	FALSE	0	FALSE	FALSE	NA	NA	195	1	wfo-4000025105	30001220-2	Myrcia	genus	wfo-7000000404	DC. ex Guill.	Myrtaceae						Dict. Class. Hist. Nat. 11: 406. 1827. (10 Feb 1827)	Accepted					http://www.theplantlist.org/1.1/browse/A/Myrtaceae/Myrcia/		FALSE						cf Myrcia M1	Myrcia	Myrcia	YES	NO	TRUE
CINNAMOMUM AFF INERS	changed	aff.	Cinnamomum iners	CINNAMOMUM AFF. INERS	FALSE	FALSE	FALSE	TRUE	FALSE	0	FALSE	FALSE	NA	NA	213	1	wfo-0000605131	463467-1	Cinnamomum iners	SPECIES	wfo-4000008342	Reinw. ex Blume	Lauraceae	Cinnamomum	iners				Bijdr. 570 1826	Accepted			2012-03-23	2012-03-23	http://www.theplantlist.org/tpl1.1/record/kew-2721345		FALSE				Not a synonym		CINNAMOMUM AFF INERS	Cinnamomum iners	Cinnamomum iners	YES	NO	TRUE
CISSAMPELOS/DISCIPHANIA M1	changed	slash	Cissampelos disciphania	Cissampelos disciphania	FALSE	FALSE	TRUE	TRUE	TRUE	0	FALSE	TRUE	12	NA	217	1	wfo-4000008376	26908-1	Cissampelos	genus	wfo-7000000375	L.	Menispermaceae						Sp. Pl. 2: 1031. 1753. (1 May 1753)	Accepted					http://www.theplantlist.org/1.1/browse/A/Menispermaceae/Cissampelos/		FALSE					check	Cissampelos disciphania	Cissampelos	Cissampelos	YES	NO	TRUE	WFO and TNRS match with first of two genera
CLERODENDRON M1	changed	genus	Clerodendron	CLERODENDRON	FALSE	FALSE	FALSE	TRUE	TRUE	0	FALSE	FALSE	2	NA	227	1	wfo-4000003645	295184-2	Auerodendron	genus	wfo-7000000524	Urb.	Rhamnaceae						Symb. Antill. 9: 221. 1924.	Accepted					http://www.theplantlist.org/1.1/browse/A/Rhamnaceae/Auerodendron/		FALSE				smallest ID		CLERODENDRON M1	Clerodendron	Clerodendron	NO	NO	FALSE	smallest ID, resulting in unlikely choice between 4 genera with similar distance (Auerodendron, Cheirodendron, Clerodendrum, Pleodendron). However, Clerodendron is invalid in TNRS
CLUSIA BIFLORA			Clusia biflora	CLUSIA BIFLORA	FALSE	FALSE	FALSE	TRUE	TRUE	0	FALSE	FALSE	2	NA	235	3	wfo-0000612495	61621-2	Clusia triflora	SPECIES	wfo-4000008664	Cuatrec.	Clusiaceae	Clusia	triflora				Revista Acad. Colomb. Ci. Exact. 8: 50 1950	Accepted			2012-03-23	2012-03-23	http://www.theplantlist.org/tpl1.1/record/kew-2728644		FALSE				smallest ID		CLUSIA BIFLORA	Cassia biflora	Cassia biflora	NO	NO	FALSE	Smallest ID, with 3 likely alternatives (Cassia biflora, Clusia triflora, Clusia uniflora)
COMMIPHORA LAXECYMIGERA			Commiphora laxecymigera	COMMIPHORA LAXECYMIGERA	FALSE	FALSE	TRUE	TRUE	TRUE	0	FALSE	FALSE	1	NA	249	1	wfo-0000617338	127707-1	Commiphora laxicymigera	SPECIES	wfo-4000009054	H.Perrier	Burseraceae	Commiphora	laxicymigera				Mém. Mus. Natl. Hist. Nat. n.s., 18: 281 1944	Accepted			2012-03-23	2012-03-23	http://www.theplantlist.org/tpl1.1/record/kew-2733555		FALSE						COMMIPHORA LAXECYMIGERA	Commiphora laxecymigera	Commiphora laxecymigera	NO	NO	FALSE	Correct, spelling variant
CONNARUS CULIONENSIS AFF			Connarus culionensis aff	CONNARUS CULIONENSIS AFF	FALSE	FALSE	TRUE	TRUE	TRUE	0	FALSE	FALSE	13	NA	252	1	wfo-0000618051		Connarus culionensis var. stellatus	VARIETY	wfo-0000618050	(Merr.) Leenh.	Connaraceae	Connarus	culionensis	stellatus	var.		in Fl. Males. 5: 533 1958	Accepted			2012-03-23	2012-03-23	http://www.theplantlist.org/tpl1.1/record/kew-2734245		FALSE						CONNARUS CULIONENSIS AFF	Connarus culionensis	Connarus culionensis	NO	NO	FALSE	WFO incorrect, but would have been correct if using aff. (Connarus culionensis aff.)
Cordia indet	changed	indet.	Cordia	Cordia indet.	FALSE	FALSE	TRUE	TRUE	FALSE	0	FALSE	FALSE	NA	NA	258	1	wfo-4000009266	30003373-2	Cordia	genus	wfo-7000000079	L.	Boraginaceae						Sp. Pl. 1: 190. 1753. (1 May 1753)	Accepted					http://www.theplantlist.org/1.1/browse/A/Boraginaceae/Cordia/		FALSE						Cordia indet	Cordia	Cordia	YES	NO	TRUE
Dacryodes rugosa f. rugosa			Dacryodes rugosa f. rugosa	Dacryodes rugosa f. rugosa	FALSE	FALSE	TRUE	TRUE	TRUE	0	TRUE	FALSE	8	NA	293	1	wfo-0000636784		Dacryodes rugosa var. virgata	VARIETY	wfo-0000636783	(Blume) H.J.Lam	Burseraceae	Dacryodes	rugosa	virgata	var.		Ann. Jard. Bot. Buitenzorg 42: 203 1932	Accepted			2012-03-23	2012-03-23	http://www.theplantlist.org/tpl1.1/record/kew-2755175		FALSE						Dacryodes rugosa f. rugosa	Dacryodes rugosa	Dacryodes rugosa	NO	NO	FALSE	WFO incorrect match to variety, would have been correct if submitting species
DAEMONOROPS VERTICILLATA			Daemonorops verticillata	DAEMONOROPS VERTICILLATA	FALSE	FALSE	TRUE	TRUE	TRUE	0	FALSE	FALSE	3	NA	296	1	wfo-0000937172	666567-1	Daemonorops verticillaris	SPECIES	wfo-4000010663	(Griff.) Mart.	Arecaceae	Daemonorops	verticillaris				Hist. Nat. Palm. 3: 329 1853	Accepted			2012-03-23	2012-03-23	http://www.theplantlist.org/tpl1.1/record/kew-55856		FALSE						DAEMONOROPS VERTICILLATA	Daemonorops	Daemonorops	NO	NO	FALSE	WFO correct, TNRS incomplete
Dilkea cf parviflora			Dilkea cf parviflora	Dilkea cf parviflora	FALSE	FALSE	FALSE	TRUE	TRUE	0	TRUE	FALSE	10	NA	315	1	wfo-0000745728	60454623-2	Dilkea clarkei	SPECIES	wfo-4000011734	Feuillet	Passifloraceae	Dilkea	clarkei				J. Bot. Res. Inst. Texas 4: 56 2010	Accepted			2012-03-23	2012-03-23	http://www.theplantlist.org/tpl1.1/record/kew-2898718		FALSE				smallest ID		Dilkea cf parviflora	Dilkea parviflora	Dilkea parviflora	NO	NO	FALSE	WFO incorrect, but would have been correct if using cf. (Dilkea cf. parviflora)
Ecclinusa indet	changed	indet.	Ecclinusa	Ecclinusa indet.	FALSE	FALSE	TRUE	TRUE	FALSE	0	FALSE	FALSE	NA	NA	344	1	wfo-4000012883	30015928-2	Ecclinusa	genus	wfo-7000000545	Mart.	Sapotaceae						Flora 22(1, Beibl. 1): 2. 1839.	Accepted					http://www.theplantlist.org/1.1/browse/A/Sapotaceae/Ecclinusa/		FALSE						Ecclinusa indet	Ecclinusa	Ecclinusa	YES	NO	TRUE
ENDLICHERIA AFF WILLIAMSII	changed	aff.	Endlicheria williamsii	ENDLICHERIA AFF. WILLIAMSII	FALSE	FALSE	TRUE	TRUE	FALSE	0	FALSE	FALSE	NA	NA	348	1	wfo-0000667823	90994-2	Endlicheria williamsii	SPECIES	wfo-4000013389	O.C.Schmidt	Lauraceae	Endlicheria	williamsii				Repert. Spec. Nov. Regni Veg. 31: 177 1933	Accepted			2012-03-23	2012-03-23	http://www.theplantlist.org/tpl1.1/record/kew-2789044		FALSE						ENDLICHERIA AFF WILLIAMSII	Endlicheria williamsii	Endlicheria williamsii	YES	NO	TRUE
Endlicheria parmosa			Endlicheria parmosa	Endlicheria parmosa	FALSE	FALSE	TRUE	TRUE	TRUE	0	FALSE	FALSE	2	NA	349	1	wfo-0000667762	90949-2	Endlicheria formosa	SPECIES	wfo-4000013389	A.C.Sm.	Lauraceae	Endlicheria	formosa				Phytologia 1: 118 1935	Accepted			2012-03-23	2012-03-23	http://www.theplantlist.org/tpl1.1/record/kew-2788990		FALSE						Endlicheria parmosa	Endlicheria	Endlicheria	NO	NO	FALSE	WFO does not list Enlicheria parmosa
Eschweilera/Micropholis chartaceifolia/guyanensis spp. guyanensis	changed	slash	Eschweilera chartaceifolia	Eschweilera chartaceifolia	FALSE	FALSE	TRUE	TRUE	FALSE	0	FALSE	FALSE	NA	NA	366	1	wfo-0000775213	939647-1	Eschweilera chartaceifolia	SPECIES	wfo-4000014025	S.A.Mori	Lecythidaceae	Eschweilera	chartaceifolia				Fl. Neotrop. Monogr. 21(II): 228 1990	Accepted			2012-03-23	2012-03-23	http://www.theplantlist.org/tpl1.1/record/kew-313776		FALSE					check	Eschweilera chartaceifolia	Eschweilera chartaceifolia	Eschweilera chartaceifolia	YES	NO	TRUE	WFO and TNRS match after edit
Euceraea aff nitida	changed	aff.	Euceraea nitida	Euceraea aff. nitida	FALSE	FALSE	TRUE	TRUE	FALSE	0	FALSE	FALSE	NA	NA	369	1	wfo-0000925517		Euceraea nitida	SPECIES	wfo-4000014100	Mart.	Salicaceae	Euceraea	nitida				Nov. Gen. Sp. Pl. 3: 90 1831	Accepted			2012-03-23	2012-03-23	http://www.theplantlist.org/tpl1.1/record/kew-4802555		FALSE						Euceraea aff nitida	Euceraea nitida	Euceraea nitida	YES	NO	TRUE
Eugenia tawahense Korth.			Eugenia tawahense korth.	Eugenia tawahense Korth.	FALSE	FALSE	TRUE	TRUE	TRUE	0	TRUE	FALSE	9	NA	378	1	wfo-0000319190	602071-1	Syzygium peregrinum	SPECIES	wfo-4000037381	(Blume) Merr. & L.M.Perry	Myrtaceae	Syzygium	peregrinum				Mem. Amer. Acad. Arts 18: 154 1939	Accepted			2012-03-23	2012-03-23	http://www.theplantlist.org/tpl1.1/record/kew-200089		TRUE	Synonym	wfo-0000959262	Eugenia tawaensis			Eugenia tawahense Korth.	Eugenia	Eugenia	NO	NO	FALSE	WFO correct, TNRS incomplete
Fabaceae Indet. sp. 21			Fabaceae	Fabaceae Indet. sp. 21	FALSE	TRUE	TRUE	TRUE	FALSE	0	FALSE	FALSE	NA	NA	383	1	wfo-7000000323		Fabaceae	family	wfo-9000000207	Juss.	Fabaceae						Gen. Pl. 345. 1789. (4 Aug 1789)	Accepted					http://www.mobot.org/MOBOT/research/APweb/orders/fabalesweb.htm#Fabaceae		FALSE						Fabaceae Indet. sp. 21	Fagaceae	Fagaceae	NO	NO	FALSE	WFO correct, TNRS incorrect
FABACEAE M3 M1			Fabaceae	FABACEAE M3 M1	FALSE	TRUE	TRUE	TRUE	FALSE	0	FALSE	FALSE	NA	NA	384	1	wfo-7000000323		Fabaceae	family	wfo-9000000207	Juss.	Fabaceae						Gen. Pl. 345. 1789. (4 Aug 1789)	Accepted					http://www.mobot.org/MOBOT/research/APweb/orders/fabalesweb.htm#Fabaceae		FALSE						FABACEAE M3 M1	Fagaceae	Fagaceae	NO	NO	FALSE	WFO correct, TNRS incorrect
Gleospermum aff sphaerocarpa	changed	aff.	Gleospermum sphaerocarpa	Gleospermum aff. sphaerocarpa	FALSE	FALSE	TRUE	TRUE	TRUE	0	FALSE	FALSE	3	NA	418	1	wfo-0000703974	866584-1	Gloeospermum sphaerocarpum	SPECIES	wfo-4000015776	Triana & Planch.	Violaceae	Gloeospermum	sphaerocarpum				Ann. Sci. Nat., Bot. IV, 17: 129 1862	Accepted			2012-03-26	2012-03-26	http://www.theplantlist.org/tpl1.1/record/kew-2826838		FALSE						Gleospermum aff sphaerocarpa	Gloeospermum sphaerocarpum	Gloeospermum sphaerocarpum	YES	NO	TRUE
GUAPIRA CF COSTARICENSIS			Guapira cf costaricensis	GUAPIRA CF COSTARICENSIS	FALSE	FALSE	TRUE	TRUE	TRUE	0	TRUE	FALSE	7	NA	436	1	wfo-0000710709	113925-2	Guapira costaricana	SPECIES	wfo-4000016304	(Standl.) Woodson	Nyctaginaceae	Guapira	costaricana				Ann. Missouri Bot. Gard. 48: 62 1961	Accepted			2012-03-23	2012-03-23	http://www.theplantlist.org/tpl1.1/record/kew-2833843		FALSE						GUAPIRA CF COSTARICENSIS	Guapira	Guapira	NO	NO	FALSE	WFO correct, TNRS incomplete
Hentiettella cf laurancei			Hentiettella cf laurancei	Hentiettella cf laurancei	FALSE	FALSE	FALSE	TRUE	TRUE	0	TRUE	FALSE	9	NA	455	2	wfo-0001258280		Henriettella flavescens	SPECIES	wfo-4000017494	(Aubl.) Triana	Melastomataceae	Henriettella	flavescens				Trans. Linn. Soc. London 28: 143 1871	Accepted			2012-04-18	2012-04-18	http://www.theplantlist.org/tpl1.1/record/tro-50187496		FALSE				smallest ID		Hentiettella cf laurancei	Henriettella lawrancei	Henriettella lawrancei	NO	NO	FALSE	WFO incorrect, but would have been correct if using cf. (Hentiettella cf. laurancei)
HIPPOCRATEACEAE INDHIPP3			Hippocrateaceae	HIPPOCRATEACEAE INDHIPP3	FALSE	TRUE	TRUE	TRUE	TRUE	0	FALSE	FALSE	6	NA	462	1	wfo-0000723651	161653-1	Hippocratea volubilis	SPECIES	wfo-4000017959	L.	Celastraceae	Hippocratea	volubilis				Sp. Pl. 1191 1753	Accepted			2012-03-23	2012-03-23	http://www.theplantlist.org/tpl1.1/record/kew-2851375		TRUE	Synonym	wfo-0001065399	Hippocratea cearensis			HIPPOCRATEACEAE INDHIPP3	Hippocrateaceae	Hippocrateaceae	NO	NO	FALSE	WFO places type genus in different family (Celastraceae)
INDET M1 M2	changed	indet.	Indet.	INDET. M1 M2	FALSE	TRUE	TRUE	FALSE	FALSE	0	FALSE	TRUE	NA	NA	480	1			Indet.																		FALSE				no match found		INDET M1 M2	No suitable matches found.		NO	NO	TRUE	Correct, not a species to match
INDET M10 M1	changed	indet.	Indet.	INDET. M10 M1	FALSE	TRUE	TRUE	FALSE	FALSE	0	FALSE	TRUE	NA	NA	481	1			Indet.																		FALSE				no match found		INDET M10 M1	No suitable matches found.		NO	NO	TRUE	Correct, not a species to match
Iriartea/catoblastus M1	changed	slash	Iriartea catoblastus	Iriartea catoblastus	FALSE	FALSE	TRUE	TRUE	TRUE	0	FALSE	TRUE	12	NA	502	1	wfo-4000019178	31286-1	Iriartea	genus	wfo-7000000046	Ruiz & Pav.	Arecaceae						Fl. Peruv. Prodr. 149. 1794. (early Oct 1794)	Accepted					http://www.theplantlist.org/1.1/browse/A/Arecaceae/Iriartea/		FALSE					check	Iriartea catoblastus	Iriartea	Iriartea	YES	NO	TRUE	WFO and TNRS match with first of two genera
Leguminosae-Mim Leguminosae-Mim Indet. 1	changed		Leguminosae	Leguminosae	FALSE	FALSE	TRUE	TRUE	TRUE	0	FALSE	FALSE	10	NA	533	1	wfo-0000683976		Evodia lucida	SPECIES	wfo-4000014401	(Miq.) Miq.	Rutaceae	Evodia	lucida				Ann. Mus. Bot. Lugduno-Batavi 3: 244 1867	Unchecked			2012-03-23	2012-03-23	http://www.theplantlist.org/tpl1.1/record/kew-2805798		TRUE	Synonym	wfo-0000683967	Evodia leguminosea			Leguminosae-Mim Leguminosae-Mim Indet. 1	Leguminosae	Leguminosae	NO	NO	FALSE	WFO only lists the Fabaceae family
Leonia crassa L.B. Sm. & A. Ferna|4ndez			Leonia	Leonia crassa L.B. Sm. & A. Ferna|4ndez	FALSE	TRUE	TRUE	TRUE	FALSE	0	FALSE	FALSE	NA	NA	534	1	wfo-4000021023	41553-1	Leonia	genus	wfo-7000000637	Ruiz & Pav.	Violaceae						Fl. Peruv. 2: 69. 1799.	Accepted					http://www.theplantlist.org/1.1/browse/A/Violaceae/Leonia/		FALSE						Leonia crassa L.B. Sm. & A. Ferna|4ndez	Leonia crassa	Leonia crassa	NO	NO	FALSE	WFO incorrect, but would have been correct if manually removed authority
Licania indet	changed	indet.	Licania	Licania indet.	FALSE	FALSE	TRUE	TRUE	FALSE	0	FALSE	FALSE	NA	NA	538	1	wfo-4000021674	30167386-2	Licania	genus	wfo-7000000132	Aubl.	Chrysobalanaceae						Hist. Pl. Guiane 1: 119, pl. 45. 1775. (Jun-Dec 1775)	Accepted					http://www.theplantlist.org/1.1/browse/A/Chrysobalanaceae/Licania/		FALSE						Licania indet	Licania	Licania	YES	NO	TRUE
Lonchocarpus indet	changed	indet.	Lonchocarpus	Lonchocarpus indet.	FALSE	FALSE	TRUE	TRUE	FALSE	0	FALSE	FALSE	NA	NA	549	1	wfo-4000022154	331730-2	Lonchocarpus	genus	wfo-7000000323	Kunth	Fabaceae							Accepted					http://www.theplantlist.org/1.1/browse/A/Leguminosae/Lonchocarpus/		FALSE						Lonchocarpus indet	Lonchocarpus	Lonchocarpus	YES	NO	TRUE
MACLURA ANTOINENSIS CF			Maclura antoinensis cf	MACLURA ANTOINENSIS CF	FALSE	FALSE	TRUE	TRUE	TRUE	0	TRUE	FALSE	5	NA	560	1	wfo-0001224378	854435-1	Maclura amboinensis	SPECIES	wfo-4000022646	Blume	Moraceae	Maclura	amboinensis				Mus. Bot. 2: 84 1856	Accepted			2012-04-18	2012-04-18	http://www.theplantlist.org/tpl1.1/record/tro-50041330		FALSE						MACLURA ANTOINENSIS CF	Maclura antoinensis	Maclura antoinensis	NO	NO	FALSE	WFO does not list the antoinensis species (no opinion in the TNRS)
MACROCNEMA? M1			Macrocnema	MACROCNEMA? M1	FALSE	TRUE	TRUE	TRUE	TRUE	0	FALSE	FALSE	1	NA	561	1	wfo-4000022737		Macronema	genus	wfo-7000000146		Asteraceae							Unchecked					http://www.theplantlist.org/1.1/browse/A/Compositae/Macronema/		FALSE						MACROCNEMA? M1	Macrocnemum	Macrocnemum	NO	NO	FALSE	Correct, spelling variant
MICONIA (CF OSSAEA) M1	changed	cf.	Miconia	MICONIA	FALSE	FALSE	TRUE	TRUE	FALSE	0	FALSE	FALSE	NA	NA	605	1	wfo-4000024014	327221-2	Miconia	genus	wfo-7000000372	Ruiz & Pav.	Melastomataceae						Fl. Peruv. Prodr. 60. 1794. (early Oct 1794)	Accepted					http://www.theplantlist.org/1.1/browse/A/Melastomataceae/Miconia/		FALSE						MICONIA (CF OSSAEA) M1	Miconia	Miconia	YES	NO	TRUE
Miconia Punctata?			Miconia punctata	Miconia Punctata?	FALSE	FALSE	TRUE	TRUE	FALSE	0	FALSE	FALSE	NA	NA	613	1	wfo-0001079811		Miconia punctata	SPECIES	wfo-4000024014	(Desr.) D.Don ex DC.	Melastomataceae	Miconia	punctata				Prodr. 3: 184 1828	Accepted			2012-04-18	2012-04-18	http://www.theplantlist.org/tpl1.1/record/tro-20301265		FALSE						Miconia Punctata?	Miconia	Miconia	NO	NO	FALSE	WFO correct, TNRS incomplete
Mollinedia aff lamprophylla	changed	aff.	Mollinedia lamprophylla	Mollinedia aff. lamprophylla	FALSE	FALSE	TRUE	TRUE	FALSE	0	FALSE	FALSE	NA	NA	626	1	wfo-0001084397	163110-2	Mollinedia lamprophylla	SPECIES	wfo-4000024579	Perkins	Monimiaceae	Mollinedia	lamprophylla				Bot. Jahrb. Syst. 27(5): 656, f. 10C 1900	Accepted			2012-04-18	2012-04-18	http://www.theplantlist.org/tpl1.1/record/tro-21200051		FALSE						Mollinedia aff lamprophylla	Mollinedia lamprophylla	Mollinedia lamprophylla	YES	NO	TRUE
Myrica pubescens cf. Humb. & Bonpl. ex Willd.			Myrica pubescens humb. & bonpl. ex willd.	Myrica pubescens cf. Humb. & Bonpl. ex Willd.	FALSE	FALSE	FALSE	TRUE	TRUE	0	TRUE	FALSE	21	NA	636	1	wfo-0000448202	1091604-2	Morella pubescens	SPECIES	wfo-4000024833	(Humb. & Bonpl. ex Willd.) Wilbur	Myricaceae	Morella	pubescens				Rhodora 103: 121 2001	Accepted			2012-03-23	2012-03-23	http://www.theplantlist.org/tpl1.1/record/kew-2501815		TRUE	Synonym	wfo-0000453714	Myrica pubescens var. glandulosa	smallest ID		Myrica pubescens cf. Humb. & Bonpl. ex Willd.	Myrica pubescens	Myrica pubescens	NO	NO	FALSE	WFO incorrect, but would have been correct if manually removed authority
palo seco	ok		Palo seco	palo seco	FALSE	FALSE	TRUE	FALSE	FALSE	18076	FALSE	TRUE	NA	NA	688	1			Palo seco																		FALSE				no match found		palo seco	Pala	Pala	NO	NO	FALSE	WFO correct, TNRS incorrect
Pentagonia indet	changed	indet.	Pentagonia	Pentagonia indet.	FALSE	FALSE	TRUE	TRUE	FALSE	0	FALSE	FALSE	NA	NA	708	1	wfo-4000028583	35086-1	Pentagonia	genus	wfo-7000000534	Benth.	Rubiaceae						Bot. Voy. Sulphur 105–106, pl. 39. 1844[1845]. (14 Apr 1845)	Accepted					http://www.theplantlist.org/1.1/browse/A/Rubiaceae/Pentagonia/		FALSE						Pentagonia indet	Pentagonia	Pentagonia	YES	NO	TRUE
Pouteria cf aspidosperma	changed	cf.	Pouteria aspidosperma	Pouteria aspidosperma	FALSE	FALSE	TRUE	TRUE	TRUE	0	FALSE	TRUE	13	NA	756	1	wfo-4000031064	30005062-2	Pouteria	genus	wfo-7000000545	Aubl.	Sapotaceae						Hist. Pl. Guiane 1: 85–86, pl. 33. 1775. (Jun-Dec 1775)	Accepted					http://www.theplantlist.org/1.1/browse/A/Sapotaceae/Pouteria/		FALSE						Pouteria cf aspidosperma	Pouteria	Pouteria	YES	NO	TRUE
Pouteria indet	changed	indet.	Pouteria	Pouteria indet.	FALSE	FALSE	TRUE	TRUE	FALSE	0	FALSE	FALSE	NA	NA	757	1	wfo-4000031064	30005062-2	Pouteria	genus	wfo-7000000545	Aubl.	Sapotaceae						Hist. Pl. Guiane 1: 85–86, pl. 33. 1775. (Jun-Dec 1775)	Accepted					http://www.theplantlist.org/1.1/browse/A/Sapotaceae/Pouteria/		FALSE						Pouteria indet	Pouteria	Pouteria	YES	NO	TRUE
Protium heptaphyllum Aubl. Marchand			Protium heptaphyllum aubl. marchand	Protium heptaphyllum Aubl. Marchand	FALSE	FALSE	TRUE	TRUE	TRUE	0	TRUE	FALSE	10	NA	768	1	wfo-0001265143		Protium heptaphyllum subsp. cordatum	SUBSPECIES	wfo-0000397106	(Huber) D.C.Daly	Burseraceae	Protium	heptaphyllum	cordatum	subsp.		Brittonia 44(3): 298 1992	Accepted			2012-04-18	2012-04-18	http://www.theplantlist.org/tpl1.1/record/tro-50216296		FALSE						Protium heptaphyllum Aubl. Marchand	Protium heptaphyllum	Protium heptaphyllum	NO	NO	FALSE	WFO incorrect, but would have been correct if manually removed authority
Protium opacum ssp rabelianum			Protium opacum ssp rabelianum	Protium opacum ssp rabelianum	FALSE	FALSE	TRUE	TRUE	TRUE	0	TRUE	FALSE	10	NA	770	1	wfo-0000397077	210598-2	Protium opacum	SPECIES	wfo-4000031258	Swart	Burseraceae	Protium	opacum				Recueil Trav. Bot. Néerl. 39: 200 1942	Accepted			2012-03-23	2012-03-23	http://www.theplantlist.org/tpl1.1/record/kew-2412203		TRUE	Synonym	wfo-0001218984	Protium opacum subsp. opacum			Protium opacum ssp rabelianum	Protium opacum subsp. rabelianum	Protium opacum subsp. rabelianum	NO	NO	FALSE	WFO does not list the subspecies
Pseudolmedia macrophylla cf. Tre|4cul			Pseudolmedia	Pseudolmedia macrophylla cf. Tre|4cul	FALSE	TRUE	TRUE	TRUE	FALSE	0	FALSE	FALSE	NA	NA	784	1	wfo-4000031569	40960-1	Pseudolmedia	genus	wfo-7000000395	Trécul	Moraceae						Ann. Sci. Nat., Bot., sér. 3, 8: 129. 1847.	Accepted					http://www.theplantlist.org/1.1/browse/A/Moraceae/Pseudolmedia/		FALSE						Pseudolmedia macrophylla cf. Tre|4cul	Pseudolmedia macrophylla	Pseudolmedia macrophylla	NO	NO	FALSE	WFO incorrect, but would have been correct if manually edited submitted name
Psychotria graciflora			Psychotria graciflora	Psychotria graciflora	FALSE	FALSE	FALSE	TRUE	TRUE	0	FALSE	FALSE	2	NA	792	2	wfo-0000285938	762153-1	Psychotria grandiflora	SPECIES	wfo-4000031840	H.Mann	Rubiaceae	Psychotria	grandiflora				Proc. Amer. Acad. Arts 7: 170 1867	Accepted			2012-03-23	2012-03-23	http://www.theplantlist.org/tpl1.1/record/kew-168155		FALSE				smallest ID		Psychotria graciflora	Psychotria graciflora	Psychotria graciflora	NO	NO	FALSE	WFO does not list Psychotria graciflora, but Psychotria graciliflora among the small ID matches. Psychotria graciflora is illegitimate in TNRS
Randia sp. nova			Randia nova	Randia sp. nova	FALSE	FALSE	FALSE	TRUE	TRUE	0	FALSE	FALSE	3	NA	809	1	wfo-0000294317	1115268-2	Randia armata	SPECIES	wfo-4000032531	(Sw.) DC.	Rubiaceae	Randia	armata				Prodr. 4: 387 1830	Accepted			2012-03-23	2012-03-23	http://www.theplantlist.org/tpl1.1/record/kew-176164		TRUE	Synonym	wfo-0000294676	Randia ovata	smallest ID		Randia sp. nova	Raddia nana	Raddia nana	NO	NO	FALSE	WFO and TNRS both incorrect (WFO and TNRS would have been correct with corrected Randia sp. nov.)
Rinorea indet	changed	aff.	Rinorea	Rinorea indet.	FALSE	FALSE	TRUE	TRUE	FALSE	0	FALSE	FALSE	NA	NA	823	1	wfo-4000033298	41582-1	Rinorea	genus	wfo-7000000637	Aubl.	Violaceae						Hist. Pl. Guiane 1: 235, pl. 93. 1775. (Jun-Dec 1775)	Accepted					http://www.theplantlist.org/1.1/browse/A/Violaceae/Rinorea/		FALSE						Rinorea indet	Rinorea	Rinorea	YES	NO	TRUE
SALACIA LOPOPETALA			Salacia lopopetala	SALACIA LOPOPETALA	FALSE	FALSE	TRUE	TRUE	TRUE	0	FALSE	FALSE	2	NA	837	1	wfo-0000435720	162681-1	Salacia podopetala	SPECIES	wfo-4000033821	Turcz.	Celastraceae	Salacia	podopetala				Bull. Soc. Imp. Naturalistes Moscou 36(1): 581 1863	Unchecked			2012-03-23	2012-03-23	http://www.theplantlist.org/tpl1.1/record/kew-2481057		FALSE						SALACIA LOPOPETALA	Salacia	Salacia	NO	NO	FALSE	WFO gives possible correct species
Salacia macrantha A. C. Sm.			Salacia macrantha a. c. sm.	Salacia macrantha A. C. Sm.	FALSE	FALSE	TRUE	TRUE	TRUE	0	TRUE	FALSE	9	NA	839	1	wfo-0001221351	431404-1	Tontelea micrantha	SPECIES	wfo-4000038567	(Mart. ex Schult.) A.C.Sm.	Celastraceae	Tontelea	micrantha				Brittonia 3(3): 472–474 1940	Accepted			2012-04-18	2012-04-18	http://www.theplantlist.org/tpl1.1/record/tro-50008496		TRUE	Synonym	wfo-0001259760	Salacia micrantha var. obtusa			Salacia macrantha A. C. Sm.	Salacia macrantha	Salacia macrantha	NO	NO	FALSE	WFO incorrect, but would have been correct if manually removed authority
Salacia vs macrantha			Salacia vs macrantha	Salacia vs macrantha	FALSE	FALSE	TRUE	TRUE	TRUE	0	TRUE	FALSE	6	NA	841	1	wfo-0000435817	431314-1	Salacia smaliana	SPECIES	wfo-4000033821	Brandis	Celastraceae	Salacia	smaliana				Indian Trees 165 1906	Unchecked			2012-03-23	2012-03-23	http://www.theplantlist.org/tpl1.1/record/kew-2481196		FALSE						Salacia vs macrantha	Salacia	Salacia	NO	NO	FALSE	WFO and TNRS both incorrect (WFO and TNRS would have been correct with corrected Salacia macrantha)
Schefflera aff sprucei	changed	aff.	Schefflera sprucei	Schefflera aff. sprucei	FALSE	FALSE	TRUE	TRUE	FALSE	0	FALSE	FALSE	NA	NA	853	1	wfo-0000306346	229069-2	Schefflera sprucei	SPECIES	wfo-4000034296	(Seem.) Harms	Araliaceae	Schefflera	sprucei				Nat. Pflanzenfam. 3(8): 36 1894	Accepted			2012-03-23	2012-03-23	http://www.theplantlist.org/tpl1.1/record/kew-187651		FALSE						Schefflera aff sprucei	Schefflera sprucei	Schefflera sprucei	YES	NO	TRUE
SIDEROXYLON CINERVE			Sideroxylon cinerve	SIDEROXYLON CINERVE	FALSE	FALSE	TRUE	TRUE	TRUE	0	FALSE	FALSE	2	NA	874	1	wfo-0000310772	789686-1	Sideroxylon inerme	SPECIES	wfo-4000035327	L.	Sapotaceae	Sideroxylon	inerme				Sp. Pl. 192 1753	Accepted			2012-03-26	2012-03-26	http://www.theplantlist.org/tpl1.1/record/kew-191949		FALSE						SIDEROXYLON CINERVE	Sideroxylon	Sideroxylon	NO	NO	FALSE	WFO correct, TNRS incomplete
SIMARUBA GLAUCA			Simaruba glauca	SIMARUBA GLAUCA	FALSE	FALSE	TRUE	TRUE	TRUE	0	FALSE	FALSE	1	NA	875	1	wfo-0000492139	814124-1	Simarouba amara	SPECIES	wfo-4000035389	Aubl.	Simaroubaceae	Simarouba	amara				Hist. Pl. Guiane 860 1775	Accepted			2012-03-26	2012-03-26	http://www.theplantlist.org/tpl1.1/record/kew-2580434		TRUE	Synonym	wfo-0000492142	Simarouba glauca			SIMARUBA GLAUCA	Simaruba glauca	Simaruba glauca	NO	NO	FALSE	Correct, spelling variant in synonym match
Sloanea (big leaves)	changed		Sloanea	Sloanea	FALSE	FALSE	TRUE	TRUE	TRUE	0	FALSE	FALSE	4	NA	882	1	wfo-4000035606	327967-2	Sloanea	genus	wfo-7000000210	L.	Elaeocarpaceae						Sp. Pl. 1: 512. 1753. (1 May 1753)	Accepted					http://www.theplantlist.org/tpl1.1/record/kew-2592460		FALSE						Sloanea (big leaves)	Sloanea	Sloanea	YES	NO	TRUE
Solanum cf diaboli	changed	cf.	Solanum diaboli	Solanum diaboli	FALSE	FALSE	TRUE	TRUE	FALSE	0	FALSE	FALSE	NA	NA	889	1	wfo-0001027394		Solanum dasyanthum	SPECIES	wfo-4000035688	Brandegee	Solanaceae	Solanum	dasyanthum				Brandegee, Univ. Calif. Pub. Bot. 6: 193. 1913. [1915?], 1913.	Accepted					http://solanaceaesource.org/solanaceae/solanum-dasyanthum		TRUE	heterotypicSynonym	wfo-0001027535	Solanum diaboli			Solanum cf diaboli	Solanum diaboli	Solanum diaboli	NO	YES	TRUE
Solanum schlechtendali			Solanum schlechtendali	Solanum schlechtendali	FALSE	FALSE	TRUE	TRUE	TRUE	0	FALSE	FALSE	4	NA	891	1	wfo-0001031114		Solanum schlechtendalianum	SPECIES	wfo-4000035688	Walp.	Solanaceae	Solanum	schlechtendalianum				Walp., Repert. Bot. Syst. (Walpers) 3: 61. 1844., 1844.	Accepted					http://solanaceaesource.org/solanaceae/solanum-schlechtendalianum		FALSE						Solanum schlechtendali	Solanum	Solanum	NO	NO	FALSE	WFO correct, TNRS incomplete
sv Brosimum guianense	changed		Brosimum guianense	Brosimum guianense	FALSE	FALSE	TRUE	TRUE	FALSE	0	FALSE	FALSE	NA	NA	920	1	wfo-0000572409	582693-1	Brosimum guianense	SPECIES	wfo-4000005488	(Aubl.) Huber ex Ducke	Moraceae	Brosimum	guianense				Bol. Mus. Goeldi Hist. Nat. Ethnogr. 7: 172 1913	Accepted			2012-03-23	2012-03-23	http://www.theplantlist.org/tpl1.1/record/kew-2683607		FALSE					check	Brosimum guianense	Brosimum guianense	Brosimum guianense	YES	NO	TRUE	WFO and TNRS match after edit
Swartzia myrtifolia Sm.			Swartzia myrtifolia sm.	Swartzia myrtifolia Sm.	FALSE	FALSE	FALSE	TRUE	TRUE	0	FALSE	FALSE	11	NA	924	1	wfo-0000168827		Swartzia myrtifolia var. elegans	VARIETY	wfo-0000164142	(Schott) Cowan	Fabaceae	Swartzia	myrtifolia	elegans	var.			Accepted			2010-07-14	2010-07-14	http://www.theplantlist.org/tpl1.1/record/ild-15160		FALSE				Accepted		Swartzia myrtifolia Sm.	Swartzia myrtifolia	Swartzia myrtifolia	NO	NO	FALSE	WFO incorrect, but would have been correct if manually removed authority
Tabernaemontana mocquerysii			Tabernaemontana mocquerysii	Tabernaemontana mocquerysii	FALSE	FALSE	TRUE	TRUE	TRUE	0	FALSE	FALSE	1	NA	929	1	wfo-0000319987	82224-1	Tabernaemontana mocquerysi	SPECIES	wfo-4000037395	Aug.DC.	Apocynaceae	Tabernaemontana	mocquerysi				Bull. Herb. Boissier II, 1: 579 1901	Accepted			2012-03-23	2012-03-23	http://www.theplantlist.org/tpl1.1/record/kew-200813		FALSE						Tabernaemontana mocquerysii	Tabernaemontana mocquerysii	Tabernaemontana mocquerysii	NO	NO	FALSE	Correct, spelling variant
TRICHIPTERIS AFF PROCERA	changed	aff.	Trichipteris procera	TRICHIPTERIS AFF. PROCERA	FALSE	FALSE	TRUE	TRUE	FALSE	0	FALSE	FALSE	NA	NA	959	1	wfo-0001112465	17313320-1	Cyathea pungens	SPECIES	wfo-4000010177	(Willd.) Domin	Cyatheaceae	Cyathea	pungens				Pteridophyta 263 1929	Accepted			2012-04-18	2012-04-18	http://www.theplantlist.org/tpl1.1/record/tro-26606665		TRUE	Synonym	wfo-0001112625	Trichipteris procera			TRICHIPTERIS AFF PROCERA	Trichipteris procera	Trichipteris procera	NO	YES	TRUE
UVARIA ROSENBERGII			Uvaria rosenbergii	UVARIA ROSENBERGII	FALSE	FALSE	TRUE	TRUE	TRUE	0	FALSE	FALSE	3	NA	973	1	wfo-0000416202	75908-1	Uvaria rosenbergiana	SPECIES	wfo-4000039910	Scheff.	Annonaceae	Uvaria	rosenbergiana				Ann. Jard. Bot. Buitenzorg 1: 2 1876	Unchecked			2012-03-23	2012-03-23	http://www.theplantlist.org/tpl1.1/record/kew-2447965		FALSE						UVARIA ROSENBERGII	Uvaria	Uvaria	NO	NO	FALSE	WFO correct, TNRS incomplete
ZANTHOZYLON SIMABA CF			Zanthozylon simaba cf	ZANTHOZYLON SIMABA CF	FALSE	FALSE	FALSE	TRUE	TRUE	0	TRUE	TRUE	12	NA	995	1	wfo-0001253526		Xanthoxylon floribundum	SPECIES	wfo-4000040901	Wall.	Rutaceae	Xanthoxylon	floribundum				Pl. Asiat. Rar. 3: , pl. 232 1832	Unchecked			2012-04-18	2012-04-18	http://www.theplantlist.org/tpl1.1/record/tro-50171926		FALSE				smallest ID		ZANTHOZYLON SIMABA CF	Zanthoxylon	Zanthoxylon	NO	NO	FALSE	WFO match with different but also likely genus if cf. edited (and Zanthoxylon invalid in TNRS)
ZINDET ZINDET	changed	indet.	Indet.	Indet.	FALSE	FALSE	TRUE	FALSE	FALSE	0	FALSE	TRUE	NA	NA	996	1			Indet.																		FALSE				no match found		ZINDET ZINDET	No suitable matches found.		NO	NO	TRUE	Correct, not a species to match
ZIZYPHUS M1	changed	genus	Zizyphus	Zizyphus	FALSE	FALSE	TRUE	TRUE	TRUE	0	FALSE	FALSE	1	NA	997	1	wfo-4000041250	30447869-2	Ziziphus	genus	wfo-7000000524	Mill.	Rhamnaceae						Gard. Dict. Abr. (ed. 4) vol. 3. 1754. (28 Jan 1754)	Accepted					http://www.theplantlist.org/1.1/browse/A/Rhamnaceae/Ziziphus/		FALSE						ZIZYPHUS M1	Zizyphus	Zizyphus	NO	NO	FALSE	Correct, spelling variant
[truncated: 2 more columns]
