# Supplementary material for: WorldFlora: An R package for exact and fuzzy matching of plant names against the World Flora Online taxonomic backbone data
Source: Appl Plant Sci. 2020 Sep 25;8(9):e11388. doi: 10.1002/aps3.11388 (PMC7526431; doi:10.1002/aps3.11388)
Supplement: Supplementary file 5 — APPENDIX S5. Scripts and messages obtained during the analysis of the four case studies. [file APS3-8-e11388-s005.txt]

#Kindt-Applications in Plant Sciences 2020 8(9)-Data Supplement S5
#DOI 10.1002/aps3.11388


# Appendix S5. Scripts and messages obtained during the analysis of the four case studies
# To obtain results with the original and complete data sets, see 'Overview' sheet in each appendix
# Note that the messages shown were for the full data set

library(WorldFlora)
library(readxl) # to read in Excel file data

# Declare where the unzipped World Flora Online Taxonomic Backbone data is
# This data is available from <https://tools.bgci.org/global_tree_search.php>
WFO.file.RK <- file.choose()

# Change working directory to the directory where appendices # 1-4 are
getwd()
setwd(choose.dir())
getwd()

# 1. Global Tree Search data set

GTS.file <- "Appendix S1 - SuppInfo.xlsx"
GTS.input <- as.data.frame(read_excel(GTS.file, na="", sheet="GTS.subset"))

GTS.checked1 <- WFO.match(GTS.input, WFO.file=WFO.file.RK, spec.name="Taxon.name", Authorship="Author", counter=10, verbose=TRUE)
GTS.checked1

# Messages given with argument verbose = TRUE
	Loading required namespace: data.table
	Reading WFO data

	Fuzzy matches for  Baphia rosa were:  Anastraphia rosei, Baphia gossweileri, Baphia ovata, Baphia obanensis, Baphia racemosa, Raphia rostrata, Baphia radcliffei, Baphia ovato-acuminata
	Best fuzzy matches for  Baphia rosa were:  Baphia ovata, Baphia racemosa

	Fuzzy matches for  Callianthe sylvatica were:  Calanthe sylvatica, Calanthe sylvatica var. geerinckiana, Calanthe sylvatica var. natalensis, Calanthe sylvatica var. pallidipetala
	Best fuzzy matches for  Callianthe sylvatica were:  Calanthe sylvatica

	Fuzzy matches for  Eugenia tumescens were:  Eugenia intumescens, Eugenia lucescens, Eugenia lutescens, Eugenia pubescens, Eugenia rubescens, Eugenia rufescens, Eugenia tumulescens
	Best fuzzy matches for  Eugenia tumescens were:  Eugenia intumescens, Eugenia lucescens, Eugenia lutescens, Eugenia pubescens, Eugenia rubescens, Eugenia rufescens, Eugenia tumulescens

	Fuzzy matches for  Euodia cuspidata were:  Asplundia cuspidata, Evodia cuspidata
	Best fuzzy matches for  Euodia cuspidata were:  Evodia cuspidata

	Fuzzy matches for  Guatteria moralesii were:  Guatteria moralesi

	Fuzzy matches for  Guettarda glabrescens were:  Guatteria glabrescens

	Fuzzy matches for Monteverdia aquifolium were only found for first term
	Fuzzy matches for  Monteverdia aquifolium were:  Dendrophylax monteverdi, Piper monteverdeanum, Ardisia monteverdeana, Campylocentrum monteverdi, Aeranthes monteverdi, Harrisella monteverdi, Monteverdia buxifolia, Icacorea monteverdeana
	Best fuzzy matches for  Monteverdia aquifolium were:  Monteverdia buxifolia

	Fuzzy matches for Monteverdia clarendonensis were only found for first term
	Fuzzy matches for  Monteverdia clarendonensis were:  Dendrophylax monteverdi, Piper monteverdeanum, Ardisia monteverdeana, Campylocentrum monteverdi, Aeranthes monteverdi, Harrisella monteverdi, Monteverdia buxifolia, Icacorea monteverdeana
	Best fuzzy matches for  Monteverdia clarendonensis were:  Monteverdia buxifolia

	Fuzzy matches for  Myrcia espiritosantensis were:  Casearia espiritosantensis, Dyckia espiritosantensis, Huberia espiritosantensis
	Best fuzzy matches for  Myrcia espiritosantensis were:  Dyckia espiritosantensis

GTS.one <- WFO.one(GTS.checked1, spec.name="Taxon.name", Auth.dist="Auth.dist", counter=10, verbose=T)
GTS.one

# Messages given with argument verbose = TRUE
	Different candidates for original record # 25, including Aldina reticulata
	Found unique best Authorship match case for record # 25

	Different candidates for original record # 76, including Baphia kirkii subsp. ovata
	Found unique non-synonym case for record # 76

	Different candidates for original record # 81, including Bauhinia grandifolia
	Found unique best Authorship match case for record # 81

	Different candidates for original record # 109, including Callicarpa tomentosa
	Found unique best Authorship match case for record # 109

	Different candidates for original record # 212, including Cordia grandis
	Found unique best Authorship match case for record # 212

	Different candidates for original record # 224, including Crataegus ambigua
	Found unique best Authorship match case for record # 224

	Different candidates for original record # 313, including Ehretia tinifolia
	Found unique non-synonym case for record # 313

	Different candidates for original record # 327, including Elizabetha grahamiae
	Found unique best Authorship match case for record # 327

	Different candidates for original record # 361, including Eucalyptus viminalis
	Found unique best Authorship match case for record # 361

	Different candidates for original record # 370, including Syzygium lineatum
	Found unique best Authorship match case for record # 370
	Different candidates for original record # 373, including Syzygium intumescens
	Found unique best Authorship match case for record # 373

	Different candidates for original record # 479, including Humiria crassifolia
	Found unique best Authorship match case for record # 479

	Different candidates for original record # 499, including Ixora cordifolia
	Found unique best Authorship match case for record # 499

	Different candidates for original record # 527, including Litsea ferruginea
	Found unique best Authorship match case for record # 527

	Different candidates for original record # 663, including Omphalea triandra
	Found unique best Authorship match case for record # 663

	Different candidates for original record # 702, including Pavetta holstii
	Found unique best Authorship match case for record # 702

	Different candidates for original record # 725, including Platydesma spathulatum
	Found unique best Authorship match case for record # 725

	Different candidates for original record # 744, including Populus suaveolens
	Found unique best Authorship match case for record # 744

	Different candidates for original record # 755, including Prunus lusitanica
	Found unique best Authorship match case for record # 755

	Different candidates for original record # 776, including Pyrus betulifolia
	Found unique non-synonym case for record # 776

	Different candidates for original record # 833, including Scolopia zeyheri
	Found unique non-synonym case for record # 833
	Different candidates for original record # 835, including Semecarpus obovatus
	Found unique best Authorship match case for record # 835

	Different candidates for original record # 875, including Strychnos ternata
	Found unique best Authorship match case for record # 875
	Different candidates for original record # 876, including Swartzia sumorum
	Found unique best Authorship match case for record # 876

	Different candidates for original record # 882, including Symplocos flavescens
	Found unique best Authorship match case for record # 882
	Different candidates for original record # 883, including Symplocos montana
	Found unique best Authorship match case for record # 883

	Different candidates for original record # 969, including Verbesina oerstediana
	Found unique best Authorship match case for record # 969

	Different candidates for original record # 990, including Xanthostemon pubescens
	Found unique best Authorship match case for record # 990
	Different candidates for original record # 994, including Xylosma intermedia
	Found unique non-synonym case for record # 994


# 2. Commercial Timber Tree Species data set

CTTS.file <- "Appendix S2 - SuppInfo.xlsx"
CTTS.input <- as.data.frame(read_excel(CTTS.file, na="", sheet="Species"))

Comm.checked1 <- WFO.match(CTTS.input, WFO.file=WFO.file.RK, spec.name="Scientific.name.2", counter=10, verbose=T)
Comm.checked1

# Messages given with argument verbose = TRUE
	Fuzzy matches for  Sequoiadendron gigantum were:  Sequoiadendron giganteum, Sequoiadendron giganteum f. pendulum
	Best fuzzy matches for  Sequoiadendron gigantum were:  Sequoiadendron giganteum

	Fuzzy matches for  Pinus englemannii were:  Pinus engelmannii var. blancoi, Pinus engelmannii, Pinus engelmannii subsp. blancoi
	Best fuzzy matches for  Pinus englemannii were:  Pinus engelmannii

	Fuzzy matches for  Dacrycarpus dacrydiodes were:  Dacrycarpus dacrydioides

	Fuzzy matches for  Antrocaryon micraster   were:  Antrocaryon micraster

	Fuzzy matches for  Loxopterygium sagotii   were:  Loxopterygium sagotii

	Fuzzy matches for  Dendropanax arboreus   were:  Dendropanax arboreus

	Fuzzy matches for  Jacaranda mimosifolia   were:  Jacaranda mimosifolia
	Fuzzy matches for  Jacaranda obtusifolia   were:  Jacaranda obtusifolia subsp. rhombifolia, Jacaranda obtusifolia, Jacaranda obtusifolia var. rhombifolia, Jacaranda obtusifolia subsp. obtusifolia
	Best fuzzy matches for  Jacaranda obtusifolia   were:  Jacaranda obtusifolia

	Fuzzy matches for  Cordia platythyrsa   were:  Cordia platythyrsa
	Fuzzy matches for  Canarium indicum   were:  Canarium indicum
	Fuzzy matches for  Canarium littorale   were:  Canarium littorale, Canarium littorale f. pruinosum, Canarium littorale f. purpurascens, Canarium littorale f. rufum, Canarium littorale f. tomentosum
	Best fuzzy matches for  Canarium littorale   were:  Canarium littorale

	Fuzzy matches for  Caryocar villosum   were:  Caryocar villosum, Caryocar villosum var. aesculifolium, Caryocar villosum var. macrophyllum
	Best fuzzy matches for  Caryocar villosum   were:  Caryocar villosum
	Fuzzy matches for  Lophopetalum floribundum   were:  Lophopetalum floribundum

	Fuzzy matches for  Lophopetalum pachyphyllum   were:  Lophopetalum pachyphyllum
	Fuzzy matches for  Lophopetalum pallidum   were:  Lophopetalum pallidum
	Fuzzy matches for  Lophopetalum rigidum   were:  Lophopetalum rigidum

	Fuzzy matches for  Parinari curatellifolia   were:  Parinari curatellifolia, Parinari curatellifolia var. fruticulosa, Parinari curatellifolia subsp. mobola
	Best fuzzy matches for  Parinari curatellifolia   were:  Parinari curatellifolia

	Fuzzy matches for  Terminalia celebica   were:  Terminalia celebica

	Fuzzy matches for  Anisoptera costata   were:  Anisoptera costata

	Fuzzy matches for  Dipterocarpus alatus   were:  Dipterocarpus alatus, Dipterocarpus exalatus
	Best fuzzy matches for  Dipterocarpus alatus   were:  Dipterocarpus alatus

	Fuzzy matches for  Dipterocarpus baudii   were:  Dipterocarpus baudii, Dipterocarpus caudiferus
	Best fuzzy matches for  Dipterocarpus baudii   were:  Dipterocarpus baudii
	Fuzzy matches for  Dipterocarpus kerrii   were:  Dipterocarpus kerrii

	Fuzzy matches for  Dryobalanops sumatrensis   were:  Dryobalanops sumatrensis

	Fuzzy matches for  Shorea ovaIis were:  Shorea ovalifolia, Shorea ovalis
	Best fuzzy matches for  Shorea ovaIis were:  Shorea ovalis

	Fuzzy matches for  Upuna borneensis were:  Unona borneensis, Upuna boreensis
	Best fuzzy matches for  Upuna borneensis were:  Upuna boreensis

	Fuzzy matches for  Endospermum macrophyllum   were:  Endospermum macrophyllum

	Fuzzy matches for  Endospermum moluccanum   were:  Endospermum moluccanum

	Fuzzy matches for  Castanopsis cuspidata   were:  Castanopsis cuspidata, Castanopsis cuspidata f. angustifolia, Castanopsis cuspidata f. aurescens, Castanopsis cuspidata f. awanoi, Castanopsis cuspidata var. carlesii, Castanopsis cuspidata f. latifolia, Castanopsis cuspidata f. ligustrifolia, Castanopsis cuspidata var. longicaudata, Castanopsis cuspidata var. lutchuensis, Castanopsis cuspidata f. pluricarpa, Castanopsis cuspidata f. pusilla, Castanopsis cuspidata f. serratifolia, Castanopsis cuspidata var. sieboldii, Castanopsis cuspidata var. thunbergii, Castanopsis cuspidata f. variegata, Castanopsis cuspidata f. carlesii, Castanopsis cuspidata var. sessilis, Castanopsis cuspidata f. sessilis, Castanopsis cuspidatus f. angustifolia
	Best fuzzy matches for  Castanopsis cuspidata   were:  Castanopsis cuspidata
	Fuzzy matches for  Lithocarpus amygdalifolius   were:  Lithocarpus amygdalifolius, Lithocarpus amygdalifolius var. praecipitorum, Lithocarpus amygdalifolius var. amygdalifolius
	Best fuzzy matches for  Lithocarpus amygdalifolius   were:  Lithocarpus amygdalifolius
	Fuzzy matches for  Lithocarpus cyrtorhyncha   were:  Lithocarpus cyrtorhynchus
	Fuzzy matches for  Lithocarpus daphnoideus   were:  Lithocarpus daphnoideus
	Fuzzy matches for  Lithocarpus henryi   were:  Lithocarpus henryi

	Fuzzy matches for  Lithocarpus solerianus   were:  Lithocarpus solerianus

	Fuzzy matches for  Cratoxylon formosum were:  Cratoxylum formosum, Cratoxylum formosum subsp. pruniflorum, Cratoxylum formosum subsp. formosum
	Best fuzzy matches for  Cratoxylon formosum were:  Cratoxylum formosum
	Fuzzy matches for  Harungana madagascariensis   were:  Harungana madagascariensis

	Fuzzy matches for  Juglans boliviana   were:  Juglans boliviana
	Fuzzy matches for  Juglans jamaicensis   were:  Juglans jamaicensis, Juglans jamaicensis subsp. insularis
	Best fuzzy matches for  Juglans jamaicensis   were:  Juglans jamaicensis

	Fuzzy matches for  Albizia versicolor   were:  Albizia versicolor

	Fuzzy matches for  Baikiaea insignis   were:  Baikiaea insignis subsp. insignis, Baikiaea insignis, Baikiaea insignis subsp. minor
	Best fuzzy matches for  Baikiaea insignis   were:  Baikiaea insignis

	Fuzzy matches for  Centrolobium ochroxylon were:  Centrolobium ochroxylum

	Fuzzy matches for  Cylicodiscus gabunensis   were:  Cylicodiscus gabunensis

	Fuzzy matches for  Dialium cochinchinense   were:  Gnaphalium cochinchinense, Dialium cochinchinense, Homalium cochinchinense
	Best fuzzy matches for  Dialium cochinchinense   were:  Dialium cochinchinense

	Fuzzy matches for  Dialium procerum   were:  Dialium procerum

	Fuzzy matches for  Haematoxylum campechianum   were:  Haematoxylum campechianum, Haematoxylon campechianum
	Best fuzzy matches for  Haematoxylum campechianum   were:  Haematoxylum campechianum

	Fuzzy matches for  Leucaena pulverulenta   were:  Leucaena pulverulenta, Leucaena pulverulenta var. brachycarpa
	Best fuzzy matches for  Leucaena pulverulenta   were:  Leucaena pulverulenta

	Fuzzy matches for  Myroxylon  peruiferum were:  Myroxylon peruiferum

	Fuzzy matches for  Oxystigma buchholzii   were:  Oxystigma buchholzii
	Fuzzy matches for  Oxystigma gilbertii   were:  Oxystigma gilbertii
	Fuzzy matches for  Oxystigma mannii   were:  Oxystigma mannii
	Fuzzy matches for  Peltogyne maranhensis   were:  Peltogyne maranhensis

	Fuzzy matches for  Peltogyne venosa   were:  Peltogyne venosa subsp. densiflora, Peltogyne venosa var. densiflora, Peltogyne venosa subsp. venosa, Peltogyne venosa
	Best fuzzy matches for  Peltogyne venosa   were:  Peltogyne venosa

	Fuzzy matches for  Schizolobium parahyba   were:  Schizolobium parahyba, Schizolobium parahybrum, Schizolobium parahybum, Schizolobium parahyba var. parahyba
	Best fuzzy matches for  Schizolobium parahyba   were:  Schizolobium parahyba

	Fuzzy matches for  Lagerstroemia duppereana were:  Lagerstroemia duperreana

	Fuzzy matches for  Lagerstroemia tomentosa   were:  Lagerstroemia tomentosa, Lagerstroemia tomentosa var. caudata
	Best fuzzy matches for  Lagerstroemia tomentosa   were:  Lagerstroemia tomentosa
	Fuzzy matches for  Magnolia pubescens   were:  Magnolia pubescens
	Fuzzy matches for  Magnolia tsiampacca subsp. Mollis were:  Magnolia tsiampacca subsp. mollis
	Fuzzy matches for  Magnolia tsiampacca   were:  Magnolia tsiampacca, Magnolia tsiampacca var. glaberrima, Magnolia tsiampacca subsp. mollis, Magnolia tsiampacca subsp. tsiampacca
	Best fuzzy matches for  Magnolia tsiampacca   were:  Magnolia tsiampacca

	Fuzzy matches for  Heliocarpus popayanensis   were:  Heliocarpus popayanensis, Heliocarpus popayanensis var. grandifolius, Heliocarpus popayanensis var. trichopoda
	Best fuzzy matches for  Heliocarpus popayanensis   were:  Heliocarpus popayanensis

	Fuzzy matches for  Pentace adenophora   were:  Pentace adenophora

	Fuzzy matches for  Pterospermum canescens   were:  Pterospermum canescens

	Fuzzy matches for  Dysoxylum fraserianum   were:  Dysoxylum fraserianum

	Fuzzy matches for  Antiaris toxicaria   were:  Antiaris toxicaria, Antiaris toxicaria var. africana, Antiaris toxicaria subsp. africana, Antiaris toxicaria subsp. humbertii, Antiaris toxicaria var. macrophylla, Antiaris toxicaria subsp. macrophylla, Antiaris toxicaria subsp. madagascariensis, Antiaris toxicaria var. usambarensis, Antiaris toxicaria var. welwitschii, Antiaris toxicaria subsp. welwitschii, Antiaris toxicaria subsp. toxicaria
	Best fuzzy matches for  Antiaris toxicaria   were:  Antiaris toxicaria

	Fuzzy matches for  Horsfieldia amygdalina   were:  Horsfieldia amygdalina, Horsfieldia amygdalina var. amygdalina
	Best fuzzy matches for  Horsfieldia amygdalina   were:  Horsfieldia amygdalina
	Fuzzy matches for  Horsfieldia brachiata   were:  Horsfieldia brachiata, Horsfieldia brachiata var. laticostata
	Best fuzzy matches for  Horsfieldia brachiata   were:  Horsfieldia brachiata

	Fuzzy matches for  Horsfieldia bracteosa   were:  Horsfieldia bracteosa
	Fuzzy matches for  Horsfieldia flocculosa   were:  Horsfieldia flocculosa
	Fuzzy matches for  Horsfieldia glabra   were:  Horsfieldia glabrescens, Horsfieldia glabra
	Best fuzzy matches for  Horsfieldia glabra   were:  Horsfieldia glabra
	Fuzzy matches for  Horsfieldia lauterbachii   were:  Horsfieldia lauterbachii
	Fuzzy matches for  Horsfieldia pilifera   were:  Horsfieldia pilifera
	Fuzzy matches for  Horsfieldia punctatifolia   were:  Horsfieldia punctatifolia
	Fuzzy matches for  Horsfieldia ralunensis   were:  Horsfieldia ralunensis, Horsfieldia ramuensis
	Best fuzzy matches for  Horsfieldia ralunensis   were:  Horsfieldia ralunensis
	Fuzzy matches for  Horsfieldia spicata   were:  Horsfieldia spicata
	Fuzzy matches for  Horsfieldia sucosa   were:  Horsfieldia sucosa

	Fuzzy matches for  Horsfieldia superba   were:  Horsfieldia superba
	Fuzzy matches for  Horsfieldia trifida   were:  Horsfieldia trifida
	Fuzzy matches for  Myristica gigantea   were:  Myristica gigantea
	Fuzzy matches for  Myristica iners   were:  Myristica iners

	Fuzzy matches for  Myristica lowiana   were:  Myristica lowiana
	Fuzzy matches for  Myristica maxima   were:  Myristica maxima

	Fuzzy matches for  Coula edulis   were:  Coula edulis

	Fuzzy matches for  Rapanea melanophloeos   were:  Rapanea melanophloeos
	Fuzzy matches for  Roupala cordifolia   were:  Roupala cordifolia, Roupala cordifolia var. subintegerrima
	Best fuzzy matches for  Roupala cordifolia   were:  Roupala cordifolia

	Fuzzy matches for  Krugiodendron ferreum   were:  Krugiodendron ferreum, Krugiodendron ferreum f. continentale
	Best fuzzy matches for  Krugiodendron ferreum   were:  Krugiodendron ferreum

	Fuzzy matches for  Balmea stormiae were:  Balmea stormae
	Fuzzy matches for  Exostema caribaeum   were:  Exostema caribaeum var. velutinum, Exostema caribaeum, Exostema caribaeum var. pubescens
	Best fuzzy matches for  Exostema caribaeum   were:  Exostema caribaeum

	Fuzzy matches for  Flindersia ifflaiana   were:  Flindersia ifflaiana

	Fuzzy matches for  Zanthoxylum gilletii   were:  Zanthoxylum gillespieanum, Zanthoxylum gilletii
	Best fuzzy matches for  Zanthoxylum gilletii   were:  Zanthoxylum gilletii

	Fuzzy matches for  Populus canescens were:  Populus Ã—canescens

	Fuzzy matches for  Aesculus glabra   were:  Aesculus glabra, Aesculus glabra var. arguta, Aesculus glabra subsp. arguta, Aesculus glabra var. buckleyi, Aesculus glabra var. leucodermis, Aesculus glabra var. micrantha, Aesculus glabra var. monticola, Aesculus glabra f. pallida, Aesculus glabra var. sargentii, Aesculus glabra f. glabra, Aesculus glabra var. glabra
	Best fuzzy matches for  Aesculus glabra   were:  Aesculus glabra

	Fuzzy matches for  Chrysophyllum beguei   were:  Chrysophyllum beguei

	Fuzzy matches for  Madhuca aspera   were:  Madhuca aspera
	Fuzzy matches for  Madhuca bejaudii   were:  Madhuca bejaudii

	Fuzzy matches for  Madhuca longifolia   were:  Madhuca longifolia, Madhuca longifolia var. latifolia, Madhuca longifolia var. longifolia
	Best fuzzy matches for  Madhuca longifolia   were:  Madhuca longifolia
	Fuzzy matches for  Madhuca neriifolia   were:  Madhuca neriifolia
	Fuzzy matches for  Madhuca pasquieri   were:  Madhuca pasquieri
	Fuzzy matches for  Madhuca philippinensis   were:  Madhuca philippensis, Madhuca philippinensis
	Best fuzzy matches for  Madhuca philippinensis   were:  Madhuca philippinensis
	Fuzzy matches for  Madhuca sericera   were:  Madhuca sericea, Madhuca sericea var. ridleyi
	Best fuzzy matches for  Madhuca sericera   were:  Madhuca sericea

	Fuzzy matches for  Palaquium fidjiense   were:  Palaquium fidjiense
	Fuzzy matches for  Palaquium hornei   were:  Palaquium hornei

	Fuzzy matches for  Phyllostylon  rhamnoides were:  Phyllostylon rhamnoides

	Fuzzy matches for  Cecropia sciadophylla   were:  Cecropia sciadophylla, Cecropia sciadophylla var. decurrens, Cecropia sciadophylla var. guamuesensis, Cecropia sciadophylla var. juranyiana, Cecropia sciadophylla var. pedroa, Cecropia sciadophylla var. subsessilis
	Best fuzzy matches for  Cecropia sciadophylla   were:  Cecropia sciadophylla
	Fuzzy matches for  Erisma calcaratum   were:  Erisma calcaratum

	Fuzzy matches for  Vochysia lehmannii   were:  Vochysia lehmannii

Comm.one <- WFO.one(Comm.checked1, spec.name="Scientific.name.2", counter=10, verbose=T)
Comm.one

# Messages given with argument verbose = TRUE
	Different candidates for original record # 1, including Agathis alba
	Found unique non-synonym case for record # 1

	Different candidates for original record # 24, including Cupressus macrocarpa
	Found unique non-synonym case for record # 24
	Different candidates for original record # 27, including Cupressus torulosa
	Found unique Accepted case for record # 27

	Different candidates for original record # 30, including Juniperus communis
	Found unique non-synonym case for record # 30

	Different candidates for original record # 43, including Abies alba
	Found unique non-synonym case for record # 43
	Different candidates for original record # 44, including Abies amabilis
	Found unique non-synonym case for record # 44
	Different candidates for original record # 48, including Abies grandis
	Found unique non-synonym case for record # 48

	Different candidates for original record # 50, including Abies grandis
	Found unique non-synonym case for record # 50
	Different candidates for original record # 53, including Abies sibirica
	Found unique non-synonym case for record # 53
	Different candidates for original record # 54, including Abies spectabilis
	Found unique non-synonym case for record # 54

	Different candidates for original record # 78, including Pinus mugo
	Found unique non-synonym case for record # 78

	Different candidates for original record # 81, including Pinus engelmannii
	Found unique non-synonym case for record # 81

	Different candidates for original record # 91, including Pinus montezumae
	Found unique non-synonym case for record # 91
	Different candidates for original record # 94, including Picea mariana
	Found unique non-synonym case for record # 94

	Different candidates for original record # 101, including Pinus montezumae
	Found unique non-synonym case for record # 101
	Different candidates for original record # 104, including Pinus resinosa
	Found unique non-synonym case for record # 104
	Different candidates for original record # 105, including Pinus rigida
	Found unique non-synonym case for record # 105
	Different candidates for original record # 109, including Pinus kesiya var. langbianensis
	Found unique non-synonym case for record # 109

	Different candidates for original record # 132, including Cephalotaxus harringtonii
	Found unique non-synonym case for record # 132
	Different candidates for original record # 139, including Scottellia coriacea
	Smallest ID candidates for  139 were:  Scottellia coriacea, Scottellia coriacea
	Selected record with smallest ID for record # 139

	Different candidates for original record # 154, including Buchanania arborescens
	Found unique non-synonym case for record # 154

	Different candidates for original record # 206, including Polyalthia oblongifolia
	Smallest ID candidates for  206 were:  Polyalthia oblongifolia, Polyalthia oblongifolia
	Selected record with smallest ID for record # 206

	Different candidates for original record # 229, including Wrightia arborea
	Found unique non-synonym case for record # 229

	Different candidates for original record # 233, including Ilex aquifolium
	Found unique Accepted case for record # 233

	Different candidates for original record # 270, including Alnus rubra
	Found unique non-synonym case for record # 270
	Different candidates for original record # 273, including Betula pubescens
	Found unique non-synonym case for record # 273
	Different candidates for original record # 278, including Betula pubescens
	Found unique non-synonym case for record # 278

	Different candidates for original record # 322, including Cordia dichotoma
	Found unique non-synonym case for record # 322

	Different candidates for original record # 331, including Cordia sebestena
	Found unique non-synonym case for record # 331

	Different candidates for original record # 360, including Celtis laevigata
	Found unique non-synonym case for record # 360

	Different candidates for original record # 387, including Cercidiphyllum japonicum
	Found unique Accepted case for record # 387

	Different candidates for original record # 391, including Licania macrophylla
	Found unique non-synonym case for record # 391
	Different candidates for original record # 399, including Calophyllum ferrugineum
	Found unique non-synonym case for record # 399

	Different candidates for original record # 418, including Terminalia alata
	Smallest ID candidates for  418 were:  Terminalia alata, Terminalia alata, Terminalia alata
	Selected record with smallest ID for record # 418

	Different candidates for original record # 432, including Terminalia microcarpa
	Smallest ID candidates for  432 were:  Terminalia microcarpa, Terminalia microcarpa, Terminalia microcarpa
	Selected record with smallest ID for record # 432

	Different candidates for original record # 441, including Brachylaena merana
	Found unique non-synonym case for record # 441

	Different candidates for original record # 457, including Dillenia excelsa
	Found unique Accepted case for record # 457

	Different candidates for original record # 479, including Dipterocarpus alatus
	Found unique non-synonym case for record # 479

	Different candidates for original record # 499, including Hopea ferrea
	Smallest ID candidates for  499 were:  Hopea ferrea, Hopea ferrea
	Selected record with smallest ID for record # 499

	Different candidates for original record # 585, including Vatica scaphula
	Smallest ID candidates for  585 were:  Vatica scaphula, Vatica scaphula
	Selected record with smallest ID for record # 585
	Different candidates for original record # 588, including Diospyros crassiflora
	Found unique Accepted case for record # 588

	Different candidates for original record # 595, including Diospyros lotus
	Found unique non-synonym case for record # 595
	Different candidates for original record # 597, including Diospyros melanoxylon
	Found unique non-synonym case for record # 597

	Different candidates for original record # 600, including Diospyros mollis
	Found unique non-synonym case for record # 600
	Different candidates for original record # 606, including Elaeagnus angustifolia
	Found unique non-synonym case for record # 606

	Different candidates for original record # 624, including Falconeria insignis
	Smallest ID candidates for  624 were:  Falconeria insignis, Falconeria insignis
	Selected record with smallest ID for record # 624

	Different candidates for original record # 663, including Castanopsis tribuloides
	Found unique non-synonym case for record # 663
	Different candidates for original record # 667, including Quercus cerris
	Found unique non-synonym case for record # 667

	Different candidates for original record # 670, including Quercus ×hispanica
	Found unique non-synonym case for record # 670
	Different candidates for original record # 675, including Quercus lyrata
	Found unique non-synonym case for record # 675
	Different candidates for original record # 676, including Quercus microphylla
	Found unique non-synonym case for record # 676

	Different candidates for original record # 683, including Quercus coccinea
	Found unique non-synonym case for record # 683
	Different candidates for original record # 686, including Quercus robur
	Found unique non-synonym case for record # 686

	Different candidates for original record # 690, including Quercus bicolor
	Found unique non-synonym case for record # 690

	Different candidates for original record # 714, including Carya alba
	Found unique Accepted case for record # 714
	Different candidates for original record # 715, including Carya aquatica
	Found unique Accepted case for record # 715

	Different candidates for original record # 720, including Carya myristiciformis
	Found unique Accepted case for record # 720

	Different candidates for original record # 732, including Gmelina arborea
	Found unique Accepted case for record # 732

	Different candidates for original record # 741, including Vitex lucens
	Found unique non-synonym case for record # 741

	Different candidates for original record # 757, including Beilschmiedia mannii
	Found unique Accepted case for record # 757

	Different candidates for original record # 762, including Cinnamomum iners
	Found unique non-synonym case for record # 762

	Different candidates for original record # 770, including Litsea ferruginea
	Smallest ID candidates for  770 were:  Litsea ferruginea, Litsea ferruginea
	Selected record with smallest ID for record # 770

	Different candidates for original record # 828, including Afzelia africana
	Found unique non-synonym case for record # 828

	Different candidates for original record # 833, including Afzelia rhomboidea
	Found unique Accepted case for record # 833

	Different candidates for original record # 844, including Albizia saman
	Found unique non-synonym case for record # 844

	Different candidates for original record # 858, including Archidendropsis xanthoxylon
	Found unique Accepted case for record # 858
	Different candidates for original record # 859, including Baikiaea insignis
	Found unique Accepted case for record # 859

	Different candidates for original record # 881, including Caesalpinia ferrea
	Found unique Accepted case for record # 881
	Different candidates for original record # 887, including Castanospermum australe
	Found unique Accepted case for record # 887

	Different candidates for original record # 896, including Colophospermum mopane
	Found unique non-synonym case for record # 896

	Different candidates for original record # 914, including Dalbergia brownei
	Found unique non-synonym case for record # 914

	Different candidates for original record # 937, including Dalbergia retusa
	Found unique non-synonym case for record # 937
	Different candidates for original record # 939, including Dalbergia sissoides
	Found unique non-synonym case for record # 939

	Different candidates for original record # 951, including Dialium guianense
	Found unique non-synonym case for record # 951

	Different candidates for original record # 995, including Guibourtia pellegriniana
	Found unique Accepted case for record # 995

	Different candidates for original record # 1039, including Myrocarpus fastigiatus
	Found unique Accepted case for record # 1039

	Different candidates for original record # 1040, including Myrocarpus frondosus
	Found unique Accepted case for record # 1040

	Different candidates for original record # 1053, including Oxystigma oxyphyllum
	Found unique non-synonym case for record # 1053

	Different candidates for original record # 1083, including Pterocarpus dalbergioides
	Found unique non-synonym case for record # 1083
	Different candidates for original record # 1085, including Pterocarpus indicus
	Found unique Accepted case for record # 1085

	Different candidates for original record # 1106, including Sindora wallichii
	Found unique non-synonym case for record # 1106

	Different candidates for original record # 1110, including Swartzia panacoco
	Found unique Accepted case for record # 1110

	Different candidates for original record # 1130, including Lagerstroemia angustifolia
	Smallest ID candidates for  1130 were:  Lagerstroemia angustifolia, Lagerstroemia angustifolia
	Selected record with smallest ID for record # 1130
	Different candidates for original record # 1133, including Lagerstroemia cochinchinensis
	Smallest ID candidates for  1133 were:  Lagerstroemia cochinchinensis, Lagerstroemia cochinchinensis
	Selected record with smallest ID for record # 1133
	Different candidates for original record # 1135, including Lagerstroemia floribunda
	Smallest ID candidates for  1135 were:  Lagerstroemia floribunda, Lagerstroemia floribunda
	Selected record with smallest ID for record # 1135

	Different candidates for original record # 1142, including Magnolia acuminata
	Found unique non-synonym case for record # 1142

	Different candidates for original record # 1153, including Byrsonima crassifolia
	Found unique non-synonym case for record # 1153
	Different candidates for original record # 1154, including Byrsonima spicata
	Found unique non-synonym case for record # 1154
	Different candidates for original record # 1158, including Bombax ceiba
	Found unique non-synonym case for record # 1158

	Different candidates for original record # 1171, including Durio zibethinus
	Found unique non-synonym case for record # 1171

	Different candidates for original record # 1247, including Cedrela odorata
	Found unique non-synonym case for record # 1247

	Different candidates for original record # 1252, including Dysoxylum alliaceum
	Found unique non-synonym case for record # 1252

	Different candidates for original record # 1268, including Khaya grandifoliola
	Found unique Accepted case for record # 1268

	Different candidates for original record # 1298, including Artocarpus rigidus
	Found unique non-synonym case for record # 1298

	Different candidates for original record # 1318, including Ficus obliqua
	Found unique non-synonym case for record # 1318

	Different candidates for original record # 1356, including Myristica elliptica
	Smallest ID candidates for  1356 were:  Myristica elliptica, Myristica elliptica
	Selected record with smallest ID for record # 1356

	Different candidates for original record # 1396, including Eucalyptus grandis
	Found unique Accepted case for record # 1396
	Different candidates for original record # 1397, including Eucalyptus elata
	Found unique non-synonym case for record # 1397

	Different candidates for original record # 1402, including Eucalyptus obliqua
	Found unique non-synonym case for record # 1402

	Different candidates for original record # 1494, including Crataegus azarolus
	Found unique Accepted case for record # 1494
	Different candidates for original record # 1495, including Crataegus microphylla
	Found unique non-synonym case for record # 1495
	Different candidates for original record # 1497, including Crataegus monogyna
	Found unique Accepted case for record # 1497
	Different candidates for original record # 1498, including Crataegus pinnatifida
	Found unique Accepted case for record # 1498
	Different candidates for original record # 1499, including Malus domestica
	Found unique Accepted case for record # 1499

	Different candidates for original record # 1500, including Malus pumila
	Found unique Accepted case for record # 1500
	Different candidates for original record # 1503, including Prunus avium
	Found unique Accepted case for record # 1503
	Different candidates for original record # 1504, including Prunus serotina
	Found unique non-synonym case for record # 1504
	Different candidates for original record # 1506, including Pyrus communis
	Found unique Accepted case for record # 1506
	Different candidates for original record # 1507, including Sorbus aria
	Found unique Accepted case for record # 1507
	Different candidates for original record # 1508, including Sorbus aucuparia
	Found unique non-synonym case for record # 1508
	Different candidates for original record # 1509, including Sorbus intermedia
	Found unique Accepted case for record # 1509

	Different candidates for original record # 1510, including Sorbus torminalis
	Found unique Accepted case for record # 1510

	Different candidates for original record # 1551, including Homalium foetidum
	Smallest ID candidates for  1551 were:  Homalium foetidum, Homalium foetidum
	Selected record with smallest ID for record # 1551

	Different candidates for original record # 1568, including Salix cinerea
	Found unique non-synonym case for record # 1568

	Different candidates for original record # 1575, including Salix ×fragilis
	Found unique non-synonym case for record # 1575

	Different candidates for original record # 1580, including Acer palmatum
	Found unique non-synonym case for record # 1580

	Different candidates for original record # 1635, including Manilkara huberi
	Found unique non-synonym case for record # 1635

	Different candidates for original record # 1643, including Manilkara kauki
	Found unique non-synonym case for record # 1643

	Different candidates for original record # 1652, including Palaquium obovatum
	Found unique non-synonym case for record # 1652

	Different candidates for original record # 1661, including Payena lucida
	Found unique non-synonym case for record # 1661

	Different candidates for original record # 1672, including Tieghemella heckelii
	Found unique Accepted case for record # 1672

	Different candidates for original record # 1685, including Schima wallichii
	Found unique Accepted case for record # 1685
	Different candidates for original record # 1686, including Aquilaria sinensis
	Found unique non-synonym case for record # 1686

	Different candidates for original record # 1695, including Ulmus glabra
	Smallest ID candidates for  1695 were:  Planera aquatica, Ulmus glabra
	Selected record with smallest ID for record # 1695
	Different candidates for original record # 1697, including Ulmus glabra
	Found unique non-synonym case for record # 1697

	Different candidates for original record # 1701, including Ulmus pumila
	Found unique Accepted case for record # 1701
	Different candidates for original record # 1704, including Zelkova serrata
	Found unique Accepted case for record # 1704
	Different candidates for original record # 1705, including Cecropia peltata
	Found unique non-synonym case for record # 1705
	
# 3. Wagner data set

Wagner.file <- "Appendix S3 - SuppInfo.xlsx"
Wagner.input <- as.data.frame(read_excel(Wagner.file, na="", sheet="Taxa"))

Wagner.checked1 <- WFO.match(Wagner.input, WFO.file=WFO.file.RK, spec.name="Taxon.submit", Fuzzy.max=2500, counter=10, verbose=T)
Wagner.checked1

# Messages given with argument verbose = TRUE

	Fuzzy matches for  Aceracea were:  Angiopteris ceracea, Neodypsis ceracea, Balania ceracea, Balanophora ceracea, Fuchsia ceracea, Templetonia ceracea, Heliamphora ceracea, Wahlenbergia ceracea, Dypsis ceracea, Eucalyptus ceracea, Amblyanthe ceracea, Jamesonia ceracea, Acoraceae, Calyceraceae
	Best fuzzy matches for  Aceracea were:  Acoraceae
	Fuzzy matches for  Acoracea were:  Millina chicoracea, Dalbergia stercoracea, Vitis stercoracea, Acoraceae
	Best fuzzy matches for  Acoracea were:  Acoraceae
	Fuzzy matches for  Alismatacea were:  Alisma acanthocarpum, Alismataceae, Alismatales
	Best fuzzy matches for  Alismatacea were:  Alismataceae
	Too many (301) fuzzy matches for Aristolochiacea, including Aristolochia hansenii
	Fuzzy matches for  Asteracea were:  Asteracantha auriculata, Asteracantha lindaviana, Asteracantha longifolia, Asteracantha macracantha, Stuckenia zosteracea, Circaeasteraceae, Asteraceae, Zosteraceae
	Best fuzzy matches for  Asteracea were:  Asteraceae
	Fuzzy matches for  Berberidacea were:  Oxycoca berberidacea, Gymnosporia berberidacea, Berberidaceae
	Best fuzzy matches for  Berberidacea were:  Berberidaceae
	Fuzzy matches for  Boraginacea were:  Boraginaceae, Boraginales
	Best fuzzy matches for  Boraginacea were:  Boraginaceae
	Fuzzy matches for  Canellacea were:  Philonotis dicranellacea, Bartramia dicranellacea, Blindia dicranellacea, Canellaceae
	Best fuzzy matches for  Canellacea were:  Canellaceae
	Fuzzy matches for  Chrysobalanacea were:  Chrysobalanaceae, Chrysobalanales
	Best fuzzy matches for  Chrysobalanacea were:  Chrysobalanaceae
	Reached record # 10
	Fuzzy matches for  Dilleniacea were:  Anomanthodia dilleniacea, Randia dilleniacea, Dillenia alata, Dillenia alata var. macrophylla, Dillenia albertisiana, Dillenia albiflos, Dillenia andamanica, Dillenia andreana, Dillenia apetala, Dillenia artocarpifolia, Dillenia augusta, Dillenia aurea, Dillenia aurea var. blumei, Dillenia aurea var. harmandii, Dillenia aurea var. kurzii, Dillenia aurea var. trichocarpella, Dillenia auriculata, Dillenia baillonii, Dillenia calothyrsa, Dillenia castaneifolia, Dillenia catmon, Dillenia cauliflora, Dillenia celebica, Dillenia crassisepala, Dillenia elata, Dillenia elliptica, Dillenia elmeri, Dillenia elongata, Dillenia excelsa, Dillenia excelsa var. borneensis, Dillenia excelsa var. pubescens, Dillenia excelsa var. tomentella, Dillenia eximia, Dillenia fagifolia, Dillenia hainanensis, Dillenia harmandii, Dillenia macdonaldii, Dillenia macrophylla, Dillenia madagascariensis, Dillenia magnoliifolia, Dillenia mansonii, Dillenia marsupialis, Dillenia mattadensis, Dillenia nalagi, Dillenia papuana, Dillenia papyracea, Dillenia parkinsonii, Dillenia parviflora, Dillenia parviflora var. kerrii, Dillenia parvifolia, Dillenia pauciflora, Dillenia salomonensis, Dillenia talaudensis, Aidia dilleniacea, Dillenia madagascariensis f. typica, Dillenia castanifolia, Dilleniaceae, Dilleniales
	Best fuzzy matches for  Dilleniacea were:  Dilleniaceae
	Fuzzy matches for  Eriocaulacea were:  Eriocaulaceae, Eriocaulales
	Best fuzzy matches for  Eriocaulacea were:  Eriocaulaceae
	Fuzzy matches for  Fagacea were:  Asparagaceae, Fagaceae, Haloragaceae, Fabaceae, Nothofagaceae, Saxifragaceae
	Best fuzzy matches for  Fagacea were:  Fagaceae
	Fuzzy matches for  Goodeniacea were:  Symplocos goodeniacea, Scaevola goodeniacea, Goodenia hartiana, Goodenia jaurdiensis, Goodenia salina, Catospermum goodeniacea, Goodenia acuminata, Goodenia affinis, Goodenia aillya, Goodenia albida, Goodenia albiflora, Goodenia amplexans, Goodenia amplexans var. angustifolia, Goodenia amplexans var. parvifolia, Goodenia anfracta, Goodenia angustifolia, Goodenia appendiculata, Goodenia arachnoidea, Goodenia arenicola, Goodenia argentea, Goodenia argillacea, Goodenia armeriifolia, Goodenia armitiana, Goodenia armitiana var. multicaulis, Goodenia armstrongiana, Goodenia arthrotricha, Goodenia atriplexifolia, Goodenia auriculata, Goodenia azurea, Goodenia barbata, Goodenia barilletii, Goodenia basedowii, Goodenia caerulea, Goodenia calcarata, Goodenia calendulacea, Goodenia calogynoides, Goodenia cambodiana, Goodenia campestris, Goodenia centralis, Goodenia chambersii, Goodenia claytoniacea, Goodenia cyanea, Goodenia eatoniana, Goodenia elaiosoma, Goodenia elderi, Goodenia elongata, Goodenia erecta, Goodenia eremophila, Goodenia exigua, Goodenia expansa, Goodenia fascicularis, Goodenia fasciculata, Goodenia faucium, Goodenia goodeniacea, Goodenia halophila, Goodenia hassallii, Goodenia havilandii, Goodenia havilandii var. pauperata, Goodenia heatheriana, Goodenia janamba, Goodenia kakadu, Goodenia katabudjar, Goodenia laevigata, Goodenia laevis, Goodenia lamprosperma, Goodenia lanata, Goodenia lancifolia, Goodenia larupinta, Goodenia lasiophylla, Goodenia macbarronii, Goodenia macmillanii, Goodenia macrophylla, Goodenia macroplectra, Goodenia maideniana, Goodenia malvina, Goodenia marginata, Goodenia nana, Goodenia pallida, Goodenia paludicola, Goodenia paniculata, Goodenia pascua, Goodenia peacockiana, Goodenia racemosa, Goodenia radicans, Goodenia ramelii, Goodenia ramosissima, Goodenia saccata, Goodenia salmoniana, Goodenia taylori, Goodenia varia, Goodenia watsonii, Goodenia xanthosperma, Goodenia xanthotricha, Goodenia ramossima, Goodeniaceae
	Best fuzzy matches for  Goodeniacea were:  Goodeniaceae
	Fuzzy matches for  Gunneracea were:  Gunnera eastwoodiae, Gunneraceae
	Best fuzzy matches for  Gunneracea were:  Gunneraceae
	Fuzzy matches for  Hydrangeacea were:  Hydrangea acuta, Hydrangea alba, Hydrangea alternifolia, Hydrangea amagiana, Hydrangea amplifolia, Hydrangea angulata, Hydrangea asterolasia, Hydrangea azisai, Hydrangea canescens, Hydrangea cyanea, Hydrangea cyanoclada, Hydrangea fargesii, Hydrangea japonica, Hydrangea laevigata, Hydrangea macrocephala, Hydrangea macrophylla, Hydrangea mandshurica, Hydrangea taiwaniana, Hydrangea warszewiczii, Hydrangea arborescens, Hydrangea radiata, Hydrangea antioquiensis, Hydrangea caucana, Hydrangea ecuadorensis, Hydrangea mathewsii, Hydrangea tarapotensis, Hydrangea arborescens subsp. discolor, Hydrangea arborescens subsp. radiata, Hydrangea paniculata, Hydrangea panamensis, Hydrangea arborescens f. sterilis, Hydrangea arborescens var. deamii, Hydrangea arborescens f. acarpa, Hydrangea arborescens var. arborescens, Hydrangea arborescens f. arborescens, Hydrangea arborescens subsp. arborescens, Hydrangea macrophylla subsp. serrata, Hydrangea kawagoeana, Hydrangea yayeyamensis, Hydrangea anomala, Hydrangea anomala subsp. petiolaris, Hydrangea altissima, Hydrangea bangii, Hydrangea angustipetala, Hydrangea angustifolia, Hydrangea angustisepala, Hydrangea angustipetala var. major, Hydrangea mangshanensis, Hydrangea davidii, Hydrangea arbostiana, Hydrangea davidii var. arbostiana, Hydrangea macrosepala, Hydrangea angustipetala var. subumbellata, Hydrangea candida, Hydrangea caudatifolia, Hydrangea taronensis, Hydrangea macrophylla f. otaksa, Hydrangea macrophylla f. hortensia, Hydrangea macrophylla var. otaksa, Hydrangea macrophylla var. normalis, Hydrangea macrophylla f. normalis, Hydrangea hamienkii, Hydrangea sachalinensis, Hydrangea xanthoneura, Hydrangea xanthoneura var. glabrescens, Hydrangea xanthoneura var. wilsonii, Hydrangea sargentiana, Hydrangea aspera, Hydrangea aspera var. velutina, Hydrangea aspera var. scabra, Hydrangea aspera var. macrophylla, Hydrangea aspera var. sinica, Hydrangea aspera var. angustifolia, Hydrangea mandarinorum, Hydrangea aspera var. strigosior, Hydrangea kawakamii, Hydrangea japonica f. hortensia, Hydrangea macrophylla var. macrophylla, Hydrangea xanthoneura var. xanthoneura, Hydrangea xanthoneura var. setchuenensis, Hydrangea macrocarpa, Hydrangea coacta, Hydrangea anomala var. sericea, Hydrangea kamienskii, Hydrangea xanthoneura var. lancifolia, Hydrangea xanthoneura var. sikangensis, Hydrangea aspera f. emasculata, Hydrangea aspera var. longipes, Hydrangea maximowiczii, Hydrangea arborescens var. sterilis, Hydrangea macrophylla subsp. chungii, Hydrangea macrophylla subsp. stylosa, Hydrangea aspera subsp. strigosa, Hydrangea aspera subsp. robusta, Hydrangea arborescens var. australis, Hydrangea ashei, Hydrangea acuminata, Hydrangea taquetti, Hydrangea arborescens var. kanawhana, Hydrangea maritima, Hydrangea cyanema, Hydrangeaceae
	Best fuzzy matches for  Hydrangeacea were:  Hydrangeaceae
	Fuzzy matches for  Icacinacea were:  Icacinaceae
	Fuzzy matches for  Juglandacea were:  Xyris glandacea, Juglandicarya integrifoliolata, Juglandaceae, Juglandales
	Best fuzzy matches for  Juglandacea were:  Juglandaceae
	Fuzzy matches for  Lauracea were:  Planchonella lauracea, Pouteria lauracea, Psychotria lauracea, Xantolis lauracea, Ardisia lauracea, Grumilea lauracea, Lauraceae
	Best fuzzy matches for  Lauracea were:  Lauraceae
	Fuzzy matches for  Loranthacea were:  Stillingia loranthacea, Clusia loranthacea, Clusia loranthacea f. heliophoba, Secretania loranthacea, Gymnostillingia loranthacea, Amaranthaceae, Apodanthaceae, Chloranthaceae, Doryanthaceae, Ixonanthaceae, Loranthaceae
	Best fuzzy matches for  Loranthacea were:  Loranthaceae
	Reached record # 20
	Fuzzy matches for  Lythracea were:  Lythraceae
	Fuzzy matches for  Malpighiacea were:  Argythamnia malpighiacea, Rudgea malpighiacea, Malpighia laurifolia, Malpighia japurensis, Malpighia mayana, Malpighia malifolia, Malpighia paniculata, Malpighia pallida, Malpighia saccharina, Malpighia argentea, Malpighia acutifolia, Malpighia angustifolia, Malpighia ambigua, Malpighia alternifolia, Malpighia armeniaca, Malpighia fasciculata, Malpighia emarginata, Malpighia elliptica, Malpighia elegans, Malpighia faginea, Malpighia baracoensis, Malpighia caucanthus, Malpighia bannisterioides, Malpighia dasycarpa, Malpighia crassifolia, Draba malpighiacea, Ditaxis malpighiacea, Malpighia galeottiana, Malpighia maritima, Malpighia albiflora, Malpighia fallax, Malpighia lanceolata, Malpighia pallens, Malpighia edulis, Malpighia albiflora subsp. antillana, Malpighia salicifolia, Malpighia macrophylla, Malpighia parvifolia, Malpighia davilae, Malpighia watsonii, Malpighia cauliflora, Malpighia martinicensis, Malpighia harrisii, Malpighia adamsii, Malpighia macracantha, Malpighia aquifolia, Malpighia acunana, Malpighia macrocarpa, Malpighia laevigata, Malpighia nayaritensis, Malpighia emiliae, Malpighia raunkiaeri, Malpighia latifolia, Malpighia lancifolia, Malpighia maxima, Malpighia samanensis, Malpighia pallidior, Malpighia azucarensis, Malpighia racemosa, Malpighia racemiflora, Malpighia ekmanii, Malpighia caribaea, Malpighia manacensis, Malpighia articulata, Malpighia palenquensis, Malpighia jaguensis, Malpighia avilensis, Malpighia pasorealensis, Malpighia martiana, Malpighia aurea, Malpighia arborescens, Malpighia haitiensis, Malpighia erinacea, Malpighia bahamensis, Malpighia capitis-crucis, Malpighia atlantica, Malpighia epedunculata, Malpighia cajalbanensis, Malpighia habanensis, Malpighia apiculata, Malpighia altissima, Malpighia oaxacana, Malpighia angustifolia var. oblongata, Malpighia angustifolia var. linearis, Malpighia martinicensis var. jamaicensis, Malpighia campechiensis, Malpighia martinicensis var. jussieuana, Malpighia variifolia, Malpighia canescens, Malpighiaceae, Malpighiales
	Best fuzzy matches for  Malpighiacea were:  Malpighiaceae
	Fuzzy matches for  Musacea were:  Calathea bambusacea, Curcuma musacea, Elettaria musacea, Hitchenia musacea, Hymenocharis bambusacea, Ischnosiphon bambusacea, Maranta bambusacea, Dianella caerulea var. bambusacea, Metteniusaceae, Musaceae
	Best fuzzy matches for  Musacea were:  Musaceae
	Fuzzy matches for  Nymphaeacea were:  Nymphaea amazonum, Nymphaea alborosea, Nymphaea alba, Nymphaea affinis, Nymphaea aegyptiaca, Nymphaea ampla, Nymphaea lasiophylla, Nymphaea maximiliani, Nymphaea malabarica, Nymphaea magnifica, Nymphaea maculata, Nymphaea macrosperma, Nymphaea raja, Nymphaea radiata, Nymphaea sagittariifolia, Nymphaea sansibariensis, Nymphaea pauciradiata, Nymphaea passiflora, Nymphaea parviflora, Nymphaea japono-koreana, Nymphaea acutidens, Nymphaea abbreviata, Nymphaea hastifolia, Nymphaea hastata, Nymphaea gardneriana, Nymphaea japonica, Nymphaea jamesoniana, Nymphaea elleniae, Nymphaea edulis, Nymphaea erici-rosenii, Nymphaea engleri, Nymphaea exumbonata, Nymphaea esquirolii, Nymphaea esculenta, Nymphaea erythrocarpa, Nymphaea candida, Nymphaea calophylla, Nymphaea calliantha, Nymphaea casparyi, Nymphaea cyanea, Nymphaea ×aurora, Nymphaea atrans, Nymphaea arifolia, Nymphaea ×andreana, Nymphaea cahlara, Nymphaea baumii, Nymphaea caerulea, Nymphaea cachemiriana, Nymphaea bashiniana, Nymphaea basniniana, Nymphaea alexii, Nymphaea carpentariae, Nymphaea alba var. semiaperta, Nymphaea alba subsp. minoriflora, Nymphaea alba var. kashmiriana, Nymphaea candida var. minor, Nymphaea alba var. rubra, Nymphaea vaporalis, Nymphaea jacobsii, Nymphaea daubeniana, Nymphaea emirnensis, Nymphaea elegans, Nymphaea madagascariensis, Nymphaea capensis, Nymphaea capensis var. capensis, Nymphaea sagittifolia, Nymphaea chartacea, Nymphaea advena, Nymphaea macrophylla, Nymphaea amazonum var. amazonum, Nymphaea albo-viridis, Nymphaea amazonum f. goudotiana, Nymphaea amazonum var. goudotiana, Nymphaea candolleana, Nymphaea edgeworthii, Nymphaea amazonum subsp. amazonum, Nymphaea americana, Nymphaea advena subsp. macrophylla, Nymphaea ampla var. plumieri, Nymphaea acutiloba, Nymphaea crassifolia, Nymphaea advena subsp. erythraea, Nymphaea alba var. alba, Nymphaea variegata, Nymphaea advena var. variegata, Nymphaea sagittata, Nymphaea kalmiana, Nymphaea zanzibarensis, Nymphaea caerulea subsp. zanzibarensis, Nymphaea ampla var. pulchella, Nymphaea ampla var. speciosa, Nymphaea parkeriana, Cryphaeaceae, Nymphaeaceae, Nymphaeales
	Best fuzzy matches for  Nymphaeacea were:  Nymphaeaceae
	Fuzzy matches for  Onagracea were:  Onagraceae
	Fuzzy matches for  Orchidacea were:  Duparquetia orchidacea, Gilia congesta var. orchidacea, Gilia spicata var. orchidacea, Habenaria cynosorchidacea, Ipomopsis spicata subsp. orchidacea, Ipomopsis spicata var. orchidacea, Orchidaceae
	Best fuzzy matches for  Orchidacea were:  Orchidaceae
	Fuzzy matches for  Papaveracea were:  Papaver caudatifolium, Papaver cayeuxii, Papaver cereale, Papaver chakassicum, Papaver clavatum, Papaver changaicum, Papaver cassandrinum, Papaver caespitosum, Papaver calcareum, Papaver californicum, Papaver cambricum, Papaver carmeli, Papaver clavigerum, Paeonia ×papaveracea, Paeonia ×suffruticosa var. papaveracea, Paeonia ×moutan var. papaveracea, Papaver canescens, Papaver caucasicum, Paeonia suffruticosa var. papaveracea, Paeonia papaveracea, Paeonia moutan var. papaveracea, Papaver crassifolium, Paeonia arborea var. papaveracea, Papaver caucasicum var. microstigmum, Papaveraceae, Papaverales
	Best fuzzy matches for  Papaveracea were:  Papaveraceae
	Too many (338) fuzzy matches for Passifloracea, including Passiflora cearaensis
	Fuzzy matches for  Piperacea were:  Piper ceanothifolium, Piperaceae
	Best fuzzy matches for  Piperacea were:  Piperaceae
	Reached record # 30
	Fuzzy matches for  Poacea were:  Jurinea poacea, Placea davidii, Placea pratensis, Placea amoena, Placea arzae, Placea germainii, Placea grandiflora, Placea lutea, Placea ornata, Placea germainii subsp. arzae, Placea germainii subsp. cantillanica, Placea germainii subsp. lutea, Placea germainii subsp. nivea, Phippsia poacea, Poa eatonii, Puccinellia poacea, Placea, Aizoaceae, Ginkgoaceae, Makinoaceae, Poaceae, Francoaceae
	Best fuzzy matches for  Poacea were:  Placea, Poaceae
	Fuzzy matches for  Proteacea were:  Proteaceae, Microteaceae
	Best fuzzy matches for  Proteacea were:  Proteaceae
	Fuzzy matches for  Ranunculacea were:  Krapfia ranunculacea, Pozoa ranunculacea, Azorella ranunculacea, Dichopetalum ranunculaceum, Dichopetalum ranunculaceum var. tasmanica, Dichosciadium ranunculaceum, Dichosciadium ranunculaceum var. tasmanicum, Ellisia ranunculacea, Phacelia ranunculacea, Sidalcea ranunculacea, Ranunculaceae, Ranunculales
	Best fuzzy matches for  Ranunculacea were:  Ranunculaceae
	Fuzzy matches for  Rapateacea were:  Rapateaceae
	Fuzzy matches for  Resedacea were:  Resedaceae
	Fuzzy matches for  Rhamnacea were:  Myrothamnaceae, Rhamnaceae
	Best fuzzy matches for  Rhamnacea were:  Rhamnaceae
	Fuzzy matches for  Sabiacea were:  Sabicea acuminata, Sabicea acutissima, Sabicea adamsii, Sabicea affinis, Sabicea africana, Sabicea amazonensis, Sabicea ambigua, Sabicea amomii, Sabicea angolensis, Sabicea angustifolia, Sabicea arachnoidea, Sabicea arborea, Sabicea aristeguietae, Sabicea aspera, Sabicea aspera var. glabrescens, Sabicea aspera var. latifolia, Sabicea aspera var. scandens, Sabicea aspera var. velutina, Sabicea asperula, Sabicea aurea, Sabicea bariensis, Sabicea barteri, Sabicea batesii, Sabicea bequaertii, Sabicea bicarpellata, Sabicea bigerrica, Sabicea boliviensis, Sabicea brachiata, Sabicea brachycalyx, Sabicea bracteolata, Sabicea brasiliensis, Sabicea brevipes, Sabicea brunnea, Sabicea burchellii, Sabicea calophylla, Sabicea calycina, Sabicea calycina var. hirsutiflora, Sabicea cameroonensis, Sabicea caminata, Sabicea camporum, Sabicea cana, Sabicea capitellata, Sabicea capitellata var. insularis, Sabicea carbunica, Sabicea cauliflora, Sabicea cinerea, Sabicea colombiana, Sabicea composita, Sabicea congensis, Sabicea cordata, Sabicea costaricensis, Sabicea crinita, Sabicea cruciata, Sabicea cuneata, Sabicea dewevrei, Sabicea dewevrei var. glabra, Sabicea dewevrei var. latifolia, Sabicea dewildemaniana, Sabicea dinklagei, Sabicea discolor, Sabicea diversifolia, Sabicea domingensis, Sabicea dubia, Sabicea duparquetiana, Sabicea duparquetiana var. impexella, Sabicea duparquetiana var. robbianella, Sabicea edulis, Sabicea efulenensis, Sabicea elliptica, Sabicea entebbensis, Sabicea erecta, Sabicea eriantha, Sabicea exellii, Sabicea ferruginea, Sabicea ferruginea var. lasiocalyx, Sabicea flagenioides, Sabicea flavida, Sabicea floribunda, Sabicea floribunda var. paucinervis, Sabicea fulva, Sabicea fulva var. clipeolaria, Sabicea fulvovenosa, Sabicea gabonica, Sabicea geantha, Sabicea geophiloides, Sabicea gigantea, Sabicea gigantostipula, Sabicea gilletii, Sabicea glabrescens, Sabicea glabrescens var. oblongifolia, Sabicea globifera, Sabicea glomerata, Sabicea goossensii, Sabicea gracilis, Sabicea grandifolia, Sabicea grisea, Sabicea guianensis, Sabicea harleyae, Sabicea henningsiana, Sabicea hierniana, Sabicea hirsuta, Sabicea hirsuta var. adpressa, Sabicea hirsuta var. sellowii, Sabicea hirta, Sabicea homblei, Sabicea humilis, Sabicea humilis var. lanceolata, Sabicea ingrata, Sabicea ingrata var. ingrata, Sabicea insularis, Sabicea johnstonii, Sabicea klugii, Sabicea kolbeana, Sabicea lanata, Sabicea lanuginosa, Sabicea lasiocalyx, Sabicea laurentii, Sabicea laurentii var. velutina, Sabicea laxa, Sabicea leucocarpa, Sabicea leucotricha, Sabicea liberica, Sabicea liesneri, Sabicea linderi, Sabicea lindmaniana, Sabicea longipetiolata, Sabicea loxothyrsus, Sabicea macrophylla, Sabicea marojejyensis, Sabicea mattogrossensis, Sabicea medusula, Sabicea mexicana, Sabicea mildbraedii, Sabicea mildbraedii var. glabrescens, Sabicea mollis, Sabicea mollissima, Sabicea moorei, Sabicea moralesii, Sabicea morillorum, Sabicea mortehanii, Sabicea multibracteata, Sabicea najatrix, Sabicea neglecta, Sabicea nobilis, Sabicea novogranatensis, Sabicea oblongifolia, Sabicea orientalis, Sabicea panamensis, Sabicea pannosa, Sabicea paraensis, Sabicea parva, Sabicea parviflora, Sabicea pearcei, Sabicea pedicellata, Sabicea perrottetii, Sabicea pilosa, Sabicea pseudocapitellata, Sabicea pumila, Sabicea purpurea, Sabicea pyramidalis, Sabicea reflexa, Sabicea robbii, Sabicea romboutsii, Sabicea rosea, Sabicea rufa, Sabicea sastrei, Sabicea schaeferi, Sabicea schumanniana, Sabicea segregata, Sabicea setiloba, Sabicea setosa, Sabicea seua, Sabicea smithii, Sabicea solitaria, Sabicea speciosa, Sabicea speciosissima, Sabicea stellaris, Sabicea stenantha, Sabicea stipularioides, Sabicea subinvolucrata, Sabicea surinamensis, Sabicea talbotii, Sabicea tchapensis, Sabicea tchapensis var. glabrescens, Sabicea thomensis, Sabicea thyrsiflora, Sabicea tillettii, Sabicea tomentosa, Sabicea trailii, Sabicea trianae, Sabicea trichochlamys, Sabicea triflora, Sabicea trigemina, Sabicea trinitensis, Sabicea umbellata, Sabicea umbellata var. paraensis, Sabicea umbrosa, Sabicea urbaniana, Sabicea urceolata, Sabicea velutina, Sabicea velutina var. oblongifolia, Sabicea velutina subsp. velutina, Sabicea venezuelensis, Sabicea venosa, Sabicea venosa var. anomala, Sabicea venosa var. villosa, Sabicea verticillata, Sabicea villosa, Sabicea villosa var. adpressa, Sabicea villosa var. sellowii, Sabicea vogelii, Sabicea xanthotricha, Sabicea chocoana, Sabicea ingrata var. insularis, Sabicea aspera var. rotundifolia, Sabicea gracilis var. gracilis, Sabicea aurifodinae, Sabicea proselyta, Sabicea sanguinosa, Sabicea sthenula, Sabicea apocynacea, Sabicea becquetii, Sabicea discolor var. laxothrysa, Sabicea laurentii var. angustifolia, Sabicea ceylanica, Sabicea chiapensis, Sabicea tayloriae, Sabicea cana var. pedunculata, Sabicea bullata, Sabicea stipularis, Sabicea villosa var. villosa, Sabicea dewevrei var. dewevrei, Sabicea setta, Sabicea, Sabiaceae
	Best fuzzy matches for  Sabiacea were:  Sabicea, Sabiaceae
	Too many (555) fuzzy matches for Saxifragacea, including Saxifraga nayarii
	Fuzzy matches for  Solanacea were:  Poissonia solanacea, Peltanthera solanacea, Vallaris solanacea, Passiflora chrysophylla f. solanacea, Anguillaria solanacea, Ardisia solanacea, Ardisia solanacea var. elata, Bladhia solanacea, Colubrina solanacea, Halgania solanacea, Cyanea solanacea, Cyanea solanacea var. quercifolia, Delissea solanacea, Cieca solanacea, Aquartia solanacea, Atropa solanacea, Bassovia solanacea, Bassovia solanacea var. glabrescens, Bassovia solanacea var. solanacea, Dierbachia solanacea, Dunalia solanacea, Physalis solanacea, Saracha solanacea, Sicklera solanacea, Witheringia solanacea, Witheringia solanacea var. silvigaudens, Witheringia solanacea var. solanacea, Burtonia solanacea, Icacorea solanacea, Stigmatococca solanacea, Cicca solanacea, Thomasia solanaceae, Astrochlaena solanacea, Solanaceae
	Best fuzzy matches for  Solanacea were:  Solanaceae
	Reached record # 40
	Fuzzy matches for  Stemonacea were:  Stemonacanthus formosus, Stemonacanthus fulgidus, Stemonacanthus hirsutus, Stemonacanthus humboldtianus, Stemonacanthus macrophyllus, Stemonacanthus angustior, Stemonacanthus salviifolius, Stemonacanthus sellowianus, Stemonacanthus thyrsacanthoides, Stemonacanthus multiflorus, Stemonacanthus euanthus, Stemonacanthus coccineus, Stemonacanthus willdenovianus, Stemonacanthus lorentzianus, Stemonacanthus pearcei, Stemonacanthus radicans, Stemonacanthus, Gyrostemonaceae, Mitrastemonaceae, Stemonaceae
	Best fuzzy matches for  Stemonacea were:  Stemonaceae
	Fuzzy matches for  Taccacea were:  Phytolaccaceae
	Fuzzy matches for  Theophrastacea were:  Theophrasta americana, Theophrasta crassipes, Theophrasta caloneura, Theophrasta attenuata, Theophrasta antioquensis, Theophrasta angustifolia, Theophrasta latifolia, Theophrasta laurifolia, Theophrasta madagascariensis, Theophrasta macrocarpa, Theophrasta kalbreyeri, Theophrasta lancifolia, Theophrasta macrophylla
	Best fuzzy matches for  Theophrastacea were:  Theophrasta caloneura
	Fuzzy matches for  Tiliaca were:  Mentha ×niliaca, Mentha ×niliaca var. webberi, Tiliacora australiana, Tiliacora abnormalis, Tiliacora cabindensis, Tiliacora cuspidiformis, Tiliacora gossweileri, Tiliacora lehmbachii, Tiliacora laurentii, Tiliacora laevigata, Tiliacora laevifolia, Tiliacora kenyensis, Tiliacora bequaertii, Tiliacora insularis, Tiliacora glycosmantha, Tiliacora gilletii, Tiliacora gabonensis, Tiliacora funifera, Tiliacora fraternaria, Tiliacora ealaensis, Tiliacora johannis, Tiliacora louisii, Tiliacora stipularis, Tiliacora warneckei, Tiliacora troupinii, Tiliacora trichantha, Tiliacora triandra, Tiliacora soyauxii, Tiliacora polygyna, Tiliacora ovalis, Tiliacora nigerica, Tiliacora mayumbensis, Tiliacora tisserantii, Tilia caucasica f. seiunctobracteata, Tilia caucasica, Tilia canadensis, Tilia carnuntiae, Tilia angulata, Tilia amurensis, Tilia argentea, Tilia americana subsp. heterophylla, Tilia americana, Tilia apiculata, Tilia aurea, Tilia asplenifolia, Tilia ashei, Tilia arsenei, Tilia alba, Tilia ambigua, Tilia alabamensis, Tilia affinis, Tilia aenobarba, Tilia acuminata, Tilia apposita, Tilia americana var. heterophylla, Tiliacora chrysobotrya, Tiliacora pynaertii, Tiliacora laurentii var. bequaertii, Mentha sylvestris var. niliaca, Mentha ×niliaca var. lamarckii, Mentha ×niliaca var. microdonta, Mentha ×niliaca var. melaneilema, Mentha ×niliaca var. lurida, Mentha ×niliaca subsp. timbalii, Mentha ×niliaca subsp. velutina, Mentha ×niliaca var. velutina, Mentha ×niliaca var. genevensis, Mentha ×niliaca var. nemorosa, Mentha ×niliaca var. moniliformis, Mentha ×niliaca var. notarisii, Mentha ×niliaca var. promecophylla, Mentha ×niliaca var. ripartii, Mentha ×niliaca var. discincta, Mentha ×niliaca var. sapida, Mentha ×niliaca var. similis, Mentha ×niliaca var. alopecuroides, Mentha ×niliaca var. nicholsoniana, Calotheca niliaca, Crypsis niliaca, Mentha niliaca, Tiliacora acuminata, Tiliacora racemosa, Tiliacora subcordata, Tiliacora klaineana, Tiliacora macrophylla, Tiliacora odorata, Tiliacora sebicea, Tiliacora latifolia, Tiliacora leonardii, Tiliacora dielsiana, Tiliacora dinklagei, Tiliacora leonensis, Tilia caroliniana, Tilia australis, Tilia amurensis var. koreana, Tilia caucasica f. begoniifolia, Tilia amurensis var. amurensis, Tilia callidonta, Tilia austro-yunnanica, Tilia amurensis var. taquetii, Tilia amurensis var. tricuspidata, Tilia americana var. americana, Tilia americana f. praecox, Tilia americana var. vestita, Tilia americana f. fastigiata, Tilia americana var. mexicana, Tilia amurensis subsp. taquetii, Tilia angustibracteata, Tiliacora
	Best fuzzy matches for  Tiliaca were:  Tiliacora
	Fuzzy matches for  Typhacea were:  Typhalea peruviana, Typhalea castaneifolia, Typhalea nemoralis, Typhalea monatherica, Typhalea intermedia, Typhalea varians, Batidaea strigosa subsp. acalyphacea, Batidea acalyphacea, Typhalea umbrosa, Typhalea leucantha, Typhalea malvacea, Typhalea spinifex, Typhalea pseudotyphalea, Typhalea microphylla, Typhalea warmingiana, Typhalea flavispina, Typhalea goudotiana, Typhalea, Typhaceae
	Best fuzzy matches for  Typhacea were:  Typhalea, Typhaceae
	Fuzzy matches for  Ulmacea were:  Urvillea ulmacea, Urvillea ulmacea var. berteroana, Corypha palmacea, Urvillea ulmacea f. berteriana, Ulmaceae
	Best fuzzy matches for  Ulmacea were:  Ulmaceae
	Fuzzy matches for  Vitacea were:  Centaurea margaritacea subsp. protomargaritacea, Anaphalis margaritaceae, Centaurea margaritacea subsp. donetzica, Centaurea margaritacea subsp. margaritalba, Jacea margaritacea, Anaphalis margaritacea f. margaritacea, Centaurea margaritacea subsp. margaritacea, Antennaria margaritacea var. margaritacea, Centaurea margaritacea subsp. dubjanskyi, Anaphalis margaritacea var. revoluta, Anaphalis margaritacea var. cinnamomea, Centaurea margaritacea subsp. breviceps, Centaurea protomargaritacea, Antennaria margaritacea, Anaphalis margaritacea, Centaurea splendens subsp. margaritacea, Anaphalis margaritacea subsp. angustior, Antennaria margaritacea var. subalpina, Anaphalis margaritacea var. intercedens, Anaphalis margaritacea var. subalpina, Centaurea margaritacea subsp. konkae, Anaphalis margaritacea subsp. morrisonicola, Anaphalis margaritacea var. tsoongiana, Anaphalis margaritacea subsp. japonica, Anaphalis margaritacea var. japonica, Anaphalis margaritacea var. yedoensis, Anaphalis margaritacea var. occidentalis, Centaurea margaritacea subsp. paczoskii, Centaurea margaritacea subsp. pseudoleucolepis, Anaphalis margaritaceae subsp. yedoensis, Centaurea margaritacea subsp. protogerberi, Centaurea margaritacea subsp. appendicata, Centaurea margaritacea subsp. gerberi, Centaurea margaritacea subsp. pineticola, Anaphalis margaritacea var. margaritacea, Anaphalis margaritacea var. angustior, Anaphalis margaritacea f. nana, Anaphalis margaritacea f. morrisonicola, Centaurea margaritacea, Cassebeeria margaritacea, Salpinga margaritacea, Lessertia margaritacea, Warmingia margaritacea, Eleocharis margaritacea, Vitis vitacea, Parthenocissus quinquefolia var. vitacea, Psedera vitacea, Parthenocissus vitacea, Passiflora foetida var. vitacea, Alternanthera filifolia subsp. margaritacea, Ampelopsis quinquefolia var. vitacea, Asclepias margaritacea, Asclepias stipitacea, Tillandsia incarnata var. margaritacea, Celosia margaritacea, Chamissoa margaritacea, Cissus cucurbitacea, Erica margaritacea, Begonia ×margaritacea, Aerides margaritacea, Eragrostis margaritacea, Habenaria margaritacea, Sonerila margaritacea, Passiflora vitacea, Psedera vitacea f. macrophylla, Vitis vitacea var. laciniata, Parthenocissus vitacea var. dubia, Psedera vitacea var. dubia, Parthenocissus vitacea f. dubia, Scirpus margaritacea, Psedera vitacea var. laciniata, Bertolonia margaritacea, Parthenocissus vitacea var. laciniata, Cucurbitaceae, Culcitaceae, Hydrocharitaceae, Vitaceae
	Best fuzzy matches for  Vitacea were:  Vitaceae
	Fuzzy matches for  Vittariacea were:  Vittaria alternans, Vittaria angustata, Vittaria arunachalensis, Vittaria caudiformis, Vittaria ceterach, Vittaria crassifolia, Vittaria ensifolia, Vittaria exigua, Vittaria falcata, Vittaria garhwalensis, Vittaria latipes, Vittaria latissima, Vittaria mauruensis, Vittaria pachystemma, Vittaria parvula, Vittaria sarmentosa, Vittaria wattii, Sagittaria eatonii, Vittaria ensiformis, Vittaria acrostichoides, Vittaria angustifrons, Vittaria elongata, Vittaria gardneriana, Vittaria latifolia, Vittaria lanceolata, Vittaria anguste-elongata, Vittaria appalachiana, Vittaria karsteniana, Vittaria caricina, Vittaria lanceola, Vittaria lauana, Vittaria hainanensis, Vittaria taeniophylla, Vittaria angustifolia, Vittaria pachydictyon, Vittaria japonica, Vittaria arisanensis, Vittaria pauciariolata, Vittaria nana, Vittaria angustissima, Vittaria centrochinensis, Vittaria amboinensis, Vittaria ensata, Vittaria japonica var. sessilis, Vittaria anodontolepis, Vittaria parasitica, Vittaria malayensis, Rhagodia nitrariacea, Nitrariaceae
	Best fuzzy matches for  Vittariacea were:  Nitrariaceae
	Fuzzy matches for  Winteracea were:  Winteraceae
	Fuzzy matches for  Xyridacea were:  Xyridaceae
	Reached record # 50
	Fuzzy matches for  Zosteracea were:  Stuckenia zosteracea, Zosteraceae
	Best fuzzy matches for  Zosteracea were:  Zosteraceae
	Fuzzy matches for  Abrotanell were:  Abrotanella filiformis, Abrotanella rostrata, Abrotanella linearis, Abrotanella trilobata, Abrotanella rhynchocarpa, Abrotanella forsterioides, Abrotanella muscosa, Abrotanella inconspicua, Abrotanella trichoachaenia, Abrotanella christenseni, Abrotanella caespitosa, Abrotanella crassipes, Abrotanella nivigena, Abrotanella pusilla, Abrotanella linearifolia, Abrotanella papuana, Abrotanella rosulata, Abrotanella linearis var. apiculata, Abrotanella linearis var. linearis, Abrotanella emarginata, Abrotanella fertilis, Abrotanella spathulata, Abrotanella moseleyi, Abrotanella purpurea, Abrotanella patearoa, Abrotanella submarginata, Abrotanella diemii, Abrotanella scapigera, Abrotanella
	Best fuzzy matches for  Abrotanell were:  Abrotanella
	Too many (3649) fuzzy matches for Alliu, including Cyanthillium villosum
	Too many (1418) fuzzy matches for Anemon, including Anemonospermos pygmaea
	Too many (489) fuzzy matches for Angelic, including Taraxacum wrangelicum
	Too many (3406) fuzzy matches for Arabi, including Baccharis mirabilis
	Too many (7248) fuzzy matches for Astragalu, including Astragalus vulnerarioides
	Fuzzy matches for  Calochortu were:  Calochortus albus var. paniculatus, Calochortus albus var. rubellus, Calochortus coeruleus var. maweanus, Calochortus gunnisonii var. krelagei, Calochortus luteus var. citrinus, Calochortus maweanus var. major, Calochortus maweanus var. roseus, Calochortus palmeri var. paludicola, Calochortus splendens var. major, Calochortus splendens var. ruber, Calochortus venustus var. caroli, Calochortus weedii var. purpurascens, Calochortus acuminatus, Calochortus albus, Calochortus albus var. amoenus, Calochortus amabilis, Calochortus ambiguus, Calochortus amoenus, Calochortus apiculatus, Calochortus argillosus, Calochortus aureus, Calochortus balsensis, Calochortus barbatus, Calochortus barbatus subsp. chihuahuanus, Calochortus barbatus var. chihuahuanus, Calochortus benthamii, Calochortus benthamii var. wallacei, Calochortus bonplandianus, Calochortus bruneaunis, Calochortus coeruleus, Calochortus coeruleus var. fimbriatus, Calochortus coeruleus var. nanus, Calochortus coeruleus var. westonii, Calochortus campestris, Calochortus catalinae, Calochortus cernuus, Calochortus ciliatus, Calochortus citrinus, Calochortus clavatus, Calochortus clavatus subsp. pallidus, Calochortus clavatus var. pallidus, Calochortus clavatus subsp. recurvifolius, Calochortus clavatus var. recurvifolius, Calochortus collinus, Calochortus comosus, Calochortus concolor, Calochortus coxii, Calochortus cyaneus, Calochortus davidsonianus, Calochortus discolor, Calochortus douglasianus, Calochortus dunnii, Calochortus elegans, Calochortus elegans var. lobbii, Calochortus elegans var. major, Calochortus elegans var. minor, Calochortus elegans var. nanus, Calochortus elegans var. oreophilus, Calochortus elegans var. selwayensis, Calochortus elegans var. subclavatus, Calochortus englerianus, Calochortus eurycarpus, Calochortus euumbellatus, Calochortus excavatus, Calochortus exilis, Calochortus fimbriatus, Calochortus flavus, Calochortus flexuosus, Calochortus foliosus, Calochortus fuscus, Calochortus galei, Calochortus ghiesbreghtii, Calochortus glaucus, Calochortus grandiflorus, Calochortus greenei, Calochortus greenei var. calvus, Calochortus gunnisonii, Calochortus gunnisonii var. immaculatus, Calochortus gunnisonii var. kreglagii, Calochortus gunnisonii var. maculatus, Calochortus gunnisonii var. purus, Calochortus hartwegii, Calochortus hintonii, Calochortus howellii, Calochortus ×indecorus, Calochortus invenustus, Calochortus invenustus var. montanus, Calochortus kennedyi, Calochortus lanternus, Calochortus leichtlinii, Calochortus lilacinus, Calochortus lobbii, Calochortus longibarbatus, Calochortus luteus, Calochortus luteus var. concolor, Calochortus luteus var. oculatus, Calochortus luteus var. robustus, Calochortus luteus var. vestae, Calochortus luteus var. weedii, Calochortus lyallii, Calochortus lyonii, Calochortus macrocarpus, Calochortus macrocarpus var. cyaneus, Calochortus macrocarpus var. maculosus, Calochortus maculatus, Calochortus maculosus, Calochortus madrensis, Calochortus marcellae, Calochortus maweanus, Calochortus minimus, Calochortus monanthus, Calochortus monophyllus, Calochortus montanus, Calochortus nanus, Calochortus nigrescens, Calochortus nitidus, Calochortus nitidus var. cornutus, Calochortus nitidus var. eurycarpus, Calochortus nudus, Calochortus nudus var. shastensis, Calochortus nuttallii, Calochortus nuttallii var. aureus, Calochortus nuttallii var. australis, Calochortus nuttallii var. bruneaunis, Calochortus nuttallii var. leichtlinii, Calochortus nuttallii var. panamintensis, Calochortus nuttallii var. subalpinus, Calochortus obispoensis, Calochortus oculatus, Calochortus pallidus, Calochortus palmeri, Calochortus palmeri var. dunnii, Calochortus paludicola, Calochortus panamintensis, Calochortus parviflorus, Calochortus pavonaceus, Calochortus persistens, Calochortus plummerae, Calochortus pratensis, Calochortus pringlei, Calochortus pulchellus, Calochortus pulchellus var. amabilis, Calochortus pulchellus var. maculosus, Calochortus pulchellus var. parviflorus, Calochortus purdyi, Calochortus purpureus, Calochortus raichei, Calochortus rhodothecus, Calochortus selwayensis, Calochortus shastensis, Calochortus simulans, Calochortus spatulatus, Calochortus speciosus, Calochortus splendens, Calochortus splendens var. montanus, Calochortus striatus, Calochortus subalpinus, Calochortus superbus, Calochortus superbus var. pratensis, Calochortus syntrophus, Calochortus tiburonensis, Calochortus tolmiei, Calochortus umbellatus, Calochortus umpquaensis, Calochortus uniflorus, Calochortus venustulus, Calochortus venustulus var. madrensis, Calochortus venustus, Calochortus venustus var. brachysepalus, Calochortus venustus var. citrinus, Calochortus venustus var. eldorado, Calochortus venustus var. lilacinus, Calochortus venustus var. purpurascens, Calochortus venustus var. purpureus, Calochortus venustus var. roseus, Calochortus venustus var. sanguineus, Calochortus venustus var. sulphureus, Calochortus venustus var. vestae, Calochortus vestae, Calochortus watsonii, Calochortus watsonii var. ambiguus, Calochortus weedii, Calochortus weedii var. obispoensis, Calochortus weedii var. vestus, Calochortus westonii, Calochortus clavatus var. clavatus, Calochortus elegans var. elegans, Calochortus gunnisonii var. gunnisonii, Calochortus longibarbatus var. longibarbatus, Calochortus macrocarpus var. macrocarpus, Calochortus palmeri var. palmeri, Calochortus venustulus var. venustulus, Calochortus weedii var. weedii, Calochortus mendozae, Calochortus splendens var. atroviolaceus, Calochortus venustus var. pictus, Calochortus venustus var. superbus, Calochortus weedii var. albus, Calochortus ciscoensis, Calochortus kennedyi var. kennedyi, Calochortus coeruleus var. coeruleus, Calochortus clavatus subsp. clavatus, Calochortus splendens var. rubra, Calochortus roseus, Calochortus barbatus subsp. barbatus, Calochortus
	Best fuzzy matches for  Calochortu were:  Calochortus
	Too many (1358) fuzzy matches for Cardamin, including Calliopsis cardaminefolia
	Too many (647) fuzzy matches for Castillej, including Erythrina castillejiflora
	Reached record # 60
	Fuzzy matches for  Cecropi were:  Inga cecropietorum, Jatropha cecropiifolia, Manihot cecropiifolia, Manihot violacea var. cecropiifolia, Oreopanax cecropifolius, Musanga cecropioides, Pourouma cecropiifolia, Cecropia acutifolia, Cecropia adenopus, Cecropia adenopus var. lata, Cecropia adenopus var. lyratiloba, Cecropia adenopus var. macrophylla, Cecropia adenopus var. oblonga, Cecropia adenopus var. vulgaris, Cecropia albicans, Cecropia alborugosa, Cecropia alexandrina, Cecropia alvarezii, Cecropia ambaci, Cecropia amphichlora, Cecropia andina, Cecropia angelica, Cecropia angulata, Cecropia angustifolia, Cecropia annulata, Cecropia antillarum, Cecropia arachnoidea, Cecropia arbelaezii, Cecropia arenaria, Cecropia argentea, Cecropia asperrima, Cecropia auyantepuiana, Cecropia bicolor, Cecropia bifurcata, Cecropia boliviana, Cecropia bracteata, Cecropia bullata, Cecropia bureauiana, Cecropia burriada, Cecropia candida, Cecropia carbonaria, Cecropia catarinensis, Cecropia caucana, Cecropia chlorostachya, Cecropia cinerea, Cecropia cobariana, Cecropia commutata, Cecropia concolor, Cecropia concolor subsp. engleriana, Cecropia congesta, Cecropia coriacea, Cecropia cyrtostachya, Cecropia dabeibana, Cecropia danielis, Cecropia david-smithii, Cecropia dealbata, Cecropia dentata, Cecropia dielsiana, Cecropia digitata, Cecropia digitata var. grisea, Cecropia diguensis, Cecropia diguensis f. albicans, Cecropia discolor, Cecropia distachya, Cecropia elongata, Cecropia engleriana, Cecropia eximia, Cecropia ferreyrae, Cecropia ficifolia, Cecropia flagellifera, Cecropia franciscii, Cecropia frigida, Cecropia gabrielis, Cecropia garciae, Cecropia glauca, Cecropia glaziovii, Cecropia goodspeedii, Cecropia goudotiana, Cecropia granvilleana, Cecropia hachensis, Cecropia herthae, Cecropia heterochroma, Cecropia hispidissima, Cecropia hololeuca, Cecropia hondurensis, Cecropia hormigiana, Cecropia humboldtiana, Cecropia ibaguensis, Cecropia idroboi, Cecropia inchuensis, Cecropia insignis, Cecropia juranyiana, Cecropia kavanayensis, Cecropia klotzschiana, Cecropia laetevirens, Cecropia lanciloba, Cecropia latiloba, Cecropia leucocoma, Cecropia leucophaea, Cecropia levyana, Cecropia libradensis, Cecropia lisboana, Cecropia litoralis, Cecropia longipes, Cecropia lyratiloba, Cecropia lyratiloba var. nana, Cecropia macranthera, Cecropia magnifolia, Cecropia maranhensis, Cecropia marginalis, Cecropia maxima, Cecropia maxonii, Cecropia megastachya, Cecropia membranacea, Cecropia metensis, Cecropia mexicana, Cecropia mexicana f. glabrescens, Cecropia mexicana var. macrostachya, Cecropia mituana, Cecropia mocoana, Cecropia moniquirana, Cecropia monostachya, Cecropia montana, Cecropia multiflora, Cecropia multisecta, Cecropia mutisiana, Cecropia nivea, Cecropia obovata, Cecropia obtusa, Cecropia obtusifolia, Cecropia obtusifolia subsp. burriada, Cecropia occidentalis, Cecropia orinocensis, Cecropia pachystachya, Cecropia pacis, Cecropia palmata, Cecropia palmatisecta, Cecropia panamensis, Cecropia paraensis, Cecropia pastasana, Cecropia peltata, Cecropia peltata var. candida, Cecropia philipsonii, Cecropia pinnatiloba, Cecropia pittieri, Cecropia plicata, Cecropia polyandrophora, Cecropia polyphlebia, Cecropia polystachya, Cecropia porvenirensis, Cecropia propinqua, Cecropia puberula, Cecropia purpurascens, Cecropia putumayonis, Cecropia radlkoferana, Cecropia reticulata, Cecropia reticulata f. alboreticulata, Cecropia richardii, Cecropia riparia, Cecropia robusta, Cecropia rugosa, Cecropia ruiziana, Cecropia sandersoniana, Cecropia santanderensis, Cecropia sararensis, Cecropia saxatilis, Cecropia scabra, Cecropia scabrifolia, Cecropia schiedeana, Cecropia schreberiana, Cecropia schreberiana subsp. antillarum, Cecropia sciadophylla, Cecropia sciadophylla var. decurrens, Cecropia sciadophylla var. guamuesensis, Cecropia sciadophylla var. juranyiana, Cecropia sciadophylla var. pedroa, Cecropia sciadophylla var. subsessilis, Cecropia scutata, Cecropia sericea, Cecropia setico, Cecropia silvae, Cecropia standleyi, Cecropia steyermarkii, Cecropia strigilosa, Cecropia strigosa, Cecropia subintegra, Cecropia sucrensis, Cecropia surinamensis, Cecropia sylvicola, Cecropia tacuna, Cecropia telealba, Cecropia telealba var. hirsuta, Cecropia telealbida, Cecropia teleargentea, Cecropia teleincana, Cecropia telenitida, Cecropia telenivea, Cecropia tessmannii, Cecropia tolimensis, Cecropia trilobata, Cecropia tubulosa, Cecropia ulei, Cecropia urbaniana, Cecropia utcubambana, Cecropia vageleri, Cecropia velutinella, Cecropia villosa, Cecropia villosa subsp. polycephala, Cecropia virgusa, Cecropia yarinensis, Cecropia purusana, Cecropia stenostachya, Cecropia integra, Cecropia standleyana, Cecropia oligostachya, Cecropia concolor subsp. concolor, Cecropia
	Best fuzzy matches for  Cecropi were:  Cecropia
	Too many (418) fuzzy matches for Claytoni, including Doronicum claytoni
	Fuzzy matches for  Collomi were:  Collomia setosa, Mentzelia collomiae, Collomia aggregata, Collomia aristella, Collomia atacamensis, Collomia bellidifolia, Collomia biflora, Collomia biflora var. erythaeoides, Collomia biflora var. lateritia, Collomia biflora var. soehrensii, Collomia cavanillesiana, Collomia cavanillesii, Collomia cavanillesii f. coccinea, Collomia cavanillesii f. lateritia, Collomia cavanillesii f. soehrensii, Collomia cavanillesii f. stenosiphon, Collomia cavanillesii f. unidentata, Collomia chubutensis, Collomia coccinea, Collomia debilis, Collomia debilis var. camporum, Collomia debilis f. camporum, Collomia debilis var. dentata, Collomia debilis f. howardii, Collomia debilis f. hurdei, Collomia debilis var. integra, Collomia debilis f. intergra, Collomia debilis var. ipomoea, Collomia debilis subsp. ipomoea, Collomia debilis var. trifida, Collomia debilis subsp. trifida, Collomia diversifolia, Collomia eritrichoides, Collomia erythraeoides, Collomia gilioides, Collomia gilioides var. glutinosa, Collomia glutinosa, Collomia gracilis, Collomia gracilis var. andicola, Collomia gracilis var. congesta, Collomia gracilis var. eritrichoides, Collomia gracilis var. humilior, Collomia gracilis var. minuartioides, Collomia grandiflora, Collomia grandiflora var. axillaris, Collomia grandiflora f. axillaris, Collomia grandiflora f. cryptantha, Collomia grandiflora var. diffusa, Collomia grandiflora f. diffusa, Collomia grandiflora f. scabra, Collomia grandiflora var. tenuiflora, Collomia grandiflora f. tenuiflora, Collomia heterophylla, Collomia heterophylla f. daucifolia, Collomia howardii, Collomia humilis, Collomia hurdlei, Collomia hurdlei var. integra, Collomia hurdlei var. trifida, Collomia lanceolata, Collomia larsenii, Collomia lateritia, Collomia leptalea, Collomia linearis, Collomia linearis var. boulderensis, Collomia linearis f. boulderensis, Collomia linearis f. coccinea, Collomia linearis var. congesta, Collomia linearis f. congesta, Collomia linearis var. humilis, Collomia linearis f. humilis, Collomia linearis f. lanceolata, Collomia linearis f. lateritia, Collomia linearis var. picta, Collomia linearis f. picta, Collomia linearis f. soehrensii, Collomia linearis f. stenosiphon, Collomia linearis var. subulata, Collomia linearis f. unidentata, Collomia linoides, Collomia longiflora, Collomia macrocalyx, Collomia mazama, Collomia micrantha, Collomia myotica, Collomia navarretia, Collomia nudicaulis, Collomia parviflora, Collomia parviflora f. boulderensis, Collomia parviflora f. congesta, Collomia parviflora f. humilis, Collomia parviflora f. lanceolata, Collomia parviflora f. picta, Collomia patagonica, Collomia pringlei, Collomia pusilla, Collomia rawsoniana, Collomia renacta, Collomia scabra, Collomia sinistra, Collomia soehrensi, Collomia stenosiphon, Collomia tenella, Collomia thurberi, Collomia tinctoria, Collomia tinctoria f. luxuriosa, Collomia tinctoria var. subulata, Collomia tinctoria f. subulata, Collomia tracyi, Collomia wilkenii, Collomiastrum debile, Dudleya collomiae, Lightfootia collomioides, Wahlenbergia collomioides, Lightfootia collomioides subsp. katangensis, Galium collomiae, Callomia patagonica, Collomia debilis var. debilis, Ranunculus collomiae, Callomia, Collomia
	Best fuzzy matches for  Collomi were:  Collomia
	Too many (678) fuzzy matches for Copti, including Spanioptilon lineare
	Too many (1214) fuzzy matches for Corydali, including Mikania corydalifolia
	Fuzzy matches for  Dasynotu were:  Dasynotus daubenmirei, Dasynotus
	Best fuzzy matches for  Dasynotu were:  Dasynotus
	Too many (1368) fuzzy matches for Delphiniu, including Delphinium ajacis var. orientale
	Too many (7455) fuzzy matches for Echiu, including Sparganophorus struchium
	Too many (315) fuzzy matches for Ephedr, including Osteospermum ephedroides
	Too many (2084) fuzzy matches for Erigero, including Erigeron thrincioides
	Reached record # 70
	Too many (1315) fuzzy matches for Eriogonu, including Eriogonum callistum
	Too many (3363) fuzzy matches for Festuc, including Lupinus festucasocius
	Too many (383) fuzzy matches for Fraser, including Franseria hispida
	Too many (6031) fuzzy matches for Gage, including Tagetes filiformis
	Too many (350) fuzzy matches for Grindeli, including Grindelia scorzonerifolia
	Fuzzy matches for  Hackeli were:  Crepis hackelii, Crepis hyemalis subsp. hackelii, Barkhausia hackelii, Ononis hackelii, Thymus hackelianus, Betula hackelii, Pulsatilla hackelii, Anemone hackelii, Berberis australis var. hackeliana, Berberis hispanica var. hackeliana, Hackelia americana, Hackelia bhutanica, Hackelia brachytuba, Hackelia ciliata, Hackelia costaricensis, Hackelia deflexa, Hackelia deflexa var. americana, Hackelia deflexa subsp. americana, Hackelia dielsii, Hackelia difformis, Hackelia diffusa, Hackelia eastwoodiae, Hackelia elegans, Hackelia glochidiata, Hackelia heliocarpa, Hackelia matsudairae, Hackelia meeboldii, Hackelia mexicana, Hackelia minima, Hackelia murgabica, Hackelia nelsonii, Hackelia nipponica, Hackelia obtusifolia, Hackelia popovii, Hackelia roylei, Hackelia stellata, Hackelia uncinata, Heckelia nymanii, Bellevalia dubia subsp. hackelii, Bellevalia hackelii, Hyacinthus dubius subsp. hackelii, Thymus serpyllum f. hackelianus, Agropyron ×hackelii, Agropyron ciliare f. hackelianum, Agropyron ciliare var. hackelianum, Agropyron hackelianum, Agropyron japonense var. hackelianum, Agropyron japonicum var. hackelianum, Agrostis ×hackelii, Agrostis hackeliana, Agrostis hackelii, Agrostis hackelii f. viridiflora, Agrostis stolonifera var. hackelii, Andropogon hackelii, Anthaenantia hackelii, Aristida hackelii, Arrhenatherum hackelii, Atropis hackeliana, Avena hackelii, Avenastrum hackelii, Avenochloa hackelii, Avenula hackelii, Avenula hackelii subsp. algarbiensis, Avenula hackelii subsp. stenophylla, Avenula hackelii var. algarbiensis, Briza hackelii, Bromus erectus var. hackelii, Bromus hackelii, Calamagrostis hackelii, Chaetotropis hackelii, Chrysopogon hackelii, Cleistogenes hackelii, Cleistogenes hackelii var. brachyphylla, Cleistogenes hackelii var. chinensis, Cleistogenes hackelii var. nakaii, Coelachne hackelii, Dactylis glomerata var. hackelii, Dactyloctenium hackelii, Danthonia trisetoides var. hackelii, Deyeuxia hackelii, Digitaria adusta var. hackelii, Digitaria hackelii, Digitaria phaeothrix var. hackelii, Diplachne hackeliana, Diplachne hackelii, Eragrostis hackeliana, Eragrostis hackelii, Eriochloa hackelii, Fargesia hackelii, Festuca ×hackelii, Festuca hackeliana, Festuca hackelii, Festuca indigesta subsp. hackeliana, Festuca indigesta subsp. hackelii, Festuca ovina subsp. hackelii, Festuca ovina var. hackeliana, Festuca pumila var. hackeliana, Festuca rubra var. hackelii, Festuca rupicola f. hackelii, Festuca sulcata f. hackelii, Hackelochloa granularis, Hackelochloa porifera, Helictotrichon hackelii, Helictotrichon hackelii var. algarbiense, Hickelia africana, Hickelia alaotrensis, Hickelia madagascariensis, Hickelia perrieri, Hordeum polystichon var. hackelii, Hystrix hackelii, Isachne hackelii, Kengia hackelii, Kengia hackelii subsp. nakaii, Leersia hackelii, Miscanthus hackelii, Miscanthus hackelii var. breviberbis, Oryzopsis hackelii, Panicum hackelii, Paspalum hackelianum, Pentaschistis trisetoides var. hackelii, Phleum hackelianum, Piptochaetium hackelii, Poa bulbosa var. hackelii, Poa hackelii, Pogonarthria hackelii, Polypogon hackelii, Puccinellia hackeliana, Puccinellia hackeliana subsp. humilis, Roegneria ciliaris var. hackeliana, Roegneria hackeliana, Roegneria japonensis var. hackeliana, Sorghum eplicatum var. hackelii, Stipa hackelii, Syntherisma hackelii, Triarrhena hackelii, Tridens hackelii, Triodia hackelii, Triticum ×hackelii, Vulpia hackelii, Zeugites hackelii, Elymus ciliaris var. hackelianus, Iseilema hackelii, Dactylis glomerata subsp. hackelii, Helictochloa hackelii, Rosa hackeliana, Hackelia hintoniorum, Phippsia hackeliana, Cleistogenes hackelii var. jeholensis, Cleistogenes hackelii var. hackelii, Eragrostis plana var. hackeliana, Diplachne hackeliana var. probstii, Acrostichum hackelianum, Hackelia patens, Hackelia leonotis, Hackelia parviflora, Hackelia revoluta, Hackelia amethystina, Hackelia arida, Hackelia bella, Hackelia besseyi, Hackelia californica, Hackelia cinerea, Hackelia cronquistii, Hackelia cusickii, Hackelia davisii, Hackelia floribunda, Hackelia grisea, Hackelia hirsuta, Hackelia hispida, Hackelia longituba, Hackelia micrantha, Hackelia mundula, Hackelia nervosa, Hackelia pinetorum, Hackelia setosa, Hackelia sharsmithii, Hackelia ursina, Hackelia velutina, Hackelia venusta, Hackelia virginiana, Hackelia andicola, Hackelia jessicae, Hackelia deflexa var. deflexa, Hackelia guatemalensis, Hackelia saxatilis, Hackelia ibapensis, Hackelia ophiobia, Hackelia brevicula, Hackelia skutchii, Hackelia revoluta f. ovatifolia, Hackelia revoluta f. fiebrigii, Hackelia pamirica, Hackelia echinocarya, Hackelia thymifolia, Hackelia stricta, Hackelia gracilenta, Hackelia scaberrima var. angustata, Hackelia leptophylla var. besseyi, Hackelia cottonii, Hackelia arida var. cusickii, Hackelia hendersonii, Hackelia leptophylla, Hackelia leucantha, Hackelia scaberrima, Hackelia hendersonii var. trachyphylla, Hackelia coerulescens, Hackelia diffusa var. coerulescens, Hackelia floribunda var. pinetorum, Hackelia rattanii, Hackelia ursina var. pustulata, Hackelia diffusa var. arida, Hackelia diffusa var. cottonii, Sorghum caudatum var. hackelii, Hackelia stewartii, Hackelia macrophylla, Ipomoea hackeliana, Aniseia hackeliana, Hackelia, Hackelochloa, Heckelia, Hickelia
	Best fuzzy matches for  Hackeli were:  Hackelia
	Too many (359) fuzzy matches for Howelli, including Antennaria howellii
	Fuzzy matches for  Ionacti were:  Haplopappus monactis, Ionactis stenomeres, Erigeron myrionactis, Ionactis alpina, Monactis wurdackii, Monactis dubia, Monactis kingii, Aster monactis, Monactis flaverioides, Monactis flaveriae, Monactis penlandii, Ionactis linariifolia, Tumionella monactis, Monactinocephalus paniculatus, Monactis lojaensis, Ionactis elegans, Monactis macbridei, Monactis anderssonii, Monactis calycifera, Senecio adnatus var. monactis, Ericameria monactis, Monactis pallatangensis, Monactis subdeltoidea, Monactis holwayae, Monactis hieronymi, Ionactis caelestis, Monactis jelskii, Monactis rhombifolia, Monactineirma suberosa, Monactineirma coriacea, Solanum monactinanthum, Monactineirma angustifolia, Monactineirma hederacea, Monactineirma minima, Monactineirma peltata, Verbesina monactioides, Monactineirma mexicana, Ionactis, Monactis
	Best fuzzy matches for  Ionacti were:  Ionactis
	Too many (843) fuzzy matches for Jasminu, including Jasminochyla ugandensis
	Too many (786) fuzzy matches for Lathyru, including Lathyrus aleuticus
	Reached record # 80
	Too many (693) fuzzy matches for Lepidosperm, including Heteropleura crepidisperma
	Fuzzy matches for  Leptopteri were:  Leptopteris ×intermedia, Leptopteris laxa, Leptopteris marginata, Leptopteris moorei, Leptopteris pellucida, Leptopteris superba, Leptopteris hymenophylloides, Leptopteris sumatrana, Leptopteris alpina, Leptopteris wilkesiana, Leptopteris fraseri, Acrocryphaea leptopteris, Thamnium leptopteris, Thamnium leptopteris var. rivularis, Thuidium leptopteris, Leptopterigynandrum austro-alpinum, Leptopterigynandrum brevirete, Leptopterigynandrum decolor, Leptopterigynandrum incurvatum, Leptopterigynandrum stricticaule, Leptopterigynandrum subintegrum, Leptopterigynandrum tenellum, Leptopterigynandrum autoicum, Schoenobryum leptopteris, Porothamnium leptopteris, Haplocladium leptopteris, Rhynchostegium leptopteridium, Cryphaea leptopteris, Leptopterigynandrum clavatum, Leptopterigynandrum filiforme, Claopodium leptopteris, Leptopterigynandrum tenuicaule, Leptopterigynandrum piliferum, Leptopterigynandrum, Leptopteris
	Best fuzzy matches for  Leptopteri were:  Leptopteris
	Fuzzy matches for  Lewisi were:  Brickellia lewisii, Lepidaploa lewisii, Vernonia lewisii, Baccharis lewisii, Cineraria lewisii, Pentacalia lewisii, Artemisia lewisii, Archibaccharis lewisii, Lepisiphon dentatus, Critoniopsis lewisii, Lepisorus pseudolewisii, Amorpha fruticosa var. lewisii, Mimosa lewisii, Masdevallia lewisii, Appendicula lewisii, Palmijuncus lewisianus, Pleurothallis lewisiae, Rytigynia lewisii, Scutellaria lewisiana, Syzygium lewisii, Anathallis lewisiae, Neomammillaria lewisiana, Brassia lewisii, Vateria lewisiana, Vatica lewisiana, Viola lewisiana, Veronica lewisii, Lewisiopsis tweedyi, Lewisia whiteae, Lewisia tweedyi, Lewisia triphylla, Lewisia millardii, Lewisia richeyi, Lewisia mariana, Lewisia longifolia, Lewisia leana, Lewisia aurantiaca, Lewisia aridorum, Lewisia crenulata, Lewisia sacajaweana, Lepisia ustulata, Penstemon lewisii, Peperomia lewisii, Stemonoporus lewisianus, Camissoniopsis lewisii, Adenolinum lewisii, Alvaradoa lewisii, Amorpha lewisii, Ardisia lewisii, Asarum lewisii, Specklinia lewisiae, Thamnochortus lewisiae, Buddleja ×lewisiana, Camissonia lewisii, Clarkia lewisii, Claytonia caroliniana var. lewisii, Cotylelobium lewisianum, Diascia lewisiae, Hesperoscordum lewisii, Echinocactus lewisii, Eriogonum lewisii, Gentiana lewisiae, Gonolobus lewisii, Graphardisia lewisii, Hebe lewisii, Exacum zeylanicum var. lewisii, Senegalia lewisii, Calamus lewisianus, Hexaglottis lewisiae, Hexaglottis lewisiae subsp. secunda, Lapeirousia lewisiana, Lapeirousia dolomitica subsp. lewisiana, Moraea lewisiae, Babiana lewisiana, Geissorhiza lewisiae, Gladiolus ×lewisiae, Moraea lewisiae subsp. secunda, Panmorphia lewisiae, Aegiphila lewisiana, Dendrobium lewisiae, Daemonorops lewisiana, Dendrochilum lewisii, Harlanlewisia murex, Harlanlewisia sarmentosa, Hoffmannia lewisiana, Cestrum lewisii, Anthurium walterlewisianum, Gladiolus lewisiae, Linum lewisii, Linum lewisii var. alpicola, Hexastylis lewisii, Muraltia lewisiae, Lewisia brachycalyx, Lewisia cantelovii, Lewisia columbiana, Lewisia columbiana var. wallowensis, Lewisia columbiana subsp. rupicola, Lewisia congdonii, Lewisia cotyledon, Lewisia cotyledon var. heckneri, Lewisia cotyledon var. howellii, Lewisia cotyledon var. purdyi, Lewisia disepala, Lewisia kelloggii, Lewisia leeana, Lewisia maguirei, Lewisia oppositifolia, Lewisia pygmaea, Lewisia pygmaea subsp. glandulosa, Lewisia pygmaea subsp. longipetala, Lewisia rediviva, Lewisia rediviva var. minor, Lewisia rupicola, Lewisia serrata, Lewisia sierrae, Lewisia stebbinsii, Lewisia columbiana var. columbiana, Lewisia columbiana var. rupicola, Lewisia pygmaea var. pygmaea, Lewisia pygmaea var. nevadensis, Lewisia cotyledon var. cotyledon, Lewisia columbiana subsp. congdonii, Lewisia columbiana subsp. columbiana, Lewisia pygmaea var. aridorum, Lewisia pygmaea subsp. pygmaea, Lewisia nevadensis, Lewisia minima, Lewisia rediviva var. rediviva, Lewisia megarhiza, Lewisia rediviva var. yosemitana, Lewisia glandulosa, Lewisia longipetala, Polypodium lewisii, Lepisorus lewisii, Cyathea ×lewisii, Hemitelia lewisii, Philadelphus lewisii, Philadelphus lewisii subsp. californicus, Philadelphus lewisii subsp. gordonianus, Mimulus lewisii, Mimulus lewisii f. albus, Mimulus lewisii f. lewisii, Radula lewisii, Sphagnum lewisii, Philadelphus lewisii var. californicus, Philadelphus lewisii var. gordonianus, Philadelphus lewisii var. platyphyllus, Lewisia eastwoodiana, Lewisia finchiae, Lewisia alba, Lewisia minor, Lewisia rediviva subsp. minor, Lewisia yosemitana, Linum lewisii var. lewisii, Mimulus lewisii var. tetonensis, Mimulus lewisii var. albus, Mimulus lewisii f. tetonensis, Philadelphus lewisii var. helleri, Linum lewisii var. pratense, Lewisia exarticulata, Lewisia bernardina, Lepisorus neolewisii, Linum sibiricum var. lewisii, Linum lewisii f. albiflorum, Linum lewisii f. lepagei, Linum lewisii subsp. lepagei, Linum lewisii var. lepagei, Linum lewisii var. saxosum, Mammillaria lewisiana, Lewisia mexicana, Mammillaria brandegeei subsp. lewisiana, Dieffenbachia lewisii, Lewisia brachycarpa, Lewisia columbiana subsp. wallowensis, Lewisia purdyi, Lewisia heckneri, Lewisia howellii, Siparuna lewisiana, Struthanthus lewisii, Lewisia kelloggii subsp. hutchisonii, Xerophyta lewisiae, Philadelphus lewisii var. angustifolius, Philadelphus lewisii var. intermedius, Acacia lewisii, Aeschynomene lewisiana, Lampranthus lewisiae, Psilocaulon lewisiae, Maripa lewisii, Lewisia, Lewisiopsis
	Best fuzzy matches for  Lewisi were:  Lewisia
	Too many (410) fuzzy matches for Ligusticu, including Hieracium pseudoligusticum
	Too many (1957) fuzzy matches for Lobeli, including Hieracium lobelianum
	Too many (262) fuzzy matches for Lomatiu, including Lomatia bidwillii
	Too many (1836) fuzzy matches for Lupinu, including Gnaphalium supinum f. magelense
	Fuzzy matches for  Macleani were:  Nestotus macleanii, Haplopappus macleanii, Stenotopsis macleanii, Stenotus macleanii, Myriopteris macleanii, Anthurium macleanii, Oreopanax macleanii, Macleayia artensis, Macleania tenuifolia, Macleania tuberosa, Macleania hirtiflora, Macleania insignis, Macleania linearifolia, Macleania tenuiflora, Macleania compacta, Macleania crenulata, Macleania rupestris, Macleania nitida, Macleania ovata, Macleania pauciflora, Macleania humboldtiana, Macleania cordata var. linearifolia, Macleania insignis var. linearifolia, Clitanthes macleanica, Coburgia macleanica, Dimorphanthera macleaniifolia, Draba macleanii, Phycella macleanica, Stenomesson macleanicum, Allium macleanii, Bomarea macleanica, Clinanthus macleanicus, Eustephia macleanica, Macleania cordifolia, Macleania costaricensis, Macleania ecuadorensis, Macleania elliptica, Macleania glabra, Macleania kalbreyeri, Macleania laurefolia, Macleania loeseneriana, Macleania pentaptera, Macleania pilgeriana, Macleania pubiflora, Macleania racemosa, Macleania reducta, Macleania rotundifolia, Macleania salapa, Macleania sodiroi, Macleania subracemosa, Macleania trianae, Macleania angulata, Macleania benthamiana, Macleania multibracteata, Macleania farinosa, Macleania floribunda, Macleania macrantha, Macleania alpicola, Macleania cordata, Macleania epiphytica, Macleania irazuensis, Macleania megabracteolata, Macleania turrialbana, Macleania penduliflora, Macleania coccoloboides, Macleania talamancensis, Macleania antioquiae, Macleania stricta, Macleania bullata, Macleania cordifolia var. linearifolia, Macleania robusta, Macleania attenuata, Macleania costeroides, Macleania euryphylla, Macleania laurina, Macleania mollis, Macleania pentaptera var. longicalyx, Macleania poortmannii, Macleania popenoei, Macleania pulchra, Macleania punctata, Macleania punctata var. puberula, Macleania recumbens, Macleania speciosissima, Macleania longiflora, Macleania spectabilis, Macleania sleumeriana, Macleania smithiana, Nototriche macleanii, Malvastrum macleanii, Cheilanthes macleanii, Macleania crassa, Macleania maldonadensis, Macleania subsessilis, Macleania dodsonii, Macleania alata, Macleania ericae, Macleania tropica, Macleania cardiophylla, Macleania amplexicaulis, Macleania nervosa, Macleania arcuata, Macleania coccinea, Macleania recurva, Macleania tovarensis, Macleania colorata, Tectaridium macleanii, Macleania
	Best fuzzy matches for  Macleani were:  Macleania
	Too many (466) fuzzy matches for Mimulu, including Chrysothamnus parryi subsp. imulus
	Too many (511) fuzzy matches for Mirabili, including Baccharis mirabilis
	Reached record # 90
	Too many (568) fuzzy matches for Myosoti, including Conyza myosotifolia
	Too many (585) fuzzy matches for Nemophil, including Isocoma eremophila
	Too many (2210) fuzzy matches for Ophry, including Ophryosporus angustifolius
	Too many (1035) fuzzy matches for Paeoni, including Othonna aeonioides
	Too many (21222) fuzzy matches for Pipe, including Pilosella lividipes
	Fuzzy matches for  Pleurothyriu were:  Pleurothyrium steyermarkianum, Pleurothyrium roberto-andinoi, Pleurothyrium reflexum, Pleurothyrium palmanum, Pleurothyrium amapaense, Pleurothyrium zulianense, Pleurothyrium westphaliae, Pleurothyrium velutinum, Pleurothyrium undulatum, Pleurothyrium trianae, Pleurothyrium costanense, Pleurothyrium cowaniana, Pleurothyrium pascoense, Pleurothyrium cordatum, Pleurothyrium obscurinerve, Pleurothyrium panurense, Pleurothyrium bifidum, Pleurothyrium chrysophyllum, Pleurothyrium chrysothyrsus, Pleurothyrium cuneifolium, Pleurothyrium ferrugineum, Pleurothyrium macranthum, Pleurothyrium poeppigii, Pleurothyrium maximum, Pleurothyrium parviflorum, Pleurothyrium densiflorum, Pleurothyrium krukovii, Pleurothyrium nobile, Pleurothyrium williamsii, Pleurothyrium bahiense, Pleurothyrium amplifolium, Pleurothyrium intermedium, Pleurothyrium grandiflorum, Pleurothyrium westphalii, Pleurothyrium hexaglandulosum, Pleurothyrium brochidodromum, Pleurothyrium glabritepalum, Pleurothyrium bracteatum, Pleurothyrium vasquezii, Pleurothyrium racemosum, Pleurothyrium pilosum, Pleurothyrium marginale, Pleurothyrium synandrum, Pleurothyrium cinereum, Pleurothyrium glabrifolium, Pleurothyrium acuminatum, Pleurothyrium prancei, Pleurothyrium obovatum, Pleurothyrium crassitepalum, Pleurothyrium trianae subsp. zulianense, Pleurothyrium golfodulcense, Pleurothyrium glandulosum, Pleurothyrium tomentellum, Pleurothyrium pauciflorum, Pleurothyrium insigne, Pleurothyrium giganthum, Pleurothyrium tomiwahlii, Pleurothyrium immersum, Pleurothyrium oblongum, Pleurothyrium guindonii, Pleurothyrium arcuatum, Pleurothyrium bilocellatum, Pleurothyrium triflorum, Pleurothyrium
	Best fuzzy matches for  Pleurothyriu were:  Pleurothyrium
	Fuzzy matches for  Pseudowinter were:  Pseudowintera insperata, Agrostis pseudointermedia, Hymenachne pseudointerrupta, Rubus ×pseudowinteri, Bryum pseudointermedium, Pseudowintera axillaris, Pseudowintera colorata, Pseudowintera traversii, Pseudowintera
	Best fuzzy matches for  Pseudowinter were:  Pseudowintera
	Fuzzy matches for  Pyrrosi were:  Pyrrosia aglaophylla, Pyrrosia arunachalensis, Pyrrosia beddomeana, Pyrrosia bicolor, Pyrrosia birii, Pyrrosia ceylanica, Pyrrosia fallax, Pyrrosia floccigera, Pyrrosia lanuginosa, Pyrrosia lauterbachii, Pyrrosia niphoboloides, Pyrrosia ×nipponica, Pyrrosia penangiana, Pyrrosia philippinensis, Pyrrosia polydactylos, Pyrrosia rhomboidalis, Pyrrosia serpens, Pyrrosia splendens, Pyrrosia winkleri, Pyrrosia lingua, Pyrrosia petiolosa, Pyrrosia sheareri, Pyrrosia linearifolia, Pyrrosia tricuspis, Pyrrosia lanceolata, Pyrrosia oblanceolata, Pyrrosia madagascariensis, Pyrrosia africana, Pyrrosia schimperiana, Pyrrosia mechowii, Pyrrosia schimperiana var. mechowii, Pyrrosia dispar, Pyrrosia intermedia, Pyrrosia macrocarpa, Pyrrosia distichocarpa, Pyrrosia borneensis, Pyrrosia rasamalae, Pyrrosia stigmosa, Pyrrosia piloselloides, Pyrrosia princeps, Pyrrosia longifolia, Pyrrosia adnascens, Pyrrosia davidii, Pyrrosia mannii, Pyrrosia mollis, Pyrrosia flocculosa, Pyrrosia kinabaluensis, Pyrrosia platyphylla, Pyrrosia abbreviata, Pyrrosia asterosora, Pyrrosia confluens, Pyrrosia confluens var. confluens, Pyrrosia confluens var. dielsii, Pyrrosia eleagnifolia, Pyrrosia foveolata, Pyrrosia foveolata var. lauterbachii, Pyrrosia lingua var. lingua, Pyrrosia lingua var. heteractis, Pyrrosia porosa, Pyrrosia porosa var. porosa, Pyrrosia porosa var. tonkinensis, Pyrrosia porosa var. stenophylla, Pyrrosia schimperiana var. liebuschii, Pyrrosia nayariana, Pyrrosia stictica, Pyrrosia rhodesiana, Pyrrosia fengiana, Pyrrosia nanchuanensis, Pyrrosia nudicaulis, Pyrrosia oblonga, Pyrrosia scolopendrina, Pyrrosia similis, Pyrrosia subtruncata, Pyrrosia tibetica, Pyrrosia pekinensis, Pyrrosia tricholepis, Pyrrosia blepharolepis, Pyrrosia martini, Pyrrosia angustissima, Pyrrosia acrostichoides, Pyrrosia angustata, Pyrrosia nuda, Pyrrosia tonkinensis, Pyrrosia costata, Pyrrosia eberhardtii, Pyrrosia heteractis, Pyrrosia assimilis, Pyrrosia calvata, Pyrrosia polydactyla, Pyrrosia drakeana, Pyrrosia grandissima, Pyrrosia caudifrons, Pyrrosia pseudocalvata, Pyrrosia chinensis, Pyrrosia micraster, Pyrrosia assimilis f. lobata, Pyrrosia assimilis var. longissima, Pyrrosia boothii, Pyrrosia subvelutina, Pyrrosia laevis, Pyrrosia jaintensis, Pyrrosia varia, Pyrrosia caudata, Pyrrosia pachyderma, Pyrrosia stellata, Pyrrosia dimorpha, Pyrrosia cornuta, Pyrrosia linearifolia var. heterolepis, Pyrrosia heteractis var. minor, Pyrrosia fissa, Pyrrosia macropoda, Pyrrosia coccideisquamata, Pyrrosia mollis var. mollissima, Pyrrosia gralla, Pyrrosia mollis f. alcicornu, Pyrrosia subfissa, Pyrrosia stenophylla, Pyrrosia subfurfuracea, Pyrrosia bonii, Pyrrosia latifolia, Pyrrosia linearis, Pyrrosia matsudai, Pyrrosia medogensis, Pyrrosia transmorrisonensis, Pyrrosia hastata, Pyrrosia brassii, Pyrrosia shennongensis, Pyrrosia fuohaiensis, Pyrrosia christii, Pyrrosia pseudodrakeana, Pyrrosia nummulariifolia, Pyrrosia obovata, Pyrrosia nummulariifolia var. rufa, Pyrrosia albicans, Pyrrosia adnascens f. adnascens, Pyrrosia ensata, Pyrrosia anchuanensis, Pyrrosia pseudopolydactylis, Pyrrosia samarensis, Pyrrosia novo-guineae, Pyrrosia pannosa, Pyrrosia gardneri, Pyrrosia sphaerosticha, Pyrrosia liebuschii, Pyrrosia stolzii, Pyrrosia heterophylla, Pyrrosia dielsii, Pyrrosia rupestris, Pyrrosia avaratra, Pyrrosia
	Best fuzzy matches for  Pyrrosi were:  Pyrrosia
	Fuzzy matches for  Racheli were:  Stevia trachelioides, Rachelia glaria, Helianthus tracheliifolius, Helianthus trachelifolius, Carpesium trachelifolium, Stevia trachelioides var. trachelioides, Carpesium pseudotracheliifolium, Hieracium tanytrachelium, Acalypha tracheliifolia, Priva trachelioides, Ocotea adenotrachelium, Oreodaphne adenotrachelium, Onobrychis kachelica, Rochelia chitralensis, Rochelia claviculata, Rochelia condylophora, Rochelia deflexa, Rochelia disperma, Rochelia echinophora, Rochelia cynoglossoides, Rochelia cancellata, Rochelia campanulata, Rochelia asperata, Rochelia barbata, Rochelia borboniae, Rochelia intermedia, Rochelia pamirica, Rochelia patula, Rochelia persica, Rochelia gracilis, Rochelia microcalycina, Rochelia javanica, Rochelia karsensis, Rochelia lappula, Rochelia laxa, Rochelia mollis, Rochelia leiosperma, Rochelia mirheydari, Rochelia maccoya, Rochelia marginata, Rochelia plurisepalea, Rochelia pygmaea, Rochelia redowskii, Rochelia retrosepala, Rochelia saccharata, Rochelia stellulata, Rochelia spinocarpos, Rochelia strigosa, Rochelia virginica, Rochelia zeylanica, Rochelia squarrosa, Ida lacheliniae, Malvastrum trachelifolium, Malva trachelifolia, Calceolaria tracheliifolia, Rochelia disperma subsp. retorta, Rochelia retorta, Trachelium jacquinii subsp. rumelianum, Trachelium tubulosum, Trachelium tenuifolium, Trachelium taygeteum, Tracheliopsis petraea, Tracheliopsis myrtifolia, Trachelioides latifolia, Tracheliopsis fruticulosa, Tracheliopsis antilibanotica, Tracheliopsis pubicalyx, Tracheliopsis tauricum, Tracheliopsis albicans, Trachelium diffusum, Trachelium rumelianum, Trachelium postii, Trachelium myrtifolium, Trachelium lanceolatum, Tracheliopsis postii, Trachelium ×halteratum, Trachelium caeruleum, Trachelium azureum, Trachelium asperuloides, Trachelium angustifolium, Trachelioides vulgaris, Tracheliopsis tubulosa, Trachelium jacquinii, Trachelium jacquinii subsp. dalgiciorum, Tracheliopsis postii subsp. shepardii, Tracheliopsis tubulosa var. berytensis, Tracheliopsis tubulosa var. taurica, Tracheliopsis tubulosa var. libanotica, Trachelium caeruleum f. isabellinum, Trachelium caeruleum f. brevidentatum, Trachelium caeruleum f. longiflorum, Trachelium caeruleum var. halteratum, Trachelium caeruleum subsp. halteratum, Trachelium caeruleum var. lanceolatum, Trachelium caeruleum subsp. lanceolatum, Trachelium rumelianum var. cinerascens, Adenophora trachelioides, Adenophora trachelioides var. cordatifolia, Adenophora trachelioides f. puberula, Campanula rapunculoides var. trachelioides, Campanula rapunculoides f. trachelioides, Campanula tracheliifolia, Campanula trachelioides, Campanula trachelium, Campanula trachelium f. alba, Campanula trachelium var. albiflora, Campanula trachelium subsp. athoa, Campanula trachelium var. cordifolia, Campanula trachelium subsp. dasycarpa, Campanula trachelium var. gymnocarpa, Campanula trachelium var. hirta, Campanula trachelium var. hispida, Campanula trachelium var. leucantha, Campanula trachelium f. maroccana, Campanula trachelium subsp. mauritanica, Campanula trachelium var. monstrosa, Campanula trachelium var. munbyana, Campanula trachelium var. nuda, Campanula trachelium f. numidica, Campanula trachelium var. oligosantha, Campanula trachelium var. orientalis, Campanula trachelium var. parviflora, Campanula trachelium var. ramosissima, Campanula trachelium var. secundiflora, Campanula trachelium var. solitaria, Campanula trachelium var. subsessilis, Campanula trachelium var. urticifolia, Campanula trachelium var. virgata, Drymocodon trachelium, Campanula trachelium subsp. trachelium, Sudamerlycaste lacheliniae, Adenophora trachelioides subsp. trachelioides, Populus bachelieri, Viola tracheliifolia, Rochelia patens, Rochelia bungei, Rochelia cardiosepala, Rochelia dispermoides, Rochelia jackabaghi, Rochelia leiocarpa, Rochelia macrocalyx, Rochelia peduncularis, Rochelia rectipes, Trachelium myrtifolia, Carpesium cernuum var. trachelifolium, Campanula trachelium var. mauritanica, Rochelia glomerata, Rochelia virginiana, Rochelia incana, Rochelia lissocarpa, Rochelia stylaris, Adenophora trachelioides subsp. jiangsuensis, Rachelia, Rochelia, Trachelium
	Best fuzzy matches for  Racheli were:  Rachelia
	Too many (1001) fuzzy matches for Sorbu, including Frolovia gorbunovae
	Reached record # 100
	Too many (1430) fuzzy matches for Xenophyllu, including Perymenium stenophyllum
	Fuzzy matches for  Betula ×neoboreali were:  Betula neoborealis
	Fuzzy matches for  Betula ×purpusi were:  Betula ×purpusii, Betula purpusii
	Best fuzzy matches for  Betula ×purpusi were:  Betula ×purpusii
	Fuzzy matches for  Botrychium ×watertonens were:  Botrychium ×watertonense, Botrychium watertonense
	Best fuzzy matches for  Botrychium ×watertonens were:  Botrychium ×watertonense
	Fuzzy matches for  Delphinium ×pavonaceu were:  Delphinium pavonaceum
	Fuzzy matches for  Fragaria ×ananass were:  Fragaria ×ananassa, Fragaria ×ananassa subsp. cuneifolia
	Best fuzzy matches for  Fragaria ×ananass were:  Fragaria ×ananassa
	Fuzzy matches for  Galium ×pomeranicu were:  Galium ×pomeranicum, Galium pomeranicum
	Best fuzzy matches for  Galium ×pomeranicu were:  Galium ×pomeranicum
	Fuzzy matches for  Gentiana ×billingtoni were:  Gentiana ×billingtonii
	Fuzzy matches for  Gentiana ×curtisi were:  Gentiana ×curtisii
	Fuzzy matches for  Geum ×aurantiacu were:  Pelargonium ×aurantiacum, Codiaeum aurantiacum, Geum aurantiacum, Geum ×aurantiacum, Triosteum aurantiacum, Triosteum aurantiacum var. illinoense, Triosteum aurantiacum var. aurantiacum
	Best fuzzy matches for  Geum ×aurantiacu were:  Geum ×aurantiacum
	Reached record # 110
	Fuzzy matches for  Geum ×macranthu were:  Leontopodium ×macranthum, Pelargonium ×macranthum, Heracleum macranthum, Parageum macranthum, Geum ×macranthum
	Best fuzzy matches for  Geum ×macranthu were:  Geum ×macranthum
	Fuzzy matches for  Gleditsia ×texan were:  Gleditsia texana, Gleditsia ×texana
	Best fuzzy matches for  Gleditsia ×texan were:  Gleditsia ×texana
	Fuzzy matches for  Lespedeza ×simulat were:  Lespedeza simulata, Lespedeza ×simulata
	Best fuzzy matches for  Lespedeza ×simulat were:  Lespedeza ×simulata
	Fuzzy matches for  Lesquerella ×maxim were:  Lesquerella ×maxima
	Fuzzy matches for  Liatris ×boykini were:  Liatris ×boykinii
	Fuzzy matches for  Limnophila ×ludovician were:  Limnophila ×ludoviciana
	Fuzzy matches for  Lobelia ×specios were:  Lobelia ×speciosa, Lobelia speciosa
	Best fuzzy matches for  Lobelia ×specios were:  Lobelia ×speciosa
	Fuzzy matches for  Mitella ×intermedi were:  Christella ×intermedia, Pimpinella ×intermedia, Mitella intermedia
	Best fuzzy matches for  Mitella ×intermedi were:  Mitella intermedia
	Fuzzy matches for  Acer ×freemani were:  Acer ×freemanii
	Fuzzy matches for  Adiantum ×tracy were:  Adiantum tracyi
	Reached record # 120
	Fuzzy matches for  Amelanchier ×intermedi were:  Amelanchier intermedia, Amelanchier ×intermedia
	Best fuzzy matches for  Amelanchier ×intermedi were:  Amelanchier ×intermedia
	Fuzzy matches for  Elymus ×saundersi were:  Elymus ×saundersii
	Fuzzy matches for  Carex ×claus were:  Carex ×caesariensis, Carex ×castriferrei, Carex ×clausa, Carex ×haussknechtii, Carex ×krausei, Carex ×laestadii, Carex ×lausii
	Best fuzzy matches for  Carex ×claus were:  Carex ×clausa
	Fuzzy matches for  Crataegus ×whittaker were:  Crataegus ×whitakeri
	Fuzzy matches for  Dryopteris ×triploide were:  Dryopteris ×triploidea
	Fuzzy matches for  Lycopodium ×haberer were:  Lycopodium ×habereri, Lycopodium habereri
	Best fuzzy matches for  Lycopodium ×haberer were:  Lycopodium ×habereri
	Fuzzy matches for  Equisetum ×mackai were:  Equisetum ×mackaii
	Fuzzy matches for Carex acuta ×elat were only found for first 2 terms
	Fuzzy matches for  Carex acuta ×elat were:  Sclarea acuta, Carex acaulis, Carex acroandra, Carex acuminata, Carex acuta, Carex acuta f. amblylepis, Carex acuta var. angustifolia, Carex acuta var. appendiculata, Carex acuta f. badia, Carex acuta subsp. broteroana, Carex acuta var. chlorotica, Carex acuta subsp. colorata, Carex acuta f. diluta, Carex acuta var. dioica, Carex acuta var. elegans, Carex acuta var. erecta, Carex acuta var. fluviatilis, Carex acuta f. graciliflora, Carex acuta f. gracilis, Carex acuta var. intermedia, Carex acuta var. longiglumis, Carex acuta var. macrocarpa, Carex acuta f. melanolepis, Carex acuta var. minor, Carex acuta var. nervosa, Carex acuta var. nigra, Carex acuta var. nutans, Carex acuta var. oxylepis, Carex acuta var. pallida, Carex acuta var. panormitana, Carex acuta f. pedicellata, Carex acuta var. personata, Carex acuta subsp. prolixa, Carex acuta var. pseudaquatilis, Carex acuta f. pseudosparganioides, Carex acuta subsp. reuteriana, Carex acuta f. rigida, Carex acuta f. ripensis, Carex acuta var. rufa, Carex acuta var. sparganioides, Carex acuta var. sphaerocarpa, Carex acuta var. staminifera, Carex acuta f. stygia, Carex acuta f. touranginiana, Carex acuta var. trinervis, Carex acuta var. turfosa, Carex acuta f. vaginata, Carex acuta f. zygostachya, Carex acutata, Carex acutata var. ciliata, Carex acutata var. hirtisquama, Carex acutata var. multispicata, Carex acutata var. niederleiniana, Carex acutatiformis, Carex acutiformis, Carex acutiformis var. abbreviata, Carex acutiformis f. depauperata, Carex acutiformis f. gracilior, Carex acutiformis f. maxima, Carex acutiformis f. minor, Carex acutiformis f. spadicea, Carex acutina, Carex acutina var. petrophila, Carex acutina var. tenuior, Carex acutinella, Carex acutissima, Carex adumana, Carex adusta, Carex adusta var. argyrantha, Carex adusta var. congesta, Carex adusta var. glomerata, Carex adusta var. minor, Carex adusta var. sparsiflora, Carex alata, Carex alata var. ferruginea, Carex alta, Carex alta var. brevior, Carex alta var. gymnocarpa, Carex altaica, Carex antarctogena, Carex aquanigra, Carex aquatilis, Carex aquatilis var. altior, Carex aquatilis subsp. altior, Carex aquatilis f. angustata, Carex aquatilis var. aquatilis, Carex aquatilis f. cuspidata, Carex aquatilis var. dives, Carex aquatilis var. elatior, Carex aquatilis f. epigaea, Carex aquatilis subsp. epigeios, Carex aquatilis f. laxa, Carex aquatilis var. minor, Carex aquatilis subsp. nardifolia, Carex aquatilis var. pachystoma, Carex aquatilis var. planifolia, Carex aquatilis f. sciaphila, Carex aquatilis var. sphagnophila, Carex aquatilis var. stans, Carex aquatilis subsp. stans, Carex aquatilis var. substricta, Carex aquatilis f. virescens, Carex aquatilis var. watsonii, Carex arcta, Carex arcta var. oregana, Carex arctata, Carex arctata var. faxonii, Carex arcuata, Carex autumnalis, Carex azuayae, Carex bhutanica, Carex ×catalaunica, Carex catamarcensis, Carex cataphyllodes, Carex cataractae, Carex ×cuatrecasasii, Carex curaica, Carex curaica var. angustifolia, Carex curaica var. armena, Carex curaica var. coacta, Carex curaica var. latifolia, Carex curaica var. pycnostachys, Carex curaica subsp. pycnostachys, Carex curaica var. rigida, Carex curatorum, Carex curta, Carex curta var. brunnescens, Carex curta var. maxima, Carex curta var. robustior, Carex ecuadorica, Carex eluta, Carex jacutica, Carex lacunarum, Carex maculata, Carex maculata var. maculata, Carex maculata var. neurochlamys, Carex maculata var. tetsuoi, Carex mutabilis, Carex mutans, Carex aquatilis var. nardifolia, Carex nutans, Carex nutans var. japonica, Carex nutans var. major, Carex nutans var. microcarpa, Carex nutans var. platyrhyncha, Carex nutans var. pumila, Carex nutans f. sulcata, Carex scita, Carex scita var. korginensis, Carex scita var. riishirensis, Carex scita var. scabrinervia, Carex scita var. scita, Carex acuta var. sparsiflora, Carex aquatilis var. plumbeophila, Carex aquatilis var. rhomboidea, Carex aquatilis var. sciaphila, Carex aquatilis var. sitchensis, Carex acuta var. moenchiana, Carex acuta var. amblylepis, Carex aquatilis var. anguillata, Carex acuta var. prolixa, Carex acuta var. tricostata, Carex aquatilis var. rigida, Carex acutiformis var. kochiana, Carex aquatilis subsp. anguillata, Carex aquatilis subsp. hyperborea, Carex aquatilis subsp. arcuata, Carex acutiformis subsp. kochiana, Carex acuta var. chlorostachya, Carex acuta subsp. nigra, Carex acuta var. colorata, Carex aquatilis var. flavicans, Carex aquatilis var. acutangula, Carex ×acutangula, Carex aquatilis var. affinis, Carex acuta var. stenophylla, Carex acuta var. graciliflora, Carex acuta var. touranginiana, Carex acuta var. sennenii, Carex acutinella var. congesta, Carex alata var. pulchra, Carex alta var. latialata, Carex aquatilis var. epigeois, Carex acuta subsp. mauritanica, Carex acuta var. broteriana, Carex aquatilis subsp. aquatilis, Carex acutata var. acutata, Carex acuta var. reuteriana, Carex acutata var. niederleinia
	Best fuzzy matches for  Carex acuta ×elat were:  Carex acutata, Carex acutinella, Carex ×acutangula
	Fuzzy matches for  Symphyotrichum ×amethystinu were:  Symphyotrichum ×amethystinum
	Fuzzy matches for  Lysimachia ×commixt were:  Lysimachia ×commixta
	Reached record # 130
	Fuzzy matches for  Lycopodiella ×copelandi were:  Lycopodiella ×copelandii
	Fuzzy matches for  Ludwigia ×lacustri were:  Ludwigia lacustris
	Fuzzy matches for  Liatris ×macdanielian were:  Liatris ×macdanieliana
	Fuzzy matches for  Huperzia ×buttersi were:  Huperzia ×buttersii
	Fuzzy matches for  Monarda ×medioide were:  Monarda ×medioides
	Fuzzy matches for  Opuntia ×rooney were:  Opuntia ×rooneyi
	Fuzzy matches for  Cylindropuntia ×tetracanth were:  Cylindropuntia ×tetracantha
	Fuzzy matches for  Pteris ×delchampsi were:  Pteris ×delchampsii
	Fuzzy matches for  Potamogeton ×subdentatu were:  Potamogeton ×subdentatus, Potamogeton ×subdentatus var. petiolatus, Potamogeton ×subdentatus var. sessilis
	Best fuzzy matches for  Potamogeton ×subdentatu were:  Potamogeton ×subdentatus
	Fuzzy matches for  Potamogeton ×argutulu were:  Potamogeton argutulus, Potamogeton argutulus var. nodosifolius, Potamogeton argutulus f. puyensis
	Best fuzzy matches for  Potamogeton ×argutulu were:  Potamogeton argutulus
	Reached record # 140
	Fuzzy matches for  Populus ×hinckleyan were:  Populus ×hinckleyana
	Fuzzy matches for  Polystichum ×hagenahi were:  Polystichum ×hagenahii
	Fuzzy matches for  Platanthera ×estesi were:  Platanthera ×estesii
	Fuzzy matches for  Phlox ×rugeli were:  Phlox rugelii
	Fuzzy matches for  Penstemon ×miru were:  Penstemon ×mirus, Penstemon minutifolius
	Best fuzzy matches for  Penstemon ×miru were:  Penstemon ×mirus
	Fuzzy matches for  Pectis ×floridan were:  Pectis ×floridana
	Fuzzy matches for  Passiflora ×beloti were:  Passiflora ×belottii, Passiflora ×belotii
	Best fuzzy matches for  Passiflora ×beloti were:  Passiflora ×belotii
	Fuzzy matches for  Rhododendron ×pennsylvanicu were:  Rhododendron ×pennsylvanicum, Rhododendron pennsylvanicum
	Best fuzzy matches for  Rhododendron ×pennsylvanicu were:  Rhododendron ×pennsylvanicum
	Fuzzy matches for  Nasturtium ×steril were:  Nasturtium ×sterile, Nasturtium sterile
	Best fuzzy matches for  Nasturtium ×steril were:  Nasturtium ×sterile
	Fuzzy matches for  Vernonia ×guadalupensi were:  Vernonia guadalupensis
	Reached record # 150
	Fuzzy matches for  Vaccinium ×atlanticu were:  Vaccinium atlanticum
	Fuzzy matches for  Abies grandi were:  Abrus grandiflorus, Abies grandis var. lasiocarpa, Abies grandis subsp. idahoensis, Abies candicans, Abies gracilis, Abies grandis, Abies grandis var. idahoensis, Abies grandis f. johnsonii, Abies grandis var. lowiana, Abies standishiana, Arabis grandiflora, Abies grandis var. concolor, Acis grandiflora, Abies grandis var. densifolia, Ribes grandisepalum
	Best fuzzy matches for  Abies grandi were:  Abies grandis
	Fuzzy matches for  Allium dictuo were:  Allium dictuon, Allium dictyoprasum, Allium dictyoscordum, Allium dictyotum, Allium victorialis, Allium victorialis var. platyphyllum, Allium victorialis subsp. platyphyllum, Allium victorialis var. variegatum, Allium victorialis f. variegatum, Allium victoris, Allium victorialis var. angustifolium, Allium victorialis var. asiaticum, Allium victorialis var. listera, Allium pictum
	Best fuzzy matches for  Allium dictuo were:  Allium dictuon
	Fuzzy matches for  Amelanchier nantucketensi were:  Amelanchier nantucketensis, Amelanchier nantucketense
	Best fuzzy matches for  Amelanchier nantucketensi were:  Amelanchier nantucketensis, Amelanchier nantucketense
	Fuzzy matches for  Anemone piper were:  Anemone peruviana, Anemone piperi, Anemone riparia, Anemone riparia f. inconspicua, Anemone riparia f. rhodantha
	Best fuzzy matches for  Anemone piper were:  Anemone piperi
	Fuzzy matches for  Angelica dawsoni were:  Angelica dawsonii
	Fuzzy matches for  Arabis crucisetos were:  Arabis crucisetosa
	Fuzzy matches for  Aster alpinu were:  Aster apinnatifidus, Aster alpinoamellus, Aster alpinus, Aster spinulosus, Aster alpigenus, Aster albidus, Aster andinus, Aster alpinus subsp. alpinus, Aster alpinus var. bohemicus, Aster alpinus var. serpentimontanus, Aster alpinus var. alpinus, Aster alpinus subsp. vierhapperi, Aster alpinus var. cylleneus, Aster alpinus subsp. dolomiticus, Aster alpinus subsp. tolmatschevii, Aster alpinus var. vierhapperi, Aster alpinus var. subvillosus, Aster alpinus var. glabratus, Aster alpigenus subsp. haydenii, Aster alpigenus var. alpigenus, Aster alpinus var. dolomiticus, Aster alpigenus var. haydenii, Aster alpinus var. cebennensis, Aster alpigenus subsp. andersonii, Aster alpigenus var. andersonii, Aster alpinus var. breyninus, Aster alpinus var. glaber, Aster alpigenus subsp. alpigenus, Aster alpicola, Aster spinuliger, Aster linumae, Lupinaster alpinus
	Best fuzzy matches for  Aster alpinu were:  Aster alpinus
	Fuzzy matches for  Astragalus reventu were:  Astragalus reventiformis, Astragalus reventus, Astragalus venturii, Astragalus reventus var. conjunctus, Astragalus reventus var. hoodianus, Astragalus reventus var. oxytropidoides, Astragalus reventus var. canbyi, Astragalus reventus var. sheldoni, Astragalus reventoides, Astragalus regestus, Astragalus repentinus, Astragalus reventus var. reventus
	Best fuzzy matches for  Astragalus reventu were:  Astragalus reventus
	Fuzzy matches for  Calochortus apiculatu were:  Calochortus apiculatus, Calochortus maculatus, Calochortus oculatus, Calochortus spatulatus
	Best fuzzy matches for  Calochortus apiculatu were:  Calochortus apiculatus
	Reached record # 160
	Fuzzy matches for  Cardamine rupicol were:  Cardamine rubifolia, Cardamine rupicola, Cardamine udicola
	Best fuzzy matches for  Cardamine rupicol were:  Cardamine rupicola
	Fuzzy matches for  Castilleja rubid were:  Castilleja dubia, Castilleja nubigena, Castilleja nubigena var. pumila, Castilleja rigida, Castilleja rubicundula, Castilleja rubicundula subsp. lithospermoides, Castilleja rubida, Castilleja rubida var. monoensis, Castilleja rubiginosa, Castilleja rubra, Castilleja rupicola, Castilleja subinclusa, Castilleja subinclusa var. franciscana, Castilleja subinclusa subsp. franciscana, Castilleja rubicundula var. lithospermoides, Castilleja subinclusa var. jepsonii, Castilleja nubigens, Castilleja rubicundula subsp. rubicundula, Castilleja subinclusa subsp. subinclusa
	Best fuzzy matches for  Castilleja rubid were:  Castilleja rubida
	Fuzzy matches for  Cystopteris protrus were:  Cystopteris protrusa
	Fuzzy matches for  Claytonia arenicol were:  Claytonia arenicola
	Fuzzy matches for  Collomia debili were:  Collomia debilis, Collomia debilis var. camporum, Collomia debilis f. camporum, Collomia debilis var. dentata, Collomia debilis f. howardii, Collomia debilis f. hurdei, Collomia debilis var. integra, Collomia debilis f. intergra, Collomia debilis var. ipomoea, Collomia debilis subsp. ipomoea, Collomia debilis var. trifida, Collomia debilis subsp. trifida, Collomia debilis var. debilis
	Best fuzzy matches for  Collomia debili were:  Collomia debilis
	Fuzzy matches for  Coptis occidentali were:  Critoniopsis occidentalis, Coreopsis occidentalis, Microtropis occidentalis, Jonesiopsis occidentalis, Aloitis occidentalis, Alsinopsis occidentalis, Celtis occidentalis, Celtis occidentalis var. aspera, Celtis occidentalis var. audibertiana, Celtis occidentalis var. canina, Celtis occidentalis f. canina, Celtis occidentalis var. cordata, Celtis occidentalis var. crassifolia, Celtis occidentalis var. georgiana, Celtis occidentalis subsp. georgiana, Celtis occidentalis var. grandidentata, Celtis occidentalis f. neglecta, Celtis occidentalis var. pumila, Celtis occidentalis f. pumila, Celtis occidentalis var. reticulata, Celtis occidentalis f. reticulata, Celtis occidentalis var. serrulata, Celtis occidentalis var. submembranacea, Celtis occidentalis subsp. tenuifolia, Chrysocoptis occidentalis, Coptis occidentalis, Coptis occidentalis var. howellii, Coptis occidentalis var. japonica, Cyclantheropsis occidentalis, Daphnopsis occidentalis, Agrostis occidentalis, Danthoniopsis occidentalis, Loudetiopsis occidentalis, Angraecopsis occidentalis, Leptoglottis occidentalis, Lilaeopsis occidentalis, Celtis occidentalis var. occidentalis, Pseudoleskeopsis occidentalis
	Best fuzzy matches for  Coptis occidentali were:  Coptis occidentalis
	Fuzzy matches for  Corydalis casean were:  Corydalis caseana, Corydalis caseana subsp. aquae-gelidae, Corydalis caseana subsp. brachycarpa, Corydalis caseana subsp. brandegeei, Corydalis caseana subsp. cusickii, Corydalis caseana var. cusickii, Corydalis caseana subsp. hastata, Corydalis caseana var. hastata, Corydalis caseana subsp. caseana
	Best fuzzy matches for  Corydalis casean were:  Corydalis caseana
	Fuzzy matches for  Dasynotus daubenmire were:  Dasynotus daubenmirei
	Fuzzy matches for  Delphinium sutherlandi were:  Delphinium sutherlandii
	Fuzzy matches for  Dorycnium pentaphyllu were:  Dorycnium pentaphyllum subsp. herbarceum, Dorycnium pentaphyllum subsp. herbaceum, Dorycnium pentaphyllum subsp. haussknechtii, Dorycnium pentaphyllum var. adpresse-pilosum, Dorycnium pentaphyllum var. hirtum, Dorycnium pentaphyllum var. patenti-pilosum, Dorycnium pentaphyllum, Dorycnium pentaphyllum subsp. pentaphyllum, Dorycnium pentaphyllum subsp. suffruticosum, Dorycnium pentaphyllum subsp. germanicum, Dorycnium pentaphyllum subsp. gracile, Dorycnium pentaphyllum subsp. fulgurans, Dorycnium pentaphyllum subsp. amani, Dorycnium pentaphyllum var. candicans
	Best fuzzy matches for  Dorycnium pentaphyllu were:  Dorycnium pentaphyllum
	Reached record # 170
	Fuzzy matches for  Dryopteris clintonian were:  Dryopteris clintoniana, Thelypteris clintoniana, Dryopteris aitoniana
	Best fuzzy matches for  Dryopteris clintonian were:  Dryopteris clintoniana
	Fuzzy matches for  Erigeron davisi were:  Erigeron davisii
	Fuzzy matches for  Eriogonum scopuloru were:  Eriogonum scopulorum
	Fuzzy matches for  Equisetum laevigatu were:  Equisetum laevigatum var. scabrellum, Equisetum laevigatum, Equisetum laevigatum var. elatum, Equisetum laevigatum f. scabrellum
	Best fuzzy matches for  Equisetum laevigatu were:  Equisetum laevigatum
	Fuzzy matches for  Frasera fastigiat were:  Frasera fastigiata
	Fuzzy matches for  Fraxinus american were:  Fraxinus americana, Fraxinus americana var. acuminata, Fraxinus americana f. acuminata, Fraxinus americana var. alba, Fraxinus americana var. albicans, Fraxinus americana var. ascidiata, Fraxinus americana f. ascidiata, Fraxinus americana f. barrii, Fraxinus americana var. berlandieriana, Fraxinus americana var. biltmoreana, Fraxinus americana subsp. biltmoreana, Fraxinus americana var. caroliniana, Fraxinus americana var. coriacea, Fraxinus americana var. crassifolia, Fraxinus americana var. curtissii, Fraxinus americana var. epiptera, Fraxinus americana var. glauca, Fraxinus americana f. iodocarpa, Fraxinus americana var. juglandifolia, Fraxinus americana f. lasiophylla, Fraxinus americana var. latifolia, Fraxinus americana var. longifolia, Fraxinus americana var. macrophylla, Fraxinus americana var. microcarpa, Fraxinus americana subsp. novae-angliae, Fraxinus americana subsp. oregona, Fraxinus americana f. ovalifolia, Fraxinus americana var. pennsylvanica, Fraxinus americana subsp. pennsylvanica, Fraxinus americana var. pistaciifolia, Fraxinus americana var. profunda, Fraxinus americana var. pubescens, Fraxinus americana var. quadrangulata, Fraxinus americana var. rubicunda, Fraxinus americana var. sambucifolia, Fraxinus americana var. subcoriacea, Fraxinus americana var. subpubescens, Fraxinus americana var. texensis, Fraxinus americana subsp. texensis, Fraxinus americana var. triptera, Fraxinus americana var. uhdei, Fraxinus mexicana, Fraxinus americana var. calabriensis, Fraxinus americana var. nigra, Fraxinus americana var. americana, Fraxinus americana f. americana
	Best fuzzy matches for  Fraxinus american were:  Fraxinus americana
	Fuzzy matches for  Grindelia howelli were:  Grindelia howellii
	Fuzzy matches for  Hackelia hispid were:  Haenelia hispida, Henckelia hispida, Horkelia hispidula, Phacelia hispida var. heliophila, Hackelia hispida, Phacelia hispida, Phacelia hispida var. eximia, Phacelia hispida var. heterosepala, Phacelia hispida var. hubbyi
	Best fuzzy matches for  Hackelia hispid were:  Hackelia hispida
	Fuzzy matches for  Howellia aquatili were:  Howellia aquatilis
	Fuzzy matches for  Ionactis stenomere were:  Ionactis stenomeres
	Reached record # 180
	Fuzzy matches for  Ilex collin were:  Achillea collina, Achillea collina var. collina, Achillea collina subsp. collina, Calea collina, Vitex collina, Carex collina, Carex collinsii, Sericocalyx collinus, Pilostyles collina, Sericolea collinsii, Atriplex collina, Grevillea collina, Ilex apollinis, Smilax collina, Romulea collina, Psoralea collina, Ilex cochinchinensis, Ilex collina, Ilex corallina, Ilex corallina var. pubescens, Ilex corallina var. macrocarpa, Phlox collina, Ilex mollis, Ilex corallina var. wangiana, Ilex corallina var. corallina, Achillea collina var. pannonica, Pimelea collina
	Best fuzzy matches for  Ilex collin were:  Ilex collina
	Fuzzy matches for  Lathyrus nevadensi were:  Lathyrus nevadensis, Lathyrus nevadensis subsp. cusickii, Lathyrus nevadensis subsp. lanceolatus, Lathyrus nevadensis subsp. nevadensis, Lathyrus nevadensis var. parkeri, Lathyrus nevadensis var. pilosellus, Lathyrus nevadensis var. stipulaceus, Lathyrus nevadensis var. nevadensis
	Best fuzzy matches for  Lathyrus nevadensi were:  Lathyrus nevadensis
	Fuzzy matches for  Larrea tridentat were:  Tigarea tridentata, Larrea tridentata var. glutinosa, Larrea tridentata, Larrea tridentata var. arenaria, Larrea tridentata var. tridentata
	Best fuzzy matches for  Larrea tridentat were:  Larrea tridentata
	Fuzzy matches for  Littorella uniflor were:  Littorella uniflora, Littorella uniflora var. uniflora
	Best fuzzy matches for  Littorella uniflor were:  Littorella uniflora
	Fuzzy matches for  Lewisia columbian were:  Lewisia columbiana, Lewisia columbiana var. wallowensis, Lewisia columbiana subsp. rupicola, Lewisia columbiana var. columbiana, Lewisia columbiana var. rupicola, Lewisia columbiana subsp. congdonii, Lewisia columbiana subsp. columbiana, Lewisia columbiana subsp. wallowensis
	Best fuzzy matches for  Lewisia columbian were:  Lewisia columbiana
	Fuzzy matches for  Ligusticum verticillatu were:  Ligusticum verticillatum
	Fuzzy matches for  Lloydia serotin were:  Lloydia serotina var. parva, Lloydia serotina, Lloydia serotina var. flava, Lloydia serotina subsp. flava, Lloydia serotina f. parva, Lloydia serotina var. unifolia, Loydia serotina
	Best fuzzy matches for  Lloydia serotin were:  Lloydia serotina
	Fuzzy matches for  Lomatium oreganu were:  Lomatium oreganum, Physematium oreganum
	Best fuzzy matches for  Lomatium oreganu were:  Lomatium oreganum
	Fuzzy matches for  Lupinus sabinianu were:  Lupinus sabinianus
	Fuzzy matches for  Lotus nuttallianu were:  Oligosporus nuttallianus, Lotus nuttallianus, Gonolobus nuttallianus
	Best fuzzy matches for  Lotus nuttallianu were:  Lotus nuttallianus
	Reached record # 190
	Fuzzy matches for  Mimulus ampliatu were:  Mimulus implicatus, Mimulus ampliatus
	Best fuzzy matches for  Mimulus ampliatu were:  Mimulus ampliatus
	Fuzzy matches for  Mirabilis macfarlane were:  Mirabilis macfarlanei
	Fuzzy matches for  Nemophila kirtley were:  Nemophila kirtleyi
	Fuzzy matches for  Neptunia pubescen were:  Neptunia pubescens var. microcarpa, Neptunia pubescens var. pubescens, Neptunia pubescens, Neptunia pubescens var. floridana, Neptunia pubescens var. lindheimeri, Petunia pubescens
	Best fuzzy matches for  Neptunia pubescen were:  Neptunia pubescens
	Fuzzy matches for  Penstemon acuminatu were:  Penstemon acuminatus, Penstemon acuminatus var. congestus
	Best fuzzy matches for  Penstemon acuminatu were:  Penstemon acuminatus
	Fuzzy matches for  Philadelphus hirsutu were:  Philadelphus hirsutus
	Fuzzy matches for  Poa secund were:  Mancoa secunda, Ceratochloa secunda, Poa secunda, Poa secunda subsp. juncifolia, Poa secunda var. elongata, Poa secunda var. incurva, Poa secunda var. stenophylla, Poa secundaria, Poa secundiflora, Poa secunda subsp. secunda
	Best fuzzy matches for  Poa secund were:  Poa secunda
	Fuzzy matches for  Smilax lasioneur were:  Smilax lasioneura
	Fuzzy matches for  Tofieldia pusill were:  Tofieldia pusilla, Tofieldia pusilla subsp. pusilla
	Best fuzzy matches for  Tofieldia pusill were:  Tofieldia pusilla
	Fuzzy matches for  Teucrium canadens were:  Teucrium canadense, Teucrium canadense f. albiflorum, Teucrium canadense var. angustatum, Teucrium canadense var. boreale, Teucrium canadense var. canadense, Teucrium canadense var. hypoleucum, Teucrium canadense var. littorale, Teucrium canadense var. nashii, Teucrium canadense var. occidentale, Teucrium canadense subsp. occidentale, Teucrium canadense var. virginicum, Teucrium canadense subsp. viscidum, Teucrium canariense, Teucrium canadense f. canadense
	Best fuzzy matches for  Teucrium canadens were:  Teucrium canadense
	Reached record # 200
	Fuzzy matches for  Torreya taxifoli were:  Torreya taxifolia
	Fuzzy matches for  Abronia umbellata subsp. breviflor were:  Abronia umbellata subsp. breviflora
	Fuzzy matches for  Achnatherum occidentale subsp. californicu were:  Achnatherum occidentale subsp. californicum
	Fuzzy matches for  Centaurea stoebe subsp. micrantho were:  Centaurea stoebe subsp. micranthos
	Fuzzy matches for  Elymus alaskanus subsp. latiglumi were:  Elymus alaskanus subsp. latiglumis
	Fuzzy matches for  Festuca altaica subsp. halli were:  Festuca altaica subsp. arizonica, Festuca altaica subsp. hallii
	Best fuzzy matches for  Festuca altaica subsp. halli were:  Festuca altaica subsp. hallii
	Fuzzy matches for  Gentianella amarella subsp. acut were:  Gentiana amarella subsp. acuta, Gentianella amarella subsp. acuta, Gentianella amarella subsp. hartwegii, Gentianella amarella subsp. heterosepala, Gentianella amarella subsp. lingulata, Gentianella amarella subsp. livonica, Gentianella amarella subsp. mexicana, Gentianella amarella subsp. reussii, Gentianella amarella subsp. sandiana, Gentianella amarella subsp. septentrionalis, Gentianella amarella subsp. takedae, Gentianella amarella subsp. uliginosa, Gentianella amarella subsp. wrightii, Gentianella amarella subsp. yuparensis, Gentianella amarella subsp. druceana
	Best fuzzy matches for  Gentianella amarella subsp. acut were:  Gentianella amarella subsp. acuta
	Fuzzy matches for  Honckenya peploides subsp. diffus were:  Honckenya peploides subsp. diffusa, Honckenya peploides subsp. robusta
	Best fuzzy matches for  Honckenya peploides subsp. diffus were:  Honckenya peploides subsp. diffusa
	Fuzzy matches for  Minuartia nuttallii subsp. fragili were:  Arenaria nuttallii subsp. fragilis, Minuartia nuttallii subsp. fragilis, Minuartia nuttallii subsp. gracilis, Minuartia nuttallii subsp. gregaria
	Best fuzzy matches for  Minuartia nuttallii subsp. fragili were:  Minuartia nuttallii subsp. fragilis
	Fuzzy matches for  Pulsatilla patens subsp. multifid were:  Pulsatilla patens subsp. multifida
	Reached record # 210
	Fuzzy matches for  Abies grandis subsp. idahoensi were:  Abies grandis subsp. idahoensis
	Fuzzy matches for  Abies balsamea subsp. lasiocarp were:  Abies balsamea subsp. lasiocarpa
	Fuzzy matches for  Abutilon incanum subsp. pringle were:  Abutilon incanum subsp. pringlei
	Fuzzy matches for  Acanthomintha obovata subsp. cordat were:  Acanthomintha obovata subsp. duttonii, Acanthomintha obovata subsp. obovata
	Best fuzzy matches for  Acanthomintha obovata subsp. cordat were:  Acanthomintha obovata subsp. obovata
	Fuzzy matches for  Acer glabrum subsp. neomexicanu were:  Acer glabrum subsp. neomexicanum
	Fuzzy matches for  Betula pubescens subsp. tortuos were:  Betula pubescens subsp. tortuosa
	Fuzzy matches for  Bigelowia nudata subsp. australi were:  Bigelowia nudata subsp. australis
	Fuzzy matches for Braya glabella subsp. prostrat were only found for first 2 terms
	Fuzzy matches for  Braya glabella subsp. prostrat were:  Saxifraga glabella, Braya glabella, Braya glabella subsp. purpurascens, Cryptocarya glabella, Draba glabella, Draba glabella var. brachycarpa, Draba glabella var. megasperma, Draba glabella var. orthocarpa, Draba glabella var. pycnosperma, Braya glabella var. glabella, Draba glabella var. glabella, Braya glabella subsp. glabella
	Best fuzzy matches for  Braya glabella subsp. prostrat were:  Braya glabella subsp. glabella
	Fuzzy matches for  Deinandra corymbosa subsp. macrocephal were:  Deinandra corymbosa subsp. macrocephala
	Fuzzy matches for  Delphinium variegatum subsp. kinkiens were:  Delphinium variegatum subsp. kinkiense
	Reached record # 220
	Fuzzy matches for  Fragaria virginiana subsp. grayan were:  Fragaria virginiana subsp. glauca, Fragaria virginiana subsp. grayana
	Best fuzzy matches for  Fragaria virginiana subsp. grayan were:  Fragaria virginiana subsp. grayana
	Fuzzy matches for  Leptochloa panicea subsp. brachiat were:  Leptochloa panicea subsp. brachiata
	Fuzzy matches for  Galium andrewsii subsp. gatens were:  Galium andrewsii subsp. gatense
	Fuzzy matches for  Keckiella antirrhinoides subsp. microphyll were:  Keckiella antirrhinoides var. microphylla
	Fuzzy matches for  Lagophylla ramosissima subsp. congest were:  Lagophylla ramosissima subsp. congesta
	Fuzzy matches for  Langloisia setosissima subsp. punctat were:  Langloisia setosissima subsp. punctata
	Fuzzy matches for  Lathyrus brachycalyx subsp. zioni were:  Lathyrus brachycalyx subsp. zionis
	Fuzzy matches for  Leptochloa fusca subsp. fasciculari were:  Leptochloa fusca subsp. fascicularis
	Fuzzy matches for  Najas guadalupensis subsp. floridan were:  Najas guadalupensis subsp. floridana
	Fuzzy matches for  Navarretia divaricata subsp. vividio were:  Navarretia divaricata subsp. vividior, Navarretia divaricata subsp. divaricata
	Best fuzzy matches for  Navarretia divaricata subsp. vividio were:  Navarretia divaricata subsp. vividior
	Reached record # 230
	Fuzzy matches for  Noccaea fendleri subsp. glauc were:  Noccaea fendleri subsp. glauca
	Fuzzy matches for  Plagiobothrys figuratus subsp. corallicarpu were:  Plagiobothrys figuratus subsp. corallicarpus, Plagiobothrys figuratus var. corallicarpus
	Best fuzzy matches for  Plagiobothrys figuratus subsp. corallicarpu were:  Plagiobothrys figuratus subsp. corallicarpus
	Fuzzy matches for  Alnus viridis ssp. crisp were:  Alnus viridis var. crispa, Alnus viridis subsp. crispa
	Best fuzzy matches for  Alnus viridis ssp. crisp were:  Alnus viridis subsp. crispa
	Fuzzy matches for Sedum radiatum subsp. depauperatu were only found for first 2 terms
	Fuzzy matches for  Sedum radiatum subsp. depauperatu were:  Chamaemelum radiatum, Xeranthemum radiatum, Mesosphaerum radiatum, Mesembryanthemum radiatum, Sium radiatum, Pharnaceum radiatum, Stenanthemum radiatum, Amerosedum radiatum, Geum radiatum, Parageum radiatum, Sedum radiatum, Sedum radiatum subsp. ciliosum, Sedum radiatum subsp. radiatum
	Best fuzzy matches for  Sedum radiatum subsp. depauperatu were:  Sedum radiatum subsp. radiatum
	Fuzzy matches for  Sedum lanceolatum subsp. nesioticu were:  Sedum lanceolatum subsp. nesioticum
	Fuzzy matches for  Rumex acetosa subsp. alpestri were:  Rumex acetosa subsp. alpestris
	Fuzzy matches for  Rumex paucifolius subsp. gracilescen were:  Rumex paucifolius subsp. gracilescens
	Fuzzy matches for  Salvia dorrii subsp. mearnsi were:  Salvia dorrii subsp. mearnsii
	Fuzzy matches for  Stellaria borealis subsp. sitchan were:  Stellaria borealis subsp. sitchana
	Fuzzy matches for  Lilium catesbaei subsp. asperellu were:  Lilium catesbaei subsp. asprellum
	Reached record # 240
	Fuzzy matches for Limnanthes pumila subsp. grandiflor were only found for first 2 terms
	Fuzzy matches for  Limnanthes pumila subsp. grandiflor were:  Limnanthes pumila
	Fuzzy matches for Lithophragma affine subsp. mixtu were only found for first 2 terms
	Fuzzy matches for  Lithophragma affine subsp. mixtu were:  Lithophragma affine, Lithophragma affine subsp. affine
	Best fuzzy matches for  Lithophragma affine subsp. mixtu were:  Lithophragma affine subsp. affine
	Fuzzy matches for  Microseris douglasii subsp. tenell were:  Microseris douglasii subsp. tenella
	Fuzzy matches for  Microseris douglasii subsp. platycarph were:  Microseris douglasii subsp. platycarpha
	Fuzzy matches for  Mimulus viscidus subsp. constrictu were:  Mimulus viscidus subsp. constrictus
	Fuzzy matches for  Monarda citriodora subsp. austromontan were:  Monarda citriodora subsp. austromontana
	Fuzzy matches for  Orobanche ludoviciana subsp. multiflor were:  Orobanche ludoviciana subsp. multiflora
	Fuzzy matches for  Populus deltoides subsp. monilifer were:  Populus deltoides subsp. monilifera
	Fuzzy matches for Saxifraga adscendens subsp. oregonensi were only found for first 2 terms
	Fuzzy matches for  Saxifraga adscendens subsp. oregonensi were:  Saxifraga adscendens, Saxifraga adscendens subsp. discolor, Saxifraga adscendens var. discolor, Saxifraga adscendens var. densa, Saxifraga adscendens subsp. parnassica, Saxifraga adscendens var. blavii, Saxifraga adscendens var. oregonensis
	Best fuzzy matches for  Saxifraga adscendens subsp. oregonensi were:  Saxifraga adscendens var. oregonensis
	Fuzzy matches for  Zigadenus elegans subsp. glaucu were:  Zigadenus elegans subsp. glaucus
	Reached record # 250
	Fuzzy matches for  Epilobium canum subsp. garretti were:  Epilobium canum subsp. garrettii
	Fuzzy matches for  Chara vulgari were:  Psyllophora vulgaris, Althaea vulgaris, Aphaca vulgaris, Camara vulgaris
	Best fuzzy matches for  Chara vulgari were:  Camara vulgaris
	Fuzzy matches for  Codium fragil were:  Eupatorium fragile, Nephrodium fragile, Astronidium fragilissimum, Ecbolium fragile, Epilobium fragile, Heliotropium fragillimum, Brachypodium fragile, Pelargonium fragile, Polypodium fragile, Aspidium fragile, Sphaerocionium fragile, Aspidium fragile var. fumarioides, Thesidium fragile, Oedicladium fragile, Polypodium fragile var. angustatum
	Best fuzzy matches for  Codium fragil were:  Ecbolium fragile, Aspidium fragile
	Fuzzy matches for Corallina officinali were only found for first term
	Fuzzy matches for  Corallina officinali were:  Medinilla corallina, Martinezia corallina, Microcoelia corallina, Morenia corallina, Nunnezharia corallina, Aechmea corallina, Alpinia corallina, Otidia corallina, Tetraphyle corallina, Hepetis corallina, Tilia pseudocorallina, Tilia corallina, Thea corallina, Lymania corallina, Paeonia corallina, Pepinia corallina, Pepinia minicorallina, Pitcairnia ×corallina, Pitcairnia corallina, Pitcairnia corallina var. corallina, Pitcairnia corallina var. wallisii, Riedelia corallina, Agapetes corallina, Berberidopsis corallina, Berberis corallina, Besleria corallina, Tillandsia corallina, Camellia corallina, Castilleja purpurea f. corallina, Vriesea corallina, Vriesea corallina var. striata, Wittrockia corallina, Coniandra corallina, Crassula corallina, Crassula corallina subsp. macrorrhiza, Creusa corallina, Creusa corallina subsp. macrorrhiza, Daenikera corallina, Diospyros corallina, Haworthia corallina, Echeveria corallina, Fuchsia ×corallina, Garcinia corallina, Gentiana corallina, Gentianella corallina, Glycine corallina, Paeonia corallina var. triternata, Paeonia corallina var. cambessedesii, Paeonia corallina var. caucasica, Paeonia corallina var. coriifolia, Paeonia corallina f. macrophylla, Paeonia corallina var. corsica, Paeonia corallina f. corsica, Paeonia corallina var. russoi, Paeonia corallina f. russoi, Paeonia corallina var. pubescens, Paeonia corallina f. hypoleuca, Paeonia corallina var. leiocarpa, Paeonia corallina var. broteri, Paeonia corallina f. ovatifolia, Paeonia corallina f. triternata, Paeonia corallina subsp. triternata, Paeonia corallina var. triternatiformis, Paeonia corallina var. wittmanniana, Paeonia officinalis subsp. corallina, Paeonia corallina var. orientalis, Paeonia corallina var. flavescens, Paeonia corallina var. kesrouanensis, Paeonia corallina subsp. coriacea, Paeonia corallina var. coriacea, Paeonia corallina var. maroccana, Paeonia corallina var. atlantica, Paeonia corallina subsp. atlantica, Aloe corallina, Haworthia margaritifera var. corallina, Arrabidaea corallina, Bignonia corallina, Cornus alternifolia var. corallina, Pitcairnia minicorallina, Begonia corallina, Chamaedorea corallina, Aiphanes corallina, Curima corallina, Crataegus corallina, Mespilus corallina, Rosa corallina, Selaginella corallina, Psammisia corallina, Souroubea corallina, Ruyschia corallina, Souroubea guianensis var. corallina, Marshallfieldia corallina, Urera corallina, Urtica corallina, Ilex corallina, Ilex corallina var. pubescens, Ilex corallina var. macrocarpa, Urera jacquinii var. corallina, Ilex corallina var. wangiana, Ilex corallina var. corallina, Miconia corallina, Malesherbia corallina, Rhynchocarpa corallina, Crassula corallina subsp. corallina, Corallinales
	Best fuzzy matches for  Corallina officinali were:  Camellia corallina, Corallinales
	Fuzzy matches for Ecklonia radiat were only found for first term
	Fuzzy matches for  Ecklonia radiat were:  Cotula eckloniana, Xerothamnus ecklonianus, Ursiniopsis eckloniana, Cypselodontia eckloniana, Gnaphalium ecklonianum, Ursinia eckloniana, Senecio ecklonianus, Otochlamys eckloniana, Sonchus ecklonianus, Metalasia eckloniana, Sphenogyne eckloniana, Hypolepis eckloniana, Nephrodium ecklonianum, Anthospermum aethiopicum var. ecklonianum, Anthospermum spathulatum subsp. ecklonianum, Anthospermum spathulatum var. ecklonianum, Psychotria eckloniana, Salvia eckloniana, Commelina eckloniana, Lobostemon ecklonianus, Lupinaster ecklonianus, Melandrium ecklonianum, Peucedanum ecklonianum, Ecklonea capensis, Ecklonea solitaria, Thoracosperma ecklonia, Tylecodon wallichii subsp. ecklonianus, Toxicodendron ecklonianum, Trichocladus ecklonianus, Urtica eckloniana, Silene eckloniana, Hypolaena eckloniana, Linosyris eckloniana, Isolepis eckloniana, Psoralea eckloniana, Polygala eckloniana, Simocheilus ecklonianus, Polyspatha eckloniana, Acetosella eckloniana, Agathosma eckloniana, Agathosma glabrata var. eckloniana, Barosma eckloniana, Belvala eckloniana, Thamnochortus ecklonianus, Bupleurum ecklonianum, Cleome eckloniana, Cotyledon eckloniana, Diosma eckloniana, Ecbolium ecklonianum, Echiostachys ecklonianus, Echium ecklonianum, Ecteinanthus ecklonianus, Ehretia eckloniana, Hypoxis eckloniana, Fumaria eckloniana, Genista eckloniana, Gosela eckloniana, Hartogia eckloniana, Hermannia eckloniana, Gnidia caniflora var. eckloniana, Caesia eckloniana, Drimia eckloniana, Lobelia eckloniana, Merciera eckloniana, Roella eckloniana, Rapuntium ecklonianum, Isolobus ecklonianus var. spathulatus, Merciera tenuifolia var. eckloniana, Roella eckloniana var. pubescens, Cyphia eckloniana, Cyphia zeyheriana var. eckloniana, Dobrowskya eckloniana, Dortmanna eckloniana, Grammatotheca eckloniana, Grammatotheca erinoides var. eckloniana, Isolobus ecklonianus, Alloteropsis eckloniana, Alloteropsis semialata subsp. eckloniana, Aristida diffusa var. eckloniana, Aristida vestita var. eckloniana, Axonopus ecklonianus, Bluffia eckloniana, Ehrharta eckloniana, Ehrharta longiflora var. eckloniana, Clutia eckloniana, Trochera eckloniana, Isoglossa eckloniana, Rhytiglossa eckloniana, Sympieza eckloniana, Rhus eckloniana, Crotalaria eckloniana, Oxalis eckloniana, Oxalis eckloniana var. eckloniana, Oxalis eckloniana var. hopefieldiana, Oxalis eckloniana var. montigena, Oxalis eckloniana var. sonderi, Alloteropsis semialata var. eckloniana, Rumex ecklonianus, Cheilanthes eckloniana, Notholaena eckloniana, Thesium ecklonianum, Selago eckloniana, Selago leptostachya var. eckloniana, Bruchia eckloniana, Webera eckloniana, Bryum ecklonianum, Rhacocarpus ecklonianus, Harrisonia eckloniana, Sporledera eckloniana, Fabronia eckloniana, Lejeunea eckloniana, Lappula eckloniana, Heliophila eckloniana, Limnanthemum ecklonianum, Ecklonea australis, Struthiola eckloniana, Nymphoides eckloniana, Blepharolepis eckloniana, Ecklonea
	Best fuzzy matches for  Ecklonia radiat were:  Ecklonea capensis, Ecklonea solitaria, Ecklonea australis, Ecklonea
	Fuzzy matches for Egregia menziesi were only found for first term
	Fuzzy matches for  Egregia menziesi were:  Cousinia egregia, Tephrosia egregia, Mimosa egregia, Zenkerella egregia, Cynometra egregia, Cassia egregia, Crotalaria egregia, Licuala egregia, Monstera egregia, Aporosa egregia, Oliveriana egregia, Pinanga egregia, Pouteria egregia, Sandwithiodoxa egregia, Carex egregia, Lannea egregia, Marsdenia egregia, Maharanga egregia, Neomammillaria egregia, Viola ×egregia, Zenkerella egregiaj, Ochyrorchis egregia, Boehmeria ×egregia, Vriesea egregia, Cissus egregia, Astroloba egregia, Haworthia egregia, Haworthia egregia var. fardeniana, Gesneria ×egregia, Pentastemona egregia, Apicra egregia, Astroloba egregia var. fardeniana, Begonia egregia, Chasechloa egregia, Eragrostis egregia, Eragrostis guingensis var. egregia, Eulalia irritans subsp. egregia, Poa egregia, Cryptocoryne egregia, Disperis egregia, Faramea egregia, Habenaria egregia, Crataegus egregia, Miconia egregia, Eulalia irritans var. egregia, Saxifraga egregia, Saxifraga egregia var. egregia, Saxifraga egregia var. eciliata, Saxifraga egregia var. xiaojinensis, Mammillaria lasiacantha subsp. egregia, Mammillaria egregia, Ipomoea egregia
	Best fuzzy matches for  Egregia menziesi were:  Cassia egregia, Pouteria egregia, Carex egregia, Marsdenia egregia, Vriesea egregia, Gesneria ×egregia, Begonia egregia, Faramea egregia, Miconia egregia
	Reached record # 260
	Fuzzy matches for Macrocystis pyrifer were only found for first term
	Fuzzy matches for  Macrocystis pyrifer were:  Astragalus microcystis, Tragacantha microcystis, Phaca microcystis, Astragalus sphaerocystis, Carex longirostris var. microcystis, Carex macrocystis, Tragacantha sphaerocystis, Ceradenia microcystis
	Best fuzzy matches for  Macrocystis pyrifer were:  Phaca microcystis, Carex macrocystis
	Fuzzy matches for  Nitella capillari were:  Octella capillaris, Plectroniella capillaris, Bulbinella capillaris, Airella capillaris, Arundinella capillaris, Pterogoniella capillaris
	Best fuzzy matches for  Nitella capillari were:  Octella capillaris, Airella capillaris
	Fuzzy matches for Pelvetiopsis limitat were only found for first term
	Fuzzy matches for  Pelvetiopsis limitat were:  Espeletiopsis colombiana, Espeletiopsis trianae, Espeletiopsis jimenez-quesadae, Espeletiopsis purpurascens, Espeletiopsis muiska, Espeletiopsis jajoensis, Espeletiopsis glandulosa, Espeletiopsis pozoensis, Espeletiopsis cristalinensis, Espeletiopsis bogotensis, Espeletiopsis caldasii, Espeletiopsis pleiochasia, Espeletiopsis sclerophylla, Espeletiopsis tachirensis, Espeletiopsis betancurii, Espeletiopsis garciae, Espeletiopsis sanchezii, Espeletiopsis pannosa, Espeletiopsis petiolata, Espeletiopsis santanderensis, Espeletiopsis angustifolia, Espeletiopsis meridensis, Espeletiopsis insignis, Espeletiopsis jimenez-quesadae var. jimenez-quesadae, Espeletiopsis guacharaca, Espeletiopsis corymbosa, Espeletiopsis almorzana, Espeletiopsis funckii, Espeletiopsis rabanalensis, Espeletiopsis
	Best fuzzy matches for  Pelvetiopsis limitat were:  Espeletiopsis trianae, Espeletiopsis muiska, Espeletiopsis garciae, Espeletiopsis petiolata
	Fuzzy matches for Phyllospora comos were only found for first term
	Fuzzy matches for  Phyllospora comos were:  Phyllospadix iwatensis, Phyllospadix ruprechtii, Phyllospadix juzepczukii, Phyllospadix torreyi, Phyllospadix japonicus, Phyllospadix scouleri, Phyllospadix serrulatus, Phyllospadix
	Best fuzzy matches for  Phyllospora comos were:  Phyllospadix
	Fuzzy matches for Postelsia palmaeformi were only found for first term
	Fuzzy matches for  Postelsia palmaeformi were:  Piper postelsianum
	Fuzzy matches for  Trentepohlia aure were:  Trentepohlia erecta
	Fuzzy matches for Ulva chaetomorphoide were only found for first term
	Too many (4823) fuzzy matches for Ulva chaetomorphoide, including Glossocardia calva
	Reached record # 270
	Fuzzy matches for Vaucheria litore were only found for first term
	Fuzzy matches for  Vaucheria litore were:  Scorzonera aucheriana, Psephellus aucherianus, Tanacetum aucherianum, Jurinea aucheriana, Centaurea aucheriana, Chrysanthemum aucherianum var. aucherianum, Helenium aucherianum, Chrysanthemum aucherianum, Chrysanthemum aucherianum var. oxylepis, Inula aucheriana, Pyrethrum aucherianum, Minuartia aucheriana, Silene pseudaucheriana, Alkanna aucheriana, Alsine aucheriana, Arenaria aucheriana, Astragalus aucherianus, Barleria aucheriana, Boucerosia aucheriana, Caralluma aucheriana, Chamaesciadium aucherianum, Crenulluma aucheriana, Desmidorchis aucheriana, Henningia aucheriana, Erysimum aucherianum, Tulipa aucheriana, Eremurus aucherianus, Potentilla aucheriana, Rosa aucheriana, Trichaurus aucherianus, Tamarix aucheriana, Silene aucheriana, Vaucheriales
	Best fuzzy matches for  Vaucheria litore were:  Vaucheriales
	Fuzzy matches for  Andreaea semisquarros were:  Andreaea semisquarrosa
	Fuzzy matches for  Andreaeobryum macrosporu were:  Andreaeobryum macrosporum
	Fuzzy matches for  Atrichum undulatu were:  Symphyotrichum undulatum, Pilotrichum undulatum, Polytrichum undulatum, Polytrichum undulatum var. minus, Polytrichum undulatum var. tenellum, Porotrichum undulatulum, Atrichum undulatum f. thermophila, Oligotrichum undulatum, Orthotrichum undulatifolium, Orthotrichum undulatum, Atrichum undulatiforme, Atrichum undulatum, Atrichum undulatum var. alleghaniense, Atrichum undulatum var. altecristatum, Atrichum undulatum var. attenuatum, Atrichum undulatum var. gracilisetum, Atrichum undulatum var. haussknechtii, Atrichum undulatum var. minus, Atrichum undulatum var. pallidum, Atrichum undulatum var. rivulare, Atrichum undulatum var. selwynii, Atrichum undulatum var. subserratum, Atrichum undulatum var. yunnanense, Atrichum undulatum var. undulatum, Atrichum undulatum var. polycarpum, Acrostichum undulatum
	Best fuzzy matches for  Atrichum undulatu were:  Atrichum undulatum
	Fuzzy matches for  Barbula unguiculat were:  Barbula unguiculata, Barbula unguiculata var. apiculata, Barbula unguiculata var. elongata, Barbula unguiculata var. lanceolata, Barbula unguiculata var. proligera, Barbula unguiculatula
	Best fuzzy matches for  Barbula unguiculat were:  Barbula unguiculata
	Fuzzy matches for  Brachythecium albican were:  Brachythecium abakanense, Brachythecium albicans, Brachythecium albicans subsp. dumetorum, Brachythecium albicans subsp. rivulare, Brachythecium albicans var. alpinum, Brachythecium albicans var. filiforme, Brachythecium albicans var. flavescens, Brachythecium albicans var. groenlandicum, Brachythecium albicans var. julaceum, Brachythecium alpinum, Brachythecium plicatum, Brachythecium salicinum, Brachythecium subalbicans, Brachythecium albicans var. albicans, Brachythecium allisonii
	Best fuzzy matches for  Brachythecium albican were:  Brachythecium albicans
	Fuzzy matches for  Bryum argenteu were:  Helichrysum argenteum, Pyrethrum argenteum, Eupatorium argenteum, Pyrethrum argenteum var. helichrysiflorum, Noticastrum argenteum, Pyrethrum argenteum var. latisectum, Pyrethrum argenteum var. tenuisectum, Phymaspermum argenteum, Neurocarpum argenteum, Hedysarum argenteum, Leptospermum argenteum, Ceratocaryum argenteum, Hypolytrum argenteum, Pterospermum argenteum, Euryspermum argenteum, Illecebrum argenteum, Achnatherum argenteum, Gynerium argenteum, Gynerium argenteum var. parviflorum, Gynerium argenteum var. strictum, Saccharum argenteum, Geissospermum argenteum, Ancistrum argenteum, Hypargyrium argenteum, Coluteastrum argenteum, Plagiobryum argenteoides, Bryum argentatum, Bryum argenteum, Bryum argenteum subsp. candidum, Bryum argenteum subsp. pseudoargenteum, Bryum argenteum subsp. veronense, Bryum argenteum var. brachycarpum, Bryum argenteum var. bulbiferum, Bryum argenteum var. candidum, Bryum argenteum var. costaricense, Bryum argenteum var. lanatum, Bryum argenteum var. majus, Bryum argenteum var. niveum, Bryum argenteum var. proliferum, Bryum argenteum var. rotundifolium, Bryum argenteum var. subvirescens, Bryum argenteum var. veronense, Bryum argenteum var. viride, Bryum argenteum var. viviparum, Bryum argentisetum, Argyrobryum argenteum, Bryum argenteum var. griffithii, Bryum argenteum var. argenteum, Bryum argenteum f. viviparum, Bryum argenteum f. bulbifera, Myagrum argenteum
	Best fuzzy matches for  Bryum argenteu were:  Bryum argenteum
	Fuzzy matches for  Calymperes lonchophyllu were:  Calymperes lonchophylloides, Calymperes lonchophyllum, Calymperes lonchophyllum subsp. microblastum, Calymperes lonchophyllum subsp. beccarii
	Best fuzzy matches for  Calymperes lonchophyllu were:  Calymperes lonchophyllum
	Fuzzy matches for  Campylopus gracili were:  Campulosus gracilior, Campulosus gracilis, Campylopus fragiliformis, Campylopus fragilis, Campylopus fragilis var. pyriformis, Campylopus gracilentus, Campylopus gracilicaulis, Campylopus gracilicaulis subsp. angustiretis, Campylopus gracilicaulis var. donnellii, Campylopus gracilis, Campylopus fragilis f. muelleri, Campylopus fragilis subsp. fragiliformis, Campylopus fragilis subsp. fragilis, Campylopus fragilis subsp. goughii, Campylopus fragilis subsp. zollingerianus, Campylopus gracilentus var. gracilentus, Campylopus fragilis var. fragilis, Campylopus fragilis f. densus
	Best fuzzy matches for  Campylopus gracili were:  Campylopus gracilis
	Fuzzy matches for  Cephalozia bicuspidat were:  Cephalozia bicuspidata, Cephalozia bicuspidata subsp. bicuspidata, Cephalozia bicuspidata var. lammersiana
	Best fuzzy matches for  Cephalozia bicuspidat were:  Cephalozia bicuspidata
	Reached record # 280
	Fuzzy matches for  Conocephalum japonicu were:  Dracocephalum japonicum, Conocephalum conicum, Conocephalum japonicum
	Best fuzzy matches for  Conocephalum japonicu were:  Conocephalum japonicum
	Fuzzy matches for  Dicranum scopariu were:  Dicranum scopareolum, Dicranum scopariiforme, Dicranum scoparioides, Dicranum scoparium, Dicranum scoparium subsp. involutum, Dicranum scoparium var. fuscescens, Dicranum scoparium var. hartelii, Dicranum scoparium var. involutum, Dicranum scoparium var. majus, Dicranum scoparium var. sulcatum, Dicranum scoparium var. venturii
	Best fuzzy matches for  Dicranum scopariu were:  Dicranum scoparium
	Fuzzy matches for  Funaria hygrometric were:  Funaria hygrometrica, Funaria hygrometrica var. arctica, Funaria hygrometrica var. calvescens, Funaria hygrometrica var. intermedia, Funaria hygrometrica var. patula, Funaria hygrometrica var. utahensis, Funaria hygrometrica var. hygrometrica, Funaria hygrometrica f. javensis, Funaria hygrometrica f. breviseta
	Best fuzzy matches for  Funaria hygrometric were:  Funaria hygrometrica
	Fuzzy matches for  Hypnum cupressiform were:  Hypnum cupressiforme var. mossmanianum, Hypnum cupressiforme, Hypnum cupressiforme subsp. lacunosum, Hypnum cupressiforme subsp. mammillatum, Hypnum cupressiforme var. aduncoides, Hypnum cupressiforme var. brevirete, Hypnum cupressiforme var. brevisetum, Hypnum cupressiforme var. capense, Hypnum cupressiforme var. crispatissimum, Hypnum cupressiforme var. cuspidatum, Hypnum cupressiforme var. elatum, Hypnum cupressiforme var. fastigiatum, Hypnum cupressiforme var. filiforme, Hypnum cupressiforme var. hamulosum, Hypnum cupressiforme var. hungariae, Hypnum cupressiforme var. imbricatum, Hypnum cupressiforme var. julaceum, Hypnum cupressiforme var. lacunosum, Hypnum cupressiforme var. lauri, Hypnum cupressiforme var. lusitanicum, Hypnum cupressiforme var. mammillatum, Hypnum cupressiforme var. minus, Hypnum cupressiforme var. orthophyllum, Hypnum cupressiforme var. ovatum, Hypnum cupressiforme var. pinnatum, Hypnum cupressiforme var. plumosum, Hypnum cupressiforme var. resupinatum, Hypnum cupressiforme var. strictifolium, Hypnum cupressiforme var. subjulaceum, Hypnum cupressiforme var. tectorum, Hypnum cupressiforme var. uncinatum, Hypnum cupressiforme var. uncinulatum, Hypnum cupressiforme var. vernicosum, Hypnum cupressiforme var. cupressiforme
	Best fuzzy matches for  Hypnum cupressiform were:  Hypnum cupressiforme
	Fuzzy matches for  Jungermannia gracillim were:  Jungermannia gracillima, Jungermannia gracilis var. eflagellis, Jungermannia gracilis
	Best fuzzy matches for  Jungermannia gracillim were:  Jungermannia gracillima
	Fuzzy matches for  Lepidozia reptan were:  Lepidozia reptans, Lepidozia reptans var. australis
	Best fuzzy matches for  Lepidozia reptan were:  Lepidozia reptans
	Fuzzy matches for  Marchantia berteroan were:  Marchantia berteroana
	Fuzzy matches for  Metzgeria furcat were:  Metzgeria furcata, Metzgeria furcata var. furcata, Metzgeria furcata subsp. crassipilis, Metzgeria furcata subsp. subundulata, Metzgeria furcata var. decipiens
	Best fuzzy matches for  Metzgeria furcat were:  Metzgeria furcata
	Fuzzy matches for  Physcomitrium pyriform were:  Physcomitrium piriforme, Physcomitrium pyriforme, Physcomitrium pyriforme subsp. rostellatum, Physcomitrium pyriforme var. cucullatum, Physcomitrium pyriforme var. floridanum, Physcomitrium pyriforme var. langloisii, Physcomitrium pyriforme f. cucullatum, Physcomitrium pyriforme f. limbatum
	Best fuzzy matches for  Physcomitrium pyriform were:  Physcomitrium pyriforme
	Fuzzy matches for  Pogonatum urnigeru were:  Pogonatum urnigerum, Pogonatum urnigerum var. crassum, Pogonatum urnigerum var. falcatum, Pogonatum urnigerum var. fasciculatum, Pogonatum urnigerum var. tsangense
	Best fuzzy matches for  Pogonatum urnigeru were:  Pogonatum urnigerum
	Reached record # 290
	Fuzzy matches for  Pohlia nutan were:  Magnolia nutans, Pohlia nutans, Pohlia nutans var. bicolor, Pohlia nutans var. bryoides, Pohlia nutans var. caespitosa, Pohlia nutans var. decurtata, Pohlia nutans var. inclinata, Pohlia nutans var. longiseta, Pohlia nutans var. mollis, Pohlia nutans var. paludosa, Pohlia nutans var. patula, Pohlia nutans var. pehrii, Pohlia nutans var. pseudocucullata, Pohlia nutans var. purpurascens, Pohlia nutans var. ramosissima, Pohlia nutans var. sphagnetorum, Pohlia nutans var. strangulata, Pohlia nutans var. subdenticulata, Pohlia nutans var. teres, Pohlia nutans var. turbinata, Pohlia nutanti-polymorpha, Pohlia subannulata, Pohlia nutans subsp. otaruensis, Pohlia nutans f. angustiretis, Pohlia nutans f. arenaria, Pohlia nutans f. brevicuspidata, Pohlia nutans f. bryoides, Pohlia nutans f. compacta, Pohlia nutans f. cuspidatulum, Pohlia nutans f. decurtata, Pohlia nutans f. flagellata, Pohlia nutans f. gemmiclada, Pohlia nutans f. inclinata, Pohlia nutans f. laxa, Pohlia nutans f. longicuspidata, Pohlia nutans f. microspora, Pohlia nutans f. mollis, Pohlia nutans f. paludosa, Pohlia nutans f. patula, Pohlia nutans f. pehrii, Pohlia nutans f. prolifera, Pohlia nutans f. pseudocucullata, Pohlia nutans f. purpurascens, Pohlia nutans f. ramosissima, Pohlia nutans f. robusta, Pohlia nutans f. saltans, Pohlia nutans f. sphagnetorum, Pohlia nutans f. stollei, Pohlia nutans f. teres, Pohlia nutans f. turbinata
	Best fuzzy matches for  Pohlia nutan were:  Pohlia nutans
	Fuzzy matches for Agaricus augustu were only found for first term
	Fuzzy matches for  Agaricus augustu were:  Aster hungaricus, Plagiobasis dshungaricus, Senecio bulgaricus, Senecio nemorensis subsp. bulgaricus, Oligosporus songaricus, Carduus nutans var. songaricus, Cnicus bulgaricus, Senecio fuchsii subsp. bulgaricus, Senecio soongaricus, Erigeron hungaricus, Oxytropis soongaricus, Astragalus soongaricus, Astragalus austrodshungaricus, Cytisus wolgaricus, Lagochilus kaschgaricus, Leonurus dschungaricus, Pterococcus songaricus, Acinos alpinus subsp. hungaricus, Acinos hungaricus, Acinos hungaricus f. albiflorus, Acinos hungaricus f. coloratus, Acinos hungaricus f. cuneatus, Acinos hungaricus var. doiranensis, Acinos hungaricus f. kindingeri, Acinos hungaricus var. marginatus, Acinos hungaricus f. ozrensis, Acinos hungaricus f. rosiflorus, Thymus bulgaricus, Thymus glaucus var. bulgaricus, Tithymalus soongaricus, Tithymalus soongaricus subsp. aristatus, Tithymalus soongaricus subsp. lamprocarpus, Acinos suaveolens subsp. bulgaricus, Opopanax bulgaricus, Rumex songaricus, Rumex kaschgaricus, Rumex ×hungaricus, Galarhoeus soongaricus, Ranunculus hungaricus, Ranunculus migaricus, Rhinanthus songaricus, Rhinanthus hungaricus, Acanthus hungaricus, Acanthus longifolius var. hungaricus, Alectorolophus songaricus, Amaranthus bulgaricus, Amaranthus ×hungaricus, Thymus pseudobulgaricus, Cajanus wolgaricus, Asparagus soongaricus, Dianthus bulgaricus, Dianthus hungaricus, Dianthus hungaricus subsp. lumnitzeri, Dianthus hungaricus subsp. regis-stephani, Diopogon heuffelii var. bulgaricus, Dipsacus bulgaricus, Euonymus bulgaricus, Euonymus europaeus f. bulgaricus, Gonokeros hungaricus, Potamogeton hungaricus, Eranthis hyemalis var. bulgaricus, Rhinanthus borbasii subsp. songaricus, Galanthus bulgaricus, Juncus atratus f. hungaricus, Crocus gargaricus var. citrinus, Crocus gargaricus var. panchrysus, Crocus gargaricus, Crocus gargaricus subsp. herbertii, Crocus pallidus f. bulgaricus, Alopecurus alpinus var. songaricus, Alopecurus pratensis var. soongaricus, Alopecurus soongaricus, Andropogon ischaemum f. songaricus, Andropogon ischaemum var. songaricus, Elymus kaschgaricus, Alopecurus pratensis subsp. songaricus, Cotoneaster talgaricus, Rubus hungaricus, Cotoneaster songaricus, Trochocephalus songaricus, Aragallus songaricus, Trollius dschungaricus, Ranunculus songaricus, Ranunculus songaricus var. partitus, Entosthodon hungaricus, Epiblastus masangaricus, Ranunculus songaricus var. lasiopetalus, Pterococcus songaricus var. rubicundus
	Best fuzzy matches for  Agaricus augustu were:  Cnicus bulgaricus, Acanthus hungaricus, Crocus gargaricus
	Fuzzy matches for  Aleuria auranti were:  Aleuritia aurantiaca, Anguria aurantiaca, Besleria aurantiaca
	Best fuzzy matches for  Aleuria auranti were:  Aleuritia aurantiaca, Anguria aurantiaca
	Fuzzy matches for Amanita muscari were only found for first term
	Fuzzy matches for  Amanita muscari were:  Lissera germanita
	Fuzzy matches for Auricularia mesenteric were only found for first term
	Too many (940) fuzzy matches for Auricularia mesenteric, including Lorentea auricularis var. auricularis
	Fuzzy matches for Boletus regiu were only found for first term
	Fuzzy matches for  Boletus regiu were:  Peristylus obsoletus, Scleranthus obsoletus, Narcissus obsoletus, Pandanus obsoletus, Narcissus elegans var. obsoletus, Juncus acutiflorus var. exoletus, Narcissus serotinus var. obsoletus, Crocus vernus var. obsoletus, Narcissus autumnalis subsp. obsoletus
	Best fuzzy matches for  Boletus regiu were:  Scleranthus obsoletus, Pandanus obsoletus
	Fuzzy matches for Cantharellus cibariu were only found for first term
	Fuzzy matches for  Cantharellus cibariu were:  Cantharellales
	Fuzzy matches for Clavaria rose were only found for first term
	Fuzzy matches for  Clavaria rose were:  Clavarioidia clavarioides, Brachymenium clavariaeforme, Bryum clavariaeforme, Clavarioidia
	Best fuzzy matches for  Clavaria rose were:  Clavarioidia
	Reached record # 300
	Fuzzy matches for  Geoglossum glutinosu were:  Elaphoglossum glutinosum
	Fuzzy matches for Humaria hemisphaeric were only found for first term
	Too many (571) fuzzy matches for Humaria hemisphaeric, including Pentacalia ucumariana
	Fuzzy matches for Hydnum repandu were only found for first term
	Too many (2363) fuzzy matches for Hydnum repandu, including Hypnum andoi
	Fuzzy matches for  Lichina pygmae were:  Syntrichia pygmaea
	Reached record # 310
	Fuzzy matches for  Letharia vulpin were:  Setaria vulpina
	Fuzzy matches for  Lobaria scrobiculat were:  Lobelia scrobiculata
	Fuzzy matches for Nephroma laevigatu were only found for first term
	Fuzzy matches for  Nephroma laevigatu were:  Nephromeria barclayi, Nephromeria infracta, Nephromeria macrodesma, Nephromeria metallica, Nephromeria poeppigiana, Nephromeria axillaris var. sintenisii, Nephromeria axillaris var. acutifolia, Nephromeria axillaris, Nephromeria axillaris var. obtusifoliola, Nephromedia dasycarpa, Nephromedia radiata, Nephrocarpus schlechteri, Nephrocarya horizontalis, Nephromeria sodiroana, Nephroia sarmentosa, Nephromischus rutilans, Nephromeria albonitens, Nephromeria axillaris f. robustior, Nephromeria lunata, Nephromeria painteri, Nephromeria sintenisii, Nephromeria umbrosa, Nephromeria sodimana, Nephroia pubinervis, Nephroia cuneifolia, Nephroia dilatata, Nephroia pycnantha, Nephrocarya, Nephromeria
	Best fuzzy matches for  Nephroma laevigatu were:  Nephromedia radiata, Nephromeria lunata, Nephroia dilatata, Nephromeria
	Fuzzy matches for Peltigera membranace were only found for first term
	Fuzzy matches for  Peltigera membranace were:  Cacalia peltigera, Peltiera alaotrensis, Peltiera nitida, Micromyrtus peltigera, Stipecoma peltigera, Kadsura peltigera, Kalanchoe peltigera, Xanthosia peltigera, Amsinckia peltigera, Asclepias peltigera, Coccoloba peltigera, Begonia peltigera, Euphorbia peltigera, Leucolaena peltigera, Pentapeltis peltigera, Pteris peltigera, Peperomia peltigera, Dischidia subpeltigera, Ochropteris peltigera, Veronica deltigera, Bolbitis deltigera, Poecilopteris costata var. deltigera, Peltiera, Peltigerales
	Best fuzzy matches for  Peltigera membranace were:  Peltiera alaotrensis, Peltiera nitida, Peltigerales
	Fuzzy matches for Physcia stellari were only found for first term
	Fuzzy matches for  Physcia stellari were:  Physianthus albens, Physianthus auricomus, Brachyscias verecundus, Capparis brachyscias, Trachysciadium capense, Physianthus angustifolius, Physianthus megapotamicus, Brachyscias, Physianthus, Trachysciadium, Diphysciaceae, Diphysciales
	Best fuzzy matches for  Physcia stellari were:  Physianthus
	Fuzzy matches for Placidium tuckermani were only found for first term
	Fuzzy matches for  Placidium tuckermani were:  Aulacidium cristatum, Aulacidium fasciculatum, Aulacidium
	Best fuzzy matches for  Placidium tuckermani were:  Aulacidium cristatum
	Reached record # 320
	Fuzzy matches for  Psora decipien were:  Ixora decipiens, Pera decipiens, Walsura decipiens, Dendrophthora decipiens, Poa decipiens, Myriaspora decipiens, Odontosoria decipiens
	Best fuzzy matches for  Psora decipien were:  Ixora decipiens, Pera decipiens, Poa decipiens
	Fuzzy matches for Rhizocarpon geographicu were only found for first term
	Fuzzy matches for  Rhizocarpon geographicu were:  Pachyphyllum echinocarpon, Xanthophyllum schizocarpon, Cymbidium echinocarpon, Epidendrum echinocarpon, Rhizocarpales
	Best fuzzy matches for  Rhizocarpon geographicu were:  Rhizocarpales
	Fuzzy matches for Rinodina turface were only found for first term
	Fuzzy matches for  Rinodina turface were:  Polycarpaea staminodina
	Fuzzy matches for Stereocaulon saxatil were only found for first term
	Fuzzy matches for  Stereocaulon saxatil were:  Pterocaulon undulatum, Pterocaulon virgatum f. angustifolia, Conyza pterocaulon, Pterocaulon spicatum, Pterocaulon redolens, Pterocaulon alopecuroides, Monenteles pterocaulon, Pterocaulon purpurascens, Pterocaulon subspicatum, Pterocaulon decurrens, Pterocaulon malmeanum, Pterocaulon hassleri, Pterocaulon bakeri, Pterocaulon globuliflorus, Pterocaulon angustifolium, Pterocaulon virgatum f. subvirgata, Pterocaulon virgatum f. alopecuroides, Pterocaulon cordobense, Pterocaulon latifolium, Pterocaulon lanatum, Anaphalis pterocaulon f. pterocaulon, Pterocaulon virgatum f. virgatum, Pterocaulon interruptum var. interruptum, Pterocaulon alopecuroides var. alopecuroides, Pterocaulon polystachyum var. polystachyum, Pterocaulon billardierei, Pterocaulon virgatum var. virgatum, Anaphalis pterocaulon var. pterocaulon, Gnaphalium pterocaulon, Anaphalis pterocaulon var. sinica, Pterocaulon polystachyum, Pterocaulon sphacelatum, Pterocaulon pycnostachyum, Pterocaulon pompilianum, Pterocaulon globuliferus, Pterocaulon polypterum, Pterocaulon paniculatum, Pterocaulon serrulatum, Pterocaulon glandulosum var. glandulosum, Pterocaulon alopecuroides var. salicifolium, Pterocaulon verbascifolium, Pterocaulon tomentosus, Pterocaulon bojeri, Pterocaulon balansae, Vernonia pterocaulon, Anaphalis pterocaulon var. surculosa, Pterocaulon spicatum var. spicatum, Pterocaulon alopecuroides var. mollis, Anaphalis pterocaulon var. atrata, Pterocaulon polystachyum var. tomentosa, Pterocaulon virgatum var. alopecuroides, Pterocaulon alopecuroides var. glabrescens, Pterocaulon interruptum var. monostachyum, Anaphalis pterocaulon var. intermedia, Pterocaulon glandulosum var. velutineum, Anaphalis pterocaulon var. calvescens, Pterocaulon alopecuroides var. polystachyum, Pterocaulon spicatum var. brachystachyum, Pterocaulon serrulatum var. serrulatum, Pterocaulon interruptum var. polystachyum, Pterocaulon virgatum f. spicata, Pterocaulon virgatum f. subcorymbosa, Pterocaulon virgatum f. subpaniculata, Pterocaulon niveum, Pterocaulon glandulosum, Pterocaulon pilcomayense, Anaphalis pterocaulon, Pterocaulon serratum, Pterocaulon cylindrostachyum, Pterocaulon interruptum, Pterocaulon rugosum, Pterocaulon sphaeranthoides, Saussurea pterocaulon, Pterocaulon subvirgatum, Pterocaulon alopecuroideum, Pterocaulon lorentzii, Pterocaulon virgatum, Baccharis pterocaulon, Pterocaulon capitatum, Serpocaulon acuminatum, Serpocaulon glandulosissimum, Serpocaulon sehnemii, Acacia pterocaulon, Hyptis stereocaulos, Aporum heterocaulon, Dioscorea pterocaulon, Ruellia pterocaulon, Paepalanthus heterocaulon, Castilleja pterocaulon, Epilobium ×heterocaulon, Tricoryne anceps subsp. pterocaulon, Tricoryne pterocaulon, Anthericum pterocaulon, Chlorophytum cameronii var. pterocaulon, Chlorophytum pterocaulon, Camaridium sterrocaulon, Lobelia pterocaulon, Dendrobium heterocaulon, Gallitrichum stereocaulon, Rubus heterocaulon, Solanum nigrum var. pterocaulon, Solanum pterocaulon, Solanum pterocaulon var. aguaraquiya, Solanum pterocaulon var. deppei, Solanum pterocaulon var. dichotimiflorum, Solanum pterocaulon var. heterogonum, Solanum pterocaulon var. pterocaulon, Miconia pterocaulon, Gravesia pterocaulon, Verbascum pterocaulon, Bryum pterocaulon, Oenanthe pterocaulon, Ornithidium sterrocaulon, Evolvulus pterocaulon var. floccosus, Racosperma pterocaulon, Serpocaulon fraxinifolium, Serpocaulon intricatum, Serpocaulon crystalloneuron, Serpocaulon sessilifolium, Serpocaulon semipinnatifidum, Serpocaulon ptilorhizon, Serpocaulon dasypleuron, Serpocaulon levigatum, Serpocaulon loriceum, Serpocaulon adnatum, Serpocaulon antillense, Serpocaulon appressum, Serpocaulon attenuatum, Serpocaulon caceresii, Serpocaulon catharinae, Serpocaulon chacapoyense, Serpocaulon concolorum, Serpocaulon dissimile, Serpocaulon eleutherophlebium, Serpocaulon falcaria, Serpocaulon funckii, Serpocaulon giganteum, Serpocaulon gilliesii, Serpocaulon lasiopus, Serpocaulon latipes, Serpocaulon latissimum, Serpocaulon loriciforme, Serpocaulon maritimum, Serpocaulon meniscifolium, Serpocaulon mexiae, Serpocaulon nanegalense, Serpocaulon panorense, Serpocaulon patentissimum, Serpocaulon polystichum, Serpocaulon richardii, Serpocaulon silvulae, Serpocaulon subandinum, Serpocaulon triseriale, Serpocaulon vacillans, Serpocaulon wagneri, Acinodendron pterocaulon, Evolvulus pterocaulon, Pterocaulon, Serpocaulon
	Best fuzzy matches for  Stereocaulon saxatil were:  Pterocaulon lanatum
	Fuzzy matches for Usnea hirt were only found for first term
	Fuzzy matches for  Usnea hirt were:  Chrysanthemum decaisneanum f. hortense, Chrysanthemum decaisneanum f. modestum, Chrysanthemum decaisneanum f. tubulosum, Pyrethrum decaisneanum, Chrysanthemum decaisneanum f. decaisneanum, Chrysanthemum decaisneanum var. decaisneanum, Chrysanthemum decaisneanum, Chrysanthemum decaisneanum var. discoideum, Chrysanthemum decaisneanum f. incompletum, Dahlia decaisneana, Tulasnea pimeleoides, Antidesma tulasneanum, Aporosa tulasneana, Aralia decaisneana, Sphaerostylis tulasneana, Angolluma decaisneana, Metastelma decaisneana, Metastelma decaisneanum, Medicago decaisneana, Orbea decaisneana, Oxypetalum decaisneanum, Dioscorea decaisneana, Pachycymbium decaisneanum, Robinia decaisneana, Verbascum decaisneanum, Viola pesneaui, Visnea mocanera, Visnea canariensis, Bridelia tulasneana, Stapelia decaisneana, Tulasnea lawii, Tulasnea ceylanica, Tulasnea zeylanica, Tulasnea ramosissima, Tulasnea pedunculata, Pinus decaisneana var. wilsonii, Pinus decaisneana, Passiflora ×decaisneana, Orbea decaisneana subsp. hesperidum, Allocasuarina decaisneana, Barleria decaisneana, Caralluma decaisneana, Caralluma decaisneana subsp. hesperidum, Casuarina decaisneana, Ceropegia decaisneana, Ceropegia decaisneana var. brevicollis, Cynanchum decaisneanum, Daphne decaisneana, Decaisnea fargesii, Decaisnea insignis, Desmidorchis decaisneana, Echinonyctanthus decaisneanus, Echinopsis gemmata var. decaisneana, Eryngium decaisneanum, Ficus decaisneana, Ficus decaisneana var. firmula, Ficus decaisneana var. trymatocarpa, Gymnema decaisneanum, Hemigraphis decaisneana, Hypericum decaisneanum, Hypoestes decaisneana, Quiina decaisneana, Gymnema sylvestre var. decaisneanum, Boucerosia decaisneana, Agave decaisneana, Lebidiera tulasneana, Begonia decaisneana, Hordeum decaisneanum, Casearia tulasneana, Guidonia tulasneana, Decaisnea angulosa, Decaisnea densiflora, Eucalyptus decaisneana, Andrachne decaisneana, Duchesnea filipendula, Duchesnea indica var. indica, Duchesnea chrysantha, Duchesnea wallichiana, Duchesnea formosana, Duchesnea major, Aria decaisneana, Pyrus decaisneana, Sorbus decaisneana, Duchesnea fragarioides, Duchesnea fragiformis, Duchesnea ×hara-kurosawae, Duchesnea sundaica, Rubus decaisneanus, Duchesnea indica var. japonica, Duchesnea indica f. japonica, Pyrus ×decaisneana, Micromeles decaisneana, Micromeles decaisneana var. keissleri, Duchesnea indica, Solanum dasyphyllum var. decaisneanum, Solanum decaisneanum, Tulasnea gracillima, Myrcia decaisneana, Schistogyne decaisneana, Tassadia decaisneana, Tydaea ×decaisneana, Gymnema sylvestre var. decaisneana, Tulasnea foliosa, Tulasneantha monadelpha, Decaisnea, Duchesnea, Tulasnea, Tulasneantha, Visnea
	Best fuzzy matches for  Usnea hirt were:  Visnea
	Fuzzy matches for Verrucaria maur were only found for first term
	Fuzzy matches for  Verrucaria maur were:  Zacintha verrucaria, Verrucaria volubilis, Vitis verrucaria, Verrucariales
	Best fuzzy matches for  Verrucaria maur were:  Verrucariales
	Reached record # 330
	Fuzzy matches for Xanthoria parietin were only found for first term
	Fuzzy matches for  Xanthoria parietin were:  Xanthosia glabrata, Xanthosia pinnatisecta, Xanthosia pilosa, Xanthosia peltigera, Xanthosia peduncularis, Xanthosia pannosa, Xanthosia montana, Xanthosia leiophylla, Xanthosia juncea, Xanthosia huegelii, Xanthosia rotundifolia, Xanthosia hederifolia, Xanthosia silvatica, Xanthosia fruticulosa, Xanthosia eichleri, Xanthosia dissecta, Xanthosia diffusa, Xanthosia collina, Xanthosia ciliata, Xanthosia candida, Xanthosia bungei, Xanthosia atkinsoniana, Xanthosia hirsuta, Xanthosia pusilla, Xanthosia villosa, Xanthosia vestita, Xanthosia tridentata, Xanthosia tomentosa, Xanthosia ternifolia, Xanthosia tenuior, Xanthosia tasmanica, Xanthosia stellata, Xanthosia singuliflora, Xanthosia scopulicola, Xanthosia rhomboidea, Xanthosia
	Best fuzzy matches for  Xanthoria parietin were:  Xanthosia pilosa, Xanthosia pannosa, Xanthosia huegelii, Xanthosia ciliata, Xanthosia bungei, Xanthosia hirsuta, Xanthosia pusilla
	Fuzzy matches for  Abrotanella muscos were:  Abrotanella muscosa
	Fuzzy matches for  Allium dictuo were:  Allium dictuon, Allium dictyoprasum, Allium dictyoscordum, Allium dictyotum, Allium victorialis, Allium victorialis var. platyphyllum, Allium victorialis subsp. platyphyllum, Allium victorialis var. variegatum, Allium victorialis f. variegatum, Allium victoris, Allium victorialis var. angustifolium, Allium victorialis var. asiaticum, Allium victorialis var. listera, Allium pictum
	Best fuzzy matches for  Allium dictuo were:  Allium dictuon
	Fuzzy matches for  Amelasorbus jacki were:  ×Amelasorbus raciborskiana, ×Amelasorbus jackii, Amelasorbus jackii
	Best fuzzy matches for  Amelasorbus jacki were:  Amelasorbus jackii
	Fuzzy matches for  Astragalus glycyphyllo were:  Astragalus glycophyllos, Astragalus glycyphyllos subsp. glycyphylloides, Astragalus glyciphyllos, Astragalus glycyphyllos subsp. glycyphyllos, Astragalus glycyphylloides var. serbicus, Astragalus glycyphyllos var. rotundifolius, Astragalus glycyphylloides var. petrovici, Astragalus glycyphyllos var. reflexistipulus, Astragalus glaucophylloides, Astragalus glycyphylloides, Astragalus glycyphyllos, Astragalus gliciphillos
	Best fuzzy matches for  Astragalus glycyphyllo were:  Astragalus glycyphyllos
	Fuzzy matches for  Erigeron davisi were:  Erigeron davisii
	Fuzzy matches for  Frasera fastigiat were:  Frasera fastigiata
	Fuzzy matches for  Gagea tisonian were:  Gagea tisoniana
	Fuzzy matches for  Hackelia hispid were:  Haenelia hispida, Henckelia hispida, Horkelia hispidula, Phacelia hispida var. heliophila, Hackelia hispida, Phacelia hispida, Phacelia hispida var. eximia, Phacelia hispida var. heterosepala, Phacelia hispida var. hubbyi
	Best fuzzy matches for  Hackelia hispid were:  Hackelia hispida
	Fuzzy matches for  Ionactis stenomere were:  Ionactis stenomeres
	Reached record # 340
	Fuzzy matches for  Lathyrus nevadensi were:  Lathyrus nevadensis, Lathyrus nevadensis subsp. cusickii, Lathyrus nevadensis subsp. lanceolatus, Lathyrus nevadensis subsp. nevadensis, Lathyrus nevadensis var. parkeri, Lathyrus nevadensis var. pilosellus, Lathyrus nevadensis var. stipulaceus, Lathyrus nevadensis var. nevadensis
	Best fuzzy matches for  Lathyrus nevadensi were:  Lathyrus nevadensis
	Fuzzy matches for  Lepidosperma austral were:  Aspidosperma australe, Lepidosperma australe, Aspidosperma australe var. estrellense, Aspidosperma australe var. erythroxylum, Aspidosperma australe var. longepetiolatum
	Best fuzzy matches for  Lepidosperma austral were:  Lepidosperma australe
	Fuzzy matches for  Leptopteris superb were:  Leptopteris superba
	Fuzzy matches for  Ligusticum verticillatu were:  Ligusticum verticillatum
	Fuzzy matches for  Lomatium oreganu were:  Lomatium oreganum, Physematium oreganum
	Best fuzzy matches for  Lomatium oreganu were:  Lomatium oreganum
	Fuzzy matches for  Mirabilis macfarlane were:  Mirabilis macfarlanei
	Fuzzy matches for  Nemophila kirtley were:  Nemophila kirtleyi
	Fuzzy matches for  Piper nebuligauden were:  Piper nebuligaudens
	Fuzzy matches for  Pleurothyrium obovatu were:  Pleurothyrium obovatum
	Fuzzy matches for  Rachelia glari were:  Rachelia glaria
	Reached record # 350
	Fuzzy matches for  Xenophyllum rigidu were:  Xenophyllum rigidum, Chaerophyllum rigidum
	Best fuzzy matches for  Xenophyllum rigidu were:  Xenophyllum rigidum
	Fuzzy matches for  Acalypha andin were:  Acalypha radinostachya, Acalypha abingdonii, Acalypha adenophora, Acalypha adenostachya, Acalypha adenotricha, Acalypha affinis, Acalypha anadenia, Acalypha andina, Acalypha andringitrensis, Acalypha anisodonta, Acalypha anisodonta var. subsericea, Acalypha anisodonta var. subvillosa, Acalypha annobonae, Acalypha indica, Acalypha indica var. australis, Acalypha indica var. bailloniana, Acalypha indica var. mexicana, Acalypha indica var. minima, Acalypha jardinii, Acalypha mandonii, Acalypha indica var. indica
	Best fuzzy matches for  Acalypha andin were:  Acalypha andina
	Fuzzy matches for  Aiphanes grandi were:  Aiphanes graminifolia, Aiphanes gracilis, Aiphanes grandis
	Best fuzzy matches for  Aiphanes grandi were:  Aiphanes grandis
	Fuzzy matches for  Anthurium palenquens were:  Anthurium palenquense
	Fuzzy matches for  Banara regi were:  Dichorisandra reginae, Banara brevifolia, Banara fagifolia, Banara mexicana, Banara regia, Banara reticulata, Banara riparia, Banara riscoi, Plerandra reginae
	Best fuzzy matches for  Banara regi were:  Banara regia
	Fuzzy matches for  Begonia acerifoli were:  Bryonia acerifolia, Begonia acerifolia, Begonia acutifolia, Begonia asarifolia, Begonia asperifolia, Begonia asperifolia var. asperifolia
	Best fuzzy matches for  Begonia acerifoli were:  Begonia acerifolia
	Fuzzy matches for  Besleria modic were:  Besleria dichrus, Besleria microphylla, Besleria microphylla var. serrulata, Besleria modica, Besleria sodiroana
	Best fuzzy matches for  Besleria modic were:  Besleria modica
	Fuzzy matches for  Brunellia stenopter were:  Brunellia stenoptera
	Fuzzy matches for  Burmeistera oblongifoli were:  Burmeistera longifolia, Burmeistera oblongifolia
	Best fuzzy matches for  Burmeistera oblongifoli were:  Burmeistera oblongifolia
	Fuzzy matches for  Cavendishia lebronia were:  Cavendishia lebroniae
	Reached record # 360
	Fuzzy matches for  Cecropia litorali were:  Cecropia litoralis
	Fuzzy matches for  Centropogon licayensi were:  Centropogon azuayensis, Centropogon licayensis, Centropogon pilalensis
	Best fuzzy matches for  Centropogon licayensi were:  Centropogon licayensis
	Fuzzy matches for  Ceratostema ventricosu were:  Ceratostema ventricosum
	Fuzzy matches for  Cinchona lucumifoli were:  Cinchona cucumifolia, Cinchona lucumifolia, Cinchona lucumifolia var. stupea
	Best fuzzy matches for  Cinchona lucumifoli were:  Cinchona lucumifolia
	Fuzzy matches for  Cleistocactus sepiu were:  Cleistocactus sepium, Cleistocactus sepium var. sepium
	Best fuzzy matches for  Cleistocactus sepiu were:  Cleistocactus sepium
	Fuzzy matches for  Coursetia dubi were:  Coursetia orbicularis, Coursetia orbicularis var. mantaroana, Coursetia dubia, Coursetia pumila, Coursetia robinioides
	Best fuzzy matches for  Coursetia dubi were:  Coursetia dubia
	Fuzzy matches for  Cronquistianthus rose were:  Cronquistianthus leucophyllus, Cronquistianthus kalenbornianus, Cronquistianthus celendensis, Cronquistianthus volkensii, Cronquistianthus rugosus, Cronquistianthus niveus, Cronquistianthus chotensis, Cronquistianthus rosei, Cronquistianthus loxensis, Cronquistianthus pseudoriganoides, Cronquistianthus celendinensis, Cronquistianthus ferreyrii, Cronquistianthus determinatus, Cronquistianthus bishopii, Cronquistianthus origanoides, Cronquistianthus lopez-mirandae, Cronquistianthus ferreyrae, Cronquistianthus glomeratus, Cronquistianthus desmophyllus
	Best fuzzy matches for  Cronquistianthus rose were:  Cronquistianthus rosei
	Fuzzy matches for  Diplazium chimborazens were:  Diplazium chimborazense
	Fuzzy matches for  Eucrosia aurantiac were:  Eucrosia aurantiaca
	Fuzzy matches for  Euplassa occidentali were:  Euplassa occidentalis
	Reached record # 370
	Fuzzy matches for  Heliconia paludigen were:  Heliconia paludigena
	Fuzzy matches for  Inga lallensi were:  Inga allenii, Inga balaensis, Inga lallensis, Inga saltensis, Inga vallensis
	Best fuzzy matches for  Inga lallensi were:  Inga lallensis
	Fuzzy matches for  Justicia colorat were:  Justicia odoratissima, Justicia lorata, Justicia colorifera, Justicia chlorantha, Justicia colorata
	Best fuzzy matches for  Justicia colorat were:  Justicia colorata
	Fuzzy matches for  Ladenbergia heterophyll were:  Ladenbergia heterophylla
	Fuzzy matches for  Ladenbergia pavoni were:  Ladenbergia pavonii, Ladenbergia pavanensis
	Best fuzzy matches for  Ladenbergia pavoni were:  Ladenbergia pavonii
	Fuzzy matches for  Macleania molli were:  Macleania elliptica, Macleania multibracteata, Macleania mollis
	Best fuzzy matches for  Macleania molli were:  Macleania mollis
	Fuzzy matches for  Mauria membranifoli were:  Uncaria membranifolia, Setaria membranifolia, Mauria membranifolia
	Best fuzzy matches for  Mauria membranifoli were:  Mauria membranifolia
	Fuzzy matches for  Maxillaria williamsi were:  Maxillaria williamsii, Mammillaria williamsii
	Best fuzzy matches for  Maxillaria williamsi were:  Maxillaria williamsii
	Fuzzy matches for  Meriania sanguine were:  Meriania sanguinea
	Fuzzy matches for  Miconia capitellat were:  Miconia capitellata
	Reached record # 380
	Fuzzy matches for  Pappobolus hypargyreu were:  Pappobolus hypargyreus
	Fuzzy matches for  Passiflora spruce were:  Passiflora sprucei
	Fuzzy matches for  Phytelephas aequatoriali were:  Phytelephas aequatorialis
	Fuzzy matches for  Piper nebuligauden were:  Piper nebuligaudens
	Fuzzy matches for  Pitcairnia violascen were:  Pitcairnia violacea, Pitcairnia violascens, Pitcairnia violascens var. bogneri
	Best fuzzy matches for  Pitcairnia violascen were:  Pitcairnia violascens
	Fuzzy matches for  Pleurothyrium obovatu were:  Pleurothyrium obovatum
	Fuzzy matches for  Podandrogyne brevipedunculat were:  Podandrogyne brevipedunculata
	Fuzzy matches for  Podandrogyne jamesoni were:  Podandrogyne jamesonii
	Fuzzy matches for  Psammisia ecuadorensi were:  Psammisia ecuadorensis
	Fuzzy matches for  Salvia leucocephal were:  Cacalia leucocephala, Chaptalia leucocephala, Salvia leucocephala, Eriocalia leucocephala
	Best fuzzy matches for  Salvia leucocephal were:  Salvia leucocephala
	Reached record # 390
	Fuzzy matches for  Sanchezia parviflor were:  Sanchezia parviflora
	Fuzzy matches for  Saurauia tambensi were:  Saurauia tayabensis, Saurauia tambensis
	Best fuzzy matches for  Saurauia tambensi were:  Saurauia tambensis
	Fuzzy matches for  Stromanthe ramosissim were:  Stromanthe ramosissima
	Fuzzy matches for  Thibaudia martinian were:  Thibaudia martiniana
	Fuzzy matches for  Tibouchina anderssoni were:  Tibouchina anderssonii
	Fuzzy matches for  Topobea anisophyll were:  Topobea anisophylla, Topobea anisophylla subsp. anisophylla
	Best fuzzy matches for  Topobea anisophyll were:  Topobea anisophylla
	Fuzzy matches for  Tournefortia stenosepal were:  Tournefortia stenosepala
	Fuzzy matches for  Verbesina pentanth were:  Verbesina pentantha
	Fuzzy matches for  Viola polycephal were:  Viola polycephala
	Fuzzy matches for  Wissadula diffus were:  Wissadula diffusa
	Reached record # 400
	Fuzzy matches for  Xenophyllum rigidu were:  Xenophyllum rigidum, Chaerophyllum rigidum
	Best fuzzy matches for  Xenophyllum rigidu were:  Xenophyllum rigidum
	Fuzzy matches for  Allium cyrill were:  Allium capillare, Allium cyrilli, Allium cyrilli var. magicum
	Best fuzzy matches for  Allium cyrill were:  Allium cyrilli
	Fuzzy matches for  Anthemis carpatic were:  Anthemis carpatica f. puberula, Anthemis carpatica, Anthemis carpatica subsp. carpatica, Anthemis carpatica f. carpatica, Anthemis carpatica var. carpatica, Anthemis carpatica var. pumila, Anthemis carpatica var. balcanica, Anthemis carpatica var. mariae, Anthemis carpatica subsp. pyrethriformis, Anthemis carpatica subsp. petraea, Anthemis carpatica var. subscaposa, Anthemis carpatica var. subcinerea, Anthemis carpatica var. styriaca, Anthemis carpatica var. sericea, Anthemis carpatica f. nigra
	Best fuzzy matches for  Anthemis carpatic were:  Anthemis carpatica
	Fuzzy matches for  Astragalus glycyphyllo were:  Astragalus glycophyllos, Astragalus glycyphyllos subsp. glycyphylloides, Astragalus glyciphyllos, Astragalus glycyphyllos subsp. glycyphyllos, Astragalus glycyphylloides var. serbicus, Astragalus glycyphyllos var. rotundifolius, Astragalus glycyphylloides var. petrovici, Astragalus glycyphyllos var. reflexistipulus, Astragalus glaucophylloides, Astragalus glycyphylloides, Astragalus glycyphyllos, Astragalus gliciphillos
	Best fuzzy matches for  Astragalus glycyphyllo were:  Astragalus glycyphyllos
	Fuzzy matches for  Carduus nutan were:  Carduus stangii, Carduus nutans, Carduus sumanus, Carduus nutans var. longipes, Carduus autareticus, Carduus nutantiformis, Carduus nanus, Carduus nutans f. nutans, Carduus nutans var. heldreichii, Carduus nutans var. brachycentros, Carduus nutans var. vestitus, Carduus nutans subsp. leiophyllus, Carduus nutans subsp. macrocephalus, Carduus nutans var. songaricus, Carduus nutans var. lucidus, Carduus nutans subsp. granatensis, Carduus nutans subsp. alpicola, Carduus nutans var. longipedunculatus, Carduus nutans var. atlanticus, Carduus nutans subsp. inconstrictus, Carduus nutans subsp. platylepis, Carduus nutans var. macrolepis, Carduus nutans subsp. subacaulis, Carduus nutans var. armenus, Carduus nutans var. stribrnyi, Carduus nutans subsp. sporadum, Carduus nutans var. simplex, Carduus nutans var. petroviccii, Carduus nutans subsp. attenuatus, Carduus nutans subsp. perspinosus, Carduus nutans subsp. macrolepis, Carduus nutans subsp. maroccanus, Carduus nutans var. longispinus, Carduus nutans subsp. platypus, Carduus nutans var. macrocephalus, Carduus nutans var. latisquamus, Carduus nutans var. taygeteus, Carduus nutans subsp. nutans, Carduus nutans var. strictus, Carduus nutans var. nutans, Carduus nutans subsp. numidicus, Carduus nutans subsp. scabrisquamus, Carduus nutans subsp. micropterus, Carduus nutans var. kirghisensis, Carduus nutans var. micropterus, Carduus nutans var. platylepis, Carduus nutans subsp. taygeteus, Carduus nutans subsp. maurus, Carduus nutans subsp. siculus, Carduus nutans var. leiophyllus, Carduus nutans f. alpicola, Carduus nutans f. perspinosus, Carduus butaguensis, Carduus nuttallii
	Best fuzzy matches for  Carduus nutan were:  Carduus nutans
	Fuzzy matches for  Centaurea nervos were:  Centaurea nervosa, Centaurea nervosa var. nervosa, Centaurea nervosa subsp. nervosa, Centaurea dertosensis, Centaurea nervosa subsp. ferdinandi, Centaurea eriosiphon, Centaurea nervosa subsp. josifovicii, Centaurea nervosa subsp. davidovii, Centaurea nervosa subsp. gheorghieffii, Centaurea nervosa var. thomasiana
	Best fuzzy matches for  Centaurea nervos were:  Centaurea nervosa
	Fuzzy matches for  Chamomilla recutit were:  Chamomilla recutita, Chamomilla recutita subsp. recutita
	Best fuzzy matches for  Chamomilla recutit were:  Chamomilla recutita
	Fuzzy matches for  Clinopodium vulgar were:  Chenopodium vulgare, Clinopodium vulgare var. gracile, Clinopodium vulgare, Clinopodium vulgare subsp. arundanum, Clinopodium vulgare subsp. cimbricum, Clinopodium vulgare var. glabratum, Clinopodium vulgare f. glabratum, Clinopodium vulgare f. minus, Clinopodium vulgare var. neogaeum, Clinopodium vulgare subsp. orientale, Clinopodium vulgare f. parviflorum, Clinopodium vulgare var. parviflorum, Clinopodium vulgare f. rubrotinctum, Clinopodium vulgare f. unicephalum, Clinopodium vulgare subsp. vulgare, Clinopodium vulgare var. diminutum, Clinopodium vulgare subsp. villosum
	Best fuzzy matches for  Clinopodium vulgar were:  Clinopodium vulgare
	Fuzzy matches for  Clypeola jonthlasp were:  Clypeola jonthlaspi, Clypeola jonthlaspi var. glabra, Clypeola jonthlaspi var. hispida, Clypeola jonthlaspi var. intermedia, Clypeola jonthlaspi var. lasiocarpa, Clypeola jonthlaspi var. leiocarpa, Clypeola jonthlaspi subsp. microcarpa, Clypeola jonthlaspi var. pubescens, Clypeola jonthlaspi var. suffrutescens, Clypeola jonthlaspi subsp. macrocarpa, Clypeola jonthlaspi var. petraea, Clypeola jonthlaspi var. jonthlaspi, Clypeola jonthlaspi var. microcarpa, Clypeola jonthlaspi var. glabriuscula, Clypeola jonthlaspi subsp. gaudinii, Clypeola jonthlaspi subsp. jonthlaspi
	Best fuzzy matches for  Clypeola jonthlasp were:  Clypeola jonthlaspi
	Fuzzy matches for  Crataegus monogyn were:  Crataegus monogyna subsp. monogyna, Crataegus monogyna subsp. calycina, Crataegus monogyna subsp. intermedia, Crataegus monogyna f. biflora, Crataegus monogyna var. monogyna, Crataegus monogyna var. rubra, Crataegus monogyna var. laciniata, Crataegus monogyna var. lanigera, Crataegus monogyna var. typica, Crataegus monogyna var. acutiloba, Crataegus monogyna subsp. acutiloba, Crataegus monogyna f. fissa, Crataegus monogyna f. praecox, Crataegus monogyna f. decussata, Crataegus monogyna var. splendens, Crataegus monogyna var. decussata, Crataegus monogyna f. polyacantha, Crataegus monogyna subsp. insegnae, Crataegus monogyna f. insegnae, Crataegus monogyna var. insegnae, Crataegus monogyna f. villosa, Crataegus monogyna f. schizophylla, Crataegus monogyna var. semperflorens, Crataegus monogyna var. coriacea, Crataegus monogyna var. rosea, Crataegus monogyna f. filicifolia, Crataegus monogyna var. filicifolia, Crataegus monogyna var. paulii, Crataegus monogyna var. rubra-plena, Crataegus monogyna f. rubro-plena, Crataegus monogyna var. alba-plena, Crataegus monogyna f. albo-plena, Crataegus monogyna f. genuina, Crataegus monogyna f. pteridifolia, Crataegus monogyna var. pteridifolia, Crataegus monogyna f. stricta, Crataegus monogyna var. stricta, Crataegus monogyna var. pyramidalis, Crataegus monogyna f. pendula, Crataegus monogyna f. semperflorens, Crataegus monogyna var. alboplena, Crataegus monopyrena, Crataegus monogyna var. lasiocarpa, Crataegus monogyna var. arborescens, Crataegus monogyna var. azarella, Crataegus monogyna f. azarella, Crataegus monogyna subsp. azarella, Crataegus monogyna subsp. brevispina, Crataegus monogyna var. brevispina, Crataegus monogyna var. calycina, Crataegus monogyna var. contracta, Crataegus monogyna var. csatoi, Crataegus monogyna f. denudata, Crataegus monogyna var. denudata, Crataegus monogyna f. dissecta, Crataegus monogyna var. dissecta, Crataegus monogyna var. dolichocarpa, Crataegus monogyna var. eriocarpa, Crataegus monogyna var. flabellata, Crataegus monogyna var. granatensis, Crataegus monogyna var. halacsyi, Crataegus monogyna var. heterodonta, Crataegus monogyna subsp. heterophylla, Crataegus monogyna var. heterophylla, Crataegus monogyna f. hirsuta, Crataegus monogyna var. hirsutior, Crataegus monogyna var. hirsutointermedia, Crataegus monogyna var. horrida, Crataegus monogyna var. intermedia, Crataegus monogyna subsp. jacquinii, Crataegus monogyna var. javorkae, Crataegus monogyna f. karpatii, Crataegus monogyna var. kyrtostyla, Crataegus monogyna subsp. laciniata, Crataegus monogyna subsp. latiloba, Crataegus monogyna var. latimonogyna, Crataegus monogyna subsp. leiomonogyna, Crataegus monogyna f. macrocarpa, Crataegus monogyna var. macrocarpa, Crataegus monogyna var. mandyi, Crataegus monogyna var. mauriannensis, Crataegus monogyna f. microphylla, Crataegus monogyna var. microphylla, Crataegus monogyna var. nigra, Crataegus monogyna var. oliveriana, Crataegus monogyna var. panachaica, Crataegus monogyna var. pinnatiloba, Crataegus monogyna var. plesivecensis, Crataegus monogyna subsp. plesivecensis, Crataegus monogyna f. rosiformis, Crataegus monogyna var. saxatilis, Crataegus monogyna subsp. silicensis, Crataegus monogyna f. szaferi, Crataegus monogyna var. szepesfalvyi, Crataegus monogyna subsp. tauscheri, Crataegus monogyna var. tauscheri, Crataegus monogyna f. trifida, Crataegus monogyna f. trilobata, Crataegus monogyna var. trilobata, Crataegus monogyna f. inzengae, Crataegus monogyna var. inzengae, Crataegus monogyna, Crataegus monogyna var. coccinea, Crataegus monogyna subsp. nordica, Crataegus monogyna var. segobricensis
	Best fuzzy matches for  Crataegus monogyn were:  Crataegus monogyna
	Reached record # 410
	Fuzzy matches for  Crocus flavu were:  Crocus fatuus, Crocus flavus, Crocus flavus subsp. dissectus, Crocus fulvus, Crocus flavus subsp. flavus
	Best fuzzy matches for  Crocus flavu were:  Crocus flavus
	Fuzzy matches for  Cruciata laevipe were:  Cruciata laevipes
	Fuzzy matches for  Dianthus gracili were:  Helianthus gracilis, Sphaeranthus gracilis, Sideranthus gracilis, Coleosanthus gracilipes, Helianthus gracilentus, Cochlianthus gracilis, Cochlianthus gracilis var. gracilis, Lasianthus graciliflorus, Lasianthus gracilis, Myrcianthes gracilipes, Oxyanthus gracilis, Pedilanthus gracilis, Phyllanthus gracilipes, Phyllanthus gracilis, Plectranthus graciliflorus, Plectranthus gracilis, Strophanthus gracilis, Thyrsanthus gracilis, Lisianthius graciliflorus, Loranthus gracilis, Loranthus gracilifolius, Lisianthius gracilis, Myrianthus gracilis, Neuracanthus gracilior, Phlogacanthus gracilis, Rhinacanthus gracilis var. latilabiatus, Elynanthus gracilis, Tetragonanthus gracilis, Marianthus gracilis, Tylanthus gracilis, Rhinanthus gracilis subsp. stojanovii, Psittacanthus gracilipes, Paepalanthus gracilipes, Paepalanthus gracilis, Struthanthus gracilis var. mucronatus, Struthanthus gracilis, Aeschynanthus gracilis, Agelanthus gracilis, Ailanthus gracilis, Amaranthus gracilis, Anetanthus gracilis, Sporadanthus gracilis, Syngonanthus gracilis, Syngonanthus gracilis var. amazonicus, Syngonanthus gracilis var. araxaensis, Syngonanthus gracilis var. aureus, Syngonanthus gracilis var. bolivianus, Syngonanthus gracilis var. glabriusculus, Syngonanthus gracilis var. griseus, Syngonanthus gracilis var. hirtellus, Syngonanthus gracilis var. koernickeanus, Syngonanthus gracilis var. latifolius, Syngonanthus gracilis var. olivaceus, Syngonanthus gracilis var. pallidus, Syngonanthus gracilis f. prolifer, Syngonanthus gracilis var. pulcher, Syngonanthus gracilis var. recurvifolius, Syngonanthus gracilis var. setaceus, Syngonanthus gracilis var. subinflatus, Syngonanthus gracilis var. tenuissimus, Cybianthus gracillimus, Dianthus glacialis, Dianthus glacialis subsp. gelidus, Dianthus glacialis f. reducta, Dianthus gracilis, Dianthus gracilis var. armerioides, Dianthus gracilis subsp. armerioides, Dianthus gracilis subsp. drenowskianus, Dianthus gracilis subsp. xanthianus, Dianthus graminifolius, Dianthus graniticus, Habranthus gracilifolius, Habranthus gracilifolius var. boothianus, Gerascanthus gracilipes, Polianthes gracilis, Rhinanthus gracilis, Agapanthus gracilis, Anoiganthus gracilis, Galanthus gracilis, Galanthus gracilis subsp. baytopii, Osmanthus gracilinervis, Ceramanthus gracilis, Chamaeanthus gracilis, Ichnanthus gracilis, Cleistanthus gracilis, Cleistanthus gracilis var. parvifolia, Syngonanthus gracilis var. luetzelburgii, Sarcanthus gracilis, Elleanthus gracilis, Homalanthus gracilis, Schizanthus gracilis, Schizanthus gracilis var. angustifolius, Schizanthus gracilis var. gracilis, Rhinacanthus gracilis, Syndesmanthus gracilis, Aulacinthus gracilis, Tapinanthus gracilis, Lagarinthus gracilis, Streptanthus gracilis, Loranthus graciliflorus, Terebinthus gracilis, Strebanthus gracilis, Aeranthus gracilis, Lampranthus gracilipes
	Best fuzzy matches for  Dianthus gracili were:  Dianthus gracilis
	Fuzzy matches for  Ebenus cretic were:  Ebenus cretica, Ebenus reticulata
	Best fuzzy matches for  Ebenus cretic were:  Ebenus cretica
	Fuzzy matches for  Ecballium elateriu were:  Ecballium elaterium, Ecballium elaterium var. dioicum, Ecballium elaterium subsp. dioicum
	Best fuzzy matches for  Ecballium elateriu were:  Ecballium elaterium
	Fuzzy matches for  Echium italicu were:  Xanthium italicum, Hieracium italicum, Xanthium italicum subsp. italicum, Xanthium italicum var. albinum, Xanthium italicum var. italicum, Xanthium italicum subsp. riparium, Echium italicum, Echium italicum subsp. albereanum, Echium italicum var. balearicum, Echium italicum var. biebersteinii, Echium italicum subsp. biebersteinii, Echium italicum subsp. cantabricum, Echium italicum subsp. flavum, Echium italicum subsp. pyrenaicum, Echium italicum var. scaettae, Echium italicum subsp. scaettae, Echium italicum var. siculum, Echium italicum subsp. siculum, Lycium italicum
	Best fuzzy matches for  Echium italicu were:  Echium italicum
	Fuzzy matches for  Ephedra distachy were:  Ephedra distachya, Ephedra distachya f. circinnata, Ephedra distachya subsp. helvetica, Ephedra distachya var. media, Ephedra distachya subsp. monostachya, Ephedra distachya subsp. distachya, Ephedra distachya f. caspia, Ephedra distachya var. caspia
	Best fuzzy matches for  Ephedra distachy were:  Ephedra distachya
	Fuzzy matches for  Euphorbia pepli were:  Euphorbia peritropoides, Euphorbia pediculifera var. inornata, Euphorbia pediculifera var. minor, Euphorbia epithymoides var. polychroma, Euphorbia epithymoides subsp. lingulata, Euphorbia epithymoides var. serratifolia, Euphorbia pekinensis var. attenuata, Euphorbia pekinensis var. fauriei, Euphorbia epithymoides var. jacquinii, Euphorbia epithymoides var. fragifera, Euphorbia epithymoides var. gasparrinii, Euphorbia epithymoides var. flavicoma, Euphorbia ampliphylla, Euphorbia bellica, Euphorbia decliviticola, Euphorbia delicatissima, Euphorbia delicatula, Euphorbia elliotii, Euphorbia ellipsifolia, Euphorbia elliptica, Euphorbia epicyparissias, Euphorbia epilobiifolia, Euphorbia epiphylloides, Euphorbia epithymoides, Euphorbia epithymoides f. glabrescens, Euphorbia epithymoides var. samnitica, Euphorbia epithymoides var. verrucosa, Euphorbia helicothele, Euphorbia helioscopia, Euphorbia helioscopia subsp. dominii, Euphorbia helioscopia var. haussknechtii, Euphorbia helioscopia subsp. helioscopia, Euphorbia helioscopia subsp. helioscopioides, Euphorbia helioscopia f. litoralis, Euphorbia helioscopia f. major, Euphorbia helioscopia var. major, Euphorbia helioscopioides, Euphorbia heyligersiana, Euphorbia lepidocarpa, Euphorbia melillensis, Euphorbia melitensis, Euphorbia mellifera, Euphorbia mellifera var. canariensis, Euphorbia nelii, Euphorbia pallida, Euphorbia papilionum, Euphorbia papillaris, Euphorbia papilligera, Euphorbia papillosa, Euphorbia papillosa var. cabrerae, Euphorbia papillosa var. erythrorrhiza, Euphorbia papillosa var. minor, Euphorbia papillosicapsa, Euphorbia paulianii, Euphorbia pectinata, Euphorbia pediculifera, Euphorbia pediculifera var. abramsiana, Euphorbia pediculifera var. involuta, Euphorbia pediculifera var. linearifolia, Euphorbia pedilanthoides, Euphorbia pekinensis, Euphorbia pekinensis var. acuminata, Euphorbia pekinensis f. denudata, Euphorbia pekinensis subsp. fauriei, Euphorbia pekinensis var. hupehensis, Euphorbia pekinensis var. ibukiensis, Euphorbia pekinensis var. japonensis, Euphorbia pekinensis var. lasiocaula, Euphorbia pekinensis var. onoi, Euphorbia pekinensis subsp. pekinensis, Euphorbia pekinensis var. pseudolucorum, Euphorbia pekinensis f. sinanensis, Euphorbia pekinensis var. sinanensis, Euphorbia pekinensis var. subulatifolius, Euphorbia pekinensis var. watanabei, Euphorbia pellegrinii, Euphorbia peltata, Euphorbia peltigera, Euphorbia penicillata, Euphorbia peninsularis, Euphorbia peperomioides, Euphorbia peplidion, Euphorbia peplifolia, Euphorbia peploides, Euphorbia peplus, Euphorbia peplus var. maritima, Euphorbia peplus var. minima, Euphorbia peplus var. minor, Euphorbia peplus var. peploides, Euphorbia peplus var. peplus, Euphorbia perlignea, Euphorbia perplexa, Euphorbia perplexa var. perplexa, Euphorbia perrieri, Euphorbia perrieri var. perrieri, Euphorbia persica, Euphorbia persistens, Euphorbia persistentifolia, Euphorbia pervilleana, Euphorbia pervittata, Euphorbia petiolaris, Euphorbia petiolata, Euphorbia petiolata var. petiolata, Euphorbia petiolata var. postii, Euphorbia petitiana, Euphorbia petricola, Euphorbia petrina, Euphorbia pfeilii, Euphorbia philippiana, Euphorbia plicata, Euphorbia poeppigii, Euphorbia poeppigii var. laxa, Euphorbia poliosperma, Euphorbia preslii, Euphorbia preslii var. andicola, Euphorbia prolifera, Euphorbia reclinata, Euphorbia sepium, Euphorbia tellieri, Euphorbia velligera, Euphorbia pellata, Euphorbia epicyparissias var. epicyparissias, Euphorbia mellii, Euphorbia pediculifera var. pediculifera, Euphorbia pekinensis f. sinensis, Euphorbia leplus
	Best fuzzy matches for  Euphorbia pepli were:  Euphorbia peplus
	Fuzzy matches for  Festuca filiformi were:  Festuca filifolia, Festuca filiformis, Festuca filiformis f. mucronata, Festuca filiformis subsp. hirtula, Festuca filiformis subsp. bornmulleri, Festuca filiformis subsp. mandonii, Festuca filiformis subsp. smithiana
	Best fuzzy matches for  Festuca filiformi were:  Festuca filiformis
	Fuzzy matches for  Festuca polesic were:  Festuca polesica, Festuca polonica
	Best fuzzy matches for  Festuca polesic were:  Festuca polesica
	Reached record # 420
	Fuzzy matches for  Frangula rupestri were:  Frangula rupestris
	Fuzzy matches for  Fraxinus ornu were:  Fraxinus arbutifolia, Fraxinus bornmuelleri, Fraxinus lanuginosa, Fraxinus lanuginosa var. serrata, Fraxinus lanuginosa f. serrata, Fraxinus lanuginosa f. velutina, Fraxinus minutepunctata, Fraxinus numidica, Fraxinus nummularis, Fraxinus nuttallii, Fraxinus obtusa, Fraxinus oregona, Fraxinus oregona var. glabra, Fraxinus oregona var. latifolia, Fraxinus oregona f. pulverulenta, Fraxinus oregona var. riparia, Fraxinus orientalis, Fraxinus ornus, Fraxinus ornus var. americana, Fraxinus ornus var. angustifolia, Fraxinus ornus var. argentea, Fraxinus ornus f. argentea, Fraxinus ornus subsp. argentea, Fraxinus ornus var. bungeana, Fraxinus ornus subsp. cilicica, Fraxinus ornus var. danubialis, Fraxinus ornus var. diversifolia, Fraxinus ornus f. emarginata, Fraxinus ornus var. garganica, Fraxinus ornus subsp. garganica, Fraxinus ornus f. grandifoliolata, Fraxinus ornus var. juglandifolia, Fraxinus ornus var. latifolia, Fraxinus ornus f. linearis, Fraxinus ornus var. oxyptera, Fraxinus ornus var. parvifolia, Fraxinus ornus f. platiptera, Fraxinus ornus f. rachilanata, Fraxinus ornus var. rotundifolia, Fraxinus ornus subsp. rotundifolia, Fraxinus ornus f. rufescens, Fraxinus ornus var. salicifoliolata, Fraxinus ornus var. sanguinea, Fraxinus ornus f. sublinearis, Fraxinus ornus var. ulmiifoliolata, Fraxinus rubicunda, Fraxinus rufa, Fraxinus rufescens, Fraxinus ornus subsp. ornus, Fraxinus ornus var. paniculata, Fraxinus ornus var. emarginata, Fraxinus ornus var. acuminata, Fraxinus ornus var. stenocarpa, Fraxinus tortuosa
	Best fuzzy matches for  Fraxinus ornu were:  Fraxinus ornus
	Fuzzy matches for  Fritillaria graec were:  Fritillaria glauca, Fritillaria glaucescens, Fritillaria glaucoviridis, Fritillaria gracilis, Fritillaria gracillima, Fritillaria graeca, Fritillaria graeca var. guicciardii, Fritillaria graeca var. gussichiae, Fritillaria graeca var. skoropili, Fritillaria graeca var. thessala, Fritillaria graeca subsp. thessala, Fritillaria graeca var. unicolor, Fritillaria graminifolia, Fritillaria grandiflora, Fritillaria grayana, Fritillaria praecox, Fritillaria racemosa, Fritillaria recurva, Fritillaria recurva var. coccinea, Fritillaria graeca subsp. graeca, Fritillaria recurva var. recurva
	Best fuzzy matches for  Fritillaria graec were:  Fritillaria graeca
	Fuzzy matches for  Gagea tisonian were:  Gagea tisoniana
	Fuzzy matches for  Galium noricu were:  Hieracium noricum, Trifolium noricum var. ottonis, Trifolium noricum subsp. noricum, Trifolium noricum, Galium apricum var. aristatum, Galium ionicum, Galium apricum, Galium bericum, Galium corsicum, Galium corsicum subsp. brachypodum, Galium corsicum var. pallescens, Galium corsicum var. soleirolii, Galium noricum, Galium noxium, Galium noxium subsp. valantioides, Trifolium noricum subsp. praetutianum, Galium noxium subsp. noxium
	Best fuzzy matches for  Galium noricu were:  Galium noricum
	Fuzzy matches for  Iris halophil were:  Chondropyxis halophila, Anthemis halophila, Hypochaeris halophila, Psychotria halophiloides, Bactris hylophila, Bactris hylophila var. glabrescens, Bactris hylophila var. macrocarpa, Bactris hylophila var. nana, Eleocharis halophila, Telis halophila, Scaligeria halophila, Spergularia halophila, Saponaria halophila, Reaumuria halophila, Arenaria halophila, Hesperis halophila, Iris halophila, Iris halophila var. sogdiana, Iris halophila var. halophila, Chloris halophila, Chloris halophila var. humilis, Eragrostis halophila, Chamaeiris halophila, Atropis halophila, Chloris halophila var. halophila, Oxalis halophila
	Best fuzzy matches for  Iris halophil were:  Iris halophila
	Fuzzy matches for  Jasminum humil were:  Jasminum mildbraedii, Jasminum smilacifolium, Jasminum humile f. pubigerum, Jasminum humile, Jasminum hamiltonii, Jasminum hemsleyi, Jasminum hildebrandtii, Jasminum cumingii, Jasminum dumicola, Jasminum humile f. kansuense, Jasminum humile var. kansuense, Jasminum humile var. revolutum, Jasminum humile var. glabrum, Jasminum humile var. siderophyllum, Jasminum humile var. pubigerum, Jasminum humile f. microphyllum, Jasminum humile f. farreri, Jasminum humile f. wallichianum, Jasminum humile var. microphyllum, Jasminum humile var. humile
	Best fuzzy matches for  Jasminum humil were:  Jasminum humile
	Fuzzy matches for  Jurinea molli were:  Jurinea pollichii, Jurinea foliosa, Jurinea multiflora, Jurinea gilliatii, Jurinea multiloba, Jurinea muliensis, Jurinea mallophora, Jurinea mollissima, Jurinea multiloba subsp. multiloba, Jurinea mollis subsp. subhastata, Jurinea mollis subsp. macrocalathia, Jurinea souliei, Jurinea mollis subsp. glicacantha, Jurinea mollis subsp. transylvanica, Jurinea mollis subsp. dobrogensis, Jurinea mollis subsp. moschata, Jurinea multicaulis, Jurinea mollis var. dolomitica, Jurinea mollis subsp. dolomitica, Jurinea mollis subsp. arachnoidea, Jurinea mollis subsp. anatolica, Jurinea bellidioides, Jurinea mollis, Jurinea monticola, Jurinea multiceps, Catharinea mollis
	Best fuzzy matches for  Jurinea molli were:  Jurinea mollis
	Fuzzy matches for  Lagurus ovatu were:  Lagurus ovatus, Lagurus ovatus subsp. vestitus, Lagurus ovatus var. glabrilemmis, Lagurus ovatus var. subglaber, Lagurus ovatus var. vestitus, Lagurus ovatus subsp. nanus, Lagurus ovatus var. nanus, Lagurus ovatus var. globosus, Lagurus ovatus var. microcephalus
	Best fuzzy matches for  Lagurus ovatu were:  Lagurus ovatus
	Fuzzy matches for  Lathyrus pancici were:  Lathyrus pancicii
	Reached record # 430
	Fuzzy matches for  Lilium martago were:  Lilium martagonum, Lilium martagon, Lilium martagon subsp. caucasicum, Lilium martagon var. pilosiusculum, Lilium martagon subsp. cattaniae, Lilium martagon var. cattaniae, Lilium martagon var. dalmaticum, Lilium martagon var. martagon, Lilium martagon var. albiflorum, Lilium martagon f. albiflorum, Lilium martagon f. album, Lilium martagon var. album, Lilium martagon f. candidum, Lilium martagon subsp. alternifolium, Lilium martagon var. alternifolium, Lilium martagon var. carneum, Lilium martagon f. roseum, Lilium martagon var. flavidum, Lilium martagon var. hirsutum, Lilium martagon var. pubescens, Lilium martagon var. fuscum, Lilium martagon subsp. pilosiusculum, Lilium martagon var. plenum, Lilium martagon var. sanguineopurpureum, Lilium martagon var. vestitum, Lilium martagon subsp. vestitum, Lilium martagon subsp. sooianum
	Best fuzzy matches for  Lilium martago were:  Lilium martagon
	Fuzzy matches for  Luzula campestri were:  Luzula campestris var. australasica, Luzula alpestris, Luzula campestris, Luzula campestris var. acadiensis, Luzula campestris var. alpestris, Luzula campestris subsp. alpestris, Luzula campestris var. alpina, Luzula campestris f. althii, Luzula campestris var. atrofusca, Luzula campestris var. banksiana, Luzula campestris var. bulbosa, Luzula campestris var. calabra, Luzula campestris subsp. campestris, Luzula campestris var. capitata, Luzula campestris subsp. carpetana, Luzula campestris f. collina, Luzula campestris var. collina, Luzula campestris var. comosa, Luzula campestris var. congesta, Luzula campestris subsp. congesta, Luzula campestris var. crinita, Luzula campestris var. debilis, Luzula campestris var. echinata, Luzula campestris var. elata, Luzula campestris subsp. erecta, Luzula campestris var. flaccida, Luzula campestris var. floribunda, Luzula campestris var. frigida, Luzula campestris var. glabrata, Luzula campestris var. gracilis, Luzula campestris var. hawaiiensis, Luzula campestris subsp. iberica, Luzula campestris var. insularis, Luzula campestris var. latifolia, Luzula campestris subsp. longistyla, Luzula campestris var. luteola, Luzula campestris var. lutescens, Luzula campestris var. macrantha, Luzula campestris var. migrata, Luzula campestris var. minor, Luzula campestris subsp. multiflora, Luzula campestris var. nemorosa, Luzula campestris var. nigricans, Luzula campestris var. nivalis, Luzula campestris var. oahuensis, Luzula campestris var. ostenii, Luzula campestris var. pallescens, Luzula campestris subsp. pallescens, Luzula campestris var. pallida, Luzula campestris var. pauciflora, Luzula campestris var. petrieana, Luzula campestris var. picta, Luzula campestris subsp. pulchella, Luzula campestris var. pumila, Luzula campestris var. rectirama, Luzula campestris subsp. taurica, Luzula campestris var. terana, Luzula campestris var. tristachya, Luzula campestris var. ulei, Luzula campestris var. vallesiaca, Luzula campestroides, Luzula campestris var. major, Luzula campestris var. groenlandica, Luzula campestris var. subspicata, Luzula campestris f. hornemannii, Luzula campestris var. pseudonemorosa, Luzula campestris var. mannii, Luzula campestris subsp. mannii, Luzula campestris var. yakusimensis, Luzula campestris var. columbiana, Luzula campestris var. welwitschii, Luzula campestris var. erectiuscula, Luzula campestris var. tenella, Luzula campestris var. multiflora, Luzula campestris subsp. bulbosa, Luzula campestris var. campestris
	Best fuzzy matches for  Luzula campestri were:  Luzula campestris
	Fuzzy matches for  Narcissus pseudonarcissu were:  Narcissus pseudonarcissus, Narcissus pseudonarcissus var. primigenius, Narcissus pseudonarcissus subsp. leonensis, Narcissus pseudonarcissus subsp. primigenius, Narcissus pseudonarcissus var. leonensis, Narcissus pseudonarcissus subsp. eugeniae, Narcissus pseudonarcissus subsp. calcicarpetanus, Narcissus pseudonarcissus subsp. radinganorum, Narcissus pseudonarcissus subsp. pugsleyanus, Narcissus pseudonarcissus f. pleniflorus, Narcissus pseudonarcissus subsp. munozii-garmendiae, Narcissus pseudonarcissus subsp. pseudonarcissus, Narcissus pseudonarcissus subsp. pallidiflorus, Narcissus pseudonarcissus subsp. moschatus, Narcissus pseudonarcissus subsp. nobilis, Narcissus pseudonarcissus subsp. major, Narcissus pseudonarcissus subsp. portensis, Narcissus pseudonarcissus subsp. nevadensis, Narcissus pseudonarcissus var. lorifolius, Narcissus pseudonarcissus subsp. muticus, Narcissus pseudonarcissus subsp. cyclamineus, Narcissus pseudonarcissus subsp. minor, Narcissus pseudonarcissus subsp. bicolor, Narcissus pseudonarcissus f. serratus, Narcissus pseudonarcissus f. nobilis, Narcissus pseudonarcissus f. lobularis, Narcissus pseudonarcissus f. cambricus, Narcissus pseudonarcissus f. obvallaris, Narcissus pseudonarcissus var. johnstonii, Narcissus pseudonarcissus var. bicolor, Narcissus pseudonarcissus var. broomfieldii, Narcissus pseudonarcissus var. concolor, Narcissus pseudonarcissus var. festinus, Narcissus pseudonarcissus var. grandiflorus, Narcissus pseudonarcissus var. humilis, Narcissus pseudonarcissus var. insignis, Narcissus pseudonarcissus var. minoriformis, Narcissus pseudonarcissus var. montinus, Narcissus pseudonarcissus var. platylobus, Narcissus pseudonarcissus var. pisanus, Narcissus pseudonarcissus var. porrigens, Narcissus pseudonarcissus f. stenanthus, Narcissus pseudonarcissus var. major, Narcissus pseudonarcissus var. minor, Narcissus pseudonarcissus var. moschatus, Narcissus pseudonarcissus subsp. abscissus, Narcissus pseudonarcissus subsp. provincialis
	Best fuzzy matches for  Narcissus pseudonarcissu were:  Narcissus pseudonarcissus
	Fuzzy matches for  Ophrys fusc were:  Ophrys aesculapii, Ophrys ×aschersonii, Ophrys australis, Ophrys austriaca, Ophrys biscutella, Ophrys bucephala, Ophrys discors, Ophrys fastigiata, Ophrys ficuzzana, Ophrys fuchsii, Ophrys fucifera, Ophrys fuciflora, Ophrys fuciflora subsp. annae, Ophrys fuciflora subsp. apiformis, Ophrys fuciflora var. apiformoides, Ophrys fuciflora subsp. apulica, Ophrys fuciflora subsp. bornmuelleri, Ophrys fuciflora subsp. candica, Ophrys fuciflora var. carmeloides, Ophrys fuciflora subsp. celiensis, Ophrys fuciflora subsp. chestermanii, Ophrys fuciflora subsp. cornuta, Ophrys fuciflora subsp. elatior, Ophrys fuciflora subsp. exaltata, Ophrys fuciflora f. flavescens, Ophrys fuciflora subsp. gracilis, Ophrys fuciflora var. grandiflora, Ophrys fuciflora subsp. heterochila, Ophrys fuciflora subsp. lacaitae, Ophrys fuciflora var. maxima, Ophrys fuciflora subsp. maxima, Ophrys fuciflora subsp. oxyrrhynchos, Ophrys fuciflora subsp. parvimaculata, Ophrys fuciflora subsp. pollinensis, Ophrys fuciflora subsp. scolopax, Ophrys fuciflora f. tallosii, Ophrys fuciflora f. triloboviridis, Ophrys fuciflora subsp. untchjii, Ophrys funerea, Ophrys fusca, Ophrys fusca subsp. akhdarensis, Ophrys fusca var. atlantica, Ophrys fusca var. durieui, Ophrys fusca subsp. durieui, Ophrys fusca subsp. dyris, Ophrys fusca subsp. fleischmannii, Ophrys fusca var. forestieri, Ophrys fusca subsp. funerea, Ophrys fusca subsp. fusca, Ophrys fusca subsp. hayekii, Ophrys fusca var. iricolor, Ophrys fusca subsp. iricolor, Ophrys fusca var. maculata, Ophrys fusca var. maxima, Ophrys fusca subsp. minima, Ophrys fusca subsp. omegaifera, Ophrys fusca subsp. pallida, Ophrys fusca var. rubescens, Ophrys fusca var. subfusca, Ophrys fusca subsp. vasconica, Ophrys lucana, Ophrys lucentina, Ophrys lucifera, Ophrys lucis, Ophrys muscaria, Ophrys muscifera, Ophrys muscifera f. apiculata, Ophrys muscifera f. bombifera, Ophrys muscifera f. dubia, Ophrys muscifera f. longibracteata, Ophrys muscifera f. ochroleuca, Ophrys muscifera f. parviflora, Ophrys muscifera f. rotundata, Ophrys muscifera f. subbombifera, Ophrys muscifera f. virescens, Ophrys muscifera f. viridiflora, Ophrys obscura, Ophrys pulchella, Ophrys ×scalana, Ophrys schelkownikowii, Ophrys schlechteriana, Ophrys schulzei, Ophrys scolopax, Ophrys scolopax subsp. apiformis, Ophrys scolopax var. bicornis, Ophrys scolopax subsp. bremifera, Ophrys scolopax var. chlorosepala, Ophrys scolopax f. chlorosepala, Ophrys scolopax subsp. conradiae, Ophrys scolopax subsp. cornuta, Ophrys scolopax f. crassicornis, Ophrys scolopax var. grandiflora, Ophrys scolopax subsp. heldreichii, Ophrys scolopax var. honckensis, Ophrys scolopax subsp. minutula, Ophrys scolopax var. minutula, Ophrys scolopax subsp. oestrifera, Ophrys scolopax f. picta, Ophrys scolopax var. picta, Ophrys scolopax subsp. rhodia, Ophrys scolopax subsp. santonica, Ophrys scolopax subsp. sardoa, Ophrys scolopax subsp. scolopax, Ophrys scolopax f. viridiflora, Ophrys sulcata, Ophrys turcomanica, Ophrys ×tuscanica, Ophrys fuciflora subsp. lorenae, Ophrys fusca subsp. atlantica, Ophrys fusca subsp. blitopertha, Ophrys fusca subsp. cinereophila, Ophrys fusca subsp. creberrima, Ophrys fusca subsp. cressa, Ophrys fusca subsp. creticola, Ophrys fusca var. dyris, Ophrys fusca subsp. leucadica, Ophrys fusca subsp. thriptiensis, Ophrys lusitanica, Ophrys punctulata, Ophrys ×scheriana, Ophrys scolopax var. granatensis, Ophrys ausonia, Ophrys fuciflora var. linearis, Ophrys fusca subsp. attaviria, Ophrys fusca subsp. bilunulata, Ophrys fusca subsp. caesiella, Ophrys fusca subsp. calocaerina, Ophrys fusca subsp. cesmeensis, Ophrys fusca subsp. eptapigiensis, Ophrys fusca subsp. fabrella, Ophrys fusca subsp. flammeola, Ophrys fusca subsp. forestieri, Ophrys fusca subsp. gazella, Ophrys fusca subsp. lindia, Ophrys fusca subsp. lucana, Ophrys fusca subsp. lucentina, Ophrys fusca subsp. lucifera, Ophrys fusca subsp. marmorata, Ophrys fusca subsp. migoutiana, Ophrys fusca subsp. ortuabis, Ophrys fusca subsp. parosica, Ophrys fusca subsp. parvula, Ophrys fusca subsp. peraiolae, Ophrys fusca subsp. perpusilla, Ophrys fusca subsp. phaseliana, Ophrys fusca subsp. sabulosa, Ophrys fusca subsp. zonata, Ophrys scolopax subsp. picta, Ophrys scolopax subsp. vetula, Ophrys scolopax var. philippei, Ophrys fuciflora subsp. fuciflora, Ophrys fusca subsp. pectus, Ophrys fusca subsp. persephonae, Ophrys scolopax subsp. corbariensis, Ophrys fuciflora f. exilis, Ophrys aesculapii subsp. pseudoaraneifera, Ophrys scolopax subsp. attica, Ophrys scolopax subsp. orientalis, Ophrys fuciflora subsp. andria, Ophrys fuciflora subsp. biancae, Ophrys fuciflora subsp. grandiflora, Ophrys fusca subsp. arnoldii, Ophrys fusca subsp. lupercalis, Ophrys fusca subsp. thracica, Ophrys fusca subsp. delforgei, Ophrys fusca subsp. hespera, Ophrys rueckbrodtiana, Ophrys fuciflora var. gracilis, Ophrys fuciflora var. posidonia, Ophrys fuciflora subsp. tetraloniae, Ophrys fusca f. forestieri, Ophrys fusca f. minor, Ophrys fusca f. iricolor, Ophrys fuciflora var. cornigera, Ophrys fuciflora var. holubyana, Ophrys fuciflora var. untchjii, Ophrys fuciflora f. longibracteata, Ophrys fuciflora f. elongata, Ophrys fuciflora f. pauciflora, Ophrys fuciflora f. brachyotes, Ophrys scolopax var. oestrifera, Ophrys schulzei var. curdica, Ophrys fusca var. sicula, Ophrys fusca subsp. obaesa, Ophrys fuciflora var. ziyaretiana, Ophrys fusca subsp. clara, Ophrys fusca var. distincta, Ophrys fusca subsp. limensis, Ophrys fusca var. lutea, Ophrys fusca var. lutescens, Ophrys scolopax f. pallescens, Ophrys scolopax var. sepalina, Ophrys fusca subsp. sancti-isidorii, Ophrys fuciflora var. dinarica, Ophrys fusca subsp. laureotica, Ophrys schlechteri, Ophrys ficalhoana, Ophrys fucus, Ophrys vasconica
	Best fuzzy matches for  Ophrys fusc were:  Ophrys fusca
	Fuzzy matches for  Origanum onite were:  Origanum integrum, Origanum nitidum, Origanum onites, Origanum orientale
	Best fuzzy matches for  Origanum onite were:  Origanum onites
	Fuzzy matches for  Paeonia peregrin were:  Paeonia peregrina f. leiocarpa, Paeonia peregrina, Paeonia peregrina var. villosa, Paeonia peregrina var. glabra, Paeonia peregrina var. cretica, Paeonia peregrina var. latifolia, Paeonia peregrina var. officinalis, Paeonia peregrina f. officinalis, Paeonia peregrina var. banatica, Paeonia peregrina f. angustata, Paeonia peregrina var. compacta, Paeonia peregrina f. microcarpa, Paeonia peregrina var. humilis, Paeonia peregrina var. leiocarpa
	Best fuzzy matches for  Paeonia peregrin were:  Paeonia peregrina
	Fuzzy matches for  Parnassia palustri were:  Parnassia palustris, Parnassia palustris var. neogaea, Parnassia palustris subsp. neogaea, Parnassia palustris subsp. obtusiflora, Parnassia palustris var. palustris, Parnassia palustris var. multiseta, Parnassia palustris f. nana
	Best fuzzy matches for  Parnassia palustri were:  Parnassia palustris
	Fuzzy matches for  Phoenix theophrast were:  Phoenix theophrasti
	Fuzzy matches for  Pinus peuc were:  Pinus pescatorei, Pinus leucodermis, Pinus leucosperma, Pinus pectinata, Pinus pescatarei, Pinus peuce
	Best fuzzy matches for  Pinus peuc were:  Pinus peuce
	Fuzzy matches for  Primula veri were:  Primula stricta, Primula serrata, Primula serra, Primula sertulosa, Primula sericea, Primula sedifolia, Primula veris, Primula velenovskyi, Primula variabilis, Primula veris subsp. suaveolens, Primula vernalis, Primula veronicoides, Primula ×variiflora, Primula ×varians, Primula ×variabilis, Primula viscosa, Primula vitaliana, Primula villosa, Primula villosa subsp. irmingardis, Primula vinosa, Primula villosa subsp. infecta, Primula tridentata, Primula triflora, Primula tristis, Primula petiolaris, Primula perreiniana, Primula paritoshensis, Primula orientalis, Primula pringlei, Primula richteri, Primula reichenbachii, Primula reinii, Primula renifolia, Primula darialica, Primula villosa var. daonensis, Primula decipiens, Primula crispidens, Primula cridalensis, Primula erythra, Primula erosa, Primula exigua, Primula erosioides, Primula erecta, Primula eritrichioides, Primula emiliae, Primula farinosa, Primula farinifolia, Primula ×elisabethae, Primula dyeriana, Primula auricula, Primula auricula var. widmerae, Primula auriculata, Primula brigantiaca, Primula leiocalyx, Primula lepida, Primula legionensis, Primula metria, Primula melichlora, Primula meiantha, Primula grignensis, Primula heeri, Primula hemisphaerica, Primula geranophylla, Primula friesii, Primula veris subsp. canescens, Primula veris subsp. macrocalyx, Primula veris var. officinalis, Primula veris var. acaulis, Primula veris var. elatior, Primula veris subsp. columnae, Primula farinosa subsp. exigua, Primula primulina, Primula verticillata, Primula reidii, Primula rivula, Primula eximia, Primula beringensis, Primula reticulata, Primula fernaldiana, Primula vinciflora, Primula viola-grandis, Primula epilithica, Primula delicata, Primula debilis, Primula vilmoriniana, Primula petitmenginii, Primula werringtonensis, Primula riparia, Primula violodora, Primula violaris, Primula vaginata, Primula vaginata subsp. vaginata, Primula vaginata subsp. eucyclia, Primula vaginata subsp. normaniana, Primula geraniifolia, Primula erodioides, Primula merrilliana, Primula levicalyx, Primula henricii, Primula veitchiana, Primula petiolaris var. setschwanica, Primula petiolaris var. scapigera, Primula petiolaris var. odontocalyx, Primula griffithii, Primula vernicosa, Primula vernicosa var. violacea, Primula tridentifera, Primula epilosa, Primula vittata, Primula serratifolia, Primula virginis, Primula leimonophila, Primula riae, Primula prionotes, Primula rigida, Primula cerina, Primula elizabethiae, Primula geraldinae, Primula meiotera, Primula farinosa var. farinosa, Primula farinosa var. xanthophylla, Primula farinosa var. denudata, Primula erratica, Primula sertulum, Primula reginella, Primula rimicola, Primula triloba, Primula erythrocarpa, Primula auriculata var. polyphylla, Primula crispa, Primula vialii, Primula violacea, Primula cernua, Primula atricapilla, Primula aerinantha, Primula delicatula, Primula crispata, Primula tribola, Primula veitchii, Primula farinosa var. concinna, Primula farinosa subsp. xanthophylla, Primula farinosa subsp. fistulosa, Primula americana, Primula farinosa var. incana, Primula farinosa var. macropoda, Primula bergenioides, Primula stricta var. groenlandica, Primula farinosa subsp. incana, Primula farinosa subsp. specuicola, Primula carinata, Primula arizonica, Primula frigida, Primula farinosa subsp. mistassinica, Primula farinosa var. mistassinica, Primula farinosa var. groenlandica, Primula farinosa var. hornemanniana, Primula farinosa subsp. groenlandica
	Best fuzzy matches for  Primula veri were:  Primula veris
	Reached record # 440
	Fuzzy matches for  Quercus coccifer were:  Quercus coccifera, Quercus coccifera var. adpressa, Quercus coccifera f. angustifolia, Quercus coccifera var. auzandrii, Quercus coccifera var. brachycarpa, Quercus coccifera f. brevicupulata, Quercus coccifera subsp. calliprinos, Quercus coccifera var. calliprinos, Quercus coccifera var. corcyrensis, Quercus coccifera f. crassicupulata, Quercus coccifera f. densispinosa, Quercus coccifera f. dolichocarpa, Quercus coccifera var. dolichocarpa, Quercus coccifera f. exserta, Quercus coccifera f. imbricata, Quercus coccifera var. imbricata, Quercus coccifera var. integrifolia, Quercus coccifera f. lanceolata, Quercus coccifera f. latifolia, Quercus coccifera f. laxispinosa, Quercus coccifera f. macrocarpa, Quercus coccifera var. macrocarpa, Quercus coccifera f. microphylla, Quercus coccifera var. ortholepis, Quercus coccifera var. palaestina, Quercus coccifera subsp. palaestina, Quercus coccifera subsp. pseudococcifera, Quercus coccifera f. puberula, Quercus coccifera var. refracta, Quercus coccifera var. rigida, Quercus coccifera f. subinclusa, Quercus coccifera f. subintegrifolia, Quercus coccifera f. tomentosa, Quercus coccifera var. ubrellifera, Quercus coccifera var. vera, Quercus cocciferoides, Quercus cocciferoides var. cocciferoides, Quercus cocciferoides var. taliensis, Quercus coccinea, Quercus coccinea var. ambigua, Quercus coccinea var. microcarpa, Quercus coccinea var. nigrescens, Quercus coccinea var. rugelii, Quercus coccinea var. tinctoria, Quercus coccinea var. tuberculata, Quercus coccifera var. pseudococcifera, Quercus coccifera subsp. mesto, Quercus coccinea var. cucullata, Quercus coccinea var. pendula, Quercus coccinea var. undulata, Quercus coccifera var. echinata, Quercus coccifera var. stenocarpa, Quercus coccifera subsp. cryptocarpa, Quercus coccifera subsp. kryptocarpa, Quercus coccifera subsp. rivasmartinezii, Quercus coccifera f. echinata, Quercus coccifera var. tomentosa
	Best fuzzy matches for  Quercus coccifer were:  Quercus coccifera
	Fuzzy matches for  Rorippa palustri were:  Rorippa palustris, Rorippa austriaca, Rorippa palustris subsp. hispida, Rorippa palustris var. hispida, Rorippa palustris subsp. fernaldiana, Rorippa palustris var. williamsii, Rorippa palustris subsp. glabra, Rorippa palustris var. cernua, Rorippa palustris var. dictyota, Rorippa palustris subsp. occidentalis, Rorippa palustris var. clavata, Rorippa palustris subsp. palustris, Rorippa palustris var. occidentalis, Rorippa palustris var. glabra, Rorippa palustris var. glabrata, Rorippa palustris var. pacifica
	Best fuzzy matches for  Rorippa palustri were:  Rorippa palustris
	Fuzzy matches for  Rosa glauc were:  Mimosa glaucescens, Mimosa glaucula, Mimosa glaucescens var. glaucescens, Catabrosa glaucescens, Ryparosa glauca, Rosa glaucescens, Rosa glauca, Rosa glauca subsp. subcanina, Rosa glauca subsp. pseudomarsica, Rosa glauca subsp. reuteri, Rosa glauca subsp. caballicensis, Rosa glaucimultiflora, Rosa glaucomicrantha, Rosa glauciblekingica, Rosa glaucirubiginosa, Rosa glauci-abscondita, Rosa glaucophylla, Rosa glaucocolpogena, Rosa glauci-accurrens, Rosa glaucamphibola, Rosa glaucardala, Rosa glauci-albidula, Rosa glaucinudatella, Rosa glaucipellita, Rosa glaucisudermanica, Rosa glauciskagerakensis, Rosa glauca f. wahlenbergii, Rosa glauca f. opaciformis, Rosa glauca f. bathyphylla, Rosa glauca f. conferta, Rosa glaucellicolor, Rosa glauca var. delasoii, Rosa glaucifolia, Rosa glaucodermis, Rosa glaucopubescens, Rosa glauca var. contracta, Rosa glauca f. gravetii, Rosa glauca var. acutiformis, Rosa glauca var. delasoiei, Rosa glauca var. abrezolii, Rosa glauca var. pubescens, Rosa glauca var. glaucescens, Rosa glaucina, Rosa glauca var. gemina, Rosa glauca subsp. vicinalis, Rosa ×glaucoides, Mimosa glauca
	Best fuzzy matches for  Rosa glauc were:  Rosa glauca
	Fuzzy matches for  Salvia transsylvanic were:  Salvia transsylvanica
	Fuzzy matches for  Sedum reflexu were:  Chrysanthemum reflexum, Mesosphaerum reflexum, Mesembryanthemum reflexum, Petrosedum reflexum, Sedum reflexum, Sedum flexuosum, Micranthemum reflexum, Pharnaceum reflexum, Cercanthemum reflexum, Helianthemum reflexum, Oncostemum reflexum, Sedum reflexum var. aureum
	Best fuzzy matches for  Sedum reflexu were:  Sedum reflexum
	Fuzzy matches for  Sedum urville were:  Sedum urvillei, Sedum urvillei subsp. sartorianum, Ischaemum urvilleanum, Ischaemum urvilleanum var. ischaemoides
	Best fuzzy matches for  Sedum urville were:  Sedum urvillei
	Fuzzy matches for  Silene euxin were:  Silene quinquevulnera, Silene tuvinica, Silene supina, Silene guinetii, Silene euxina, Silene echinus, Silene echinata, Silene echinosperma, Silene echinospermoides, Silene subintegra, Silene eugeniae, Silene ruinarum, Silene supina subsp. pruinosa
	Best fuzzy matches for  Silene euxin were:  Silene euxina
	Fuzzy matches for  Stipa anomal were:  Carminatia anomala, Galactia anomala, Rondeletia anomala, Bletia anomala, Commelinantia anomala, Philibertia anomala, Sida anomala, Sida anomalocalyx, Swertia anomala, Tinantia anomala, Tradescantia anomala, Goeppertia anomala, Sida anomala var. mexicona, Freycinetia anomala, Lightfootia anomala, Loudetia anomala, Clutia anomala, Stipa anomala, Bouchetia anomala, Bouchetia anomala subsp. anomala, Bouchetia anomala subsp. erecta, Bouchetia anomala var. romeriana, Bouchetia anomala var. seleriana, Bouchetia anomala var. staticifolia, Sida anomala f. albiflora, Sida anomala var. mexicana, Hebenstretia anomala, Jacquemontia anomala
	Best fuzzy matches for  Stipa anomal were:  Stipa anomala
	Fuzzy matches for  Thlaspi arvens were:  Thlaspi arvense, Thlaspi arenarium, Thlaspi arvernense, Thlaspi cariense, Thlaspi armenum
	Best fuzzy matches for  Thlaspi arvens were:  Thlaspi arvense
	Fuzzy matches for  Viola hirt were:  Viola hirta, Viola hirsuta, Viola ×hirtiformis, Viola hortensis, Viola hirtoalba, Viola hirtipedoides, Viola hirta var. calcarea, Viola hirta subsp. calcarea, Viola hirta var. collina, Viola hirtipes, Viola hirsutula, Viola hirta subsp. brevifimbriata, Viola hirta var. japonica
	Best fuzzy matches for  Viola hirt were:  Viola hirta
	Reached record # 450
	Fuzzy matches for  Xeranthemum annuu were:  Xeranthemum annettae, Xeranthemum annuum var. annuum, Xeranthemum annuum subsp. annuum, Xeranthemum annuum, Xeranthemum angustifolium, Xeranthemum annuum var. inapterum, Xeranthemum annuum var. orientale, Xeranthemum annuum subsp. annettae
	Best fuzzy matches for  Xeranthemum annuu were:  Xeranthemum annuum
	Fuzzy matches for  Abies semenovi were:  Abies semenovii
	Fuzzy matches for  Acer turkestanicu were:  Aster turkestanicus, Acer turkestanicum
	Best fuzzy matches for  Acer turkestanicu were:  Acer turkestanicum
	Fuzzy matches for  Adonis turkestanic were:  Adonis turkestanica, Adonis turkestanica var. tianschanica
	Best fuzzy matches for  Adonis turkestanic were:  Adonis turkestanica
	Fuzzy matches for  Allium pskemens were:  Allium pskemense
	Fuzzy matches for  Aquilegia coelesti were:  Aquilegia coelestis
	Fuzzy matches for  Artemisia namanganic were:  Artemisia namanganica
	Fuzzy matches for  Asparagus vvedensky were:  Asparagus vvedenskyi
	Fuzzy matches for  Bunium setaceu were:  Marrubium setaceum, Bunium setaceum, Centaurium setaceum, Rapuntium setaceum, Centrogenium setaceum, Mnium setaceum
	Best fuzzy matches for  Bunium setaceu were:  Bunium setaceum
	Fuzzy matches for  Calligonum uzunachmatens were:  Calligonum uzunachmatense
	Reached record # 460
	Fuzzy matches for  Carex songoric were:  Carex mongolica, Carex songorica, Carex songorica f. minor, Carex songorica subsp. gotoi, Carex songorica var. atrata, Carex songarica
	Best fuzzy matches for  Carex songoric were:  Carex songorica
	Fuzzy matches for  Cerasus chodshaatensi were:  Cerasus chodshaatensis, Cerasus ×chodshaatensis
	Best fuzzy matches for  Cerasus chodshaatensi were:  Cerasus chodshaatensis
	Fuzzy matches for  Chesneya quinat were:  Chesneya quinata
	Fuzzy matches for  Cicer songaricu were:  Cicer songaricum, Cicer songaricum var. schugnanicum, Cicer songaricum var. pamiricum, Cicer songaricum var. spinosum, Cicer songaricum var. paucijugum, Cicer songoricum, Cicer soongaricum
	Best fuzzy matches for  Cicer songaricu were:  Cicer songaricum
	Fuzzy matches for  Cicerbita kovalevskian were:  Cicerbita kovalevskiana
	Fuzzy matches for  Convolvulus krauseanu were:  Convolvulus frankeanus, Convolvulus krauseanus
	Best fuzzy matches for  Convolvulus krauseanu were:  Convolvulus krauseanus
	Fuzzy matches for  Cousinia chrysanth were:  Cousinia chrysacantha, Cousinia chrysantha var. chrysantha, Cousinia chrysantha var. aspera, Cousinia chrysandra, Cousinia chrysantha
	Best fuzzy matches for  Cousinia chrysanth were:  Cousinia chrysantha
	Fuzzy matches for  Delphinium oreophilu were:  Delphinium cryophilum, Delphinium oreophilum, Delphinium oreophilum f. rotundifolia, Delphinium oreophilum subsp. rotundifolium, Delphinium oreophilum f. rotundifolium
	Best fuzzy matches for  Delphinium oreophilu were:  Delphinium oreophilum
	Fuzzy matches for  Dianthus ugamicu were:  Dianthus ugamicus
	Fuzzy matches for  Eremurus hilaria were:  Eremurus hilariae
	Reached record # 470
	Fuzzy matches for  Exochorda tianschanic were:  Exochorda tianschanica
	Fuzzy matches for  Geranium sophia were:  Hieracium sophiae, Geranium sophiae, Geranium sphaerospermum
	Best fuzzy matches for  Geranium sophia were:  Geranium sophiae
	Fuzzy matches for  Hedysarum dmitrieva were:  Hedysarum dmitrievae
	Fuzzy matches for  Hieracium kirghisoru were:  Hieracium kirghisorum
	Fuzzy matches for  Hypericum komarovi were:  Hypericum komarovii
	Fuzzy matches for  Iris sogdian were:  Crepis sogdiana, Plagiobasis sogdiana, Arabis sogdiana, Eremurus sogdianus, Iris sogdiana, Oryzopsis sogdiana, Chamaeiris sogdiana, Pyrus sogdiana, Reaumuria sogdiana
	Best fuzzy matches for  Iris sogdian were:  Iris sogdiana
	Fuzzy matches for  Juniperus seravschanic were:  Juniperus seravschanica
	Fuzzy matches for  Karatavia kultiassovi were:  Karatavia kultiassovii
	Fuzzy matches for  Lathyrus dominianu were:  Lathyrus dominianus
	Fuzzy matches for  Morina kokanic were:  Morina kokanica
	Reached record # 480
	Fuzzy matches for  Onosma azureu were:  Onosma azurea
	Fuzzy matches for  Oxytropis aulieatensi were:  Oxytropis almaatensis, Oxytropis aulieatensis
	Best fuzzy matches for  Oxytropis aulieatensi were:  Oxytropis aulieatensis
	Fuzzy matches for  Phlomoides ebracteolat were:  Phlomoides bracteosa, Phlomoides ebracteolata
	Best fuzzy matches for  Phlomoides ebracteolat were:  Phlomoides ebracteolata
	Fuzzy matches for  Picea schrenkian were:  Picea schrenkiana, Picea schrenkiana subsp. tianschanica, Picea schrenkiana var. tianschanica, Statice schrenkiana
	Best fuzzy matches for  Picea schrenkian were:  Picea schrenkiana
	Fuzzy matches for  Pistacia ver were:  Pistacia nemausensis, Pistacia therebinthus, Pistacia vitex, Pistacia vera, Pistacia trifolia, Pistacia terebinthus, Pistacia terebinthina, Pistacia reticulata, Pistacia variifolia, Pistacia mexicana, Pistacia lentiscus, Pistacia crassifolia, Pistacia brevifolia, Pistacia americana, Pistacia raportae, Pistacia texana, Pistacia eurycarpa, Pistacia aethiopica, Pistacia weinmanniifolia, Pistacia formosana
	Best fuzzy matches for  Pistacia ver were:  Pistacia vera
	Fuzzy matches for  Poa eligulat were:  Galinsoga eligulata, Senecio eligulatus, Grindelia eligulata, Selloa ligulata, Gigantochloa ligulata, Leptochloa ligulata, Melica eligulata, Poa eligulata, Poa ligularis, Poa ligularis var. stricta, Poa ligulata, Poa ligulata var. djurdjurae, Poa ligulata var. mauretanica, Poa ligulata var. paui, Poa perligulata, Apochloa eligulata, Dichaea eligulata, Poa ligularis var. ligularis
	Best fuzzy matches for  Poa eligulat were:  Poa eligulata
	Fuzzy matches for  Poa hissaric were:  Cousinia hissarica, Jurinea hissarica, Galatella hissarica, Theodorea hissarica, Erigeron hissaricus, Inula hissarica, Scorzonera hissarica, Chesneya hissarica, Scutellaria hissarica, Betula hissarica, Lindelofia hissarica, Viola hissarica, Kobresia hissarica, Primula hissarica, Acantholimon hissaricum, Aconogonon hissaricum, Bergenia hissarica, Dionysia hissarica, Draba hissarica, Merendera hissarica, Graellsia hissarica, Tulipa hissarica, Gagea hissarica, Campanula hissarica, Helictotrichon hissaricum, Poa hissarica, Polypogon hissaricus, Roegneria hissarica, Euphorbia hissarica, Alchemilla hissarica, Rosa hissarica, Kafirnigania hissarica, Prangos hissarica, Iskandera hissarica, Rosularia hissarica
	Best fuzzy matches for  Poa hissaric were:  Poa hissarica
	Fuzzy matches for  Populus talassic were:  Populus talassica
	Fuzzy matches for  Potentilla fedtschenkoan were:  Potentilla fedtschenkoana
	Fuzzy matches for  Salvia bucharic were:  Salvia bucharica, Salvia bulgarica, Malva bucharica
	Best fuzzy matches for  Salvia bucharic were:  Salvia bucharica
	Reached record # 490
	Fuzzy matches for  Saussurea ispajensi were:  Saussurea ispajensis
	Fuzzy matches for  Schrenkia ugamic were:  Schrenkia ugamica
	Fuzzy matches for  Scorzonera turkestanic were:  Scorzonera luristanica, Scorzonera luristanica var. luristanica, Scorzonera luristanica var. lanata, Scorzonera turkestanica subsp. turkestanica, Scorzonera nuristanica, Scorzonera turkestanica subsp. susamyrica, Scorzonera turkestanica
	Best fuzzy matches for  Scorzonera turkestanic were:  Scorzonera turkestanica
	Fuzzy matches for  Seseli schrenkianu were:  Seseli schrenkiana, Seseli schrenkianum
	Best fuzzy matches for  Seseli schrenkianu were:  Seseli schrenkiana, Seseli schrenkianum
	Fuzzy matches for  Sorbus persic were:  Mecosorus persicariifolius, Spatholobus persicinus, Orobus persicus, Sorbus persica, Sorbus persica var. acutiloba, Sorbus persica var. acutilobata, Sorbus perincisa, Sorbus verticillata
	Best fuzzy matches for  Sorbus persic were:  Sorbus persica
	Fuzzy matches for  Spiraea ferganensi were:  Spiraea ferganensis
	Fuzzy matches for  Swertia gonczarovian were:  Swertia gonczaroviana
	Fuzzy matches for  Tanacetopsis submarginat were:  Tanacetopsis submarginata
	Fuzzy matches for  Thymus karatavicu were:  Thymus karatavicus, Elymus karatavicus
	Best fuzzy matches for  Thymus karatavicu were:  Thymus karatavicus
	Fuzzy matches for  Tulipa greigi were:  Tulipa grengiolensis, Tulipa greigii, Tulipa greigii var. flava
	Best fuzzy matches for  Tulipa greigi were:  Tulipa greigii
	Reached record # 500
	Fuzzy matches for  Viola allochro were:  Viola allochroa
	Fuzzy matches for  Achnatherum wallowaens were:  Achnatherum wallowaense
	Fuzzy matches for  Allium dictuo were:  Allium dictuon, Allium dictyoprasum, Allium dictyoscordum, Allium dictyotum, Allium victorialis, Allium victorialis var. platyphyllum, Allium victorialis subsp. platyphyllum, Allium victorialis var. variegatum, Allium victorialis f. variegatum, Allium victoris, Allium victorialis var. angustifolium, Allium victorialis var. asiaticum, Allium victorialis var. listera, Allium pictum
	Best fuzzy matches for  Allium dictuo were:  Allium dictuon
	Fuzzy matches for  Anemone piper were:  Anemone peruviana, Anemone piperi, Anemone riparia, Anemone riparia f. inconspicua, Anemone riparia f. rhodantha
	Best fuzzy matches for  Anemone piper were:  Anemone piperi
	Fuzzy matches for  Angelica dawsoni were:  Angelica dawsonii
	Fuzzy matches for  Arabis crucisetos were:  Arabis crucisetosa
	Fuzzy matches for  Astragalus reventu were:  Astragalus reventiformis, Astragalus reventus, Astragalus venturii, Astragalus reventus var. conjunctus, Astragalus reventus var. hoodianus, Astragalus reventus var. oxytropidoides, Astragalus reventus var. canbyi, Astragalus reventus var. sheldoni, Astragalus reventoides, Astragalus regestus, Astragalus repentinus, Astragalus reventus var. reventus
	Best fuzzy matches for  Astragalus reventu were:  Astragalus reventus
	Fuzzy matches for  Calochortus apiculatu were:  Calochortus apiculatus, Calochortus maculatus, Calochortus oculatus, Calochortus spatulatus
	Best fuzzy matches for  Calochortus apiculatu were:  Calochortus apiculatus
	Fuzzy matches for  Cardamine rupicol were:  Cardamine rubifolia, Cardamine rupicola, Cardamine udicola
	Best fuzzy matches for  Cardamine rupicol were:  Cardamine rupicola
	Fuzzy matches for  Castilleja rubid were:  Castilleja dubia, Castilleja nubigena, Castilleja nubigena var. pumila, Castilleja rigida, Castilleja rubicundula, Castilleja rubicundula subsp. lithospermoides, Castilleja rubida, Castilleja rubida var. monoensis, Castilleja rubiginosa, Castilleja rubra, Castilleja rupicola, Castilleja subinclusa, Castilleja subinclusa var. franciscana, Castilleja subinclusa subsp. franciscana, Castilleja rubicundula var. lithospermoides, Castilleja subinclusa var. jepsonii, Castilleja nubigens, Castilleja rubicundula subsp. rubicundula, Castilleja subinclusa subsp. subinclusa
	Best fuzzy matches for  Castilleja rubid were:  Castilleja rubida
	Reached record # 510
	Fuzzy matches for  Claytonia arenicol were:  Claytonia arenicola
	Fuzzy matches for  Collomia debili were:  Collomia debilis, Collomia debilis var. camporum, Collomia debilis f. camporum, Collomia debilis var. dentata, Collomia debilis f. howardii, Collomia debilis f. hurdei, Collomia debilis var. integra, Collomia debilis f. intergra, Collomia debilis var. ipomoea, Collomia debilis subsp. ipomoea, Collomia debilis var. trifida, Collomia debilis subsp. trifida, Collomia debilis var. debilis
	Best fuzzy matches for  Collomia debili were:  Collomia debilis
	Fuzzy matches for  Coptis occidentali were:  Critoniopsis occidentalis, Coreopsis occidentalis, Microtropis occidentalis, Jonesiopsis occidentalis, Aloitis occidentalis, Alsinopsis occidentalis, Celtis occidentalis, Celtis occidentalis var. aspera, Celtis occidentalis var. audibertiana, Celtis occidentalis var. canina, Celtis occidentalis f. canina, Celtis occidentalis var. cordata, Celtis occidentalis var. crassifolia, Celtis occidentalis var. georgiana, Celtis occidentalis subsp. georgiana, Celtis occidentalis var. grandidentata, Celtis occidentalis f. neglecta, Celtis occidentalis var. pumila, Celtis occidentalis f. pumila, Celtis occidentalis var. reticulata, Celtis occidentalis f. reticulata, Celtis occidentalis var. serrulata, Celtis occidentalis var. submembranacea, Celtis occidentalis subsp. tenuifolia, Chrysocoptis occidentalis, Coptis occidentalis, Coptis occidentalis var. howellii, Coptis occidentalis var. japonica, Cyclantheropsis occidentalis, Daphnopsis occidentalis, Agrostis occidentalis, Danthoniopsis occidentalis, Loudetiopsis occidentalis, Angraecopsis occidentalis, Leptoglottis occidentalis, Lilaeopsis occidentalis, Celtis occidentalis var. occidentalis, Pseudoleskeopsis occidentalis
	Best fuzzy matches for  Coptis occidentali were:  Coptis occidentalis
	Fuzzy matches for  Corydalis casean were:  Corydalis caseana, Corydalis caseana subsp. aquae-gelidae, Corydalis caseana subsp. brachycarpa, Corydalis caseana subsp. brandegeei, Corydalis caseana subsp. cusickii, Corydalis caseana var. cusickii, Corydalis caseana subsp. hastata, Corydalis caseana var. hastata, Corydalis caseana subsp. caseana
	Best fuzzy matches for  Corydalis casean were:  Corydalis caseana
	Fuzzy matches for  Dasynotus daubenmire were:  Dasynotus daubenmirei
	Fuzzy matches for  Delphinium sutherlandi were:  Delphinium sutherlandii
	Fuzzy matches for  Erigeron davisi were:  Erigeron davisii
	Fuzzy matches for  Eriogonum scopuloru were:  Eriogonum scopulorum
	Fuzzy matches for  Frasera fastigiat were:  Frasera fastigiata
	Fuzzy matches for  Grindelia howelli were:  Grindelia howellii
	Reached record # 520
	Fuzzy matches for  Hackelia hispid were:  Haenelia hispida, Henckelia hispida, Horkelia hispidula, Phacelia hispida var. heliophila, Hackelia hispida, Phacelia hispida, Phacelia hispida var. eximia, Phacelia hispida var. heterosepala, Phacelia hispida var. hubbyi
	Best fuzzy matches for  Hackelia hispid were:  Hackelia hispida
	Fuzzy matches for  Howellia aquatili were:  Howellia aquatilis
	Fuzzy matches for  Ionactis stenomere were:  Ionactis stenomeres
	Fuzzy matches for  Lathyrus nevadensi were:  Lathyrus nevadensis, Lathyrus nevadensis subsp. cusickii, Lathyrus nevadensis subsp. lanceolatus, Lathyrus nevadensis subsp. nevadensis, Lathyrus nevadensis var. parkeri, Lathyrus nevadensis var. pilosellus, Lathyrus nevadensis var. stipulaceus, Lathyrus nevadensis var. nevadensis
	Best fuzzy matches for  Lathyrus nevadensi were:  Lathyrus nevadensis
	Fuzzy matches for  Lewisia columbian were:  Lewisia columbiana, Lewisia columbiana var. wallowensis, Lewisia columbiana subsp. rupicola, Lewisia columbiana var. columbiana, Lewisia columbiana var. rupicola, Lewisia columbiana subsp. congdonii, Lewisia columbiana subsp. columbiana, Lewisia columbiana subsp. wallowensis
	Best fuzzy matches for  Lewisia columbian were:  Lewisia columbiana
	Fuzzy matches for  Ligusticum verticillatu were:  Ligusticum verticillatum
	Fuzzy matches for  Lomatium oreganu were:  Lomatium oreganum, Physematium oreganum
	Best fuzzy matches for  Lomatium oreganu were:  Lomatium oreganum
	Fuzzy matches for  Lupinus sabinianu were:  Lupinus sabinianus
	Fuzzy matches for  Mimulus ampliatu were:  Mimulus implicatus, Mimulus ampliatus
	Best fuzzy matches for  Mimulus ampliatu were:  Mimulus ampliatus
	Fuzzy matches for  Mirabilis macfarlane were:  Mirabilis macfarlanei
	Reached record # 530
	Fuzzy matches for  Nemophila kirtley were:  Nemophila kirtleyi
	Fuzzy matches for  Oxytropis campestri were:  Oxytropis campestris var. chartacea, Oxytropis campestris var. columbiana, Oxytropis campestris var. cusickii, Oxytropis campestris var. dispar, Oxytropis campestris var. varians, Oxytropis campestris var. rydbergii, Oxytropis campestris var. viscida, Oxytropis campestris var. verrucosa, Oxytropis campestris var. glabrata, Oxytropis campestris var. melanocephala, Oxytropis campestris var. gracilis, Oxytropis campestris var. johannensis, Oxytropis campestris var. terrae-novae, Oxytropis campestris var. americana, Oxytropis campestris var. speciosa, Oxytropis campestris subsp. campestris, Oxytropis campestris subsp. dinarica, Oxytropis campestris subsp. tyroliensis, Oxytropis campestris subsp. rishiriensis, Oxytropis campestris var. rishiriensis, Oxytropis campestris var. sulphurea, Oxytropis alpestris, Oxytropis campestris var. spicata, Oxytropis campestris var. wanapum, Oxytropis campestris, Oxytropis campestris subsp. sordida, Oxytropis campestris subsp. tiroliensis, Oxytropis campestris subsp. roaldii, Oxytropis campestris var. roaldii, Oxytropis campestris subsp. johannensis
	Best fuzzy matches for  Oxytropis campestri were:  Oxytropis campestris
	Fuzzy matches for  Papaver pygmaeu were:  Papaver pygmaeum
	Fuzzy matches for  Penstemon ellipticu were:  Penstemon ellipticus
	Fuzzy matches for  Phlox idahoni were:  Phlox idahonis
	Fuzzy matches for  Physaria humili were:  Physaria humilis
	Fuzzy matches for  Prenanthes sagittat were:  Prenanthes sagittata
	Fuzzy matches for  Pseudostellaria oxyphyll were:  Pseudostellaria oxyphylla
	Fuzzy matches for  Pyrrocoma scaberul were:  Pyrrocoma scaberula
	Fuzzy matches for  Ribes cereu were:  Ribes carneum, Ribes aureum, Ribes cereum, Ribes cruentum, Ribes peruvianum, Ribes cereum var. cereum, Ribes aureum var. aureum, Ribes erectum, Ribes aureum var. tenuiflorum, Ribes aureum var. leiobotrys, Ribes aureum var. longiflorum, Ribes ceriferum
	Best fuzzy matches for  Ribes cereu were:  Ribes cereum
	Reached record # 540
	Fuzzy matches for  Sedum leibergi were:  Sedum weinbergii, Amerosedum leibergii, Sedum leibergii, Sedum leibergii var. borschii
	Best fuzzy matches for  Sedum leibergi were:  Sedum leibergii
	Fuzzy matches for  Selaginella douglasi were:  Selaginella douglasii
	Fuzzy matches for  Senecio spribille were:  Senecio spribillei
	Fuzzy matches for  Silene spaldingi were:  Silene spaldingii
	Fuzzy matches for  Sorbus arranensi were:  Sorbus arranensis
	Fuzzy matches for  Symphyotrichum jessica were:  Symphyotrichum jessicae
	Fuzzy matches for  Synthyris canby were:  Synthyris canbyi
	Fuzzy matches for  Tauschia tenuissim were:  Tauschia tenuissima
	Fuzzy matches for  Trifolium latifoliu were:  Trifolium latifolium, Palmifolium latifolium, Trifolium ovatifolium, Trillium latifolium
	Best fuzzy matches for  Trifolium latifoliu were:  Trifolium latifolium
	Fuzzy matches for  Trillium petiolatu were:  Trillium petiolatum f. luteum, Trillium petiolatum
	Best fuzzy matches for  Trillium petiolatu were:  Trillium petiolatum
	Reached record # 550
	Fuzzy matches for  Waldsteinia idahoensi were:  Waldsteinia idahoensis
	Fuzzy matches for  Abrotanella muscos were:  Abrotanella muscosa
	Fuzzy matches for  Acaena saccaticupul were:  Acaena saccaticupula
	Fuzzy matches for  Acianthus sinclairi were:  Acianthus sinclairii
	Fuzzy matches for  Aciphylla crenulat were:  Aciphylla crenulata
	Fuzzy matches for  Astelia chathamic were:  Astelia chathamica
	Fuzzy matches for  Bulbinella modest were:  Bulbinella modesta
	Fuzzy matches for  Carex coman were:  Carex bolanderi, Carex bolanderi var. sparsiflora, Carex bonanzensis, Carex cajanderi, Carex canadensis, Carex canaliculata, Carex canariensis, Carex candolleana, Carex canescens, Carex canescens var. alpicola, Carex canescens subsp. arctiformis, Carex canescens var. bracteata, Carex canescens var. brunnescens, Carex canescens subsp. brunnescens, Carex canescens subsp. canescens, Carex canescens var. congesta, Carex canescens var. disjuncta, Carex canescens subsp. disjuncta, Carex canescens var. dubia, Carex canescens var. fallax, Carex canescens var. gracillima, Carex canescens var. laetevirens, Carex canescens var. longibracteata, Carex canescens var. macilenta, Carex canescens var. maxima, Carex canescens var. oregana, Carex canescens var. polystachya, Carex canescens var. robusta, Carex canescens var. robustior, Carex canescens var. sphaerostachya, Carex canescens var. subloliacea, Carex canescens f. subsabulosa, Carex canescens var. subtenella, Carex canescens var. subvitilis, Carex canescens var. tenuis, Carex canescens var. vitilis, Carex canina, Carex cantabrorum, Carex changmuensis, Carex chuana, Carex clandestina, Carex coacta, Carex coarctata, Carex cognata, Carex cognata var. abyssinica, Carex cognata var. congolensis, Carex cognata var. drakensbergensis, Carex colensoi, Carex comans, Carex comans var. cheesemanii, Carex comans var. pulchella, Carex comans f. stricta, Carex comari, Carex commersoniana, Carex commixta, Carex communis, Carex communis var. amplisquama, Carex communis var. communis, Carex communis var. wheeleri, Carex commutata, Carex comosa, Carex compacta, Carex complanata, Carex complanata subsp. complanata, Carex complanata var. hirsuta, Carex composita, Carex composita f. simplicior, Carex compressa, Carex concinna, Carex concinnoides, Carex concolor, Carex concolor var. minuscula, Carex condensata, Carex condensata var. flava, Carex conferta, Carex conferta var. conferta, Carex conferta var. leptosaccus, Carex conferta var. lycurus, Carex confertiflora, Carex confertospicata, Carex confusa, Carex congdonii, Carex congesta, Carex congestiflora, Carex conglobata, Carex congolensis, Carex conica, Carex conica var. densa, Carex conica var. leucolepis, Carex conica f. longirostrata, Carex conica f. mollis, Carex conica f. rubens, Carex conicoides, Carex conjugata, Carex conjuncta, Carex conoidea, Carex conoides, Carex conorrhyncha, Carex consanguinea, Carex consimilis, Carex consocialis, Carex consors, Carex conspecta, Carex conspicua, Carex conspissata, Carex constanceana, Carex constricta, Carex contigua, Carex contigua f. fumosa, Carex contigua subsp. leersii, Carex contigua var. longissima, Carex contigua var. mediterranea, Carex contigua f. pallida, Carex contigua f. pseudoguestphalica, Carex contigua var. remota, Carex contigua f. submonostachya, Carex continua, Carex continua var. plebeia, Carex contracta, Carex convexa, Carex convoluta, Carex coreana, Carex coronata, Carex corynophora, Carex coxiana, Carex cranaocarpa, Carex crandallii, Carex cumingiana, Carex doiana, Carex dominii, Carex ekmanii, Carex homalocarpa, Carex immanis, Carex ×imandrensis, Carex komaroviana, Carex komarovii, Carex lemanniana, Carex lemanniana var. simplex, Carex manca, Carex manca var. contigua, Carex manca subsp. jiuhuaensis, Carex manca subsp. manca, Carex manca subsp. takasagoana, Carex manca var. wichurae, Carex manca subsp. wichurae, Carex manciformis, Carex mandarinorum, Carex mandoniana, Carex mandshurica, Carex manginii, Carex manhartii, Carex mannii, Carex manongarivensis, Carex manostachys, Carex omiana, Carex omiana var. omiana, Carex omiana var. yakushimana, Carex oranensis, Carex ormantha, Carex roanensis, Carex romanzowiana, Carex solandri, Carex tamana, Carex tomentosa, Carex tomentosa var. decalvescens, Carex tomentosa f. globifera, Carex tomentosa f. gracilis, Carex tomentosa var. gracillima, Carex tomentosa subsp. grasmanniana, Carex tomentosa f. grasmanniana, Carex tomentosa var. grioletii, Carex tomentosa f. gynandra, Carex tomentosa var. lucana, Carex tomentosa f. luxuriosa, Carex tomentosa f. nigrescens, Carex tomentosa subsp. nordmannii, Carex tomentosa f. pallida, Carex tomentosa subsp. subvillosa, Carex tosana, Carex bolanderi var. artemisiana, Carex canescens var. brunnea, Carex canescens var. heterostachya, Carex canescens var. robustina, Carex canescens var. vulgaris, Carex communis var. gynandra, Carex communis f. gynandra, Carex complanata subsp. hirsutella, Carex complanata var. robusta, Carex conoidea f. katahdinensis, Carex ekmanii var. hottensis, Carex tomentosa var. caesia, Carex canescens var. lapponica, Carex conglobata var. acuta, Carex canescens subsp. subloliacea, Carex conica f. albomarginata, Carex contigua subsp. pairae, Carex tomentosa subsp. globifera, Carex tomentosa var. globifera, Carex canescens subsp. vitilis, Carex canescens subsp. persoonii, Carex canescens subsp. macilenta, Carex tomentosa f. nordmannii, Carex tomentosa var. grasmanniana, Carex otomana, Carex canescens subsp. lapponica, Carex bolanderi var. elongata, Carex bolanderi var. minor, Carex canescens var. curta, Carex composita var. eminens, Carex mannii subsp. friesiorum, Carex mannii subsp. thomasii, Carex mannii subsp. mannii, Carex cesanensis, Carex conglomerata, Carex manca subsp. wishurai, Carex canescens var. canescens, Carex conoidea f. conoidea, Carex complanata var. complanata
	Best fuzzy matches for  Carex coman were:  Carex comans
	Fuzzy matches for  Carex cremnicol were:  Carex arenicola, Carex arenicola subsp. pansa, Carex cremnicola
	Best fuzzy matches for  Carex cremnicol were:  Carex cremnicola
	Fuzzy matches for  Carmichaelia odorat were:  Carmichaelia odorata, Carmichaelia odorata var. odorata
	Best fuzzy matches for  Carmichaelia odorat were:  Carmichaelia odorata
	Reached record # 560
	Fuzzy matches for  Carmichaelia torulos were:  Carmichaelia torulosa
	Fuzzy matches for  Celmisia armstrongi were:  Celmisia armstrongii
	Fuzzy matches for  Dichelachne lautumi were:  Dichelachne lautumia
	Fuzzy matches for  Discaria toumato were:  Discaria toumatou
	Fuzzy matches for  Entelea arborescen were:  Entelea arborescens
	Fuzzy matches for  Epilobium confertifoliu were:  Epilobium confertifolium, Epilobium confertifolium var. tasmanicum, Epilobium confertifolium var. tenuipes
	Best fuzzy matches for  Epilobium confertifoliu were:  Epilobium confertifolium
	Fuzzy matches for  Festuca multinodi were:  Festuca multinodis
	Fuzzy matches for  Fuchsia excorticat were:  Fuchsia excorticata
	Fuzzy matches for  Gaultheria crass were:  Gaultheria caespitosa, Gaultheria crassa, Gaultheria elassantha
	Best fuzzy matches for  Gaultheria crass were:  Gaultheria crassa
	Fuzzy matches for  Gingidia decipien were:  Gingidia decipiens, Gingidium decipiens
	Best fuzzy matches for  Gingidia decipien were:  Gingidia decipiens
	Reached record # 570
	Fuzzy matches for  Hectorella caespitos were:  Hectorella caespitosa
	Fuzzy matches for  Hymenophyllum demissu were:  Hymenophyllum densum, Hymenophyllum emersum, Hymenophyllum semifissum, Hymenophyllum demissum, Hymenophyllum subdemissum, Hymenophyllum perfissum
	Best fuzzy matches for  Hymenophyllum demissu were:  Hymenophyllum demissum
	Fuzzy matches for  Hymenophyllum malingi were:  Hymenophyllum lindigii, Hymenophyllum longifolium, Hymenophyllum macgillivrayi, Hymenophyllum mannianum, Hymenophyllum martinicense, Hymenophyllum minimum, Hymenophyllum maxonii, Hymenophyllum maxonii var. angustius, Hymenophyllum cumingii, Hymenophyllum laciniosum, Hymenophyllum lingganum, Hymenophyllum sabinifolium, Hymenophyllum marginatum, Hymenophyllum malingii, Hymenophyllum longissimum
	Best fuzzy matches for  Hymenophyllum malingi were:  Hymenophyllum malingii
	Fuzzy matches for  Hypericum minutifloru were:  Hypericum centiflorum, Hypericum minutiflorum, Hypericum multiflorum, Hypericum nudiflorum
	Best fuzzy matches for  Hypericum minutifloru were:  Hypericum minutiflorum
	Fuzzy matches for  Jovellana sinclairi were:  Jovellana sinclairii
	Fuzzy matches for  Koeleria riguoru were:  Koeleria riguorum
	Fuzzy matches for  Korthalsella clavat were:  Korthalsella clavata
	Fuzzy matches for  Lachnagrostis littorali were:  Lachnagrostis littoralis
	Fuzzy matches for  Lepidosperma austral were:  Aspidosperma australe, Lepidosperma australe, Aspidosperma australe var. estrellense, Aspidosperma australe var. erythroxylum, Aspidosperma australe var. longepetiolatum
	Best fuzzy matches for  Lepidosperma austral were:  Lepidosperma australe
	Fuzzy matches for  Leptinella atrat were:  Leptinella traillii, Leptinella atrata subsp. atrata, Leptinella traillii subsp. traillii, Leptinella atrata, Leptinella traillii subsp. pulchella, Leptinella atrata subsp. luteola
	Best fuzzy matches for  Leptinella atrat were:  Leptinella atrata
	Reached record # 580
	Fuzzy matches for  Leptinella filiformi were:  Leptinella filiformis
	Fuzzy matches for  Leptopteris superb were:  Leptopteris superba
	Fuzzy matches for  Lobelia fuga were:  Lobelia uranocoma, Lobelia usafuensis, Lobelia yucatana, Lobelia usambarensis, Lobelia utahungwensis, Lobelia vagans, Lobelia butaguensis, Lobelia gaudichaudii var. albiflora, Lobelia gaudichaudii subsp. koolauensis, Lobelia guatemalensis, Lobelia flaccida subsp. mossiana, Lobelia gigantea, Lobelia gaudichaudii, Lobelia cubana, Lobelia unamata, Lobelia regalis, Lobelia rudatisii, Lobelia rugulosa, Lobelia rugosa, Lobelia megapotamica, Lobelia organensis, Lobelia quarreana, Lobelia quadrisepala, Lobelia quadrangularis, Lobelia guadeloupensis, Lobelia lucayana, Lobelia lucaeana, Lobelia jugosa, Lobelia gardneriana, Lobelia gattingeri, Lobelia feayana, Lobelia fawcettii, Lobelia fastigiata, Lobelia fasciculata, Lobelia farsetia, Lobelia fangiana, Lobelia falcata, Lobelia galpinii, Lobelia galeopsoides, Lobelia fusca, Lobelia fulgens, Lobelia flavescens, Lobelia flava, Lobelia flaccidifolia, Lobelia flaccida, Lobelia gasparrinii, Lobelia rugegensis, Lobelia tupa, Lobelia sumatrana, Lobelia suavibracteata, Lobelia nuda, Lobelia nugax, Lobelia nuzana, Lobelia fulgens f. rosea, Lobelia fulgens var. multiflora, Lobelia fulgens var. propinqua, Lobelia gardneriana var. foliosa, Lobelia tupa var. berteroi, Lobelia tupa var. bicalcarata, Lobelia tupa var. montana, Lobelia tupa var. mucronata, Lobelia fulgens var. pyramidalis, Lobelia fulgens var. glabriuscula, Lobelia fulgens f. atrosanguinea, Lobelia fulgens var. marryattiae, Lobelia fulgens f. maculata, Lobelia nuda var. rosulata, Lobelia nuda f. hirtella, Lobelia flaccida var. scabripes, Lobelia flaccida var. hirsuta, Lobelia flaccida var. stricta, Lobelia flaccida var. caffra, Lobelia flaccida var. densifoliata, Lobelia flaccida var. laxifoliata, Lobelia flaccida subsp. granvikii, Lobelia galpinii var. detonsa, Lobelia gaudichaudii var. coccinea, Lobelia gaudichaudii var. koolauensis, Lobelia gaudichaudii var. gloria-montis, Lobelia gaudichaudii var. longibracteata, Lobelia gaudichaudii f. bryanii, Lobelia gaudichaudii f. kukuiensis, Lobelia gaudichaudii f. sanguinea, Lobelia gaudichaudii var. kauaiensis, Lobelia usambarensis var. hispidella, Lobelia tupa var. pavonii, Lobelia gaudichaudii f. hirsuta, Lobelia fugax, Lobelia fatiscens, Lobelia flaccida subsp. flaccida, Lobelia sulawesiensis, Lobelia tupa var. tupa
	Best fuzzy matches for  Lobelia fuga were:  Lobelia fugax
	Fuzzy matches for  Mazus radican were:  Astragalus radicans var. harshbergeri, Astragalus radicans, Astragalus radicans var. radicans, Mazus radicans, Pandanus radicans
	Best fuzzy matches for  Mazus radican were:  Mazus radicans
	Fuzzy matches for  Metrosideros bartletti were:  Metrosideros bartlettii
	Fuzzy matches for  Montia druce were:  Montia drucei, Montia racemosa
	Best fuzzy matches for  Montia druce were:  Montia drucei
	Fuzzy matches for  Myosotis lytteltonensi were:  Myosotis lytteltonensis
	Fuzzy matches for  Olearia adenocarp were:  Olearia adenocarpa, Crotalaria adenocarpoides
	Best fuzzy matches for  Olearia adenocarp were:  Olearia adenocarpa
	Fuzzy matches for  Olearia quinquevulner were:  Olearia quinquevulnera
	Reached record # 590
	Fuzzy matches for  Pachystegia insigni were:  Pachystegia insignis var. insignis, Pachystegia insignis, Pachystegia insignis var. minor
	Best fuzzy matches for  Pachystegia insigni were:  Pachystegia insignis
	Fuzzy matches for  Parsonsia capsulari were:  Parsonsia capsularis, Parsonsia capsularis var. grandiflora, Parsonsia capsularis var. ochracea, Parsonsia capsularis var. parviflora, Parsonsia capsularis var. rosea, Parsonsia capsularis var. tenuis
	Best fuzzy matches for  Parsonsia capsulari were:  Parsonsia capsularis
	Fuzzy matches for  Pellaea rotundifoli were:  Collaea rotundifolia, Pellaea rotundifolia, Pelea rotundifolia
	Best fuzzy matches for  Pellaea rotundifoli were:  Pellaea rotundifolia
	Fuzzy matches for  Poa acicularifoli were:  Poa acicularifolia, Poa acicularifolia subsp. ophitalis, Renvoizea acicularifolia, Poa acicularifolia subsp. acicularifolia
	Best fuzzy matches for  Poa acicularifoli were:  Poa acicularifolia
	Fuzzy matches for  Pseudowintera insperat were:  Pseudowintera insperata
	Fuzzy matches for  Pyrrosia eleagnifoli were:  Pyrrosia eleagnifolia
	Fuzzy matches for  Rachelia glari were:  Rachelia glaria
	Fuzzy matches for  Raoulia bryoide were:  Raoulia bryoides
	Fuzzy matches for  Sticherus cunninghami were:  Sticherus cunninghamii
	Fuzzy matches for  Thelymitra formos were:  Thelymitra forbesii, Thelymitra formosa, Thelymitra forsteri
	Best fuzzy matches for  Thelymitra formos were:  Thelymitra formosa
	Reached record # 600
	Fuzzy matches for  Veronica annulat were:  Veronica angulata, Veronica annulata, Veronica undulata
	Best fuzzy matches for  Veronica annulat were:  Veronica annulata

Wagner.one <- WFO.one(Wagner.checked1, spec.name="Taxon.submit", counter=10, verbose=T)
Wagner.one

# Messages given with argument verbose = TRUE

	Different candidates for original record # 30, including Placea
	Smallest ID candidates for  30 were:  Placea, Poaceae
	Selected record with smallest ID for record # 30
	Different candidates for original record # 37, including Sabicea
	Smallest ID candidates for  37 were:  Sabiaceae, Sabicea
	Selected record with smallest ID for record # 37
	Different candidates for original record # 39, including Solanaceae
	Smallest ID candidates for  39 were:  Solanaceae, Solanaceae
	Selected record with smallest ID for record # 39

	Different candidates for original record # 44, including Typhalea
	Found unique Accepted case for record # 44

	Different candidates for original record # 53, including Anemone
	Found unique non-synonym case for record # 53

	Different candidates for original record # 85, including Lomatia
	Smallest ID candidates for  85 were:  Lomatia, Lomatium
	Selected record with smallest ID for record # 85

	Different candidates for original record # 105, including Fragaria ×ananassa
	Found unique non-synonym case for record # 105

	Different candidates for original record # 110, including Geum ×macranthum
	Found unique Accepted case for record # 110

	Different candidates for original record # 127, including Carex acutata
	Found unique non-synonym case for record # 127

	Different candidates for original record # 151, including Abies grandis
	Found unique non-synonym case for record # 151
	Different candidates for original record # 153, including Amelanchier nantucketensis
	Found unique non-synonym case for record # 153
	Different candidates for original record # 157, including Aster alpinus
	Found unique Accepted case for record # 157

	Different candidates for original record # 196, including Poa secunda
	Found unique Accepted case for record # 196

	Different candidates for original record # 254, including Justicia fragilis
	Found unique Accepted case for record # 254
	Different candidates for original record # 256, including Camellia corallina
	Smallest ID candidates for  256 were:  Camellia corallina, Corallinales
	Selected record with smallest ID for record # 256
	Different candidates for original record # 257, including Trianoptiles capensis
	Smallest ID candidates for  257 were:  Ecklonea, Ecklonea australis, Trianoptiles capensis, Trianoptiles solitaria
	Selected record with smallest ID for record # 257
	Different candidates for original record # 258, including Senna kurtzii
	Smallest ID candidates for  258 were:  Begonia egregia, Faramea egregia, Miconia egregia, Pouteria egregia
	Selected record with smallest ID for record # 258

	Different candidates for original record # 260, including Astragalus microcystis
	Smallest ID candidates for  260 were:  Astragalus microcystis, Carex ecklonii
	Selected record with smallest ID for record # 260
	Different candidates for original record # 261, including Octella capillaris
	Found unique Accepted case for record # 261
	Different candidates for original record # 263, including Espeletiopsis trianae
	Smallest ID candidates for  263 were:  Espeletiopsis garciae, Espeletiopsis muiska, Espeletiopsis petiolata, Espeletiopsis trianae
	Selected record with smallest ID for record # 263

	Different candidates for original record # 291, including Centaurea benedicta
	Smallest ID candidates for  291 were:  Acanthus hungaricus, Crocus gargaricus
	Selected record with smallest ID for record # 291
	Different candidates for original record # 292, including Aleuritia aurantiaca
	Found unique Accepted case for record # 292
	Different candidates for original record # 294, including Utricularia meyeri
	Smallest ID candidates for  294 were:  Utricularia meyeri, Utricularia muelleri
	Selected record with smallest ID for record # 294
	Different candidates for original record # 295, including Scleranthus obsoletus
	Found unique Accepted case for record # 295

	Different candidates for original record # 306, including Hypnum repens
	Smallest ID candidates for  306 were:  Hypnum repens, Hypnum reptans
	Selected record with smallest ID for record # 306

	Different candidates for original record # 315, including Medicago radiata
	Found unique non-synonym case for record # 315
	Different candidates for original record # 317, including Peltiera alaotrensis
	Smallest ID candidates for  317 were:  Peltiera alaotrensis, Peltiera nitida, Peltigerales
	Selected record with smallest ID for record # 317

	Different candidates for original record # 321, including Ixora pavetta
	Found unique non-synonym case for record # 321

	Different candidates for original record # 330, including Xanthosia pilosa
	Smallest ID candidates for  330 were:  Xanthosia bungei, Xanthosia ciliata, Xanthosia hirsuta, Xanthosia huegelii, Xanthosia pannosa, Xanthosia pilosa, Xanthosia pusilla
	Selected record with smallest ID for record # 330

	Different candidates for original record # 380, including Pappobolus hypargyreus
	Found unique Accepted case for record # 380

	Different candidates for original record # 404, including Carduus nutans subsp. platypus
	Found unique non-synonym case for record # 404
	Different candidates for original record # 405, including Centaurea nigra
	Found unique non-synonym case for record # 405
	Different candidates for original record # 409, including Crataegus monogyna
	Found unique Accepted case for record # 409

	Different candidates for original record # 415, including Echium italicum
	Found unique non-synonym case for record # 415
	Different candidates for original record # 418, including Festuca filiformis
	Found unique non-synonym case for record # 418

	Different candidates for original record # 426, including Jasminum humile
	Found unique non-synonym case for record # 426

	Different candidates for original record # 433, including Ophrys fusca
	Found unique non-synonym case for record # 433

	Different candidates for original record # 442, including Rosa glauca
	Found unique non-synonym case for record # 442
	Different candidates for original record # 447, including Stipa pennata
	Smallest ID candidates for  447 were:  Stipa pennata, Stipa pennata
	Selected record with smallest ID for record # 447

	Different candidates for original record # 450, including Xeranthemum annuum
	Found unique Accepted case for record # 450

	Different candidates for original record # 485, including Poa denudata
	Smallest ID candidates for  485 were:  Poa denudata, Poa nemoralis
	Selected record with smallest ID for record # 485
	Different candidates for original record # 486, including Poa hissarica
	Found unique Accepted case for record # 486

	Different candidates for original record # 491, including Schrenkia ugamica
	Smallest ID candidates for  491 were:  Schrenkia ugamica, Schrenkia ugamica
	Selected record with smallest ID for record # 491
	Different candidates for original record # 493, including Seseli schrenkiana
	Found unique Accepted case for record # 493

	Different candidates for original record # 536, including Nabalus sagittatus
	Found unique non-synonym case for record # 536

# 4. SALVIAS data set

TNRS.file <- "Appendix S4 - SuppInfo.xlsx"
TNRS.input <- as.data.frame(read_excel(TNRS.file, na="", sheet="Taxa"))

TNRS.checked2 <- WFO.match(TNRS.input, WFO.file=WFO.file.RK, spec.name="TAXON.2", spec.name.tolower=T, Fuzzy.max=2000, counter=10, verbose=T)
TNRS.checked2

# Messages given with argument verbose = TRUE

	Fuzzy matches for Acacia altiscandens aff were only found for first 2 terms
	Fuzzy matches for  Acacia altiscandens aff were:  Acacia altiscandens
	Fuzzy matches for Acacia polyphylla a. dc. were only found for first 2 terms
	Fuzzy matches for  Acacia polyphylla a. dc. were:  Acacia polyphylla, Acacia oxyphylla, Acacia oxyphylla var. subnuda, Licaria polyphylla
	Best fuzzy matches for  Acacia polyphylla a. dc. were:  Acacia polyphylla
	Fuzzy matches for  Acacia tucamanensis were:  Acacia tucumanensis, Acacia tucumanensis var. subscandens, Acacia yucatanensis
	Best fuzzy matches for  Acacia tucamanensis were:  Acacia tucumanensis
	Reached record # 10
	Fuzzy matches for Adinandra sarcosanthera miq. were only found for first 2 terms
	Fuzzy matches for  Adinandra sarcosanthera miq. were:  Adinandra sarosanthera
	Reached record # 20
	Fuzzy matches for  Agonandra spegazzini were:  Agonandra spegazzinii
	Reached record # 30
	Fuzzy matches for  Allocasia were:  Alocasia megawatiae, Allocasuarina hystricosa, Allocasuarina acuaria, Allocasuarina acutivalvis, Allocasuarina acutivalvis subsp. prinsepiana, Allocasuarina brachystachya, Allocasuarina campestris, Allocasuarina campestris subsp. eriochlamys, Allocasuarina campestris subsp. grossa, Allocasuarina corniculata, Allocasuarina crassa, Allocasuarina decaisneana, Allocasuarina decussata, Allocasuarina defungens, Allocasuarina dielsiana, Allocasuarina diminuta, Allocasuarina distyla, Allocasuarina drummondiana, Allocasuarina duncanii, Allocasuarina emuina, Allocasuarina eriochlamys, Allocasuarina eriochlamys subsp. grossa, Allocasuarina fibrosa, Allocasuarina filidens, Allocasuarina fraseriana, Allocasuarina glareicola, Allocasuarina globosa, Allocasuarina grampiana, Allocasuarina grevilleoides, Allocasuarina gymnanthera, Allocasuarina helmsii, Allocasuarina huegeliana, Allocasuarina humilis, Allocasuarina inophloia, Allocasuarina lehmanniana, Allocasuarina littoralis, Allocasuarina luehmannii, Allocasuarina mackliniana, Allocasuarina media, Allocasuarina microstachya, Allocasuarina misera, Allocasuarina monilifera, Allocasuarina muelleriana, Allocasuarina nana, Allocasuarina ophiolitica, Allocasuarina paludosa, Allocasuarina paradoxa, Allocasuarina pinaster, Allocasuarina portuensis, Allocasuarina pusilla, Allocasuarina ramosissima, Allocasuarina rigida, Allocasuarina robusta, Allocasuarina rupicola, Allocasuarina scleroclada, Allocasuarina simulans, Allocasuarina spinosissima, Allocasuarina striata, Allocasuarina tessellata, Allocasuarina thalassoscopica, Allocasuarina thuyoides, Allocasuarina tortiramula, Allocasuarina torulosa, Allocasuarina trichodon, Allocasuarina verticillata, Allocasuarina zephyrea, Alocasia hypnosa, Alocasia chaii, Alocasia infernalis, Alocasia nycteris, Alocasia ×chelsonii, Alocasia ×amazonica, Alocasia macrorrhizos var. rubra, Alocasia macrorrhizos var. variegata, Alocasia hypoleuca, Alocasia jiewhoei, Allocasuarina acutivalvis subsp. acutivalvis, Allocasuarina diminuta subsp. diminuta, Allocasuarina eriochlamys subsp. eriochlamys, Allocasuarina lehmanniana subsp. lehmanniana, Allocasuarina mackliniana subsp. mackliniana, Allocasuarina muelleriana subsp. muelleriana, Allocasuarina rigida subsp. rigida, Alocasia baginda, Alocasia lowii var. grandis, Alocasia acuminata, Alocasia acuta, Alocasia acuta var. angustipartita, Alocasia acuta var. tigrina, Alocasia aequiloba, Alocasia alba, Alocasia amabilis, Alocasia angustiloba, Alocasia argyrea, Alocasia argyroneura, Alocasia arifolia, Alocasia atropurpurea, Alocasia atrorubens, Alocasia augustiana, Alocasia ×bachii, Alocasia balgooyi, Alocasia bantamensis, Alocasia ×bayeriana, Alocasia beccarii, Alocasia boa, Alocasia boyceana, Alocasia brancifolia, Alocasia brisbanensis, Alocasia cadieri, Alocasia celebica, Alocasia ×chantrieri, Alocasia ×chantrieriana, Alocasia clypeolata, Alocasia cochinchensis, Alocasia commutata, Alocasia ×conspicua, Alocasia cordifolia, Alocasia coriacea, Alocasia crassifolia, Alocasia crassinervia, Alocasia cucullata, Alocasia culionensis, Alocasia cuprea, Alocasia curtisii, Alocasia cuspidata, Alocasia dahlii, Alocasia decipiens, Alocasia decumbens, Alocasia denudata, Alocasia denudata var. elongata, Alocasia denudatoides, Alocasia devansayana, Alocasia dussii, Alocasia eminens, Alocasia erythraea, Alocasia evrardii, Alocasia fallax, Alocasia flabellifera, Alocasia flemingiana, Alocasia fornicata, Alocasia gageana, Alocasia ×gaulainii, Alocasia gjellerupii, Alocasia grandis, Alocasia grata, Alocasia guttata, Alocasia guttata var. imperialis, Alocasia hainanensis, Alocasia hainanica, Alocasia heteroneura, Alocasia heterophylla, Alocasia hollrungii, Alocasia illustris, Alocasia imperialis, Alocasia indica, Alocasia indica var. diversifolia, Alocasia indica var. heterophylla, Alocasia indica var. metallica, Alocasia indica var. rubra, Alocasia indica var. typica, Alocasia indica var. variegata, Alocasia inornata, Alocasia jenningsii, Alocasia johnstonii, Alocasia kerinciensis, Alocasia korthalsii, Alocasia lancifolia, Alocasia lauterbachiana, Alocasia lecomtei, Alocasia leoniae, Alocasia ×leopoldii, Alocasia liervalii, Alocasia lindenii, Alocasia lobata, Alocasia longifolia, Alocasia longiloba, Alocasia lowii, Alocasia lowii var. picta, Alocasia lowii var. veitchii, Alocasia lucianii, Alocasia macrorrhizos, Alocasia macrorrhizos var. brisbanensis, Alocasia magnifica, Alocasia manilensis, Alocasia maquilingensis, Alocasia ×marchallii, Alocasia margaritae, Alocasia marginata, Alocasia maximiliani, Alocasia melo, Alocasia merrillii, Alocasia metallica, Alocasia micholitziana, Alocasia miniuscula, Alocasia montana, Alocasia monticola, Alocasia ×mortfontanensis, Alocasia navicularis, Alocasia nebula, Alocasia neoguineensis, Alocasia nicolsonii, Alocasia nobilis, Alocasia odora, Alocasia ×okinawensis, Alocasia ovalifolia, Alocasia pallida, Alocasia pangeran, Alocasia pedata, Alocasia peekelii, Alocasia peltata, Alocasia peltata var. muluensis, Alocasia pentaphylla, Alocasia perakensis, Alocasia plumbea, Alocasia porphyroneura, Alocasia portei, Alocasia princeps, Alocasia principiculus, Alocasia puber, Alocasia pucciana, Alocasia puteri, Alocasia putii, Alocasia putzeysii, Alocasia pyrospatha, Alocasia ramosii, Alocasia rapiformis, Alocasia reginae, Alocasia reginula, Alocasia reversa, Alocasia rex, Alocasia ridleyi, Alocasia ringens, Alocasia robusta, Alocasia ×rodigasiana, Alocasia roezlii, Alocasia rugosa, Alocasia sanderiana, Alocasia sarawakensis, Alocasia scabriuscula, Alocasia scalprum, Alocasia schlechteri, Alocasia ×sedenii, Alocasia simonsiana, Alocasia singaporensis, Alocasia sinuata, Alocasia spectabilis, Alocasia ×splendens, Alocasia ×subodora, Alocasia ×subodorata, Alocasia suhirmaniana, Alocasia talihan, Alocasia ternata, Alocasia thibantiana, Alocasia tonkinensis, Alocasia triphylla, Alocasia uhinkii, Alocasia undipes, Alocasia urdanetensis, Alocasia ×van-houtteana, Alocasia variegata, Alocasia veitchii, Alocasia venusta, Alocasia villeneuvei, Alocasia virginica, Alocasia vulcanica, Alocasia warburgii, Alocasia watsoniana, Alocasia wavriniana, Alocasia wentii, Alocasia wenzelii, Alocasia wongii, Alocasia zebrina, Alocasia malarchalli, Alocasia prophyroneura, Alocasia chantrieriana, Alocasia micholitzii, Allocasuarina acutivalvis var. prinsepiana, Allocasuarina, Alocasia
	Best fuzzy matches for  Allocasia were:  Alocasia
	Fuzzy matches for  Allophylus punctatus  were:  Allophylus punctatus
	Fuzzy matches for  Alsophila cuspidata  were:  Alsophila cuspidata
	Fuzzy matches for  Amelanchior arborea were:  Amelanchier arborea f. nuda, Amelanchier arborea, Amelanchier arborea var. alabamensis, Amelanchier arborea var. arborea, Amelanchier arborea var. austromontana, Amelanchier arborea subsp. laevis, Amelanchier arborea var. cordifolia, Amelanchier arborea var. laevis
	Best fuzzy matches for  Amelanchior arborea were:  Amelanchier arborea
	Reached record # 40
	Fuzzy matches for Ampelocera ruizii klotzsch were only found for first 2 terms
	Fuzzy matches for  Ampelocera ruizii klotzsch were:  Ampelocera ruizii
	Fuzzy matches for  Amphitecna sessilifolia  were:  Amphitecna sessilifolia
	Fuzzy matches for  Anemopaegna were:  Anemopaegma nettoanum, Anemopaegma album var. quinquedentata, Anemopaegma chamberlaynii var. brachybotrys, Anemopaegma chamberlaynii var. tenerior, Anemopaegma glaucum var. lanceifolia, Anemopaegma glaucum var. pubescens, Anemopaegma glaucum var. triplinervia, Anemopaegma glaucum var. typus, Anemopaegma lanceifolium var. puberum, Anemopaegma mirandum var. angustifolium, Anemopaegma mirandum var. glabrum, Anemopaegma mirandum var. hirsuta, Anemopaegma mirandum var. latifolium, Anemopaegma mirandum var. petiolatum, Anemopaegma mirandum var. puberum, Anemopaegma mirandum var. pubescens, Anemopaegma mirandum var. sessilifolium, Anemopaegma mirandum var. verticellatum, Anemopaegma racemosum var. brachybotrys, Anemopaegma surinamense f. parviflorum, Anemopaegma velutinum var. grandiflorum, Anemopaegma santaritense, Anemopaegma pachypus, Anemopaegma chamberlaynii, Anemopaegma lehmannii, Anemopaegma leptosiphon, Anemopaegma leucanthum, Anemopaegma longidens, Anemopaegma longidentatum, Anemopaegma longipes, Anemopaegma longipetiolatum, Anemopaegma macrocarpum, Anemopaegma maguirei, Anemopaegma microcalyx, Anemopaegma mirabile, Anemopaegma mirandum, Anemopaegma nigrescens, Anemopaegma oligoneuron, Anemopaegma orbiculatum, Anemopaegma pabstii, Anemopaegma acutifolium, Anemopaegma alatum, Anemopaegma album, Anemopaegma arvense, Anemopaegma belizeanum, Anemopaegma bifarium, Anemopaegma brachycalyx, Anemopaegma brevipes, Anemopaegma carrerense, Anemopaegma chrysanthum, Anemopaegma chrysoleucum, Anemopaegma citrifolium, Anemopaegma citrinum, Anemopaegma clematideum, Anemopaegma colombianum, Anemopaegma cupulatum, Anemopaegma decorum, Anemopaegma fiebrigianum, Anemopaegma flavum, Anemopaegma floridum, Anemopaegma foetidum, Anemopaegma glaucum, Anemopaegma goyazense, Anemopaegma gracile, Anemopaegma grandiflorum, Anemopaegma grandifolium, Anemopaegma granvillei, Anemopaegma heringeri, Anemopaegma hilarianum, Anemopaegma huachianum, Anemopaegma insculptum, Anemopaegma ionanthum, Anemopaegma jucundum, Anemopaegma karstenii, Anemopaegma laeve, Anemopaegma lanceifolium, Anemopaegma lanceolatum, Anemopaegma pachyphyllum, Anemopaegma paraense, Anemopaegma parkeri, Anemopaegma patelliforme, Anemopaegma poeppigii, Anemopaegma prostratum, Anemopaegma puberulum, Anemopaegma punctulatum, Anemopaegma quinquedentatum, Anemopaegma racemosum, Anemopaegma robustum, Anemopaegma roseoluteum, Anemopaegma rugosum, Anemopaegma salicifolium, Anemopaegma scabriusculum, Anemopaegma scandens, Anemopaegma sessilifolium, Anemopaegma setilobum, Anemopaegma subundulatum, Anemopaegma surinamense, Anemopaegma sylvestre, Anemopaegma symmetricum, Anemopaegma tobagense, Anemopaegma tonduzianum, Anemopaegma triplinervium, Anemopaegma umbellatum, Anemopaegma vargasianum, Anemopaegma velutinum, Anemopaegma villosum, Anemopaegma whitei, Hyparrhenia anemopaegma, Anemopaegma roseo, Anemopaegma velutina, Anemopaegma
	Best fuzzy matches for  Anemopaegna were:  Anemopaegma
	Reached record # 50
	Fuzzy matches for  Anomospermum solimoesanum were:  Anomospermum solimoesianum
	Fuzzy matches for  Apananthe cuspidata were:  Aphananthe cuspidata
	Fuzzy matches for  Aparisthmium cordatum  were:  Aparisthmium cordatum
	Reached record # 60
	Fuzzy matches for  Apeiba membranecea were:  Apeiba membranacea
	Fuzzy matches for Aporusa falcifera hk. f. were only found for first 2 terms
	Fuzzy matches for  Aporusa falcifera hk. f. were:  Aporosa falcifera
	Fuzzy matches for  Aporusa nitida were:  Aporosa nitida
	Fuzzy matches for Archangelia tympanoides were only found for first term
	Fuzzy matches for  Archangelia tympanoides were:  Lamium archangelica, Laserpitium archangelica, Ligusticum archangelica, Pleurospermum archangelica, Selinum archangelica, Larix archangelica, Ranunculus archangelicus, Angelica archangelica, Angelica archangelica var. decurrens, Angelica archangelica subsp. decurrens, Angelica archangelica var. himalaica, Angelica archangelica f. himalaica, Angelica archangelica subsp. himalaica, Angelica archangelica f. komarovii, Angelica archangelica subsp. litoralis, Angelica archangelica subsp. norvegica, Angelica archangelica f. tschimganica, Arcangelisia flava, Arcangelisia gusanlung, Arcangelisia inclyta, Arcangelisia lemniscata, Arcangelisia loureiroi, Arcangelisia tympanopoda, Archangelica archangelica, Archangelica atropurpurea, Archangelica brevicaulis, Archangelica commutata, Archangelica cyclocarpa, Archangelica decurrens, Archangelica decurrens var. tschimganica, Archangelica dentata, Archangelica discocarpa, Archangelica gmelinii, Archangelica hirsuta, Archangelica inaequalis, Archangelica keiskei, Archangelica komarovii, Archangelica latifolia, Archangelica littoralis, Archangelica major, Archangelica norvegica, Archangelica officinalis, Archangelica officinalis var. himalaica, Archangelica officinalis subsp. litoralis, Archangelica oreadum, Archangelica peregrina, Archangelica roylei, Archangelica sativa, Archangelica slavica, Archangelica songarica, Archangelica spuria, Archangelica tschimganica, Archangelica villosa, Angelica archangelica var. litoralis, Arcangelina africana, Archangelica litoralis, Bryum archangelicum, Bryum archangelicum subsp. aculeatum, Bryum archangelicum subsp. autoicum, Bryum archangelicum subsp. killiasii, Orthotrichum arcangelianum, Ptychostomum archangelicum, Archangelica silvestris, Arcangelisia, Archangelica
	Best fuzzy matches for  Archangelia tympanoides were:  Arcangelisia tympanopoda
	Fuzzy matches for  Archidendron havilandii  were:  Archidendron havilandii
	Reached record # 70
	Fuzzy matches for  Arrabidaea cinnamonea were:  Arrabidaea cinnamomea
	Fuzzy matches for  Arrabidaea inaequalis cf were:  Arrabidaea inaequalis
	Fuzzy matches for  Arrabidea were:  Arrabidaea agnus-castus var. salzmanni, Arrabidaea blanchetii var. desertorum, Arrabidaea brachypoda var. acuminata, Arrabidaea brachypoda var. attenuata, Arrabidaea brachypoda var. cuneata, Arrabidaea brachypoda var. firma, Arrabidaea brachypoda var. induta, Arrabidaea brachypoda var. platyphylla, Arrabidaea brachypoda var. rigida, Arrabidaea candicans var. latifolia, Arrabidaea chica var. acutifolia, Arrabidaea chica var. angustifolia, Arrabidaea chica var. cuprea, Arrabidaea chica var. thyrsoidea, Arrabidaea cinerea var. longipila, Arrabidaea coleocalyx var. induta, Arrabidaea coleocalyx var. macrantha, Arrabidaea craterophora var. acutifolia, Arrabidaea decora var. genuina, Arrabidaea decora var. macrophylla, Arrabidaea obliqua var. hirsuta, Arrabidaea parviflora var. glaziovii, Arrabidaea parviflora var. typica, Arrabidaea platyphylla var. acuminata, Arrabidaea platyphylla var. cuneata, Arrabidaea platyphylla var. elliptica, Arrabidaea platyphylla var. firma, Arrabidaea platyphylla var. firmula, Arrabidaea platyphylla var. heterophylla, Arrabidaea platyphylla var. induta, Arrabidaea platyphylla var. lasiorrhachis, Arrabidaea platyphylla var. puberula, Arrabidaea platyphylla var. stricta, Arrabidaea puberula var. ovata, Arrabidaea rhodantha var. elliptica, Arrabidaea rhodantha var. genuina, Arrabidaea rhodantha f. glabrescens, Arrabidaea rhodantha var. induta, Arrabidaea rhodantha f. mollis, Arrabidaea rhodantha f. puberula, Arrabidaea rhodantha f. subglabra, Arrabidaea rhodantha var. typica, Arrabidaea salzmannii var. latifolia, Arrabidaea triplinervia var. brachycalix, Arrabidaea virescens var. farinosa, Arrabidaea schomburgkii, Arrabidaea rhodantha var. oxyphylla, Arrabidaea acuminata, Arrabidaea acutifolia, Arrabidaea affinis, Arrabidaea agnus-castus, Arrabidaea amazonica, Arrabidaea anguillulicarpa, Arrabidaea argentea, Arrabidaea arthrerion, Arrabidaea ateramnantha, Arrabidaea bahiensis, Arrabidaea bangii, Arrabidaea barquisimetensis, Arrabidaea belizensis, Arrabidaea bilabiata, Arrabidaea biternata, Arrabidaea blanchetii, Arrabidaea brachypoda, Arrabidaea bracteolata, Arrabidaea broadwayi, Arrabidaea calodictyos, Arrabidaea candelabrum, Arrabidaea candicans, Arrabidaea carabobensis, Arrabidaea cardenasii, Arrabidaea carichanensis, Arrabidaea caudigera, Arrabidaea celastroides, Arrabidaea chica, Arrabidaea chica f. cuprea, Arrabidaea chica var. viscida, Arrabidaea chironeura, Arrabidaea cinerea, Arrabidaea cinnamomea, Arrabidaea claussenii, Arrabidaea coleocalyx, Arrabidaea conjugata, Arrabidaea corallina, Arrabidaea corchoroides, Arrabidaea cordifolia, Arrabidaea corymbifera, Arrabidaea costaricensis, Arrabidaea crassa, Arrabidaea craterophora, Arrabidaea cuminaensis, Arrabidaea cuneifolia, Arrabidaea cuprea, Arrabidaea decora, Arrabidaea desertorum, Arrabidaea dichasia, Arrabidaea dichotoma, Arrabidaea dispar, Arrabidaea divaricata, Arrabidaea duckei, Arrabidaea egensis, Arrabidaea elegans, Arrabidaea elliptica, Arrabidaea erecta, Arrabidaea fagoides, Arrabidaea fanshawei, Arrabidaea fasciculata, Arrabidaea floribunda, Arrabidaea florida, Arrabidaea formosa, Arrabidaea grandiflora, Arrabidaea grosourdyana, Arrabidaea guaricensis, Arrabidaea guatemalensis, Arrabidaea harleyi, Arrabidaea inaequalis, Arrabidaea isthmica, Arrabidaea japurensis, Arrabidaea kuhlmannii, Arrabidaea lachnaea, Arrabidaea larensis, Arrabidaea lasiantha, Arrabidaea lauta, Arrabidaea lenticellosa, Arrabidaea leucopogon, Arrabidaea limae, Arrabidaea littoralis, Arrabidaea lundellii, Arrabidaea macrocarpa, Arrabidaea macrophylla, Arrabidaea magnifica, Arrabidaea mazagana, Arrabidaea minutiflora, Arrabidaea mollicoma, Arrabidaea mollis, Arrabidaea mollissima, Arrabidaea monophylla, Arrabidaea muehlbergiana, Arrabidaea multiflora, Arrabidaea mutabilis, Arrabidaea nicotianiflora, Arrabidaea nigrescens, Arrabidaea obliqua, Arrabidaea obovata, Arrabidaea oligantha, Arrabidaea orbignyana, Arrabidaea ornithophila, Arrabidaea ovalifolia, Arrabidaea oxycarpa, Arrabidaea pachycalyx, Arrabidaea panamensis, Arrabidaea paniculata, Arrabidaea paradoxa, Arrabidaea parviflora, Arrabidaea patellifera, Arrabidaea pearcei, Arrabidaea pentstemonoides, Arrabidaea platyphylla, Arrabidaea pleei, Arrabidaea pliciflora, Arrabidaea podopogon, Arrabidaea poeppigii, Arrabidaea potosina, Arrabidaea praecox, Arrabidaea prancei, Arrabidaea pruinosa, Arrabidaea pseudochica, Arrabidaea puberula, Arrabidaea pubescens, Arrabidaea pulchella, Arrabidaea pulchra, Arrabidaea pullei, Arrabidaea quinquenervia, Arrabidaea rego, Arrabidaea revillae, Arrabidaea rhodantha, Arrabidaea rhodothyrsus, Arrabidaea rosea, Arrabidaea rotundata, Arrabidaea rubrinervis, Arrabidaea salzmannii, Arrabidaea samydoides, Arrabidaea sanctae-marthae, Arrabidaea sceptrum, Arrabidaea schumanniana, Arrabidaea sciuripabula, Arrabidaea seleriana, Arrabidaea selloi, Arrabidaea sickiana, Arrabidaea sieberi, Arrabidaea simplex, Arrabidaea sordida, Arrabidaea spicata, Arrabidaea spraguei, Arrabidaea stenothyrus, Arrabidaea subexserta, Arrabidaea subfastigiata, Arrabidaea subincana, Arrabidaea subverticillata, Arrabidaea syringothyrsus, Arrabidaea tobatiensis, Arrabidaea trachyphylla, Arrabidaea trailii, Arrabidaea trichoclada, Arrabidaea triplinervia, Arrabidaea truncata, Arrabidaea tuberculata, Arrabidaea tynanthoides, Arrabidaea verrucosa, Arrabidaea virescens, Arrabidaea viscida, Arrabidaea weberbaueri, Arrabidaea whitei, Arrabidaea xanthophylla, Arrabidaea zuliaensis, Arrabidaea clytostoma, Arrabidaea petastoma, Arrabidaea burchellii, Arrabidaea lanuginosa, Arrabidaea muniziana, Arrabidaea myriantha, Arrabidaea purpurascens, Arrabidaea simplicifolius, Arrabidaea ayalae, Arrabidaea subviscida, Arrabidaea resinosa, Arrabidaea
	Best fuzzy matches for  Arrabidea were:  Arrabidaea
	Reached record # 80
	Fuzzy matches for  Aspidosperma cf cylindrocarpon were:  Aspidosperma cylindrocarpon, Aspidosperma cylindrocarpon var. longipetiolatum, Aspidosperma cylindrocarpon var. macrophyllum
	Best fuzzy matches for  Aspidosperma cf cylindrocarpon were:  Aspidosperma cylindrocarpon
	Fuzzy matches for  Aspidosperma cf marcgravianum were:  Aspidosperma marcgravianum
	Reached record # 90
	Reached record # 100
	Fuzzy matches for Astronium fraxinifolium schott ex sprengel were only found for first 2 terms
	Fuzzy matches for  Astronium fraxinifolium schott ex sprengel were:  Astronium fraxinifolium, Astronium fraxinifolium f. glaberrimum, Astronium fraxinifolium var. glabrum, Astronium fraxinifolium f. mollissimum, Astronium fraxinifolium f. pilosum, Astronium fraxinifolium f. subglabrum, Asplenium fraxinifolium, Anisogonium fraxinifolium, Astronium fraxinifolium var. fraxinifolium
	Best fuzzy matches for  Astronium fraxinifolium schott ex sprengel were:  Astronium fraxinifolium f. glaberrimum, Astronium fraxinifolium var. glabrum, Astronium fraxinifolium f. pilosum
	Fuzzy matches for  Axonopus barbigerous  were:  Axonopus barbigerus, Axonopus barbigerus var. venturii, Axonopus barbiger var. barbiger
	Best fuzzy matches for  Axonopus barbigerous  were:  Axonopus barbigerus
	Fuzzy matches for  Baccaurea parviflora  were:  Baccaurea parviflora, Baccaurea parviflora var. ptychopyxis, Baccaurea sparsiflora
	Best fuzzy matches for  Baccaurea parviflora  were:  Baccaurea parviflora
	Reached record # 110
	Fuzzy matches for  Barringtonia petula were:  Barringtonia pendula, Barringtonia petiolata
	Best fuzzy matches for  Barringtonia petula were:  Barringtonia pendula
	Fuzzy matches for  Bathysa cf gymnocarpa were:  Bathysa gymnocarpa
	Fuzzy matches for  Betula allegheniensis were:  Betula alleghaniensis, Betula alleghaniensis var. fallax, Betula alleghaniensis f. macrolepis, Betula alleghaniensis var. macrolepis
	Best fuzzy matches for  Betula allegheniensis were:  Betula alleghaniensis
	Fuzzy matches for  Bielschmiedia were:  Beilschmiedia glandulosa, Beilschmiedia tirunelvelica, Beilschmiedia bhutanica, Beilschmiedia scintillans, Beilschmiedia telupidensis, Beilschmiedia aborensis, Beilschmiedia acuta, Beilschmiedia acutifolia, Beilschmiedia alata, Beilschmiedia alloiophylla, Beilschmiedia ambigua, Beilschmiedia anacardioides, Beilschmiedia anay, Beilschmiedia angustielliptica, Beilschmiedia angustifolia, Beilschmiedia appendiculata, Beilschmiedia archboldiana, Beilschmiedia argentata, Beilschmiedia argentea, Beilschmiedia assamica, Beilschmiedia atrata, Beilschmiedia auriculata, Beilschmiedia austin-smithii, Beilschmiedia baillonii, Beilschmiedia balansae, Beilschmiedia bancroftii, Beilschmiedia bangkae, Beilschmiedia baotingensis, Beilschmiedia barensis, Beilschmiedia batangensis, Beilschmiedia berteroana, Beilschmiedia borneensis, Beilschmiedia bourdillonii, Beilschmiedia brachybotrys, Beilschmiedia brachystachys, Beilschmiedia brachythyrsa, Beilschmiedia bracteata, Beilschmiedia brandisii, Beilschmiedia brasiliensis, Beilschmiedia brassii, Beilschmiedia brenesii, Beilschmiedia brevifolia, Beilschmiedia brevipaniculata, Beilschmiedia brunnea, Beilschmiedia bullata, Beilschmiedia cairocan, Beilschmiedia calcitranthera, Beilschmiedia caloneura, Beilschmiedia castrisinensis, Beilschmiedia caudata, Beilschmiedia chevalieri, Beilschmiedia chinensis, Beilschmiedia cinnamomea, Beilschmiedia clarkei, Beilschmiedia collina, Beilschmiedia conferta, Beilschmiedia congestiflora, Beilschmiedia congolana, Beilschmiedia corbisieri, Beilschmiedia costaricensis, Beilschmiedia crassa, Beilschmiedia crassifolia, Beilschmiedia crassipes, Beilschmiedia cryptocaryoides, Beilschmiedia cuneata, Beilschmiedia curtisii, Beilschmiedia curviramea, Beilschmiedia cuspidata, Beilschmiedia cylindrica, Beilschmiedia dalzellii, Beilschmiedia dawei, Beilschmiedia delicata, Beilschmiedia deomalica, Beilschmiedia descoingsii, Beilschmiedia dictyoneura, Beilschmiedia dielsiana, Beilschmiedia dilmyana, Beilschmiedia dinklagei, Beilschmiedia discolor, Beilschmiedia diversiflora, Beilschmiedia donisii, Beilschmiedia durifolia, Beilschmiedia elata, Beilschmiedia elegantissima, Beilschmiedia elliptica, Beilschmiedia elmeri, Beilschmiedia emarginata, Beilschmiedia erythrophloia, Beilschmiedia euryneura, Beilschmiedia eusideroxylocarpa, Beilschmiedia fagifolia, Beilschmiedia fagifolia var. dalzellii, Beilschmiedia fasciata, Beilschmiedia ferruginea, Beilschmiedia filicifolia, Beilschmiedia fluminensis, Beilschmiedia foliosa, Beilschmiedia fordii, Beilschmiedia foveolata, Beilschmiedia foxiana, Beilschmiedia fruticosa, Beilschmiedia fulva, Beilschmiedia furfuracea, Beilschmiedia gaboonensis, Beilschmiedia gammieana, Beilschmiedia gemmiflora, Beilschmiedia gigantocarpa, Beilschmiedia gilbertii, Beilschmiedia giorgii, Beilschmiedia gitingensis, Beilschmiedia glabra, Beilschmiedia glauca, Beilschmiedia glauca var. glaucoides, Beilschmiedia glauciphylla, Beilschmiedia glaucoides, Beilschmiedia globularia, Beilschmiedia glomerata, Beilschmiedia grandibracteata, Beilschmiedia grandiflora, Beilschmiedia grandifolia, Beilschmiedia grandiosa, Beilschmiedia gynotrochioides, Beilschmiedia hartonoana, Beilschmiedia henghsienensis, Beilschmiedia hermanii, Beilschmiedia hexanthera, Beilschmiedia hondurensis, Beilschmiedia hutchinsoniana, Beilschmiedia immersinervis, Beilschmiedia inaequalis, Beilschmiedia inconspicua, Beilschmiedia insignis, Beilschmiedia insularum, Beilschmiedia intermedia, Beilschmiedia jabassensis, Beilschmiedia jacques-felixii, Beilschmiedia javanica, Beilschmiedia kinabaluensis, Beilschmiedia klainei, Beilschmiedia kostermansiana, Beilschmiedia kunstleri, Beilschmiedia kwangsiensis, Beilschmiedia kweichowensis, Beilschmiedia kweo, Beilschmiedia lachnostemonea, Beilschmiedia laevis, Beilschmiedia lanatella, Beilschmiedia lanceolata, Beilschmiedia lancifolia, Beilschmiedia lancilimba, Beilschmiedia lanuginosa, Beilschmiedia latifolia, Beilschmiedia lebrunii, Beilschmiedia ledermannii, Beilschmiedia leemansii, Beilschmiedia le-testui, Beilschmiedia letouzeyi, Beilschmiedia leytensis, Beilschmiedia linharensis, Beilschmiedia linocieroides, Beilschmiedia longepetiolata, Beilschmiedia longifolia, Beilschmiedia longipedicellata, Beilschmiedia longipes, Beilschmiedia louisii, Beilschmiedia lucidula, Beilschmiedia lumutensis, Beilschmiedia lundelliana, Beilschmiedia macrocarpa, Beilschmiedia macrophylla, Beilschmiedia macropoda, Beilschmiedia madagascariensis, Beilschmiedia madang, Beilschmiedia maingayi, Beilschmiedia malaccensis, Beilschmiedia manantlanensis, Beilschmiedia mannii, Beilschmiedia mannioides, Beilschmiedia marginata, Beilschmiedia mayumbensis, Beilschmiedia megaphylla, Beilschmiedia membranacea, Beilschmiedia membranifolia, Beilschmiedia mexicana, Beilschmiedia michelsonii, Beilschmiedia micrantha, Beilschmiedia micrantha var. latifolia, Beilschmiedia microcarpa, Beilschmiedia microphylla, Beilschmiedia miersii, Beilschmiedia minutiflora, Beilschmiedia montanoides, Beilschmiedia moratii, Beilschmiedia morobensis, Beilschmiedia muricata, Beilschmiedia murutensis, Beilschmiedia myrciifolia, Beilschmiedia myrmecophila, Beilschmiedia natalensis, Beilschmiedia ndongensis, Beilschmiedia neocaledonica, Beilschmiedia neoletestui, Beilschmiedia nervosa, Beilschmiedia ngriki, Beilschmiedia nigrifolia, Beilschmiedia ningmingensis, Beilschmiedia nitida, Beilschmiedia novae-britanniae, Beilschmiedia novo-guineensis, Beilschmiedia obconica, Beilschmiedia oblanceolata, Beilschmiedia oblonga, Beilschmiedia oblongifolia, Beilschmiedia obovalifoliosa, Beilschmiedia obovata, Beilschmiedia obovatifoliosa, Beilschmiedia obscura, Beilschmiedia obscurinervia, Beilschmiedia obtusifolia, Beilschmiedia odorata, Beilschmiedia oligandra, Beilschmiedia oligantha, Beilschmiedia oligocarpa, Beilschmiedia olivacea, Beilschmiedia opposita, Beilschmiedia oppositifolia, Beilschmiedia oreophila, Beilschmiedia ovalioides, Beilschmiedia ovalis, Beilschmiedia ovoidea, Beilschmiedia pahangensis, Beilschmiedia palembanica, Beilschmiedia papyracea, Beilschmiedia parvifolia, Beilschmiedia pauciflora, Beilschmiedia paulocordata, Beilschmiedia pedicellata, Beilschmiedia pellegrinii, Beilschmiedia penangiana, Beilschmiedia pendula, Beilschmiedia peninsularis, Beilschmiedia perakensis, Beilschmiedia percoriacea, Beilschmiedia pergamentacea, Beilschmiedia phoebeopsis, Beilschmiedia pierreana, Beilschmiedia pilosa, Beilschmiedia piya, Beilschmiedia podagrica, Beilschmiedia poilanei, Beilschmiedia praecox, Beilschmiedia preussii, Beilschmiedia preussioides, Beilschmiedia pseudomicropora, Beilschmiedia pubescens, Beilschmiedia pullenii, Beilschmiedia punctilimba, Beilschmiedia purpurascens, Beilschmiedia purpurea, Beilschmiedia pustulata, Beilschmiedia recurva, Beilschmiedia reticulata, Beilschmiedia rigida, Beilschmiedia riparia, Beilschmiedia rivularis, Beilschmiedia robertsonii, Beilschmiedia robusta, Beilschmiedia robynsiana, Beilschmiedia rohliana, Beilschmiedia rosseliana, Beilschmiedia roxburgiana var. malaccensis, Beilschmiedia rufohirtella, Beilschmiedia rufolanata, Beilschmiedia rufoperulata, Beilschmiedia rugosa, Beilschmiedia rwandensis, Beilschmiedia sary, Beilschmiedia schmitzii, Beilschmiedia scortechinii, Beilschmiedia sericans, Beilschmiedia sericea, Beilschmiedia sessilifolia, Beilschmiedia shangsiensis, Beilschmiedia sichourensis, Beilschmiedia sikkimensis, Beilschmiedia sphaerocarpa, Beilschmiedia stapfiana, Beilschmiedia staudtii, Beilschmiedia steyermarkii, Beilschmiedia stricta, Beilschmiedia sulcata, Beilschmiedia sumatrensis, Beilschmiedia superba, Beilschmiedia supraglandulosa, Beilschmiedia talbotiae, Beilschmiedia tanakae, Beilschmiedia tarairi, Beilschmiedia taubertiana, Beilschmiedia tawa, Beilschmiedia tawaensis, Beilschmiedia tawaroa, Beilschmiedia tessendorfliana, Beilschmiedia thollonii, Beilschmiedia thomaea, Beilschmiedia tilaranensis, Beilschmiedia titanophylla, Beilschmiedia tonkinensis, Beilschmiedia tooram, Beilschmiedia tovarensis, Beilschmiedia triplinervis, Beilschmiedia troupinii, Beilschmiedia tsangii, Beilschmiedia tsangii var. delicata, Beilschmiedia tungfangensis, Beilschmiedia ugandensis, Beilschmiedia undulata, Beilschmiedia variabilis, Beilschmiedia velutina, Beilschmiedia velutionsa, Beilschmiedia vermoesenii, Beilschmiedia versicolor, Beilschmiedia vidalii, Beilschmiedia villosa, Beilschmiedia volckii, Beilschmiedia wallichiana, Beilschmiedia wangii, Beilschmiedia wieringae, Beilschmiedia wightii, Beilschmiedia wilczekii, Beilschmiedia xizangensis, Beilschmiedia yaanica, Beilschmiedia yangambiensis, Beilschmiedia yunnanensis, Beilschmiedia zahnii, Beilschmiedia zapoteoides, Beilschmiedia zenkeri, Beilschmiedia zeylanica, Beilschmiedia erythrophloia var. tanakae, Beilschmiedia andamanensis, Beilschmiedia fagifolia var. gaurii, Beilschmiedia gallatlyi, Beilschmiedia corbisieri var. diversiflora, Beilschmiedia roxburghiana, Beilschmiedia brevipes, Beilschmiedia tessendorffiana, Beilschmiedia djalonensis, Beilschmiedia tisseranti, Beilschmiedia bitehi, Beilschmiedia corbisieri var. corbisieri, Beilschmiedia percoriacea var. percoriacea, Beilschmiedia glauca var. glauca, Beilschmiedia formosana, Beilschmiedia ugandensis var. ugandensis, Beilschmiedia
	Best fuzzy matches for  Bielschmiedia were:  Beilschmiedia
	Reached record # 120
	Fuzzy matches for  Bonamia tricantha were:  Bonamia trichantha f. glabrata, Bonamia trichantha, Bonamia trichantha var. ovata
	Best fuzzy matches for  Bonamia tricantha were:  Bonamia trichantha
	Fuzzy matches for Bourreria purpusii -aff. were only found for first 2 terms
	Fuzzy matches for  Bourreria purpusii -aff. were:  Bourreria purpusii
	Reached record # 130
	Fuzzy matches for  Brosimum guianense  were:  Brosimum guianense
	Fuzzy matches for Buchenavia punctata eichler were only found for first 2 terms
	Fuzzy matches for  Buchenavia punctata eichler were:  Buchenavia punctata
	Reached record # 140
	Fuzzy matches for Buddleja incana ruiz & pav. were only found for first 2 terms
	Fuzzy matches for  Buddleja incana ruiz & pav. were:  Buddleja cana, Buddleja incana, Buddleja incana var. pannulosa, Buddleja inconspicua, Buddleja nana
	Best fuzzy matches for  Buddleja incana ruiz & pav. were:  Buddleja incana, Buddleja inconspicua
	Reached record # 150
	Fuzzy matches for  Calamus hookeriannus were:  Calamus hookerianus, Himalayacalamus hookerianus
	Best fuzzy matches for  Calamus hookeriannus were:  Calamus hookerianus
	Fuzzy matches for Calamus tumidus cf were only found for first 2 terms
	Fuzzy matches for  Calamus tumidus cf were:  Calamus luridus, Calamus ruvidus, Calamus tumidus
	Best fuzzy matches for  Calamus tumidus cf were:  Calamus tumidus
	Fuzzy matches for  Calantica grandiflora  were:  Atalantia grandiflora, Calantica grandiflora
	Best fuzzy matches for  Calantica grandiflora  were:  Calantica grandiflora
	Reached record # 160
	Fuzzy matches for Canarium pilosum benn. were only found for first 2 terms
	Fuzzy matches for  Canarium pilosum benn. were:  Canarium pilososylvestre, Canarium pilosum, Canarium pilosum subsp. borneensis, Canarium pilosum var. hirtellum, Canarium villosum, Caladium pilosum, Melandrium pilosum
	Best fuzzy matches for  Canarium pilosum benn. were:  Canarium pilosum
	Fuzzy matches for Canarium pilosum ssp pilosum were only found for first 2 terms
	Fuzzy matches for  Canarium pilosum ssp pilosum were:  Canarium pilososylvestre, Canarium pilosum, Canarium pilosum subsp. borneensis, Canarium pilosum var. hirtellum, Canarium villosum, Caladium pilosum, Melandrium pilosum
	Best fuzzy matches for  Canarium pilosum ssp pilosum were:  Canarium pilosum var. hirtellum
	Fuzzy matches for  Canthium coprosmoide were:  Canthium coprosmoides
	Fuzzy matches for  Caraipa myrcioides cf were:  Caraipa myrcioides
	Fuzzy matches for Cardiopetalum calophyllum schltdl. were only found for first 2 terms
	Fuzzy matches for  Cardiopetalum calophyllum schltdl. were:  Cardiopetalum calophyllum
	Reached record # 170
	Reached record # 180
	Fuzzy matches for  Cavendishia bracteata   were:  Cavendishia bracteata
	Fuzzy matches for  Cecropia exima were:  Cecropia eximia, Cecropia maxima, Cecropia mexicana, Cecropia mexicana f. glabrescens, Cecropia mexicana var. macrostachya
	Best fuzzy matches for  Cecropia exima were:  Cecropia eximia
	Fuzzy matches for Cecropia membranacea trecul were only found for first 2 terms
	Fuzzy matches for  Cecropia membranacea trecul were:  Cecropia membranacea
	Fuzzy matches for  Celastrus vulcanicola were:  Celastrus vulcanicolus
	Reached record # 190
	Fuzzy matches for Cervantesia tomentosa ruiz & pav. were only found for first 2 terms
	Fuzzy matches for  Cervantesia tomentosa ruiz & pav. were:  Cervantesia tomentosa
	Fuzzy matches for Cestrum poasanum donn. sm. were only found for first 2 terms
	Fuzzy matches for  Cestrum poasanum donn. sm. were:  Cestrum poasanum
	Too many (483239) fuzzy matches for Cg, including Cirsium caput-medusae
	Fuzzy matches for  Chamisoa were:  Chamissoa acuminata, Chamissoa acuminata var. maximiliani, Chamissoa albida, Chamissoa altissima, Chamissoa altissima subsp. albogrisea, Chamissoa altissima f. brevistyla, Chamissoa altissima var. densiflora, Chamissoa altissima var. densipaniculata, Chamissoa altissima var. glabrata, Chamissoa altissima var. grandispicata, Chamissoa altissima var. laxiflora, Chamissoa altissima f. longistyla, Chamissoa altissima var. rubella, Chamissoa altissima f. semispicata, Chamissoa angustifolia, Chamissoa arabica, Chamissoa aspera, Chamissoa blanchetii, Chamissoa brasiliana, Chamissoa brownii, Chamissoa celosioides, Chamissoa ciliata, Chamissoa commutata, Chamissoa dichotoma, Chamissoa esculenta, Chamissoa frondosa, Chamissoa javanica, Chamissoa macrocarpa, Chamissoa margaritacea, Chamissoa martii, Chamissoa maximiliani, Chamissoa maximiliani var. celosioides, Chamissoa maximiliani f. celosioides, Chamissoa maximiliani var. procumbens, Chamissoa maximiliani var. pubescens, Chamissoa muricata, Chamissoa nodiflora, Chamissoa ovata, Chamissoa paniculata, Chamissoa populifolia, Chamissoa pyramidalis, Chamissoa stricta, Chamissoa altissima var. altissima, Chamissoa acuminata var. acuminata, Chamissoa altissima var. brevistyla, Chamissoa altissima var. longistyla, Chamissoa
	Best fuzzy matches for  Chamisoa were:  Chamissoa
	Reached record # 200
	Fuzzy matches for  Chamissoa altissima  were:  Chamissoa altissima, Chamissoa altissima subsp. albogrisea, Chamissoa altissima f. brevistyla, Chamissoa altissima var. densiflora, Chamissoa altissima var. densipaniculata, Chamissoa altissima var. glabrata, Chamissoa altissima var. grandispicata, Chamissoa altissima var. laxiflora, Chamissoa altissima f. longistyla, Chamissoa altissima var. rubella, Chamissoa altissima f. semispicata, Chamissoa altissima var. altissima, Chamissoa altissima var. brevistyla, Chamissoa altissima var. longistyla
	Best fuzzy matches for  Chamissoa altissima  were:  Chamissoa altissima
	Fuzzy matches for Chionanthus lucens kiew were only found for first 2 terms
	Fuzzy matches for  Chionanthus lucens kiew were:  Chionanthus cubensis, Chionanthus lucens, Chionanthus luteus
	Best fuzzy matches for  Chionanthus lucens kiew were:  Chionanthus lucens
	Fuzzy matches for Chrysochlamys bracteolata cuatrec. were only found for first 2 terms
	Fuzzy matches for  Chrysochlamys bracteolata cuatrec. were:  Chrysochlamys bracteolata
	Reached record # 210
	Fuzzy matches for Cinnamomum napoense van der were only found for first 2 terms
	Fuzzy matches for  Cinnamomum napoense van der were:  Cinnamomum bamoense, Cinnamomum capense, Cinnamomum napoense
	Best fuzzy matches for  Cinnamomum napoense van der were:  Cinnamomum napoense
	Reached record # 220
	Fuzzy matches for  Clerodendron were:  Candolleodendron brachystachyum, Englerodendron usambarense, Gossweilerodendron balsamiferum, Gossweilerodendron joveri, Neochevalierodendron stephanii, Harleyodendron unifoliolatum, Schefflerodendron adenopetalum, Schefflerodendron gilbertianum, Schefflerodendron usambarense, Schefflerodendron gabonense, Englerodendron sargosii, Ixora clerodendron, Palicourea clerodendroides, Plectranthastrum clerodendroides, Shaferodendron mayarensis, Shaferodendron moaensis, Siderodendron ferreum, Siderodendron floribundum, Siderodendron laxiflorum, Siderodendron macrophyllum, Siderodendron triflorum, Sphaerodendron angolense, Clerodendrum madaeera, Clerodendrum odoratum var. albiflorum, Clerodendrum andamanense, Clerodendrum farinosum var. pubescens, Clerodendrum multiflorum, Clerodendrum sassandrense, Clerodendrum venosum var. pubescens, Otherodendron sakaguchianum, Otherodendron reticulatum, Otherodendron micranthum, Otherodendron liukiuense, Pleodendron macranthum, Pleodendron ekmanii, Pilgerodendron uviferum, Pleodendron costaricense, Lyperodendron coccoloboides, Maclurodendron pubescens, Maclurodendron obovatum, Maclurodendron parviflorum, Maclurodendron magnificum, Rehderodendron conostyle, Rehderodendron membranifolium, Rehderodendron microcarpum, Rehderodendron yunnanense, Parrotia siderodendron, Englerodendron conchyliophorum, Englerodendron korupense, Auerodendron acuminatum, Auerodendron acunae, Auerodendron cubense, Auerodendron glaucescens, Auerodendron jamaicense, Auerodendron martii, Auerodendron northropianum, Auerodendron pauciflorum, Auerodendron reticulatum, Auerodendron truncatum, Chevalierodendron glabrum, Cleomodendron somalense, Clerodendrum trichotomum var. esculentum, Clerodendrum splendens var. giletii, Clerodendrum rotundifolium var. keniense, Clerodendrum rotundifolium var. stuhlmannii, Clerodendrum abilioi, Clerodendrum impensum var. buchneroides, Clerodendrum capitatum var. rhodesiense, Clerodendrum capitatum var. conglobatum, Clerodendrum capitatum var. talbotii, Clerodendrum triphyllum f. hirsutum, Clerodendrum buchholzii var. parviflorum, Clerodendrum tanganyikense var. bequaertii, Clerodendrum tanganyikense var. dubium, Clerodendrum tanganyikense var. microcalyx, Clerodendrum formicarum var. sulcatum, Clerodendrum triplinerve var. grandiflorum, Clerodendrum triplinerve var. sulcatum, Clerodendrum glabrum var. vagum, Clerodendrum incisum var. longipedunculatum, Clerodendrum incisum var. macrosiphon, Clerodendrum triphyllum var. ciliatum, Clerodendrum spinescens var. parviflorum, Clerodendrum myricoides var. microphyllum, Clerodendrum myricoides var. camporum, Clerodendrum myricoides var. laxum, Clerodendrum myricoides var. involutum, Clerodendrum myricoides var. savanorum, Clerodendrum bequaertii var. debeerstii, Clerodendrum villosulum var. debeerstii, Perrierodendron rodoense, Perrierodendron quartzitorum, Perrierodendron capuronii, Perrierodendron boinense, Perrierodendron occidentale, Dipterodendron costaricense, Dipterodendron elegans, Dipterodendron venezuelense, Drimyspermum clerodendron, Huberodendron ingens, Clerodendrum aculeatum var. gracile, Clerodendrum nipense var. pubescens, Clerodendrum silvanum f. botryoides, Clerodendrum silvanum var. brevitubum, Clerodendrum silvanum f. caulanthum, Clerodendrum ternatum f. villosum, Kunstlerodendron cuspidatum, Kunstlerodendron sublanceolatum, Clerodendrum deflexum var. bracteatum, Clerodendrum macrophyllum var. sinuatolobatum, Clerodendrum macrophyllum var. myrmecophilum, Clerodendrum fragrans f. corymbosum, Clerodendrum fragrans var. foetidum, Clerodendrum buchananii var. fallax, Clerodendrum squamatum var. rumphianum, Clerodendrum squamatum var. bethuneanum, Clerodendrum serratum var. nepalense, Clerodendrum inerme var. oceanicum, Clerodendrum inerme var. neriifolium, Clerodendrum leucobotrys, Clerodendrum atlanticum, Rudgea clerodendroides, Clerodendrum hircinum f. dentatum, Clerodendrum incisum var. afzelii, Clerodendrum arenarium var. macrocalyx, Clerodendrum aucubifolium var. giganteum, Clerodendrum aucubifolium var. longiflorum, Clerodendrum emirnense var. diffusum, Clerodendrum emirnense f. dentatum, Clerodendrum perrieri var. laxicymosum, Clerodendrum perrieri var. macrophyllum, Clerodendrum rubellum var. anomalum, Clerodendrum serratum var. glabrescens, Clerodendrum subtruncatum f. magnifolium, Clerodendrum ramosissimum var. barbatum, Clerodendrum sumatranum var. fairchildii, Clerodendrum serratum var. velutinum, Clerodendrum scandens var. gossweileri, Clerodendrum umbellatum var. gossweileri, Clerodendrum capitatum var. butayei, Clerodendrum euryphyllum var. glabrum, Clerodendrum schweinfurthii var. bakeri, Clerodendrum schweinfurthii var. longituba, Clerodendrum volubile var. grossiserratum, Clerodendrum variifolium var. scandens, Cheirodendron bastardianum, Cheirodendron dominii, Cheirodendron fauriei, Cheirodendron fauriei var. macdanielsii, Cheirodendron forbesii, Cheirodendron gaudichaudii, Cheirodendron helleri, Cheirodendron helleri var. microcarpum, Cheirodendron helleri var. multiflorum, Clerodendrum umbellatum var. speciosum, Clerodendrum discolor, Cheirodendron helleri var. sodalium, Cheirodendron kauaiense, Cheirodendron kauaiense var. forbesii, Cheirodendron kauaiense var. keakuense, Cheirodendron laetevirens, Cheirodendron marquesense, Cheirodendron platyphyllum, Cheirodendron platyphyllum subsp. kauaiense, Cheirodendron platyphyllum subsp. platyphyllum, Cheirodendron samoense, Cheirodendron trigynum, Cheirodendron trigynum var. acuminatum, Cheirodendron trigynum f. angustior, Cheirodendron trigynum var. confertiflorum, Cheirodendron trigynum var. degeneri, Cheirodendron trigynum var. fosbergii, Cheirodendron trigynum var. halawanum, Cheirodendron trigynum var. hawaiiense, Cheirodendron trigynum subsp. helleri, Cheirodendron trigynum var. hillebrandii, Cheirodendron trigynum var. ilicoides, Cheirodendron trigynum var. kauaiense, Cheirodendron trigynum f. latius, Cheirodendron trigynum var. mauiense, Cheirodendron trigynum var. molokaiense, Cheirodendron trigynum var. multiflorum, Cheirodendron trigynum var. oblongum, Cheirodendron trigynum var. osteostigma, Cheirodendron trigynum f. parvulum, Cheirodendron trigynum f. pauciflorum, Cheirodendron trigynum var. rockii, Cheirodendron trigynum var. skottsbergii, Cheirodendron trigynum var. subcordatum, Cheirodendron trigynum subsp. trigynum, Cheirodendron valdiviense, Cheirodendron wabiawense, Cheirodendron wabiawense var. populneum, Clerodendranthus spicatus, Clerodendranthus stamineus, Clerodendrum acerbianum, Clerodendrum aculeatum, Clerodendrum aculeatum f. acutifolium, Clerodendrum aculeatum var. grandifolium, Clerodendrum aculeatum f. lanceolatum, Clerodendrum aculeatum f. mucronatum, Clerodendrum aculeatum f. orientale, Clerodendrum aculeatum var. parvifolium, Clerodendrum aculeatum f. rotundatum, Clerodendrum adenocalyx, Clerodendrum adenophysum, Clerodendrum affine, Clerodendrum africanum, Clerodendrum aggregatum, Clerodendrum alatum, Clerodendrum albiflos, Clerodendrum alboviolaceum, Clerodendrum amicorum, Clerodendrum amplifolium, Clerodendrum amplius, Clerodendrum anafense, Clerodendrum angolense, Clerodendrum angustifolium, Clerodendrum anomalum, Clerodendrum apayaoense, Clerodendrum arenarium, Clerodendrum arthur-gordonii, Clerodendrum assurgens, Clerodendrum attenuatum, Clerodendrum aucubifolium, Clerodendrum aurantiacum, Clerodendrum aurantiacum f. faulkneri, Clerodendrum aurantium, Clerodendrum bakeri, Clerodendrum bakhuizenii, Clerodendrum balfourii, Clerodendrum barba-felis, Clerodendrum baronianum, Clerodendrum barteri, Clerodendrum baumii, Clerodendrum bellum, Clerodendrum bequaertii, Clerodendrum bernieri, Clerodendrum bethuneanum, Clerodendrum bingaense, Clerodendrum bipindense, Clerodendrum blancoanum, Clerodendrum blancoi, Clerodendrum blumeanum, Clerodendrum bodinieri, Clerodendrum boivinii, Clerodendrum bolivianum, Clerodendrum bosseri, Clerodendrum botryoides, Clerodendrum brachyanthum, Clerodendrum brachypus, Clerodendrum brachystemon, Clerodendrum bracteatum, Clerodendrum bracteosum, Clerodendrum brassii, Clerodendrum breviflorum, Clerodendrum brookeanum, Clerodendrum brooksii, Clerodendrum brunfelsiiflorum, Clerodendrum brunnescens, Clerodendrum brunsvigioides, Clerodendrum buchananii, Clerodendrum buchholzii, Clerodendrum buchneri, Clerodendrum buettneri, Clerodendrum bukobense, Clerodendrum bungei, Clerodendrum bungei var. bungei, Clerodendrum buruanum, Clerodendrum buxifolium, Clerodendrum cabrae, Clerodendrum caeruleum, Clerodendrum caesium, Clerodendrum calamistratum, Clerodendrum calamitosum, Clerodendrum calcicola, Clerodendrum calundense, Clerodendrum calycinum, Clerodendrum camagueyense, Clerodendrum canescens, Clerodendrum capense, Clerodendrum capitatum, Clerodendrum capitatum var. cephalanthum, Clerodendrum capsulare, Clerodendrum cardiophyllum, Clerodendrum carnosulum, Clerodendrum caryopteroides, Clerodendrum castaneifolium, Clerodendrum catalpifolium, Clerodendrum caulanthum, Clerodendrum cauliflorum, Clerodendrum cavaleriei, Clerodendrum cavum, Clerodendrum cecil-fischeri, Clerodendrum cephalanthum, Clerodendrum cephalanthum subsp. cephalanthum, Clerodendrum cephalanthum subsp. impensum, Clerodendrum cephalanthum subsp. montanum, Clerodendrum cephalanthum var. schliebenii, Clerodendrum cephalanthum subsp. swynnertonii, Clerodendrum cephalanthum var. swynnertonii, Clerodendrum ceramenae, Clerodendrum chamaeriphes, Clerodendrum chartaceum, Clerodendrum chinense, Clerodendrum chinense var. simplex, Clerodendrum chlorisepalum, Clerodendrum citrinum, Clerodendrum coccineum, Clerodendrum cochinchinense, Clerodendrum colebrookianum, Clerodendrum colebrookianum var. denticulatum, Clerodendrum colebrookianum var. henryanum, Clerodendrum comans, Clerodendrum commersonii, Clerodendrum commiphoroides, Clerodendrum condensatum, Clerodendrum confine, Clerodendrum confusum, Clerodendrum congense, Clerodendrum congestum, Clerodendrum conglobatum, Clerodendrum consors, Clerodendrum corbisieri, Clerodendrum cordatum, Clerodendrum cordifolium, Clerodendrum coriaceum, Clerodendrum coromandelianum, Clerodendrum costaricense, Clerodendrum costatum, Clerodendrum costulatum, Clerodendrum coulteri, Clerodendrum cruentum, Clerodendrum cubense, Clerodendrum cubense var. brachypus, Clerodendrum culinare, Clerodendrum cumingianum, Clerodendrum cuneatum, Clerodendrum cuneifolium, Clerodendrum cuneiforme, Clerodendrum cunninghamii, Clerodendrum curranii, Clerodendrum curtisii, Clerodendrum cuspidatum, Clerodendrum cyaneum, Clerodendrum cyrtophyllum, Clerodendrum cyrtophyllum var. cyrtophyllum, Clerodendrum cyrtophyllum f. dentatum, Clerodendrum dalei, Clerodendrum darrisii, Clerodendrum dauphinense, Clerodendrum decaryi, Clerodendrum deflexum, Clerodendrum deflexum var. villosulum, Clerodendrum dekindtii, Clerodendrum dembianense, Clerodendrum densiflorum, Clerodendrum dentatum, Clerodendrum denticulatum, Clerodendrum depauperatum, Clerodendrum dependens, Clerodendrum dewittei, Clerodendrum diepenhorstii, Clerodendrum dinklagei, Clerodendrum discolor var. pluriflorum, Clerodendrum discolor var. verbascifolium, Clerodendrum disparifolium, Clerodendrum divaricatum, Clerodendrum diversifolium, Clerodendrum dubium, Clerodendrum duckei, Clerodendrum dumale, Clerodendrum dusenii, Clerodendrum eburneum, Clerodendrum eketense, Clerodendrum ekmanii, Clerodendrum elachistanthum, Clerodendrum elbertii, Clerodendrum elegans, Clerodendrum elliotii, Clerodendrum ellipticum, Clerodendrum elliptifolium, Clerodendrum elmeri, Clerodendrum emarginatum, Clerodendrum emirnense, Clerodendrum epiphyticum, Clerodendrum erectum, Clerodendrum eriophylloides, Clerodendrum eriophyllum, Clerodendrum eriosiphon, Clerodendrum ervatamioides, Clerodendrum esquirolii, Clerodendrum eucalycinum, Clerodendrum eupatorioides, Clerodendrum euryphyllum, Clerodendrum excavatum, Clerodendrum fallax, Clerodendrum farafanganense, Clerodendrum fargesii, Clerodendrum farinosum, Clerodendrum fasciculatum, Clerodendrum fastigiatum, Clerodendrum faulkneri, Clerodendrum ferrugineum, Clerodendrum filipes, Clerodendrum finetii, Clerodendrum fischeri, Clerodendrum fistulosum, Clerodendrum flavum, Clerodendrum fleuryi, Clerodendrum floribundum, Clerodendrum floribundum var. attenuatum, Clerodendrum floribundum var. coriaceum, Clerodendrum floribundum var. floribundum, Clerodendrum floribundum var. medium, Clerodendrum floribundum var. ovatum, Clerodendrum foetidum, Clerodendrum formicarum, Clerodendrum formosanum, Clerodendrum fortunatum, Clerodendrum fortunei, Clerodendrum fragrans, Clerodendrum fragrans var. multiplex, Clerodendrum fragrans var. pleniflorum, Clerodendrum friesii, Clerodendrum frutectorum, Clerodendrum fugitans, Clerodendrum fuscum, Clerodendrum galeatum, Clerodendrum garrettianum, Clerodendrum gaudichaudii, Clerodendrum geoffrayi, Clerodendrum gibbosum, Clerodendrum giletii, Clerodendrum glaberrimum, Clerodendrum glabratum, Clerodendrum glabrum, Clerodendrum glabrum var. angustifolium, Clerodendrum glabrum var. minutiflorum, Clerodendrum glabrum var. ovale, Clerodendrum glabrum var. pubescens, Clerodendrum glandulosum, Clerodendrum glaucum, Clerodendrum globosum, Clerodendrum globuliflorum, Clerodendrum godefroyi, Clerodendrum goossensii, Clerodendrum gordonii, Clerodendrum gossweileri, Clerodendrum grandicalyx, Clerodendrum grandiflorum, Clerodendrum grandiflorum subsp. grandiflorum, Clerodendrum grandifolium, Clerodendrum gratum, Clerodendrum grayi, Clerodendrum grevei, Clerodendrum greyi, Clerodendrum griffithianum, Clerodendrum guerkei, Clerodendrum haematocalyx, Clerodendrum haematolasium, Clerodendrum hahnianum, Clerodendrum hainanense, Clerodendrum harmandianum, Clerodendrum harnierianum, Clerodendrum hastato-oblongum, Clerodendrum hastatum, Clerodendrum hemiderma, Clerodendrum hendersonii, Clerodendrum henryi, Clerodendrum herbaceum, Clerodendrum heterophyllum, Clerodendrum heterophyllum f. angustifolium, Clerodendrum heterophyllum var. baueri, Clerodendrum heterophyllum f. baueri, Clerodendrum hettae, Clerodendrum hexagonum, Clerodendrum hexangulatum, Clerodendrum hildebrandtii, Clerodendrum hildebrandtii var. hildebrandtii, Clerodendrum hildebrandtii var. pubescens, Clerodendrum hircinum, Clerodendrum hirsutum, Clerodendrum hirsutum var. ciliatum, Clerodendrum hispidum, Clerodendrum hiulcum, Clerodendrum hockii, Clerodendrum holstii, Clerodendrum holtzei, Clerodendrum horsfieldii, Clerodendrum huegelii, Clerodendrum humbertii, Clerodendrum humile, Clerodendrum hysteranthum, Clerodendrum illustre, Clerodendrum impensum, Clerodendrum imperialis, Clerodendrum inaequipetiolatum, Clerodendrum incisum, Clerodendrum incisum var. parvifolium, Clerodendrum incisum var. vinosum, Clerodendrum indeniense, Clerodendrum indicum, Clerodendrum inerme, Clerodendrum inerme var. macrocarpum, Clerodendrum inerme f. parvifolium, Clerodendrum infortunatum, Clerodendrum ingratum, Clerodendrum insolitum, Clerodendrum intermedium, Clerodendrum involucratum, Clerodendrum ixoriflorum, Clerodendrum jackianum, Clerodendrum japonicum, Clerodendrum japonicum var. album, Clerodendrum japonicum f. album, Clerodendrum javanicum, Clerodendrum johnstonii, Clerodendrum johnstonii subsp. johnstonii, Clerodendrum johorense, Clerodendrum kaempferi, Clerodendrum kaempferi f. album, Clerodendrum kaempferi f. salmoneum, Clerodendrum kaichianum, Clerodendrum kalaotoense, Clerodendrum kalbreyeri, Clerodendrum kampotense, Clerodendrum kanichi, Clerodendrum katangensis, Clerodendrum kauderni, Clerodendrum kentrocaule, Clerodendrum kiangsiense, Clerodendrum kibhwesense, Clerodendrum kinabaluense, Clerodendrum kirkii, Clerodendrum kissakense, Clerodendrum klemmei, Clerodendrum klemmei var. puberulum, Clerodendrum koshunense, Clerodendrum kwangtungense, Clerodendrum laciniatum, Clerodendrum laevifolium, Clerodendrum lanceolatum, Clerodendrum lanceoliferum, Clerodendrum lanessanii, Clerodendrum lankawiense, Clerodendrum lankawiense var. andamanense, Clerodendrum lanuginosum, Clerodendrum lasiocephalum, Clerodendrum lastellei, Clerodendrum laxicymosum, Clerodendrum laxiflorum, Clerodendrum leandrii, Clerodendrum lecomtei, Clerodendrum lehuntei, Clerodendrum lelyi, Clerodendrum leparense, Clerodendrum leprieuri, Clerodendrum leucophloeum, Clerodendrum leucosceptrum, Clerodendrum leveillei, Clerodendrum ligustrinum, Clerodendrum ligustrinum var. paludosum, Clerodendrum lindawianum, Clerodendrum lindemuthianum, Clerodendrum lindenianum, Clerodendrum lindenianum var. camagueyense, Clerodendrum lindenianum var. lindenianum, Clerodendrum lindiense, Clerodendrum lindleyi, Clerodendrum lindleyi var. paniculatum, Clerodendrum linnaei, Clerodendrum lividum, Clerodendrum lloydianum, Clerodendrum lobbii, Clerodendrum longicolle, Clerodendrum longiflorum, Clerodendrum longiflorum var. longiflorum, Clerodendrum longilimbum, Clerodendrum longipetiolatum, Clerodendrum longisepalum, Clerodendrum longituba, Clerodendrum longitubum, Clerodendrum loniceroides, Clerodendrum louwalbertsii, Clerodendrum luembense, Clerodendrum luembense f. herbaceum, Clerodendrum luembense var. malawiense, Clerodendrum luembense subsp. niassense, Clerodendrum lujaei, Clerodendrum lupakense, Clerodendrum lutambense, Clerodendrum luteopunctatum, Clerodendrum luzoniense, Clerodendrum mabesae, Clerodendrum macradenium, Clerodendrum macrocalycinum, Clerodendrum macrocalyx, Clerodendrum macrophyllum, Clerodendrum macrosiphon, Clerodendrum macrostachyum, Clerodendrum macrostegium, Clerodendrum madagascariense, Clerodendrum magnificum, Clerodendrum magnoliifolium, Clerodendrum makanjanum, Clerodendrum mananjariense, Clerodendrum mandarinorum, Clerodendrum mandrarense, Clerodendrum manettii, Clerodendrum mannii, Clerodendrum manombense, Clerodendrum margaritense, Clerodendrum matudae, Clerodendrum medium, Clerodendrum megasepalum, Clerodendrum melanocrater, Clerodendrum melanophyllum, Clerodendrum membranifolium, Clerodendrum mendesii, Clerodendrum mexicanum, Clerodendrum meyeri-johannis, Clerodendrum micans, Clerodendrum micranthum, Clerodendrum microcalyx, Clerodendrum microphyllum, Clerodendrum mildbraedii, Clerodendrum milne-redheadii, Clerodendrum mimicum, Clerodendrum minahassae, Clerodendrum minahassae var. grandicalyx, Clerodendrum mindorense, Clerodendrum minutiflorum, Clerodendrum mirabile, Clerodendrum mite, Clerodendrum moldenkeanum, Clerodendrum molle, Clerodendrum molle var. glabrescens, Clerodendrum montanum, Clerodendrum moramangense, Clerodendrum morigono, Clerodendrum mossambicense, Clerodendrum moupinense, Clerodendrum muenzneri, Clerodendrum multibracteatum, Clerodendrum myrianthum, Clerodendrum myricoides, Clerodendrum myricoides f. alatipetiolatum, Clerodendrum myricoides f. angustilobatum, Clerodendrum myricoides var. attenuatum, Clerodendrum myricoides subsp. austromonticolum, Clerodendrum myricoides f. brevilobatum, Clerodendrum myricoides var. capirense, Clerodendrum myricoides f. cubangense, Clerodendrum myricoides var. discolor, Clerodendrum myricoides var. dumale, Clerodendrum myricoides var. eleanorae, Clerodendrum myricoides var. kilimandscharense, Clerodendrum myricoides f. lanceolatilobatum, Clerodendrum myricoides f. lobulatum, Clerodendrum myricoides subsp. mafiense, Clerodendrum myricoides var. moldenkei, Clerodendrum myricoides subsp. muenzneri, Clerodendrum myricoides subsp. namibiense, Clerodendrum myricoides subsp. napperae, Clerodendrum myricoides f. reflexilobatum, Clerodendrum myricoides var. stolzii, Clerodendrum myricoides subsp. ussukumae, Clerodendrum myricoides var. viridiflorum, Clerodendrum myrmecophilum, Clerodendrum myrtifolium, Clerodendrum natalense, Clerodendrum navesianum, Clerodendrum neriifolium, Clerodendrum neriifolium var. macrocarpum, Clerodendrum neumayeri, Clerodendrum nhatrangense, Clerodendrum nicolsonii, Clerodendrum nipense, Clerodendrum noiroti, Clerodendrum novae-pommeraniae, Clerodendrum nudiflorum, Clerodendrum nutans, Clerodendrum nuxioides, Clerodendrum nyctaginifolium, Clerodendrum obanense, Clerodendrum oblongifolium, Clerodendrum obovatum, Clerodendrum obtusidens, Clerodendrum odoratum, Clerodendrum ohwii, Clerodendrum orbiculare, Clerodendrum oreadum, Clerodendrum ornatum, Clerodendrum ovale, Clerodendrum ovalifolium, Clerodendrum ovatum, Clerodendrum oxysepalum, Clerodendrum palmatolobatum, Clerodendrum paniculatum, Clerodendrum papuanum, Clerodendrum parvitubulatum, Clerodendrum parvulum, Clerodendrum paucidentatum, Clerodendrum pauciflorum, Clerodendrum pearsonii, Clerodendrum peekelii, Clerodendrum peii, Clerodendrum penduliflorum, Clerodendrum pentagonum, Clerodendrum peregrinum, Clerodendrum perrieri, Clerodendrum petasites, Clerodendrum petunioides, Clerodendrum philippinense, Clerodendrum philippinum, Clerodendrum philippinum f. multiplex, Clerodendrum philippinum f. pleniflorum, Clerodendrum philippinum var. simplex, Clerodendrum philippinum f. subfertile, Clerodendrum phlebodes, Clerodendrum phlomidis, Clerodendrum phlomidis f. rubrum, Clerodendrum phlomidis var. rubrum, Clerodendrum phyllomega, Clerodendrum phyllomega var. myrmecophilum, Clerodendrum picardae, Clerodendrum pierreanum, Clerodendrum pilosum, Clerodendrum pithecobium, Clerodendrum pittieri, Clerodendrum pleiosciadium, Clerodendrum poggei, Clerodendrum polyanthum, Clerodendrum polycephalum, Clerodendrum populneum, Clerodendrum porphyrocalyx, Clerodendrum powellii, Clerodendrum praetervisa, Clerodendrum premnoides, Clerodendrum preslii, Clerodendrum preussii, Clerodendrum prittwitzii, Clerodendrum puberulum, Clerodendrum pubescens, Clerodendrum pubifolium, Clerodendrum pulchrum, Clerodendrum pumilum, Clerodendrum pusillum, Clerodendrum putre, Clerodendrum pygmaeum, Clerodendrum pynaertii, Clerodendrum pyramidale, Clerodendrum pyrifolium, Clerodendrum quadrangulatum, Clerodendrum quadriloculare, Clerodendrum ramosissimum, Clerodendrum reflexum, Clerodendrum rehmannii, Clerodendrum revolutum, Clerodendrum rhytidophyllum, Clerodendrum ridleyi, Clerodendrum riedelii, Clerodendrum ringoetii, Clerodendrum robecchii, Clerodendrum robecchii var. macrophyllum, Clerodendrum robinsonii, Clerodendrum robustum, Clerodendrum robustum var. fischeri, Clerodendrum robustum var. latilobum, Clerodendrum robustum var. robustum, Clerodendrum roseiflorum, Clerodendrum roseum, Clerodendrum rotundifolium, Clerodendrum rubellum, Clerodendrum rumphianum, Clerodendrum rupicola, Clerodendrum rusbyi, Clerodendrum sagrae, Clerodendrum sahelangii, Clerodendrum sakaleonense, Clerodendrum sanguineum, Clerodendrum sansibarense, Clerodendrum sansibarense subsp. caesium, Clerodendrum sansibarense var. eratense, Clerodendrum sansibarense subsp. occidentale, Clerodendrum sansibarense f. tomentellum, Clerodendrum sarawakanum, Clerodendrum savanorum, Clerodendrum scandens, Clerodendrum scheffleri, Clerodendrum scheffleri var. ellipticum, Clerodendrum schifferi, Clerodendrum schlechteri, Clerodendrum schliebenii, Clerodendrum schmidtii, Clerodendrum schmidtii var. glanduliferum, Clerodendrum schmidtii var. macrophyllum, Clerodendrum schultzei, Clerodendrum schweinfurthii, Clerodendrum scopiferum, Clerodendrum semiserratum, Clerodendrum seretii, Clerodendrum serotinum, Clerodendrum serratum, Clerodendrum serratum var. herbaceum, Clerodendrum serratum f. lacteum, Clerodendrum serratum var. obovatum, Clerodendrum serratum var. pilosum, Clerodendrum sessilifolium, Clerodendrum sieboldii, Clerodendrum silvanum, Clerodendrum silvanum var. buchholzii, Clerodendrum silvanum var. nuxioides, Clerodendrum silvanum var. silvanum, Clerodendrum silvestre, Clerodendrum silvicola, Clerodendrum simile, Clerodendrum simplex, Clerodendrum singalense, Clerodendrum singwanum, Clerodendrum sinuatum, Clerodendrum siphonanthus, Clerodendrum smitinandii, Clerodendrum somalense, Clerodendrum speciosissimum, Clerodendrum speciosum, Clerodendrum ×speciosum, Clerodendrum spectabile, Clerodendrum spicatum, Clerodendrum spinescens, Clerodendrum spinosum, Clerodendrum spinosum f. parvifolium, Clerodendrum splendens, Clerodendrum squamatum, Clerodendrum squiresii, Clerodendrum standleyi, Clerodendrum stenanthum, Clerodendrum streptocaulon, Clerodendrum strictum, Clerodendrum stuhlmannii, Clerodendrum subpandurifolium, Clerodendrum subpeltatum, Clerodendrum subreniforme, Clerodendrum subscaposum, Clerodendrum subtruncatum, Clerodendrum suffruticosum, Clerodendrum suffruticosum var. natalense, Clerodendrum sumatranum, Clerodendrum swynnertonii, Clerodendrum sylvae, Clerodendrum sylvaticum, Clerodendrum sylvestre, Clerodendrum syringifolium, Clerodendrum taborense, Clerodendrum taborense var. latifolium, Clerodendrum talbotii, Clerodendrum tanganyikense, Clerodendrum tanneri, Clerodendrum tatei, Clerodendrum tatomense, Clerodendrum teaguei, Clerodendrum ternatum, Clerodendrum ternatum f. glabricalyx, Clerodendrum ternatum var. lanceolatum, Clerodendrum ternifolium, Clerodendrum ternifolium var. serratifolium, Clerodendrum ternifolium var. velutinosum, Clerodendrum tessmannii, Clerodendrum thomasii, Clerodendrum thomsoniae, Clerodendrum thonneri, Clerodendrum thyrsoideum, Clerodendrum tibetanum, Clerodendrum tomentellum, Clerodendrum tomentosum, Clerodendrum tomentosum var. lanceolatum, Clerodendrum tomentosum var. tomentosum, Clerodendrum tonkinense, Clerodendrum toxicarium, Clerodendrum tracyanum, Clerodendrum transvaalense, Clerodendrum trichanthum, Clerodendrum tricholobum, Clerodendrum trichotomum, Clerodendrum trichotomum f. albicarpum, Clerodendrum trichotomum var. fargesii, Clerodendrum trichotomum var. ferrugineum, Clerodendrum trichotomum var. trichotomum, Clerodendrum triflorum, Clerodendrum trifoliatum, Clerodendrum triphyllum, Clerodendrum triphyllum f. angustissimum, Clerodendrum triplinerve, Clerodendrum tsaii, Clerodendrum tuberculatum, Clerodendrum tubulosum, Clerodendrum ugandense, Clerodendrum ulei, Clerodendrum ulugurense, Clerodendrum umbellatum, Clerodendrum umbellatum f. scandens, Clerodendrum umbratile, Clerodendrum uncinatum, Clerodendrum urticifolium, Clerodendrum utakwense, Clerodendrum validipes, Clerodendrum vanoverberghii, Clerodendrum vanprukii, Clerodendrum variifolium, Clerodendrum varium, Clerodendrum velutinum, Clerodendrum venosum, Clerodendrum verdcourtii, Clerodendrum verrucosum, Clerodendrum versteegii, Clerodendrum verticillatum, Clerodendrum villosicalyx, Clerodendrum villosulum, Clerodendrum villosum, Clerodendrum vinosum, Clerodendrum violaceum, Clerodendrum violaceum subsp. kigeziense, Clerodendrum viscosum, Clerodendrum viscosum var. helferi, Clerodendrum viscosum f. rubrum, Clerodendrum volubile, Clerodendrum wallichii, Clerodendrum wallii, Clerodendrum welwitschii, Clerodendrum wenzelii, Clerodendrum whitfieldii, Clerodendrum wildemanianum, Clerodendrum wildii, Clerodendrum wildii f. glabrum, Clerodendrum williamsii, Clerodendrum wilmsii, Clerodendrum yakusimense, Clerodendrum yatschuense, Clerodendrum yaundense, Clerodendrum yunnanense, Clerodendrum yunnanense var. yunnanense, Clerodendrum zambesiacum, Clerodendrum zeyheri, Clerodendrum kaempferi var. album, Clerodendrum kwangtungense var. puberulum, Clerodendrum ternifolium var. mexiae, Clerodendrum trichotomum var. villosum, Clerodendrum alatum var. floribundum, Clerodendrum bodinieri var. cavalieri, Clerodendrum buruanum f. lindavianum, Clerodendrum cephalanthum var. coriaceum, Clerodendrum floribundum var. latifolium, Clerodendrum fragrans f. pleniflorum, Clerodendrum japonicum var. pleniflorum, Clerodendrum kissakense var. rovumense, Clerodendrum ligustrinum var. nicaraguense, Clerodendrum myricoides var. floribundum, Clerodendrum nudiflorum var. puberulentum, Clerodendrum philippinum f. corymbosum, Clerodendrum pleiosciadium var. bussei, Clerodendrum pleiosciadium var. dentata, Clerodendrum putre var. subglabratum, Clerodendrum scandens var. asperifolium, Clerodendrum scandens var. speciosum, Clerodendrum serratum var. amplexifolium, Clerodendrum serratum var. wallichii, Clerodendrum sinuatum var. aureum, Clerodendrum sylvestre var. pubescens, Clerodendrum thomsoniae var. balfourii, Clerodendrum bracteatum var. bunnemeijeri, Clerodendrum buchananii f. album, Clerodendrum buchananii f. breviflorum, Clerodendrum blumeanum var. glabrum, Clerodendrum buchananii var. glabrum, Clerodendrum discolor var. macrocalyx, Clerodendrum discolor var. rubricalyx, Clerodendrum lanuginosum var. adpressipilum, Clerodendrum longiflorum var. pubescens, Clerodendrum myricoides var. chartaceum, Clerodendrum speciosissimum f. album, Clerodendrum rollissonii, Clerodendrum myricoides var. grossiserratum, Clerodendrum acuminatum, Buchnerodendron bussei, Buchnerodendron eximium, Buchnerodendron lasiocalyx, Buchnerodendron laurentii, Buchnerodendron nanum, Buchnerodendron speciosum, Buchnerodendron stipulatum, Eichlerodendron calophyllum, Eichlerodendron intermedium, Eichlerodendron mexicanum, Eichlerodendron paucinervosum, Eglerodendron pariry, Alvesia clerodendroides, Euphorbia pimeleodendron, Solanum clerodendroides, Englerodendron gabunense, Maclurodendron porteri, Clerodendrum linifolia, Schefflerodendron gazense, Peterodendron ovatum, Sleumerodendron austrocaledonicum, Maclurodendron oligophlebium, Tripterodendron filicifolium, Herrania nycterodendron, Rehderodendron kweichowense, Rehderodendron tsiangii, Rehderodendron yunnanensis, Rehderodendron praeteritum, Rehderodendron macrocarpum, Rehderodendron mapienense, Rehderodendron kwangtungense, Rehderodendron hui, Rehderodendron indochinense, Rehderodendron fengii, Rehderodendron gongshanense, Clerodendrum balfourianum, Clerodendrum mauritanicum, Clerodendrum asperatum, Clerodendrum dekindtii var. dinteri, Clerodendrum ternatum var. ternatum, Clerodendrum chinense var. chinense, Huberodendron patinoi, Huberodendron swietenioides, Huberodendron styraciflorum, Huberodendron allenii, Silvianthus clerodendroides, Silvianthus bracteatus subsp. clerodendroides, Clerodendrum fragrans f. corymbosa, Riedlea aleurodendron, Uleodendron amarum, Uleodendron ulei, Clerodendrum odoratum f. albiflora, Clerodendrum brazzavillense, Clerodendrum caulambum, Clerodendrum cernuum, Clerodendrum francavilleanum, Clerodendrum phlomoides, Clerodendrum sagittatum, Clerodendrum sericeum, Clerodendrum splendidum, Clerodendrum trichotonum, Clerodendrum vestitum, Clerodendrum weinlandii, Clerodendrum chevalieri, Clerodendrum indicum f. semiserratum, Clerodendrum izuinsulare, Clerodendrum minimum, Clerodendrum panigrahianum, Otherodendron japonicum, Otherodendron matsudae, Phaleria clerodendron, Clerodendrum kamhyoae, Clerodendrum thouarsii, Clerodendrum giganteum, Clerodendrum perrieri var. perrieri, Auerodendron, Buchnerodendron, Candolleodendron, Cheirodendron, Clerodendrum, Eichlerodendron, Englerodendron, Gossweilerodendron, Harleyodendron, Huberodendron, Maclurodendron, Neochevalierodendron, Otherodendron, Perrierodendron, Peterodendron, Pilgerodendron, Pleodendron, Rehderodendron, Schefflerodendron, Sleumerodendron, Tripterodendron
	Best fuzzy matches for  Clerodendron were:  Auerodendron, Cheirodendron, Clerodendrum, Pleodendron
	Reached record # 230
	Fuzzy matches for Clethra scabra  pers. were only found for first 2 terms
	Fuzzy matches for  Clethra scabra  pers. were:  Clethra scabra, Clethra scabra var. laevigata, Clethra scabra var. venosa, Clethra scabra var. scabra
	Best fuzzy matches for  Clethra scabra  pers. were:  Clethra scabra
	Fuzzy matches for  Clusia biflora were:  Cassia biflora, Cassia biflora var. semperflorens, Cassia biflora var. rostrata, Tetraplasia biflora, Clusia triflora, Clusia triflora var. yurumanguinis, Clusia uniflora, Douglasia biflora, Legousia biflora, Cassia biflora var. angustisiliqua
	Best fuzzy matches for  Clusia biflora were:  Cassia biflora, Clusia triflora, Clusia uniflora
	Fuzzy matches for Clusia multiflora kunth were only found for first 2 terms
	Fuzzy matches for  Clusia multiflora kunth were:  Cassia multiflora, Callisia multiflora, Merkusia multiflora, Leptocallisia multiflora, Clusia multiflora, Brunfelsia multiflora, Bellucia multiflora
	Best fuzzy matches for  Clusia multiflora kunth were:  Clusia multiflora
	Reached record # 240
	Fuzzy matches for  Coccoloba peuviana were:  Coccoloba peruviana
	Fuzzy matches for Coccoloba porphyrostachys gâˆšâ‰¥mez-laur. were only found for first 2 terms
	Fuzzy matches for  Coccoloba porphyrostachys gâˆšâ‰¥mez-laur. were:  Coccoloba porphyrostachys
	Fuzzy matches for  Colignonia parviflora var biumbellata were:  Colignonia parviflora var. biumbellata
	Fuzzy matches for Colubrina glandulosa perkins were only found for first 2 terms
	Fuzzy matches for  Colubrina glandulosa perkins were:  Colubrina glandulosa, Colubrina glandulosa var. antillana, Colubrina glandulosa subsp. antillana, Colubrina glandulosa var. nipensis, Colubrina glandulosa subsp. nipensis, Colubrina glandulosa var. reitzii, Colubrina glandulosa subsp. reitzii, Colubrina granulosa, Colubrina lanulosa, Colubrina glandulosa var. glandulosa
	Best fuzzy matches for  Colubrina glandulosa perkins were:  Colubrina glandulosa
	Fuzzy matches for  Commiphora laxecymigera were:  Commiphora laxicymigera
	Reached record # 250
	Fuzzy matches for  Conestegia montana were:  Conostegia montana
	Fuzzy matches for  Connarus culionensis aff were:  Connarus culionensis var. stellatus
	Fuzzy matches for  Connarus perrotetii var. angustifolius were:  Connarus perrottetii var. angustifolius
	Fuzzy matches for Conostegia pittieri cogn. were only found for first 2 terms
	Fuzzy matches for  Conostegia pittieri cogn. were:  Conostegia pittieri, Conostegia pittieri var. brevifolia
	Best fuzzy matches for  Conostegia pittieri cogn. were:  Conostegia pittieri
	Reached record # 260
	Fuzzy matches for Couepia obovata ducke were only found for first 2 terms
	Fuzzy matches for  Couepia obovata ducke were:  Couepia obovata
	Reached record # 270
	Fuzzy matches for  Crematosperma leiophyllum were:  Cremastosperma leiophyllum
	Fuzzy matches for  Crepidospermum goudotianum  were:  Crepidospermum goudotianum
	Fuzzy matches for  Cyathea caracasana  were:  Cyathea caracasana, Cyathea caracasana var. boliviensis, Cyathea caracasana var. meridensis, Cyathea caracasana var. caracasana, Cyathea caracasana var. maxonii
	Best fuzzy matches for  Cyathea caracasana  were:  Cyathea caracasana
	Reached record # 280
	Reached record # 290
	Fuzzy matches for  Cyperus haspan l. were:  Cyperus haspan var. adenophorus, Cyperus haspan var. americanus, Cyperus haspan var. amplissimus, Cyperus haspan var. bulboides, Cyperus haspan var. cancellatus, Cyperus haspan var. coarctatus, Cyperus haspan var. firmicaulis, Cyperus haspan var. flaccidissimus, Cyperus haspan subsp. juncoides, Cyperus haspan var. riparius, Cyperus haspan f. coarctatus, Cyperus haspan var. dietrichiae, Cyperus haspan f. major, Cyperus haspan var. tuberiferus, Cyperus haspan var. sphaerospermoides, Cyperus haspan var. transiens, Cyperus haspan subsp. junciformis, Cyperus haspan var. haspan
	Best fuzzy matches for  Cyperus haspan l. were:  Cyperus haspan f. major
	Fuzzy matches for Dacryodes rugosa f. rugosa were only found for first 2 terms
	Fuzzy matches for  Dacryodes rugosa f. rugosa were:  Dacryodes rugosa, Dacryodes rugosa var. virgata
	Best fuzzy matches for  Dacryodes rugosa f. rugosa were:  Dacryodes rugosa var. virgata
	Fuzzy matches for  Daemonorops verticillata were:  Daemonorops verticillaris
	Fuzzy matches for  Dalbergia frutescens   were:  Dalbergia frutescens, Dalbergia frutescens var. frutescens, Dalbergia frutescens var. tomentosa
	Best fuzzy matches for  Dalbergia frutescens   were:  Dalbergia frutescens
	Reached record # 300
	Fuzzy matches for  Deinbollia funeifolia were:  Deinbollia cuneifolia
	Fuzzy matches for  Desfontainea were:  Senecio desfontainei, Desfontainia acutangula, Desfontainia chilensis, Desfontainia costaricensis, Desfontainia fulgens, Desfontainia hookeri, Desfontainia ilicifolia, Desfontainia novemdentata, Desfontainia obovata, Desfontainia parvifolia, Desfontainia plowmanii, Desfontainia pulchra, Desfontainia spinosa, Desfontainia spinosa var. acutangula, Desfontainia spinosa var. chilensis, Desfontainia spinosa f. hookeri, Desfontainia spinosa var. hookeri, Desfontainia spinosa var. parvifolia, Desfontainia splendens, Desfontainia steyermarkii, Desfontaena tricocca, Cotoneaster racemiflorus var. desfontainesii, Cotoneaster racemiflorus var. desfontainesi, Peperomia desfontainesii, Desfontainia
	Best fuzzy matches for  Desfontainea were:  Desfontainia
	Fuzzy matches for  Dichapetulum sessiliflorum were:  Dichapetalum sessiliflorum
	Reached record # 310
	Fuzzy matches for Dicksonia sellowiana hook. were only found for first 2 terms
	Fuzzy matches for  Dicksonia sellowiana hook. were:  Dicksonia sellowiana, Dicksonia sellowiana var. karsteniana
	Best fuzzy matches for  Dicksonia sellowiana hook. were:  Dicksonia sellowiana
	Fuzzy matches for Dilkea cf parviflora were only found for first 2 terms
	Fuzzy matches for  Dilkea cf parviflora were:  Dilkea clarkei, Dilkea cuneata
	Best fuzzy matches for  Dilkea cf parviflora were:  Dilkea clarkei, Dilkea cuneata
	Fuzzy matches for Diospyros argentea griff. were only found for first 2 terms
	Fuzzy matches for  Diospyros argentea griff. were:  Diospyros argentea
	Fuzzy matches for  Diospyros confertiflora  were:  Diospyros confertiflora
	Reached record # 320
	Fuzzy matches for  Diospyros guianensis ssp  akaraiensis were:  Diospyros guianensis subsp. akaraiensis
	Fuzzy matches for Diospyros subrotata vel hieron were only found for first 2 terms
	Fuzzy matches for  Diospyros subrotata vel hieron were:  Diospyros subrotata
	Fuzzy matches for  Diplopterys caberana were:  Diplopterys cabrerana
	Reached record # 330
	Fuzzy matches for  Drypetes gentry were:  Drypetes gentryi
	Reached record # 340
	Fuzzy matches for  Elaegia were:  Elegia acuminata, Elegia altigena, Elegia amoena, Elegia asperiflora, Elegia asperifolia var. lacerata, Elegia atratiflora, Elegia bella, Elegia bracteolata, Elegia caespitosa, Elegia capensis, Elegia ciliata, Elegia coleura, Elegia cuspidata, Elegia deusta, Elegia dregeana, Elegia elongata, Elegia equisetacea, Elegia esterhuyseniae, Elegia esterhuyseniae var. dispar, Elegia exilis, Elegia extensa, Elegia fastigata, Elegia fenestrata, Elegia filacea, Elegia fistulosa, Elegia fistulosa var. parviflora, Elegia fucata, Elegia fusca, Elegia galpinii, Elegia glauca, Elegia gracilis, Elegia grandis, Elegia grandispicata, Elegia hutchinsonii, Elegia intermedia, Elegia juncea, Elegia juncea var. geniculata, Elegia kraussii, Elegia lacerata, Elegia membranacea, Elegia mucronata, Elegia muirii, Elegia neesii, Elegia nuda, Elegia obtusiflora, Elegia panicoides, Elegia paniculata, Elegia parviflora, Elegia parviflora var. filacea, Elegia pectinata, Elegia persistens, Elegia prominens, Elegia propinqua, Elegia propinqua var. equisetacea, Elegia propinquus var. minor, Elegia racemosa, Elegia rehmannii, Elegia rigida, Elegia spathacea, Elegia spathacea var. attenuata, Elegia squamosa, Elegia stipularis, Elegia stokoei, Elegia thyrsifera, Elegia thyrsoidea, Elegia vaginulata, Elegia verreauxii, Elegia verticillaris, Elaeagia karstenii var. hispidula, Elaeagia uxpanapensis subsp. meridionalis, Elegia asperiflora var. lacerata, Elegia parviflora var. rigida, Elegia propinqua var. minor, Elegia macrocarpa, Elegia elephantina, Elegia ebracteata, Elegia decipiens, Elegia acockii, Elegia aggregata, Elegia hookeriana, Elegia tectorum, Elegia recta, Elegia microcarpa, Elegia marlothii, Elaeagia alterniramosa, Elaeagia arborea, Elaeagia asperula, Elaeagia auriculata, Elaeagia barbata, Elaeagia brasiliensis, Elaeagia chiriquina, Elaeagia cuatrecasasii, Elaeagia cubensis, Elaeagia ecuadorensis, Elaeagia glomiflora, Elaeagia glossostipula, Elaeagia grandis, Elaeagia karstenii, Elaeagia laxiflora, Elaeagia magniflora, Elaeagia maguirei, Elaeagia maguirei var. maguirei, Elaeagia mariae, Elaeagia microcarpa, Elaeagia mollis, Elaeagia multinervia, Elaeagia myriantha, Elaeagia nitidifolia, Elaeagia obovata, Elaeagia pastoensis, Elaeagia pastoensis f. acuminata, Elaeagia ruizteranii, Elaeagia subspicata, Elaeagia utilis, Elaeagia uxpanapensis, Elaeagia lineata, Elaeagia ambigua, Elaeagia, Elegia
	Best fuzzy matches for  Elaegia were:  Elaeagia, Elegia
	Fuzzy matches for Elaeocarpus longipetiolatus merr. were only found for first 2 terms
	Fuzzy matches for  Elaeocarpus longipetiolatus merr. were:  Rhopalocarpus longipetiolatus, Elaeocarpus longipetiolatus
	Best fuzzy matches for  Elaeocarpus longipetiolatus merr. were:  Elaeocarpus longipetiolatus
	Fuzzy matches for  Endlicheria parmosa were:  Endlicheria formosa
	Reached record # 350
	Reached record # 360
	Fuzzy matches for Erythrina amazonica krukoff were only found for first 2 terms
	Fuzzy matches for  Erythrina amazonica krukoff were:  Erythrina amazonica
	Reached record # 370
	Fuzzy matches for Eugenia tawahense korth. were only found for first 2 terms
	Fuzzy matches for  Eugenia tawahense korth. were:  Eugenia tawaensis
	Reached record # 380
	Too many (41513) fuzzy matches for Eup, including Eupatorium amplifolium
	Fuzzy matches for  Fagara tessmanii were:  Fagara tessmannii
	Reached record # 390
	Fuzzy matches for  Ficus coerulescens  were:  Ficus coerulescens
	Fuzzy matches for Ficus gomelleira kunth & bouchâˆšâ© were only found for first 2 terms
	Fuzzy matches for  Ficus gomelleira kunth & bouchâˆšâ© were:  Ficus gameleira, Ficus gomelleira
	Best fuzzy matches for  Ficus gomelleira kunth & bouchâˆšâ© were:  Ficus gomelleira
	Fuzzy matches for Ficus guianensis desv. were only found for first 2 terms
	Fuzzy matches for  Ficus guianensis desv. were:  Anthodiscus guianensis, Mariscus guianensis, Ficus agusanensis, Ficus guianensis, Ficus guineensis, Microchilus guianensis, Tinus guianensis, Leptochilus guianensis, Hibiscus guianensis
	Best fuzzy matches for  Ficus guianensis desv. were:  Ficus guianensis
	Fuzzy matches for Ficus obtusifolia kunth were only found for first 2 terms
	Fuzzy matches for  Ficus obtusifolia kunth were:  Quercus obtusifolia, Quercus obtusifolia var. breviloba, Ampacus obtusifolia, Ficus obtusifolia, Mespilus obtusifolia
	Best fuzzy matches for  Ficus obtusifolia kunth were:  Ficus obtusifolia
	Fuzzy matches for Ficus pertusa l. f. were only found for first 2 terms
	Fuzzy matches for  Ficus pertusa l. f. were:  Ficus pertusa, Ficus portus-finschii, Ficus retusa, Ficus retusa var. borneensis, Ficus retusa var. crassifolia, Ficus retusa var. nitida, Ficus retusa var. ovoidea, Ficus retusa var. papuana, Ficus retusa f. parvifolia, Ficus retusa var. pisifera, Ficus retusa f. pubescens, Ficus retusa var. rigo, Ficus retusa f. nitida
	Best fuzzy matches for  Ficus pertusa l. f. were:  Ficus pertusa
	Fuzzy matches for Ficus sphenophylla  standl. were only found for first 2 terms
	Fuzzy matches for  Ficus sphenophylla  standl. were:  Ficus sphaerophylla, Ficus sphenophylla, Ficus stenophylla, Ficus stenophylla var. macropodocarpa, Ficus stenophylla var. nhatrangensis
	Best fuzzy matches for  Ficus sphenophylla  standl. were:  Ficus sphenophylla
	Reached record # 400
	Fuzzy matches for  Forsteronia amblybasis ssp decipiens were:  Forsteronia amblybasis subsp. decipiens
	Fuzzy matches for Froesia diffusa gereau + vasquez were only found for first 2 terms
	Fuzzy matches for  Froesia diffusa gereau + vasquez were:  Tephrosia diffusa, Boucerosia diffusa, Froesia diffusa, Wikstroemia diffusa
	Best fuzzy matches for  Froesia diffusa gereau + vasquez were:  Froesia diffusa
	Fuzzy matches for Fuchsia paniculata lindl. were only found for first 2 terms
	Fuzzy matches for  Fuchsia paniculata lindl. were:  Fuchsia apiculata, Fuchsia paniculata, Fuchsia paniculata subsp. paniculata
	Best fuzzy matches for  Fuchsia paniculata lindl. were:  Fuchsia paniculata
	Reached record # 410
	Fuzzy matches for  Geonoma deversa  were:  Geonoma deversa subsp. deversa, Geonoma deversa
	Best fuzzy matches for  Geonoma deversa  were:  Geonoma deversa
	Fuzzy matches for  Gleospermum sphaerocarpa were:  Gloeospermum sphaerocarpum, Gloeospermum sphaerocarpum var. latifolium
	Best fuzzy matches for  Gleospermum sphaerocarpa were:  Gloeospermum sphaerocarpum
	Reached record # 420
	Fuzzy matches for Gordonia borneensis h. keng were only found for first 2 terms
	Fuzzy matches for  Gordonia borneensis h. keng were:  Gordonia borneensis
	Fuzzy matches for  Gouania lapuloides were:  Gouania lupuloides, Gouania lupuloides var. aptera, Gouania lupuloides var. parvifolia
	Best fuzzy matches for  Gouania lapuloides were:  Gouania lupuloides
	Fuzzy matches for  Graffenrieda cucullata   were:  Graffenrieda cucullata
	Fuzzy matches for  Grewia blattuefolia were:  Grewia blattaefolia
	Reached record # 430
	Fuzzy matches for Guadua angustifolia kunth were only found for first 2 terms
	Fuzzy matches for  Guadua angustifolia kunth were:  Guarea angustifolia, Guadua angustifolia, Guadua angustifolia subsp. chacoensis, Guadua angustifolia var. bicolor, Guadua angustifolia var. nigra, Guadua angustifolia subsp. angustifolia, Guadua angustifolia var. angustifolia
	Best fuzzy matches for  Guadua angustifolia kunth were:  Guadua angustifolia
	Fuzzy matches for Guapira cf costaricensis were only found for first 2 terms
	Fuzzy matches for  Guapira cf costaricensis were:  Guapira cafferana, Guapira cajalbanensis, Guapira campestris, Guapira cephalantha, Guapira clarensis, Guapira combretiflora, Guapira coriifolia, Guapira costaricana, Guapira cuspidata, Guapira ferruginea, Guapira floribunda, Guapira floridana, Guapira fragrans
	Best fuzzy matches for  Guapira cf costaricensis were:  Guapira costaricana
	Fuzzy matches for  Guatteria dumetorum cf were:  Guatteria dumetorum
	Reached record # 440
	Fuzzy matches for  Gurania mackoyana were:  Gurania makoyana
	Fuzzy matches for  Gyrocarpus americana were:  Gyrocarpus americanus, Gyrocarpus americanus var. pavonii, Gyrocarpus americanus subsp. sphenopterus, Gyrocarpus americanus var. gaertneri, Gyrocarpus americanus var. humboldtii, Gyrocarpus americanus var. jacquinii, Gyrocarpus americanus var. schiedei, Gyrocarpus americanus subsp. americanus, Gyrocarpus americanus subsp. capuronianus, Gyrocarpus americanus subsp. glaber, Gyrocarpus americanus subsp. tomentosus
	Best fuzzy matches for  Gyrocarpus americana were:  Gyrocarpus americanus
	Reached record # 450
	Fuzzy matches for  Helicteres lhotzkyana  were:  Helicteres lhotzkyana, Helicteres lhotzkyana var. pubinervis, Helicteres lhotzkyana var. tomentosa, Helicteres lhotzkyana var. lhotzkyana
	Best fuzzy matches for  Helicteres lhotzkyana  were:  Helicteres lhotzkyana
	Fuzzy matches for  Hemiangium excelsium were:  Hemiangium excelsum
	Fuzzy matches for Hentiettella cf laurancei were only found for first 2 terms
	Fuzzy matches for  Hentiettella cf laurancei were:  Henriettella cuabae, Henriettella fascicularis, Henriettella fissanthera, Henriettella cuneata, Henriettella costaricensis, Henriettella flavescens, Henriettella caudata, Henriettella ciliata
	Best fuzzy matches for  Hentiettella cf laurancei were:  Henriettella cuabae, Henriettella flavescens, Henriettella caudata
	Reached record # 460
	Fuzzy matches for  Hieronyma oblonga   were:  Hieronyma oblonga, Hieronyma oblonga var. benthamii, Hieronyma oblonga var. blanchetiana, Hieronyma oblonga var. crassifolia, Hieronyma oblonga f. glabra, Hieronyma oblonga var. nervata, Hieronyma oblonga var. obtusa
	Best fuzzy matches for  Hieronyma oblonga   were:  Hieronyma oblonga
	Fuzzy matches for  Hippocrateaceae were:  Hippocratea cearensis, Hippocratea laevigata
	Best fuzzy matches for  Hippocrateaceae were:  Hippocratea cearensis
	Fuzzy matches for Hirtella bullata benth. were only found for first 2 terms
	Fuzzy matches for  Hirtella bullata benth. were:  Hirtella bullata
	Fuzzy matches for Hirtella hispidula miq. were only found for first 2 terms
	Fuzzy matches for  Hirtella hispidula miq. were:  Hirtella hispidula, Christella hispidula
	Best fuzzy matches for  Hirtella hispidula miq. were:  Hirtella hispidula
	Fuzzy matches for  Hitella racemosa were:  Viticella racemosa, Carolinella racemosa, Genistella racemosa, Distictella racemosa, Hirtella racemosa, Hirtella racemosa var. glandipedicellata, Hirtella racemosa var. hexandra, Hirtella racemosa var. hispida, Hirtella racemosa var. metallica, Hirtella racemosa var. oblongifolia, Hirtella racemosa var. racemosa, Rouliniella racemosa
	Best fuzzy matches for  Hitella racemosa were:  Hirtella racemosa
	Reached record # 470
	Fuzzy matches for Hydrangea asterolasia diles were only found for first 2 terms
	Fuzzy matches for  Hydrangea asterolasia diles were:  Hydrangea asterolasia
	Fuzzy matches for  Hyeronima duquei were:  Hieronyma duquei
	Fuzzy matches for  Hyeronima huilensis were:  Hieronyma huilensis
	Fuzzy matches for Ilex amplifolia  rusby were only found for first 2 terms
	Fuzzy matches for  Ilex amplifolia  rusby were:  Jumellea amplifolia, Carex amplifolia, Discocalyx amplifolia, Grevillea amplifolia, Salix amplifolia, Ilex amplifolia, Phlox amplifolia
	Best fuzzy matches for  Ilex amplifolia  rusby were:  Ilex amplifolia
	Too many (104752) fuzzy matches for Ind, including Coreopsis hillebrandiana
	Reached record # 480
	Fuzzy matches for Inga fendleriana  benth. were only found for first 2 terms
	Fuzzy matches for  Inga fendleriana  benth. were:  Inga fendleriana, Sloanea fendleriana, Miconia fendleriana
	Best fuzzy matches for  Inga fendleriana  benth. were:  Inga fendleriana
	Reached record # 490
	Fuzzy matches for Inga ruiziana don were only found for first 2 terms
	Fuzzy matches for  Inga ruiziana don were:  Mikania ruiziana, Mikania ruiziana var. ruiziana, Mikania ruiziana var. lehmanniana, Inga ruiziana, Bauhinia ruiziana, Senna ruiziana, Senna ruiziana var. ruiziana, Argythamnia ruiziana, Solena ruiziana, Uragoga ruiziana, Alpinia ruiziana, Dichromena ruiziana, Maranta ruiziana, Pitcairnia ruiziana, Dichromena ruiziana var. triceps, Eugenia ruiziana, Monnina ruiziana, Monnina ruiziana f. ruiziana
	Best fuzzy matches for  Inga ruiziana don were:  Inga ruiziana
	Fuzzy matches for Inga velutina willd. were only found for first 2 terms
	Fuzzy matches for  Inga velutina willd. were:  Chuquiraga velutina, Moquinia velutina, Ferdinanda velutina, Vernonia velutina, Moquinia velutina var. velutina, Moquinia velutina var. cordata, Austrocritonia velutina, Turbina velutina, Caesalpinia velutina, Inga velutina, Senna velutina, Chamaesenna velutina, Erythrina velutina, Jacksonia velutina, Bauhinia velutina, Mucuna velutina, Homalomena velutina, Lantana velutina, Lantana velutina f. albifructa, Lantana velutina f. flava, Lantana velutina var. longifolia, Lantana velutina f. macrophylla, Lantana velutina f. violacea, Lepechinia velutina, Macaranga velutina, Macaranga velutiniflora, Machaonia velutina, Meyna velutina, Morinda velutina, Neoboutonia velutina, Pentagonia velutina, Plectronia velutina, Pogonia velutina, Premna velutina, Prestonia velutina, Stillingia velutina, Basselinia velutina, Tarenna velutina, Tocoyena velutina, Tolumnia velutina, Alpinia velutina, Keraudrenia velutina, Ledonia velutina, Lannea velutina, Commelina velutina, Lepidadenia velutina, Malapoenna velutina, Dichromena velutina, Rollinia velutina, Rapanea velutina, Unona velutina, Weinmannia velutina, Heliconia velutina, Mascagnia velutina, Melhania velutina, Toona velutina, Trigonia velutina, Pavonia velutina, Picramnia velutina, Passerina velutina, Persoonia velutina, Seringia velutina, Sloanea velutina, Swietenia velutina, Annona velutina, Ayenia velutina, Colona velutina, Cortusina velutina, Diplolaena velutina, Franca velutina, Frankenia velutina, Gloxinia velutina, Gomphrena velutina, Gouania velutina, Gurania velutina, Irvingia velutina, Serjania velutina var. foliis-pellucido-punctatis, Bignonia velutina, Babiana velutina, Babiana velutina var. nana, Licania velutina, Syringa velutina f. lactea, Syringa velutina var. venosa, Syringa velutina, Syringa velutina var. palibiniana, Syringa velutina var. lactea, Syringa velutina var. kamibayashii, Begonia velutina, Avena velutina, Pariana velutina, Pollinia velutina, Yushania velutina, Barbacenia velutina, Congea velutina, Dipladenia velutina, Eugenia velutina, Amasonia velutina, Ambrosina velutina, Hazunta velutina, Agrimonia velutina, Aureliana velutina, Aureliana velutina var. obtusifolia, Aureliana velutina var. velutina, Nicotiana velutina, Notholaena velutina, Jacobinia velutina, Acuania velutina, Tisonia velutina, Miconia velutina, Tibouchina velutina, Pisonia velutina, Marsdenia velutina, Paullinia velutina, Serjania velutina, Tina velutina, Hermannia velutina, Valeriana velutina, Chamberlainia velutina, Heynea velutina, Odina velutina, Thouinia velutina, Sponia velutina, Pavonia velutina var. hookeri, Visenia velutina, Weinmannia velutina f. steyermarkii, Porana velutina, Sinningia velutina, Siparuna velutina
	Best fuzzy matches for  Inga velutina willd. were:  Inga velutina
	Fuzzy matches for  Iresine iterrupta were:  Iresine interrupta
	Reached record # 500
	Fuzzy matches for  Iriartea detoidea were:  Iriartea deltoidea
	Fuzzy matches for Iryanthera cf laevis were only found for first 2 terms
	Fuzzy matches for  Iryanthera cf laevis were:  Iryanthera campinae, Iryanthera congestiflora, Iryanthera dialyandra, Iryanthera elliptica, Iryanthera elongata, Iryanthera hostmannii, Iryanthera juruensis, Iryanthera krukovii, Iryanthera laevis, Iryanthera lancifolia, Iryanthera leptoclada, Iryanthera longiflora, Iryanthera macrophylla, Iryanthera megistophylla, Iryanthera microcarpa, Iryanthera obovata, Iryanthera paradoxa, Iryanthera paraensis, Iryanthera porcata, Iryanthera sessilis, Iryanthera tricornis, Iryanthera ulei, Iryanthera densiflora, Iryanthera grandiflora, Iryanthera sagotiana, Iryanthera tessmannii, Iryanthera trigona, Iryanthera crassifolia, Iryanthera megistocarpa, Iryanthera olacoides, Iryanthera grandis, Iryanthera polyneura, Iryanthera coriacea, Iryanthera scandens, Iryanthera dixonii, Iryanthera inpae
	Best fuzzy matches for  Iryanthera cf laevis were:  Iryanthera laevis
	Fuzzy matches for Iryanthera paraensis huber were only found for first 2 terms
	Fuzzy matches for  Iryanthera paraensis huber were:  Iryanthera paraensis
	Reached record # 510
	Fuzzy matches for Kielmeyera rubiiflora camb. were only found for first 2 terms
	Fuzzy matches for  Kielmeyera rubiiflora camb. were:  Kielmeyera rubriflora
	Reached record # 520
	Reached record # 530
	Fuzzy matches for  Leguminosae were:  Nervilia leguminosarum, Melicope leguminosa, Sterculia leguminosacea, Anthyllis leguminosa, Evodia leguminosea
	Best fuzzy matches for  Leguminosae were:  Evodia leguminosea
	Fuzzy matches for  Licania kallunkii were:  Licania kallunkiae
	Reached record # 540
	Fuzzy matches for  Loesneriella africana were:  Loeseneriella africana var. togoensis, Loeseneriella africana, Loeseneriella africana var. richardiana, Loeseneriella africana var. fischeriana, Loeseneriella africana var. africana
	Best fuzzy matches for  Loesneriella africana were:  Loeseneriella africana
	Reached record # 550
	Fuzzy matches for  Lonchocarpus pentaphyllous were:  Lonchocarpus pentaphyllus, Lonchocarpus heptaphyllus
	Best fuzzy matches for  Lonchocarpus pentaphyllous were:  Lonchocarpus pentaphyllus
	Fuzzy matches for  Lonchocarpus pietus were:  Lonchocarpus pictus
	Fuzzy matches for Luehea paniculata mart. were only found for first 2 terms
	Fuzzy matches for  Luehea paniculata mart. were:  Luehea paniculata
	Fuzzy matches for  Lycopodium alopecuroides l. were:  Lycopodium alopecuroides, Lycopodium alopecuroides var. integerrimum, Lycopodium alopecuroides f. polyclavatum
	Best fuzzy matches for  Lycopodium alopecuroides l. were:  Lycopodium alopecuroides
	Reached record # 560
	Fuzzy matches for Maclura antoinensis cf were only found for first 2 terms
	Fuzzy matches for  Maclura antoinensis cf were:  Maclura amboinensis
	Fuzzy matches for  Macrocnema were:  Macronema obtusum, Macronema bolandri, Macronema molle, Macronema pygmaeum, Macronema suffruticosa, Macronema discoidea, Macronema watsonii, Macronema pulvisculifera, Macronema imbricata, Macronema glomerata, Macronema greenei, Macronema greenei var. greenei, Macronema grindelioides, Macronema lineare var. canescens, Macronema lineare var. lineare, Macronema lineare, Macronema aberrans, Macronema filiformis, Macronema grindelifolium, Macronema scoparia, Macronema walpoliana, Macronema obovatum, Macrocnemum candidissimum, Macrocnemum cinchonioides, Macrocnemum coccineum, Macrocnemum corymbosum, Macrocnemum cubense, Macrocnemum cuencanum, Macrocnemum dissimiliflorum, Macrocnemum exsertum, Macrocnemum glabratum, Macrocnemum glabrescens, Macrocnemum grandiflorum, Macrocnemum hirsutum, Macrocnemum humboldtianum, Macrocnemum jamaicense, Macrocnemum lanceolatum, Macrocnemum latilimbum, Macrocnemum longifolium, Macrocnemum microcarpum, Macrocnemum parviflorum, Macrocnemum pastoense, Macrocnemum pilosinervium, Macrocnemum polyphlebium, Macrocnemum pubescens, Macrocnemum roseum, Macrocnemum rotundatum, Macrocnemum speciosum, Macrocnemum sprucei, Macrocnemum stipulaceum, Macrocnemum strictum, Macrocnemum stylocarpum, Macrocnemum tetrandrum, Macrocnemum tinctorium, Macrocnemum tortuosum, Macrocnemum tubulosum, Macrocnemum venosum, Macrocnemum vestitum, Macrocnemum scabrum, Macrocnemum subsessile, Macrocnemum, Macronema
	Best fuzzy matches for  Macrocnema were:  Macronema
	Reached record # 570
	Reached record # 580
	Fuzzy matches for Maytenus jelskii  zahlbr. were only found for first 2 terms
	Fuzzy matches for  Maytenus jelskii  zahlbr. were:  Maytenus jelskii
	Reached record # 590
	Fuzzy matches for  Meliosma donnelsmithii were:  Meliosma donnellsmithii
	Fuzzy matches for  Meliosma herbertti were:  Meliosma herbertii var. tepuiensis, Meliosma herbertii, Meliosma herbertii var. herbertii
	Best fuzzy matches for  Meliosma herbertti were:  Meliosma herbertii
	Fuzzy matches for Memecylon oleifolium bl. were only found for first 2 terms
	Fuzzy matches for  Memecylon oleifolium bl. were:  Memecylon oleifolium, Memecylon oleaefolium
	Best fuzzy matches for  Memecylon oleifolium bl. were:  Memecylon oleifolium
	Reached record # 600
	Fuzzy matches for  Metteniusa tesmanniana  were:  Metteniusa tessmanniana, Metteniusa tessmanniana var. tessmanniana
	Best fuzzy matches for  Metteniusa tesmanniana  were:  Metteniusa tessmanniana
	Fuzzy matches for  Mettesniusa tessmanniana  were:  Metteniusa tessmanniana, Metteniusa tessmanniana var. tessmanniana
	Best fuzzy matches for  Mettesniusa tessmanniana  were:  Metteniusa tessmanniana
	Fuzzy matches for Miconia calvescens schrank & mart. ex dc. were only found for first 2 terms
	Fuzzy matches for  Miconia calvescens schrank & mart. ex dc. were:  Licania calvescens, Miconia calvescens
	Best fuzzy matches for  Miconia calvescens schrank & mart. ex dc. were:  Miconia calvescens
	Fuzzy matches for  Miconia cf subandicola were:  Miconia subandicola
	Reached record # 610
	Fuzzy matches for  Micropholis brochidodromus were:  Micropholis brochidodroma
	Reached record # 620
	Fuzzy matches for Mollinedia ovata ruiz & pav. were only found for first 2 terms
	Fuzzy matches for  Mollinedia ovata ruiz & pav. were:  Mollinedia ovata, Mollinedia ovalifolia, Mollinedia obovata, Mollinedia oaxacana
	Best fuzzy matches for  Mollinedia ovata ruiz & pav. were:  Mollinedia ovata, Mollinedia ovalifolia
	Reached record # 630
	Fuzzy matches for  Mussaenda cf isertiana were:  Mussaenda isertiana
	Fuzzy matches for  Myrcia fallax   were:  Myrcia fallax
	Fuzzy matches for Myrcia paivae o. berg were only found for first 2 terms
	Fuzzy matches for  Myrcia paivae o. berg were:  Myrcia paivae, Myrcia paraensis, Myrcia paivae var. gracilis, Argyreia paivae
	Best fuzzy matches for  Myrcia paivae o. berg were:  Myrcia paivae
	Fuzzy matches for  Myrciaria floribunda  were:  Myrciaria floribunda
	Fuzzy matches for Myrica pubescens  humb. & bonpl. ex willd. were only found for first 2 terms
	Fuzzy matches for  Myrica pubescens  humb. & bonpl. ex willd. were:  Myrcia pubescens, Myrica pubescens, Myrica pubescens var. glandulosa, Myrica pubescens var. glabra, Myrica pubescens var. caracasana, Myrica pubescens var. tomentosa, Carica pubescens, Erica pubescens, Erica pubescens var. minor, Erica pubescens var. parviflora, Melica pubescens, Erica pubescens var. pubescens, Myrica pubescens var. interrupta, Phylica pubescens, Phylica pubescens var. pubescens
	Best fuzzy matches for  Myrica pubescens  humb. & bonpl. ex willd. were:  Myrica pubescens var. glandulosa, Myrica pubescens var. tomentosa, Myrica pubescens var. interrupta
	Reached record # 640
	Reached record # 650
	Fuzzy matches for Neea spruceana heirmal. were only found for first 2 terms
	Fuzzy matches for  Neea spruceana heirmal. were:  Feea spruceana, Macrosamanea spruceana, Feuilleea spruceana, Iriartea spruceana, Limnosipanea spruceana, Marlierea spruceana, Monstera spruceana, Palicourea spruceana, Schefflera spruceana, Ouratea spruceana, Uvifera spruceana, Lophanthera spruceana, Pilea spruceana, Rapatea spruceana, Adicea spruceana, Buchnera spruceana, Cassipourea spruceana, Cuphea spruceana, Cuphea spruceana var. bangii, Eschweilera spruceana, Hevea spruceana var. discolor, Marlierea spruceana var. angustifolia, Marlierea spruceana var. latifolia, Cuatrecasea spruceana, Amblyanthera spruceana, Hevea spruceana, Hevea spruceana f. discolor, Hevea spruceana f. similis, Hevea spruceana var. similis, Hevea spruceana var. tridentata, Hevea spruceana f. tridentata, Markea spruceana, Scleronema spruceana, Hiraea spruceana, Hiraea spruceana var. mortoniana, Macairea spruceana, Blakea spruceana, Henriettea spruceana, Loreya spruceana, Neea spruceana, Lindsaea spruceana, Neckera spruceana, Brachiolejeunea spruceana, Lejeunea spruceana, Harpalejeunea spruceana, Eulejeunea spruceana, Cololejeunea spruceana, Pycnolejeunea spruceana, Archilejeunea spruceana, Ipomoea spruceana
	Best fuzzy matches for  Neea spruceana heirmal. were:  Neea spruceana
	Fuzzy matches for  Neoptychocarpus cf killipii were:  Neoptychocarpus killipii
	Fuzzy matches for  Nephradenia linearis  were:  Nephradenia linearis
	Fuzzy matches for  Neuburgia corynocarpus were:  Neuburgia corynocarpa
	Fuzzy matches for  Nuxia verticillatum were:  Nuxia verticillata
	Reached record # 660
	Fuzzy matches for Ochanostachys amentacea mast. were only found for first 2 terms
	Fuzzy matches for  Ochanostachys amentacea mast. were:  Ochanostachys amentacea
	Fuzzy matches for  Ochanostachys amentccea were:  Ochanostachys amentacea
	Fuzzy matches for  Ocotea aciphylla  were:  Ocotea aciphylla, Ocotea aciphylla var. chimantaensis
	Best fuzzy matches for  Ocotea aciphylla  were:  Ocotea aciphylla
	Fuzzy matches for  Ocotea facsiculata were:  Ocotea fasciculata
	Fuzzy matches for  Ocotea rubinervis were:  Ocotea rubrinervis
	Reached record # 670
	Fuzzy matches for Ormosia coarctata jackson were only found for first 2 terms
	Fuzzy matches for  Ormosia coarctata jackson were:  Ormosia coarctata, Tephrosia coarctata
	Best fuzzy matches for  Ormosia coarctata jackson were:  Ormosia coarctata
	Fuzzy matches for  Ormosia sumatrana  were:  Ormosia sumatrana
	Reached record # 680
	Fuzzy matches for Palicourea rigida kunth were only found for first 2 terms
	Fuzzy matches for  Palicourea rigida kunth were:  Palicourea rigida, Palicourea rigida subsp. hirtella, Palicourea rigida var. hirtibacca, Palicourea rigida f. microphylla, Palicourea rigida var. strepens, Palicourea rigidifolia, Palicourea rigida var. brevipes, Palicourea rigida var. amazonica, Palicourea rigida f. angustior, Palicourea rigida var. aurata, Palicourea rigida f. brevistyla, Palicourea rigida f. longistyla, Palicourea rigida var. paraguariensis, Palicourea rigida var. stenophylla, Palicourea rigida subsp. rigida, Palicourea rigida var. rigida
	Best fuzzy matches for  Palicourea rigida kunth were:  Palicourea rigida
	Fuzzy matches for Palo seco were only found for first term
	Too many (18076) fuzzy matches for Palo seco, including Pilosella lividipes
	Reached record # 690
	Fuzzy matches for  Panopsis rubescens var sprucei were:  Panopsis rubescens var. sprucei
	Reached record # 700
	Fuzzy matches for  Paullinia trigona were:  Paullinia trigonia
	Fuzzy matches for Pavonia angustifolia benth. were only found for first 2 terms
	Fuzzy matches for  Pavonia angustifolia benth. were:  Pentagonia angustifolia, Tetragonia angustifolia, Pavonia angustifolia, Colladonia angustifolia, Amasonia angustifolia, Mahonia angustifolia
	Best fuzzy matches for  Pavonia angustifolia benth. were:  Pavonia angustifolia
	Reached record # 710
	Fuzzy matches for  Perrottetia sessiflora were:  Perrottetia sessiliflora
	Reached record # 720
	Fuzzy matches for Piper laevilimbum c. dc. were only found for first 2 terms
	Fuzzy matches for  Piper laevilimbum c. dc. were:  Piper calvilimbum, Piper levilimbum, Piper latilimbum, Piper parvilimbum, Piper brevilimbum, Piper lancilimbum, Piper laevilimbum
	Best fuzzy matches for  Piper laevilimbum c. dc. were:  Piper laevilimbum
	Reached record # 730
	Fuzzy matches for  Piptacenia flava were:  Piptadenia flava
	Reached record # 740
	Fuzzy matches for Populus tremuloides michx. were only found for first 2 terms
	Fuzzy matches for  Populus tremuloides michx. were:  Populus tremuloides, Populus tremuloides var. vancouveriana, Populus tremuloides var. aurea, Populus tremuloides f. tremuloides, Populus tremuloides var. tremuloides
	Best fuzzy matches for  Populus tremuloides michx. were:  Populus tremuloides
	Fuzzy matches for Posoqueria maxima cf were only found for first 2 terms
	Fuzzy matches for  Posoqueria maxima cf were:  Posoqueria maxima
	Reached record # 750
	Fuzzy matches for Pouteria macrophylla vel  were only found for first 2 terms
	Fuzzy matches for  Pouteria macrophylla vel  were:  Plumeria macrophylla, Pouteria macrophylla, Pouteria microphylla
	Best fuzzy matches for  Pouteria macrophylla vel  were:  Pouteria macrophylla
	Reached record # 760
	Fuzzy matches for Protium heptaphyllum aubl. marchand were only found for first 2 terms
	Fuzzy matches for  Protium heptaphyllum aubl. marchand were:  Nephrodium heptaphyllum, Protium heptaphyllum subsp. ulei, Protium heptaphyllum, Protium heptaphyllum subsp. heptaphyllum, Protium heptaphyllum var. puberulum, Protium heptaphyllum subsp. cordatum, Protium heptaphyllum var. unifoliolatum, Protium heptaphyllum var. multiflorum, Protium heptaphyllum var. floribundum, Protium heptaphyllum var. surinamense
	Best fuzzy matches for  Protium heptaphyllum aubl. marchand were:  Protium heptaphyllum subsp. cordatum
	Reached record # 770
	Fuzzy matches for Protium opacum ssp rabelianum were only found for first 2 terms
	Fuzzy matches for  Protium opacum ssp rabelianum were:  Protium opacum, Protium ovatum, Protium opacum subsp. opacum
	Best fuzzy matches for  Protium opacum ssp rabelianum were:  Protium opacum subsp. opacum
	Fuzzy matches for  Protium rhynchophyllum  were:  Protium rhynchophyllum
	Reached record # 780
	Fuzzy matches for  Pseudolmedia laevis   were:  Pseudolmedia laevigata, Pseudolmedia laevis
	Best fuzzy matches for  Pseudolmedia laevis   were:  Pseudolmedia laevis
	Fuzzy matches for  Pseudopiptadenia suaveolens  were:  Pseudopiptadenia suaveolens
	Reached record # 790
	Fuzzy matches for  Psychotria graciflora were:  Psychotria breviflora, Psychotria crassiflora, Psychotria flaviflora, Psychotria graciliflora, Psychotria gracilior, Psychotria grandiflora, Psychotria laxiflora, Psychotria pauciflora, Psychotria ramiflora, Psychotria spiciflora, Psychotria triflora, Psychotria laxiflora var. lepidota
	Best fuzzy matches for  Psychotria graciflora were:  Psychotria graciliflora, Psychotria grandiflora, Psychotria ramiflora
	Fuzzy matches for Psychotria quinqueradiata b.haber -cf. were only found for first 2 terms
	Fuzzy matches for  Psychotria quinqueradiata b.haber -cf. were:  Psychotria quinqueradiata
	Fuzzy matches for  Pterocarpus rohrii vahl were:  Pterocarpus rohrii var. rubiginosus
	Reached record # 800
	Fuzzy matches for Quararibea amazonica ulbr. were only found for first 2 terms
	Fuzzy matches for  Quararibea amazonica ulbr. were:  Quararibea amazonica
	Fuzzy matches for Quercus rysophylla weatherby were only found for first 2 terms
	Fuzzy matches for  Quercus rysophylla weatherby were:  Quercus chrysophylla, Quercus ×dysophylla, Quercus rysophylla
	Best fuzzy matches for  Quercus rysophylla weatherby were:  Quercus rysophylla
	Fuzzy matches for  Randia nova were:  Calliandra novaesii, Oldenlandia ovata, Oldenlandia ovatifolia, Randia hoaensis, Randia monantha, Randia nalaensis, Randia nalaensis var. rotundata, Randia naucleoides, Randia nicaraguensis, Randia nutans, Randia oaxacana, Randia obovata, Randia olaciformis, Randia oocarpa, Randia ovata, Randia ovoidea, Randia ravae, Randia tomatillo, Randia vazquezii, Wendlandia ovata, Randia ovalifolia, Burmannia novae-hiberniae, Schrankia nova, Tillandsia novakii, Randia ovoidea var. parvifolia, Hufelandia ovalis, Hufelandia tovariensis, Randia nodifolia, Randia alvarocamposii, Jungermannia novae-caesareae, Bazzania nova, Jungermannia novae-zeelandiae, Jungermannia novae-hollandiae, Bernhardia novae-hollandiae
	Best fuzzy matches for  Randia nova were:  Randia ovata, Randia ravae
	Reached record # 810
	Fuzzy matches for  Rauvolfia vomitaria were:  Rauvolfia vomitoria
	Fuzzy matches for Rheedia gardneriana planch. & triana were only found for first 2 terms
	Fuzzy matches for  Rheedia gardneriana planch. & triana were:  Rheedia gardneriana
	Fuzzy matches for  Rhodostemonodaphne cf grandis were:  Rhodostemonodaphne grandis
	Reached record # 820
	Fuzzy matches for  Roentgenia bracteomana   were:  Roentgenia bracteomana
	Reached record # 830
	Fuzzy matches for  Salacia lopopetala were:  Salacia podopetala
	Fuzzy matches for Salacia macrantha a. c. sm. were only found for first 2 terms
	Fuzzy matches for  Salacia macrantha a. c. sm. were:  Crotalaria macrantha, Salvia macrantha, Salacia macrantha, Salacia micrantha, Salacia micrantha var. lancifolia, Salacia micrantha var. obtusa
	Best fuzzy matches for  Salacia macrantha a. c. sm. were:  Salacia micrantha var. obtusa
	Reached record # 840
	Fuzzy matches for Salacia vs macrantha were only found for first 2 terms
	Fuzzy matches for  Salacia vs macrantha were:  Salacia viridis, Salacia vermoeseniana, Salacia verrucosa, Salacia villiersii, Salacia viminea, Salacia viridiflora, Salacia vitiensis, Salacia volkensiana, Salacia socia, Salacia sinensis, Salacia staudtiana, Salacia smaliana, Salacia semlikiensis, Salacia somalensis, Salacia sororia, Salacia soyauxii, Salacia venosa, Salacia saigonensis, Salacia serrata, Salacia senegalensis, Salacia salacioides, Salacia scandens, Salacia schlechteri, Salacia scortechinii, Salacia sphaerocarpa, Salacia tshopoensis, Salacia staudtiana var. cerasiocarpa, Salacia staudtiana var. tshopoensis, Salacia stuhlmanniana, Salacia subalternifolia, Salacia subicterica, Salacia sulfur, Salacia subscandens, Salacia tshopoensis var. cerasiocarpa, Salacia vernicosa, Salacia schumanniana, Salacia schwackeana, Salacia senaeana, Salacia solimoesensis, Salacia spectabilis, Salacia stiputa, Salacia sylvestris, Salacia velutina, Salacia volubilis, Salacia simtata, Salacia scabra, Salacia vahliana, Salacia sessiliflora, Salacia siputa
	Best fuzzy matches for  Salacia vs macrantha were:  Salacia smaliana
	Fuzzy matches for  Salacia zenkerii were:  Salacia zenkeri
	Reached record # 850
	Fuzzy matches for  Schizachyrium sanguineum  were:  Schizachyrium sanguineum, Schizachyrium sanguineum var. brevipedicellatum, Schizachyrium sanguineum var. hirtiflorum, Schizachyrium sanguineum var. oligostachyum, Schizachyrium sanguineum var. sanguineum
	Best fuzzy matches for  Schizachyrium sanguineum  were:  Schizachyrium sanguineum
	Reached record # 860
	Fuzzy matches for Scleria pterota c. presl were only found for first 2 terms
	Fuzzy matches for  Scleria pterota c. presl were:  Scleria pterota, Scleria pterota var. melaleuca, Scleria pterota var. submelaleuca, Themistoclesia pterota
	Best fuzzy matches for  Scleria pterota c. presl were:  Scleria pterota
	Fuzzy matches for Sebastiania brasiliensis spreng. were only found for first 2 terms
	Fuzzy matches for  Sebastiania brasiliensis spreng. were:  Sebastiania brasiliensis, Sebastiania brasiliensis var. anisophylla, Sebastiania brasiliensis var. brachystachya, Sebastiania brasiliensis var. brevispicata, Sebastiania brasiliensis var. divaricata, Sebastiania brasiliensis var. eremophila, Sebastiania brasiliensis var. erythroxyloides, Sebastiania brasiliensis f. microphylla, Sebastiania brasiliensis var. microphylla, Sebastiania brasiliensis var. obovata, Sebastiania brasiliensis var. polymorpha, Sebastiania brasiliensis var. ramosissima, Sebastiania brasiliensis var. rigida, Sebastiania brasiliensis var. robusta, Sebastiania brasiliensis var. rufescens, Sebastiania brasiliensis f. rufescens, Sebastiania brasiliensis f. viridis, Sebastiania brasiliensis var. foveata, Sebastiania brasiliensis var. pallida, Sebastiania brasiliensis var. spathulata, Sebastiania brasiliensis var. viridis
	Best fuzzy matches for  Sebastiania brasiliensis spreng. were:  Sebastiania brasiliensis
	Reached record # 870
	Fuzzy matches for  Sideroxylon cinerve were:  Sideroxylon cinereum, Sideroxylon cinereum var. puberulum, Sideroxylon inerme, Sideroxylon inerme subsp. cryptophlebium, Sideroxylon inerme subsp. diospyroides, Sideroxylon inerme subsp. inerme, Sideroxylon inerme var. schlechteri, Sideroxylon inerme var. zanzibarensis, Bakerisideroxylon cinereum
	Best fuzzy matches for  Sideroxylon cinerve were:  Sideroxylon inerme
	Fuzzy matches for  Simaruba glauca were:  Simarouba glauca, Simarouba glauca var. latifolia
	Best fuzzy matches for  Simaruba glauca were:  Simarouba glauca
	Reached record # 880
	Fuzzy matches for  Sloanea   were:  Sloanea emarginata, Sloanea macrantha, Sloanea macrophylla, Sloanea magnifolia, Sloanea malayana, Sloanea micrantha, Sloanea massonii, Sloanea medusula, Sloanea megacarpa, Sloanea meianthera, Sloanea merevariensis, Sloanea larensis, Sloanea maroana, Sloanea latifolia, Sloanea laurifolia, Sloanea laxiflora, Sloanea macbrydei, Sloanea lepida, Sloanea loquitoi, Sloanea longiaristata, Sloanea longipes, Sloanea ledermannii, Sloanea papuana, Sloanea onotillo, Sloanea oppositifolia, Sloanea oxyacantha, Sloanea pacuritana, Sloanea obtusifolia, Sloanea paradisearum, Sloanea parkinsonii, Sloanea microcephala, Sloanea montana, Sloanea multiflora, Sloanea nymanii, Sloanea langii, Sloanea myriandra, Sloanea faginea, Sloanea fendleriana, Sloanea floribunda, Sloanea fragrans, Sloanea garcia-cossioi, Sloanea garckeana, Sloanea lasiocarpa, Sloanea forbesii, Sloanea davidsei, Sloanea durissima, Sloanea eriostemon, Sloanea eichleri, Sloanea grandiflora, Sloanea dulongensis, Sloanea kerrii, Sloanea jauaensis, Sloanea jauaensis var. minor, Sloanea javanica, Sloanea glabra, Sloanea koghiensis, Sloanea kuhlmannii, Sloanea laevigata, Sloanea lamii, Sloanea lanceolata, Sloanea haplopoda, Sloanea granulosa, Sloanea grossa, Sloanea guianensis, Sloanea gymnocarpa, Sloanea insularis, Sloanea perbella, Sloanea parvifructa, Sloanea velutina, Sloanea venezuelana, Sloanea versteeghii, Sloanea wurdackii, Sloanea yapacanae, Sloanea zuliaensis, Sloanea woollsii, Sloanea regelii, Sloanea pulleniana, Sloanea purdiaei, Sloanea quadrivalvis, Sloanea raynaliana, Sloanea pubiflora, Sloanea tuerckheimii, Sloanea ramiflora, Sloanea picapica, Sloanea pittieriana, Sloanea platyphylla, Sloanea pullei, Sloanea pulchra, Sloanea pseudodentata, Sloanea pseudogranulosa, Sloanea ptariana, Sloanea pubescens, Sloanea rufa, Sloanea poilanei, Sloanea synandra, Sloanea steyermarkii, Sloanea steyermarkii subsp. autanae, Sloanea steyermarkii subsp. jauaensis, Sloanea stipitata, Sloanea robusta, Sloanea subpsilocarpa, Sloanea speciosa, Sloanea terniflora, Sloanea suaveolens, Sloanea schomburgkii, Sloanea schumannii, Sloanea shankii, Sloanea sinemariensis, Sloanea sipapoana, Sloanea spathulata, Sloanea archboldiana, Sloanea ampla, Sloanea amplifrons, Sloanea austroqueenslandica, Sloanea anisophylla, Sloanea arfakensis, Sloanea aubletii, Sloanea australis, Sloanea anacantha, Sloanea aculeata, Sloanea autanae, Sloanea caudata, Sloanea cavicola, Sloanea celebica, Sloanea chrysocarpa, Sloanea clemensiae, Sloanea coriacea, Sloanea crassifolia, Sloanea brenesii, Sloanea billardierei, Sloanea bolivarensis, Sloanea brachystyla, Sloanea brachytepala, Sloanea cataniapensis, Sloanea brevipes, Sloanea breviseta, Sloanea brevispina, Sloanea caribaea, Sloanea carrenoi, Sloanea esmeraldana, Sloanea chocoana, Sloanea ahuatoso, Sloanea potsniroki, Sloanea petalata, Sloanea gladysiae, Sloanea grandezii, Sloanea filiformis, Sloanea subsessilis, Sloanea uniflora, Sloanea amygdalina, Sloanea rhodantha, Sloanea rhodantha var. dalechampioides, Sloanea longisepala, Sloanea bathiei, Sloanea acutiflora, Sloanea polyantha, Sloanea longicaudata, Sloanea alnifolia, Sloanea longicuspis, Sloanea rhodantha var. rhodantha, Sloanea berteroana, Sloanea castanocarpa, Sloanea corymbiflora, Sloanea costaricensis, Sloanea lasiocoma, Sloanea maximowicziana, Sloanea megaphylla, Sloanea ochrocarpa, Sloanea paniculata, Sloanea pulverulenta, Sloanea riparia, Sloanea schippii, Sloanea schummannii, Sloanea snethlagiana, Sloanea usurpatrix, Sloanea steyermarkii subsp. steyermarkii, Sloanea gracilis, Sloanea pentagona, Sloanea petenensis, Sloanea cruenta, Sloanea mexicana, Sloanea guapilensis, Sloanea monosperma, Sloanea froesii, Sloanea sogerensis, Sloanea ligulata, Sloanea sulcata, Sloanea marcescens, Sloanea leptocarpa, Sloanea rotundifolia, Sloanea changii, Sloanea cordifolia, Sloanea tomentosa, Sloanea dasycarpa, Sloanea formosana, Sloanea chingiana, Sloanea chingiana var. chingiana, Sloanea chingiana var. integrifolia, Sloanea elegans, Sloanea austrosinica, Sloanea tsiangiana, Sloanea tsinyunensis, Sloanea sterculiacea, Sloanea forrestii, Sloanea mollis, Sloanea mollis var. chinghsiensis, Sloanea sinensis, Sloanea chinensis, Sloanea kweichowensis, Sloanea oligophlebia, Sloanea parvifolia, Sloanea hainanensis, Sloanea hemsleyana, Sloanea hanceana, Sloanea chengfengensis, Sloanea assamica, Sloanea sterculiacea var. assamica, Sloanea xylocarpa, Sloanea integrifolia, Sloanea dentata, Sloanea geniculata, Sloanea rugosa, Sloanea hyptoides, Sloanea palmana, Sloanea microcarpa, Sloanea parviflora, Sloanea obtusa, Sloanea kappleriana, Sloanea reticulata, Sloanea macropoda, Sloanea obidensis, Sloanea emeiensis, Sloanea xichouensis, Sloanea echinocarpa, Sloanea excelsa, Sloanea nitida, Sloanea trichosticha, Sloanea duckei, Sloanea curatellifolia, Sloanea ilicifolia, Sloanea jamaicensis, Sloanea erismoides, Sloanea porphyrocarpa, Sloanea grandis, Sloanea dussii, Sloanea streinmannii, Sloanea plumerii, Sloanea alnifolia var. lancea, Sloanea alnifolia var. ovalis, Sloanea cuneifolia, Sloanea guianensis var. microcarpa, Sloanea fernando-costae, Sloanea truncata, Sloanea dentata var. massonii, Sloanea longiseta, Sloanea castor, Sloanea egensis, Sloanea plumieri, Sloanea onotillo var. major, Sloanea inermis, Sloanea verrucosa, Sloanea bracteosa, Sloanea domingensis, Sloanea hirsuta, Sloanea monosperma var. pulverulenta, Sloanea monosperma var. hirsutissima, Sloanea monosperma var. virgata, Sloanea monosperma var. coriacea, Sloanea monosperma var. ovalis, Sloanea trinitensis, Sloanea brassii, Sloanea aberrans, Sloanea tieghemi, Sloanea calva, Sloanea retusa, Sloanea sterculiacea var. sterculiacea, Sloanea hongkongensis, Sloanea hemsleyana var. yunnanica, Sloanea sigun
	Best fuzzy matches for  Sloanea   were:  Sloanea rufa
	Fuzzy matches for  Sloanea brachytepa were:  Sloanea brachytepala
	Fuzzy matches for  Socratea salozarii were:  Socratea salazarii
	Reached record # 890
	Fuzzy matches for  Solanum schlechtendali were:  Peucedanum schlechtendalii, Solanum schlechtendalianum
	Best fuzzy matches for  Solanum schlechtendali were:  Solanum schlechtendalianum
[truncated: 26,252 more chars]
